# Supplementary material for: Photoswitchable Nitrogen Superbases: Using Light for Reversible Carbon Dioxide Capture
Source: Angew Chem Int Ed Engl. 2021 Nov 26;61(3):e202112344. doi: 10.1002/anie.202112344 (PMC9299603; doi:10.1002/anie.202112344)
Supplement: Supplementary file 1 — Supporting Information [file ANIE-61-0-s001.zip]

Archive with 4 entries (4 files):
- 7oH.cif
- 8c.cif
- 8o.cif
- 8oH.cif
