# Supplementary material for: Photoswitchable Nitrogen Superbases: Using Light for Reversible Carbon Dioxide Capture
Source: Angew Chem Int Ed Engl. 2021 Nov 26;61(3):e202112344. doi: 10.1002/anie.202112344 (PMC9299603; doi:10.1002/anie.202112344)
Supplement: Supplementary file 1 — Supporting Information [file ANIE-61-0-s001.zip › 7oH.cif]

data_compound_7oH
_audit_creation_date               2020-03-15
_audit_creation_method
;
Olex2 1.2
(compiled 2018.05.29 svn.r3508 for OlexSys, GUI svn.r5506)
;
_shelxl_version_number             2013-4
_audit_contact_author_address      ?
_audit_contact_author_email        ?
_audit_contact_author_name         ''
_audit_contact_author_phone        ?
_publ_contact_author_id_orcid      ?
_publ_section_references
;
Dolomanov, O.V., Bourhis, L.J., Gildea, R.J, Howard, J.A.K. & Puschmann, H.
 (2009), J. Appl. Cryst. 42, 339-341.

Sheldrick, G.M. (2015). Acta Cryst. A71, 3-8.

Sheldrick, G.M. (2015). Acta Cryst. C71, 3-8.
;
_chemical_name_common              ?
_chemical_name_systematic
;
 ?
;
_chemical_formula_moiety           'C28 H28 N3 S2, B F4'
_chemical_formula_sum              'C28 H28 B F4 N3 S2'
_chemical_formula_weight           557.46
_chemical_melting_point            ?
loop_
  _atom_type_symbol
  _atom_type_description
  _atom_type_scat_dispersion_real
  _atom_type_scat_dispersion_imag
  _atom_type_scat_source
 'C' 'C' 0.0033 0.0016 'International Tables Vol C Tables 4.2.6.8 and 6.1.1.4'
 'H' 'H' 0.0000 0.0000 'International Tables Vol C Tables 4.2.6.8 and 6.1.1.4'
 'B' 'B' 0.0013 0.0007 'International Tables Vol C Tables 4.2.6.8 and 6.1.1.4'
 'F' 'F' 0.0171 0.0103 'International Tables Vol C Tables 4.2.6.8 and 6.1.1.4'
 'N' 'N' 0.0061 0.0033 'International Tables Vol C Tables 4.2.6.8 and 6.1.1.4'
 'S' 'S' 0.1246 0.1234 'International Tables Vol C Tables 4.2.6.8 and 6.1.1.4'

_shelx_space_group_comment
;
The symmetry employed for this shelxl refinement is uniquely defined
by the following loop, which should always be used as a source of
symmetry information in preference to the above space-group names.
They are only intended as comments.
;
_space_group_crystal_system        'monoclinic'
_space_group_IT_number             14
_space_group_name_H-M_alt          'P 1 21/c 1'
_space_group_name_Hall             '-P 2ybc'
loop_
  _space_group_symop_operation_xyz
 'x, y, z'
 '-x, y+1/2, -z+1/2'
 '-x, -y, -z'
 'x, -y-1/2, z-1/2'

_cell_length_a                     17.9520(4)
_cell_length_b                     8.2126(2)
_cell_length_c                     18.5866(4)
_cell_angle_alpha                  90
_cell_angle_beta                   102.5250(10)
_cell_angle_gamma                  90
_cell_volume                       2675.06(11)
_cell_formula_units_Z              4
_cell_measurement_reflns_used      7551
_cell_measurement_temperature      100(2)
_cell_measurement_theta_max        28.31
_cell_measurement_theta_min        2.29
_shelx_estimated_absorpt_T_max     0.954
_shelx_estimated_absorpt_T_min     0.928
_exptl_absorpt_coefficient_mu      0.250
_exptl_absorpt_correction_T_max    1.0000
_exptl_absorpt_correction_T_min    0.8693
_exptl_absorpt_correction_type     multi-scan
_exptl_absorpt_process_details    
 'SADABS-2016/2 (Bruker,2016/2) was used for absorption correction. wR2(int) was 0.1391 before and 0.0614 after correction. The Ratio of minimum to maximum transmission is 0.8693. The \l/2 correction factor is Not present.'
_exptl_crystal_colour              colourless
_exptl_crystal_colour_primary      colourless
_exptl_crystal_density_diffrn      1.384
_exptl_crystal_density_meas        ?
_exptl_crystal_density_method      ?
_exptl_crystal_description         block
_exptl_crystal_F_000               1160
_exptl_crystal_size_max            0.301
_exptl_crystal_size_mid            0.248
_exptl_crystal_size_min            0.19
_exptl_special_details
;
 ?
;
_exptl_transmission_factor_max     ?
_exptl_transmission_factor_min     ?
_diffrn_reflns_av_R_equivalents    0.0589
_diffrn_reflns_av_unetI/netI       0.0389
_diffrn_reflns_Laue_measured_fraction_full  1.000
_diffrn_reflns_Laue_measured_fraction_max  0.999
_diffrn_reflns_limit_h_max         23
_diffrn_reflns_limit_h_min         -23
_diffrn_reflns_limit_k_max         10
_diffrn_reflns_limit_k_min         -10
_diffrn_reflns_limit_l_max         24
_diffrn_reflns_limit_l_min         -24
_diffrn_reflns_number              40921
_diffrn_reflns_point_group_measured_fraction_full  1.000
_diffrn_reflns_point_group_measured_fraction_max  0.999
_diffrn_reflns_theta_full          25.242
_diffrn_reflns_theta_max           28.356
_diffrn_reflns_theta_min           2.245
_diffrn_ambient_temperature        100
_diffrn_detector_area_resol_mean   ?
_diffrn_measured_fraction_theta_full  1.000
_diffrn_measured_fraction_theta_max  0.999
_diffrn_measurement_device_type    'Bruker APEX-II CCD'
_diffrn_measurement_method         '\f and \w scans'
_diffrn_radiation_type             MoK\a
_diffrn_radiation_wavelength       0.71073
_diffrn_source                     ?
_diffrn_standards_number           0
_reflns_Friedel_coverage           0.000
_reflns_Friedel_fraction_full      .
_reflns_Friedel_fraction_max       .
_reflns_number_gt                  5399
_reflns_number_total               6676
_reflns_special_details
;
 Reflections were merged by SHELXL according to the crystal
 class for the calculation of statistics and refinement.
 
 _reflns_Friedel_fraction is defined as the number of unique
 Friedel pairs measured divided by the number that would be
 possible theoretically, ignoring centric projections and
 systematic absences.
;
_reflns_threshold_expression       'I > 2\s(I)'
_computing_cell_refinement         'SAINT v8.37A (Bruker, 2015)'
_computing_data_collection         ?
_computing_data_reduction          'SAINT v8.37A (Bruker, 2015)'
_computing_molecular_graphics      'Olex2 (Dolomanov et al., 2009)'
_computing_publication_material    'Olex2 (Dolomanov et al., 2009)'
_computing_structure_refinement    'ShelXL (Sheldrick, 2015)'
_computing_structure_solution      'ShelXT (Sheldrick, 2015)'
_refine_diff_density_max           0.629
_refine_diff_density_min           -0.475
_refine_diff_density_rms           0.056
_refine_ls_extinction_coef         .
_refine_ls_extinction_method       none
_refine_ls_goodness_of_fit_ref     1.030
_refine_ls_hydrogen_treatment      mixed
_refine_ls_matrix_type             full
_refine_ls_number_parameters       352
_refine_ls_number_reflns           6676
_refine_ls_number_restraints       0
_refine_ls_R_factor_all            0.0544
_refine_ls_R_factor_gt             0.0411
_refine_ls_restrained_S_all        1.030
_refine_ls_shift/su_max            0.001
_refine_ls_shift/su_mean           0.000
_refine_ls_structure_factor_coef   Fsqd
_refine_ls_weighting_details      
 'w=1/[\s^2^(Fo^2^)+(0.0390P)^2^+1.9046P] where P=(Fo^2^+2Fc^2^)/3'
_refine_ls_weighting_scheme        calc
_refine_ls_wR_factor_gt            0.0958
_refine_ls_wR_factor_ref           0.1041
_refine_special_details
;
 ?
;
_olex2_refinement_description
;
1. Fixed Uiso
 At 1.2 times of:
  All C(H) groups
 At 1.5 times of:
  All C(H,H,H) groups
2.a Aromatic/amide H refined with riding coordinates:
 C8(H8), C22(H22), C24(H24), C26(H26), C28(H28), C17(H17), C25(H25), C27(H27),
 C13(H13), C16(H16), C14(H14), C15(H15)
2.b Idealised Me refined as rotating group:
 C20(H20A,H20B,H20C), C4(H4A,H4B,H4C), C5(H5A,H5B,H5C), C11(H11A,H11B,H11C),
 C6(H6A,H6B,H6C)
;
_atom_sites_solution_hydrogens     mixed
_atom_sites_solution_primary       dual
_atom_sites_solution_secondary     ?
loop_
  _atom_site_label
  _atom_site_type_symbol
  _atom_site_fract_x
  _atom_site_fract_y
  _atom_site_fract_z
  _atom_site_U_iso_or_equiv
  _atom_site_adp_type
  _atom_site_occupancy
  _atom_site_site_symmetry_order
  _atom_site_calc_flag
  _atom_site_refinement_flags_posn
  _atom_site_refinement_flags_adp
  _atom_site_refinement_flags_occupancy
  _atom_site_disorder_assembly
  _atom_site_disorder_group
 S2 S 0.75403(2) 0.63190(5) 0.90273(2) 0.01974(10) Uani 1 1 d . . . . .
 S1 S 0.86701(2) 0.71196(5) 0.58449(2) 0.02168(10) Uani 1 1 d . . . . .
 F4 F 0.54378(6) 1.05130(13) 0.63337(6) 0.0301(2) Uani 1 1 d . . . . .
 F3 F 0.65678(7) 1.16123(14) 0.69124(6) 0.0355(3) Uani 1 1 d . . . . .
 F2 F 0.55931(7) 1.32448(14) 0.63631(8) 0.0422(3) Uani 1 1 d . . . . .
 F1 F 0.61993(7) 1.16855(18) 0.56677(6) 0.0427(3) Uani 1 1 d . . . . .
 N3 N 0.56035(7) 0.67546(16) 0.68088(7) 0.0160(3) Uani 1 1 d . . . . .
 N2 N 0.59238(7) 0.72715(17) 0.57705(7) 0.0168(3) Uani 1 1 d . . . . .
 N1 N 0.45861(7) 0.70916(18) 0.57379(8) 0.0197(3) Uani 1 1 d . . . . .
 C1 C 0.53302(9) 0.70639(19) 0.60927(8) 0.0161(3) Uani 1 1 d . . . . .
 C18 C 0.68803(8) 0.6331(2) 0.76658(8) 0.0161(3) Uani 1 1 d . . . . .
 C3 C 0.64022(8) 0.67602(19) 0.69452(9) 0.0161(3) Uani 1 1 d . . . . .
 C8 C 0.77696(9) 0.8837(2) 0.64155(9) 0.0199(3) Uani 1 1 d . . . . .
 H8 H 0.7558 0.9692 0.6652 0.024 Uiso 1 1 calc R . . . .
 C7 C 0.73685(9) 0.7383(2) 0.61659(8) 0.0177(3) Uani 1 1 d . . . . .
 C12 C 0.90528(9) 1.0208(2) 0.64741(9) 0.0211(3) Uani 1 1 d . . . . .
 C23 C 0.81671(9) 0.3277(2) 0.88258(9) 0.0187(3) Uani 1 1 d . . . . .
 C22 C 0.73066(9) 0.4858(2) 0.77877(9) 0.0178(3) Uani 1 1 d . . . . .
 H22 H 0.7321 0.4087 0.7410 0.021 Uiso 1 1 calc R . . . .
 C21 C 0.76921(9) 0.4660(2) 0.85004(9) 0.0173(3) Uani 1 1 d . . . . .
 C2 C 0.66012(8) 0.7080(2) 0.63007(8) 0.0164(3) Uani 1 1 d . . . . .
 C9 C 0.84889(9) 0.8891(2) 0.62842(9) 0.0190(3) Uani 1 1 d . . . . .
 C24 C 0.86909(9) 0.3408(2) 0.94994(9) 0.0230(4) Uani 1 1 d . . . . .
 H24 H 0.8744 0.4411 0.9760 0.028 Uiso 1 1 calc R . . . .
 C26 C 0.90605(10) 0.0615(2) 0.94140(10) 0.0279(4) Uani 1 1 d . . . . .
 H26 H 0.9368 -0.0289 0.9611 0.034 Uiso 1 1 calc R . . . .
 C28 C 0.80912(10) 0.1790(2) 0.84575(9) 0.0229(4) Uani 1 1 d . . . . .
 H28 H 0.7731 0.1678 0.8003 0.028 Uiso 1 1 calc R . . . .
 C20 C 0.65793(10) 0.8849(2) 0.83726(10) 0.0254(4) Uani 1 1 d . . . . .
 H20A H 0.6103 0.8660 0.8537 0.038 Uiso 1 1 calc GR . . . .
 H20B H 0.6468 0.9417 0.7898 0.038 Uiso 1 1 calc GR . . . .
 H20C H 0.6923 0.9516 0.8738 0.038 Uiso 1 1 calc GR . . . .
 C19 C 0.69507(9) 0.7256(2) 0.82895(9) 0.0191(3) Uani 1 1 d . . . . .
 C10 C 0.77760(9) 0.6326(2) 0.58363(9) 0.0207(3) Uani 1 1 d . . . . .
 C4 C 0.39996(9) 0.7929(2) 0.60434(10) 0.0226(3) Uani 1 1 d . . . . .
 H4A H 0.3529 0.8019 0.5663 0.034 Uiso 1 1 calc GR . . . .
 H4B H 0.4180 0.9020 0.6210 0.034 Uiso 1 1 calc GR . . . .
 H4C H 0.3898 0.7306 0.6462 0.034 Uiso 1 1 calc GR . . . .
 C17 C 0.98102(10) 1.0017(2) 0.64118(10) 0.0268(4) Uani 1 1 d . . . . .
 H17 H 0.9969 0.9028 0.6226 0.032 Uiso 1 1 calc R . . . .
 C5 C 0.51604(9) 0.6236(2) 0.73397(9) 0.0223(3) Uani 1 1 d . . . . .
 H5A H 0.4896 0.7178 0.7491 0.033 Uiso 1 1 calc GR . . . .
 H5B H 0.5503 0.5763 0.7772 0.033 Uiso 1 1 calc GR . . . .
 H5C H 0.4785 0.5419 0.7112 0.033 Uiso 1 1 calc GR . . . .
 C25 C 0.91344(10) 0.2079(2) 0.97897(10) 0.0271(4) Uani 1 1 d . . . . .
 H25 H 0.9490 0.2177 1.0248 0.032 Uiso 1 1 calc R . . . .
 C27 C 0.85371(10) 0.0471(2) 0.87496(10) 0.0261(4) Uani 1 1 d . . . . .
 H27 H 0.8483 -0.0537 0.8493 0.031 Uiso 1 1 calc R . . . .
 C11 C 0.75389(10) 0.4694(2) 0.55125(11) 0.0291(4) Uani 1 1 d . . . . .
 H11A H 0.7482 0.4739 0.4976 0.044 Uiso 1 1 calc GR . . . .
 H11B H 0.7051 0.4385 0.5629 0.044 Uiso 1 1 calc GR . . . .
 H11C H 0.7928 0.3885 0.5719 0.044 Uiso 1 1 calc GR . . . .
 C13 C 0.88336(10) 1.1679(2) 0.67342(10) 0.0284(4) Uani 1 1 d . . . . .
 H13 H 0.8318 1.1831 0.6769 0.034 Uiso 1 1 calc R . . . .
 C6 C 0.58579(10) 0.7791(3) 0.50109(9) 0.0257(4) Uani 1 1 d . . . . .
 H6A H 0.5628 0.6916 0.4677 0.039 Uiso 1 1 calc GR . . . .
 H6B H 0.6366 0.8043 0.4927 0.039 Uiso 1 1 calc GR . . . .
 H6C H 0.5536 0.8765 0.4917 0.039 Uiso 1 1 calc GR . . . .
 C16 C 1.03315(10) 1.1277(3) 0.66222(11) 0.0314(4) Uani 1 1 d . . . . .
 H16 H 1.0845 1.1142 0.6579 0.038 Uiso 1 1 calc R . . . .
 C14 C 0.93551(12) 1.2929(3) 0.69433(11) 0.0337(4) Uani 1 1 d . . . . .
 H14 H 0.9197 1.3927 0.7121 0.040 Uiso 1 1 calc R . . . .
 C15 C 1.01093(11) 1.2717(3) 0.68923(10) 0.0329(4) Uani 1 1 d . . . . .
 H15 H 1.0471 1.3563 0.7043 0.039 Uiso 1 1 calc R . . . .
 B1 B 0.59551(11) 1.1761(2) 0.63240(10) 0.0211(4) Uani 1 1 d . . . . .
 H1 H 0.4527(12) 0.721(3) 0.5262(12) 0.028(5) Uiso 1 1 d . . . . .

loop_
  _atom_site_aniso_label
  _atom_site_aniso_U_11
  _atom_site_aniso_U_22
  _atom_site_aniso_U_33
  _atom_site_aniso_U_23
  _atom_site_aniso_U_13
  _atom_site_aniso_U_12
 S2 0.01992(19) 0.0220(2) 0.01569(18) -0.00086(15) 0.00046(14) 0.00452(15)
 S1 0.01555(18) 0.0249(2) 0.0256(2) -0.00196(17) 0.00661(15) 0.00078(15)
 F4 0.0338(6) 0.0225(6) 0.0371(6) -0.0049(5) 0.0147(5) -0.0067(4)
 F3 0.0375(6) 0.0346(6) 0.0263(5) -0.0028(5) -0.0110(5) 0.0033(5)
 F2 0.0347(6) 0.0197(6) 0.0658(9) -0.0007(6) -0.0035(6) 0.0027(5)
 F1 0.0391(7) 0.0676(9) 0.0232(5) 0.0033(6) 0.0108(5) -0.0111(6)
 N3 0.0139(6) 0.0168(7) 0.0169(6) 0.0020(5) 0.0027(5) -0.0009(5)
 N2 0.0147(6) 0.0199(7) 0.0152(6) 0.0018(5) 0.0016(5) 0.0002(5)
 N1 0.0149(6) 0.0254(8) 0.0172(7) -0.0011(6) 0.0000(5) -0.0001(5)
 C1 0.0162(7) 0.0134(7) 0.0181(7) -0.0003(6) 0.0022(6) -0.0012(6)
 C18 0.0138(7) 0.0176(8) 0.0164(7) 0.0032(6) 0.0019(6) 0.0000(6)
 C3 0.0129(7) 0.0154(7) 0.0190(7) 0.0026(6) 0.0011(6) 0.0002(6)
 C8 0.0174(7) 0.0238(9) 0.0189(7) -0.0017(6) 0.0044(6) 0.0007(6)
 C7 0.0150(7) 0.0225(8) 0.0152(7) 0.0032(6) 0.0019(6) 0.0010(6)
 C12 0.0198(8) 0.0263(9) 0.0172(7) 0.0028(7) 0.0038(6) -0.0021(7)
 C23 0.0153(7) 0.0225(8) 0.0186(7) 0.0050(6) 0.0040(6) 0.0035(6)
 C22 0.0173(7) 0.0187(8) 0.0172(7) -0.0001(6) 0.0030(6) 0.0004(6)
 C21 0.0153(7) 0.0185(8) 0.0177(7) 0.0000(6) 0.0030(6) 0.0009(6)
 C2 0.0144(7) 0.0172(8) 0.0169(7) 0.0013(6) 0.0018(6) 0.0009(6)
 C9 0.0175(7) 0.0230(9) 0.0166(7) 0.0009(6) 0.0037(6) 0.0007(6)
 C24 0.0217(8) 0.0267(9) 0.0194(8) 0.0019(7) 0.0022(6) 0.0043(7)
 C26 0.0237(8) 0.0292(10) 0.0313(9) 0.0114(8) 0.0070(7) 0.0118(7)
 C28 0.0216(8) 0.0245(9) 0.0216(8) 0.0006(7) 0.0023(6) 0.0048(7)
 C20 0.0286(9) 0.0220(9) 0.0244(8) -0.0002(7) 0.0033(7) 0.0067(7)
 C19 0.0159(7) 0.0202(8) 0.0203(7) 0.0030(6) 0.0020(6) 0.0017(6)
 C10 0.0177(7) 0.0231(9) 0.0211(8) 0.0023(7) 0.0035(6) 0.0004(6)
 C4 0.0165(7) 0.0235(9) 0.0272(8) -0.0008(7) 0.0035(6) 0.0017(6)
 C17 0.0196(8) 0.0311(10) 0.0297(9) 0.0019(8) 0.0052(7) -0.0011(7)
 C5 0.0171(7) 0.0295(9) 0.0209(8) 0.0049(7) 0.0056(6) -0.0031(7)
 C25 0.0223(8) 0.0362(11) 0.0204(8) 0.0065(8) -0.0004(7) 0.0082(7)
 C27 0.0258(8) 0.0223(9) 0.0311(9) 0.0021(7) 0.0079(7) 0.0068(7)
 C11 0.0244(9) 0.0253(10) 0.0383(10) -0.0055(8) 0.0084(8) -0.0021(7)
 C13 0.0238(8) 0.0331(10) 0.0297(9) -0.0055(8) 0.0092(7) -0.0055(7)
 C6 0.0222(8) 0.0396(11) 0.0147(7) 0.0040(7) 0.0029(6) -0.0012(7)
 C16 0.0190(8) 0.0411(12) 0.0334(10) 0.0038(9) 0.0040(7) -0.0070(8)
 C14 0.0379(11) 0.0340(11) 0.0310(10) -0.0106(8) 0.0116(8) -0.0110(9)
 C15 0.0312(10) 0.0412(12) 0.0248(9) -0.0028(8) 0.0028(8) -0.0174(9)
 B1 0.0199(8) 0.0215(10) 0.0202(9) 0.0010(7) 0.0008(7) -0.0008(7)

_geom_special_details
;
 All esds (except the esd in the dihedral angle between two l.s. planes)
 are estimated using the full covariance matrix.  The cell esds are taken
 into account individually in the estimation of esds in distances, angles
 and torsion angles; correlations between esds in cell parameters are only
 used when they are defined by crystal symmetry.  An approximate (isotropic)
 treatment of cell esds is used for estimating esds involving l.s. planes.
;
loop_
  _geom_bond_atom_site_label_1
  _geom_bond_atom_site_label_2
  _geom_bond_distance
  _geom_bond_site_symmetry_2
  _geom_bond_publ_flag
 S2 C21 1.7335(17) . ?
 S2 C19 1.7214(16) . ?
 S1 C9 1.7329(18) . ?
 S1 C10 1.7293(17) . ?
 F4 B1 1.386(2) . ?
 F3 B1 1.378(2) . ?
 F2 B1 1.390(2) . ?
 F1 B1 1.384(2) . ?
 N3 C1 1.339(2) . ?
 N3 C3 1.4010(19) . ?
 N3 C5 1.459(2) . ?
 N2 C1 1.342(2) . ?
 N2 C2 1.3981(19) . ?
 N2 C6 1.455(2) . ?
 N1 C1 1.356(2) . ?
 N1 C4 1.471(2) . ?
 N1 H1 0.87(2) . ?
 C18 C3 1.468(2) . ?
 C18 C22 1.423(2) . ?
 C18 C19 1.369(2) . ?
 C3 C2 1.348(2) . ?
 C8 H8 0.9500 . ?
 C8 C7 1.419(2) . ?
 C8 C9 1.366(2) . ?
 C7 C2 1.474(2) . ?
 C7 C10 1.363(2) . ?
 C12 C9 1.471(2) . ?
 C12 C17 1.398(2) . ?
 C12 C13 1.389(3) . ?
 C23 C21 1.470(2) . ?
 C23 C24 1.397(2) . ?
 C23 C28 1.392(2) . ?
 C22 H22 0.9500 . ?
 C22 C21 1.365(2) . ?
 C24 H24 0.9500 . ?
 C24 C25 1.389(2) . ?
 C26 H26 0.9500 . ?
 C26 C25 1.382(3) . ?
 C26 C27 1.385(3) . ?
 C28 H28 0.9500 . ?
 C28 C27 1.386(2) . ?
 C20 H20A 0.9800 . ?
 C20 H20B 0.9800 . ?
 C20 H20C 0.9800 . ?
 C20 C19 1.491(2) . ?
 C10 C11 1.493(2) . ?
 C4 H4A 0.9800 . ?
 C4 H4B 0.9800 . ?
 C4 H4C 0.9800 . ?
 C17 H17 0.9500 . ?
 C17 C16 1.393(3) . ?
 C5 H5A 0.9800 . ?
 C5 H5B 0.9800 . ?
 C5 H5C 0.9800 . ?
 C25 H25 0.9500 . ?
 C27 H27 0.9500 . ?
 C11 H11A 0.9800 . ?
 C11 H11B 0.9800 . ?
 C11 H11C 0.9800 . ?
 C13 H13 0.9500 . ?
 C13 C14 1.387(3) . ?
 C6 H6A 0.9800 . ?
 C6 H6B 0.9800 . ?
 C6 H6C 0.9800 . ?
 C16 H16 0.9500 . ?
 C16 C15 1.377(3) . ?
 C14 H14 0.9500 . ?
 C14 C15 1.388(3) . ?
 C15 H15 0.9500 . ?

loop_
  _geom_angle_atom_site_label_1
  _geom_angle_atom_site_label_2
  _geom_angle_atom_site_label_3
  _geom_angle
  _geom_angle_site_symmetry_1
  _geom_angle_site_symmetry_3
  _geom_angle_publ_flag
 C19 S2 C21 92.64(8) . . ?
 C10 S1 C9 92.98(8) . . ?
 C1 N3 C3 108.61(13) . . ?
 C1 N3 C5 126.28(13) . . ?
 C3 N3 C5 124.43(13) . . ?
 C1 N2 C2 108.96(13) . . ?
 C1 N2 C6 124.40(13) . . ?
 C2 N2 C6 126.31(13) . . ?
 C1 N1 C4 122.17(14) . . ?
 C1 N1 H1 112.6(14) . . ?
 C4 N1 H1 113.5(14) . . ?
 N3 C1 N2 108.20(13) . . ?
 N3 C1 N1 126.62(15) . . ?
 N2 C1 N1 125.11(14) . . ?
 C22 C18 C3 122.49(14) . . ?
 C19 C18 C3 124.57(15) . . ?
 C19 C18 C22 112.92(14) . . ?
 N3 C3 C18 122.48(14) . . ?
 C2 C3 N3 107.33(13) . . ?
 C2 C3 C18 129.96(14) . . ?
 C7 C8 H8 123.2 . . ?
 C9 C8 H8 123.2 . . ?
 C9 C8 C7 113.63(15) . . ?
 C8 C7 C2 120.87(15) . . ?
 C10 C7 C8 113.52(15) . . ?
 C10 C7 C2 125.54(15) . . ?
 C17 C12 C9 121.90(16) . . ?
 C13 C12 C9 119.38(15) . . ?
 C13 C12 C17 118.71(16) . . ?
 C24 C23 C21 121.77(16) . . ?
 C28 C23 C21 119.32(14) . . ?
 C28 C23 C24 118.91(15) . . ?
 C18 C22 H22 123.3 . . ?
 C21 C22 C18 113.43(15) . . ?
 C21 C22 H22 123.3 . . ?
 C23 C21 S2 121.55(12) . . ?
 C22 C21 S2 110.25(12) . . ?
 C22 C21 C23 128.19(15) . . ?
 N2 C2 C7 124.29(14) . . ?
 C3 C2 N2 106.89(13) . . ?
 C3 C2 C7 128.43(14) . . ?
 C8 C9 S1 109.79(13) . . ?
 C8 C9 C12 127.50(16) . . ?
 C12 C9 S1 122.71(12) . . ?
 C23 C24 H24 119.8 . . ?
 C25 C24 C23 120.33(17) . . ?
 C25 C24 H24 119.8 . . ?
 C25 C26 H26 120.1 . . ?
 C25 C26 C27 119.80(16) . . ?
 C27 C26 H26 120.1 . . ?
 C23 C28 H28 119.8 . . ?
 C27 C28 C23 120.42(16) . . ?
 C27 C28 H28 119.8 . . ?
 H20A C20 H20B 109.5 . . ?
 H20A C20 H20C 109.5 . . ?
 H20B C20 H20C 109.5 . . ?
 C19 C20 H20A 109.5 . . ?
 C19 C20 H20B 109.5 . . ?
 C19 C20 H20C 109.5 . . ?
 C18 C19 S2 110.76(12) . . ?
 C18 C19 C20 127.83(15) . . ?
 C20 C19 S2 121.40(13) . . ?
 C7 C10 S1 110.07(13) . . ?
 C7 C10 C11 128.25(16) . . ?
 C11 C10 S1 121.67(13) . . ?
 N1 C4 H4A 109.5 . . ?
 N1 C4 H4B 109.5 . . ?
 N1 C4 H4C 109.5 . . ?
 H4A C4 H4B 109.5 . . ?
 H4A C4 H4C 109.5 . . ?
 H4B C4 H4C 109.5 . . ?
 C12 C17 H17 120.0 . . ?
 C16 C17 C12 119.95(18) . . ?
 C16 C17 H17 120.0 . . ?
 N3 C5 H5A 109.5 . . ?
 N3 C5 H5B 109.5 . . ?
 N3 C5 H5C 109.5 . . ?
 H5A C5 H5B 109.5 . . ?
 H5A C5 H5C 109.5 . . ?
 H5B C5 H5C 109.5 . . ?
 C24 C25 H25 119.9 . . ?
 C26 C25 C24 120.20(16) . . ?
 C26 C25 H25 119.9 . . ?
 C26 C27 C28 120.33(18) . . ?
 C26 C27 H27 119.8 . . ?
 C28 C27 H27 119.8 . . ?
 C10 C11 H11A 109.5 . . ?
 C10 C11 H11B 109.5 . . ?
 C10 C11 H11C 109.5 . . ?
 H11A C11 H11B 109.5 . . ?
 H11A C11 H11C 109.5 . . ?
 H11B C11 H11C 109.5 . . ?
 C12 C13 H13 119.5 . . ?
 C14 C13 C12 121.07(17) . . ?
 C14 C13 H13 119.5 . . ?
 N2 C6 H6A 109.5 . . ?
 N2 C6 H6B 109.5 . . ?
 N2 C6 H6C 109.5 . . ?
 H6A C6 H6B 109.5 . . ?
 H6A C6 H6C 109.5 . . ?
 H6B C6 H6C 109.5 . . ?
 C17 C16 H16 119.7 . . ?
 C15 C16 C17 120.69(17) . . ?
 C15 C16 H16 119.7 . . ?
 C13 C14 H14 120.1 . . ?
 C13 C14 C15 119.81(19) . . ?
 C15 C14 H14 120.1 . . ?
 C16 C15 C14 119.74(18) . . ?
 C16 C15 H15 120.1 . . ?
 C14 C15 H15 120.1 . . ?
 F4 B1 F2 108.99(15) . . ?
 F3 B1 F4 110.23(15) . . ?
 F3 B1 F2 109.76(15) . . ?
 F3 B1 F1 110.16(15) . . ?
 F1 B1 F4 108.62(15) . . ?
 F1 B1 F2 109.05(16) . . ?

_shelx_res_file
;
TITL P21c_a.res in P2(1)/c
REM Old TITL P21c in P2(1)/c
REM SHELXT solution in P2(1)/c
REM R1 0.199, Rweak 0.005, Alpha 0.020, Orientation as input
REM Formula found by SHELXT: C28 B F6 N3
CELL 0.71073 17.952 8.2126 18.5866 90 102.525 90
ZERR 4 0.0004 0.0002 0.0004 0 0.001 0
LATT 1
SYMM -X,0.5+Y,0.5-Z
SFAC C H B F N S
UNIT 112 112 4 16 12 8

L.S. 10
PLAN  20
SIZE 0.248 0.19 0.301
TEMP -173.15
BOND $H
LIST 6
fmap 2
acta
OMIT 1 0 0
REM <olex2.extras>
REM <HklSrc "%.\\P21c_a.hkl">
REM </olex2.extras>

WGHT    0.039000    1.904600
FVAR       0.32493
S2    6    0.754032    0.631902    0.902731    11.00000    0.01992    0.02204 =
         0.01569   -0.00086    0.00046    0.00452
S1    6    0.867013    0.711964    0.584490    11.00000    0.01555    0.02490 =
         0.02557   -0.00196    0.00661    0.00078
F4    4    0.543780    1.051296    0.633370    11.00000    0.03381    0.02250 =
         0.03714   -0.00486    0.01472   -0.00672
F3    4    0.656778    1.161231    0.691245    11.00000    0.03754    0.03458 =
         0.02631   -0.00284   -0.01100    0.00329
F2    4    0.559310    1.324481    0.636309    11.00000    0.03467    0.01973 =
         0.06576   -0.00068   -0.00346    0.00274
F1    4    0.619929    1.168555    0.566765    11.00000    0.03912    0.06763 =
         0.02319    0.00331    0.01076   -0.01106
N3    5    0.560349    0.675464    0.680878    11.00000    0.01385    0.01684 =
         0.01690    0.00204    0.00267   -0.00094
N2    5    0.592383    0.727154    0.577054    11.00000    0.01470    0.01987 =
         0.01522    0.00184    0.00159    0.00022
N1    5    0.458605    0.709158    0.573788    11.00000    0.01495    0.02536 =
         0.01717   -0.00110    0.00003   -0.00012
C1    1    0.533021    0.706392    0.609266    11.00000    0.01621    0.01338 =
         0.01814   -0.00034    0.00224   -0.00120
C18   1    0.688030    0.633056    0.766581    11.00000    0.01381    0.01761 =
         0.01637    0.00315    0.00189    0.00000
C3    1    0.640224    0.676016    0.694519    11.00000    0.01292    0.01537 =
         0.01901    0.00256    0.00106    0.00017
C8    1    0.776956    0.883706    0.641551    11.00000    0.01739    0.02377 =
         0.01889   -0.00167    0.00440    0.00074
AFIX  43
H8    2    0.755776    0.969206    0.665158    11.00000   -1.20000
AFIX   0
C7    1    0.736851    0.738324    0.616591    11.00000    0.01495    0.02249 =
         0.01516    0.00322    0.00194    0.00103
C12   1    0.905283    1.020785    0.647409    11.00000    0.01979    0.02629 =
         0.01719    0.00284    0.00379   -0.00214
C23   1    0.816707    0.327663    0.882581    11.00000    0.01533    0.02247 =
         0.01858    0.00498    0.00400    0.00354
C22   1    0.730656    0.485791    0.778770    11.00000    0.01727    0.01871 =
         0.01719   -0.00007    0.00300    0.00040
AFIX  43
H22   2    0.732134    0.408740    0.740983    11.00000   -1.20000
AFIX   0
C21   1    0.769210    0.466023    0.850040    11.00000    0.01534    0.01852 =
         0.01769   -0.00001    0.00299    0.00095
C2    1    0.660125    0.708026    0.630069    11.00000    0.01441    0.01724 =
         0.01693    0.00128    0.00180    0.00091
C9    1    0.848889    0.889058    0.628419    11.00000    0.01747    0.02296 =
         0.01655    0.00088    0.00368    0.00067
C24   1    0.869089    0.340812    0.949940    11.00000    0.02171    0.02672 =
         0.01941    0.00186    0.00222    0.00432
AFIX  43
H24   2    0.874395    0.441122    0.976010    11.00000   -1.20000
AFIX   0
C26   1    0.906053    0.061516    0.941398    11.00000    0.02374    0.02917 =
         0.03134    0.01139    0.00700    0.01177
AFIX  43
H26   2    0.936784   -0.028933    0.961087    11.00000   -1.20000
AFIX   0
C28   1    0.809116    0.178957    0.845749    11.00000    0.02163    0.02449 =
         0.02161    0.00059    0.00229    0.00477
AFIX  43
H28   2    0.773137    0.167828    0.800299    11.00000   -1.20000
AFIX   0
C20   1    0.657932    0.884882    0.837256    11.00000    0.02862    0.02197 =
         0.02439   -0.00023    0.00326    0.00667
AFIX 137
H20A  2    0.610320    0.866044    0.853656    11.00000   -1.50000
H20B  2    0.646756    0.941714    0.789766    11.00000   -1.50000
H20C  2    0.692316    0.951557    0.873802    11.00000   -1.50000
AFIX   0
C19   1    0.695071    0.725590    0.828951    11.00000    0.01594    0.02022 =
         0.02033    0.00297    0.00196    0.00165
C10   1    0.777595    0.632607    0.583627    11.00000    0.01766    0.02309 =
         0.02114    0.00233    0.00352    0.00039
C4    1    0.399962    0.792893    0.604339    11.00000    0.01648    0.02351 =
         0.02721   -0.00080    0.00353    0.00170
AFIX 137
H4A   2    0.352921    0.801911    0.566255    11.00000   -1.50000
H4B   2    0.418049    0.902006    0.620964    11.00000   -1.50000
H4C   2    0.389838    0.730558    0.646154    11.00000   -1.50000
AFIX   0
C17   1    0.981022    1.001660    0.641179    11.00000    0.01959    0.03114 =
         0.02969    0.00186    0.00515   -0.00109
AFIX  43
H17   2    0.996931    0.902802    0.622615    11.00000   -1.20000
AFIX   0
C5    1    0.516040    0.623612    0.733967    11.00000    0.01714    0.02945 =
         0.02093    0.00487    0.00564   -0.00313
AFIX 137
H5A   2    0.489614    0.717756    0.749140    11.00000   -1.50000
H5B   2    0.550284    0.576328    0.777210    11.00000   -1.50000
H5C   2    0.478456    0.541920    0.711216    11.00000   -1.50000
AFIX   0
C25   1    0.913440    0.207938    0.978967    11.00000    0.02225    0.03620 =
         0.02043    0.00649   -0.00039    0.00821
AFIX  43
H25   2    0.948957    0.217716    1.024777    11.00000   -1.20000
AFIX   0
C27   1    0.853706    0.047080    0.874958    11.00000    0.02582    0.02234 =
         0.03109    0.00212    0.00793    0.00677
AFIX  43
H27   2    0.848349   -0.053739    0.849291    11.00000   -1.20000
AFIX   0
C11   1    0.753888    0.469366    0.551249    11.00000    0.02444    0.02528 =
         0.03832   -0.00546    0.00841   -0.00206
AFIX 137
H11A  2    0.748162    0.473930    0.497639    11.00000   -1.50000
H11B  2    0.705117    0.438487    0.562926    11.00000   -1.50000
H11C  2    0.792824    0.388543    0.571930    11.00000   -1.50000
AFIX   0
C13   1    0.883356    1.167868    0.673416    11.00000    0.02384    0.03314 =
         0.02965   -0.00553    0.00921   -0.00548
AFIX  43
H13   2    0.831806    1.183061    0.676935    11.00000   -1.20000
AFIX   0
C6    1    0.585791    0.779124    0.501087    11.00000    0.02218    0.03964 =
         0.01473    0.00404    0.00294   -0.00120
AFIX 137
H6A   2    0.562763    0.691642    0.467725    11.00000   -1.50000
H6B   2    0.636599    0.804262    0.492710    11.00000   -1.50000
H6C   2    0.553572    0.876468    0.491665    11.00000   -1.50000
AFIX   0
C16   1    1.033148    1.127714    0.662221    11.00000    0.01895    0.04108 =
         0.03341    0.00382    0.00404   -0.00703
AFIX  43
H16   2    1.084548    1.114179    0.657890    11.00000   -1.20000
AFIX   0
C14   1    0.935509    1.292894    0.694327    11.00000    0.03786    0.03402 =
         0.03100   -0.01059    0.01163   -0.01097
AFIX  43
H14   2    0.919670    1.392714    0.712083    11.00000   -1.20000
AFIX   0
C15   1    1.010926    1.271735    0.689234    11.00000    0.03119    0.04123 =
         0.02477   -0.00280    0.00277   -0.01737
AFIX  43
H15   2    1.047061    1.356267    0.704323    11.00000   -1.20000
AFIX   0

B1    3    0.595510    1.176124    0.632401    11.00000    0.01990    0.02153 =
         0.02023    0.00102    0.00076   -0.00078
H1    2    0.452711    0.721116    0.526189    11.00000    0.02774
HKLF 4

REM  P21c_a.res in P2(1)/c
REM R1 =  0.0411 for    5399 Fo > 4sig(Fo)  and  0.0544 for all    6676 data
REM    352 parameters refined using      0 restraints

END

WGHT      0.0390      1.9072

REM Highest difference peak  0.629,  deepest hole -0.475,  1-sigma level  0.056
Q1    1   0.5711  1.3182  0.5913  11.00000  0.05    0.63
Q2    1   0.6459  0.6461  0.6592  11.00000  0.05    0.36
Q3    1   0.8184  0.6522  0.5880  11.00000  0.05    0.35
Q4    1   0.8479  0.3467  0.9103  11.00000  0.05    0.34
Q5    1   0.6567  0.7298  0.6694  11.00000  0.05    0.34
Q6    1   0.7619  0.5418  0.8724  11.00000  0.05    0.33
Q7    1   0.8591  0.8195  0.6115  11.00000  0.05    0.32
Q8    1   0.7575  0.8084  0.6251  11.00000  0.05    0.31
Q9    1   0.6007  0.6701  0.6915  11.00000  0.05    0.31
Q10   1   0.9733  1.4260  0.6775  11.00000  0.05    0.30
Q11   1   0.7349  0.4585  0.8188  11.00000  0.05    0.30
Q12   1   0.7239  0.6905  0.8598  11.00000  0.05    0.30
Q13   1   0.5427  0.6741  0.6458  11.00000  0.05    0.29
Q14   1   0.8742  0.9469  0.6402  11.00000  0.05    0.29
Q15   1   0.8341  0.3279  0.9190  11.00000  0.05    0.29
Q16   1   0.6501  1.0832  0.5735  11.00000  0.05    0.29
Q17   1   0.7436  0.7084  0.5764  11.00000  0.05    0.28
Q18   1   0.8017  0.3974  0.8609  11.00000  0.05    0.28
Q19   1   0.6248  0.7353  0.6018  11.00000  0.05    0.28
Q20   1   0.6790  0.6688  0.7996  11.00000  0.05    0.28
;
_shelx_res_checksum                20446
_shelx_hkl_file
;
   1   0   0   -0.10    0.10
  -1   0   0    0.00    0.10
   2   0   0   45.70    2.30
   2   0   0   44.30    2.20
  -2   0   0   41.40    2.40
  -2   0   0   37.90    2.30
  -3   0   0  337.97   16.20
   3   0   0  311.57   16.00
   3   0   0  327.37   16.10
  -3   0   0  323.87   16.30
   4   0   0  172.68    9.40
  -4   0   0  188.78    9.70
  -4   0   0  173.18    9.50
   4   0   0  200.78    9.20
  -5   0   0   31.90    2.40
  -5   0   0   25.60    2.00
   5   0   0   32.60    2.00
   6   0   0  737.93   35.60
  -6   0   0  685.43   36.00
  -6   0   0  731.03   35.70
   7   0   0  193.28   10.10
  -7   0   0  183.18   10.50
  -7   0   0  192.88   10.20
  -8   0   0  487.25   26.30
   8   0   0  529.45   26.00
  -8   0   0  515.35   26.00
  -9   0   0 1151.48   57.19
  -9   0   0 1143.59   56.79
   9   0   0 1128.69   56.59
  10   0   0  862.01   40.90
 -10   0   0  767.42   41.10
 -11   0   0   22.20    3.10
 -11   0   0   25.50    2.90
  11   0   0   28.20    2.80
  12   0   0   12.00    1.90
 -12   0   0   14.10    2.20
 -12   0   0   12.50    2.50
  13   0   0   61.59    4.60
 -13   0   0   69.69    5.50
 -13   0   0   61.89    4.90
  14   0   0   48.30    3.90
 -14   0   0   47.20    4.80
 -14   0   0   50.09    5.30
 -15   0   0   92.29    6.60
  15   0   0   82.49    6.00
 -15   0   0   85.79    7.00
 -16   0   0    5.10    2.00
  16   0   0    9.10    1.90
 -16   0   0    6.20    1.90
  16   0   0    5.50    3.40
  17   0   0    9.60    3.70
  17   0   0   10.30    2.10
 -17   0   0    7.30    2.50
 -17   0   0    9.70    2.40
  18   0   0  210.88   15.90
  18   0   0  196.78   12.20
 -18   0   0  191.88   13.50
 -18   0   0  211.48   13.10
  19   0   0  257.47   18.30
  19   0   0  226.18   14.20
 -19   0   0  276.07   15.50
 -19   0   0  209.18   15.20
 -20   0   0   43.70    6.10
  20   0   0   31.00    6.70
  20   0   0   35.00    4.50
 -20   0   0   45.60    5.70
 -21   0   0    6.70    2.70
 -21   0   0    4.90    2.20
  21   0   0    4.20    4.20
  21   0   0    3.10    1.90
  22   0   0   71.49   10.80
  22   0   0   67.19    6.80
 -22   0   0   67.09    7.70
 -22   0   0   69.59    8.20
 -23   0   0   29.30    5.50
  23   0   0   19.00    3.80
  23   0   0   37.50    8.70
 -23   0   0   31.10    5.20
   0  -1   0    0.00    0.30
   0  -1   0   -0.20    0.20
   0   1   0    0.10    0.20
   0   1   0    0.30    0.20
   1  -1   0  615.74   31.50
   1  -1   0  643.74   31.30
  -1  -1   0  659.33   31.40
   1  -1   0  659.03   31.40
  -1  -1   0  614.54   31.40
  -1  -1   0  659.03   31.50
   1   1   0  619.64   31.30
  -1   1   0  622.64   31.30
  -2  -1   0  215.38   10.60
   2  -1   0  215.28   10.60
   2  -1   0  226.48   10.90
  -2  -1   0  188.88   10.60
   2  -1   0  218.78   10.90
   2   1   0  228.38   10.60
  -2   1   0  175.48   10.60
  -3  -1   0 1406.26   67.89
   3  -1   0 1368.66   67.99
  -3  -1   0 1319.97   67.69
   3  -1   0 1394.66   67.69
   3  -1   0 1439.66   68.19
  -3  -1   0 1411.86   67.69
  -3   1   0 1368.56   67.79
   3   1   0 1331.37   67.49
   3   1   0 1422.76   67.89
  -3   1   0 1381.66   67.59
   4  -1   0  122.59    5.90
   4  -1   0  111.39    6.10
  -4  -1   0  100.89    5.70
  -4  -1   0   94.29    6.00
  -4  -1   0  108.09    6.10
   4  -1   0  120.59    6.70
  -4   1   0  109.69    6.10
  -4   1   0  105.39    5.80
   4   1   0  104.49    5.60
   4   1   0  111.89    6.00
   5  -1   0   34.80    2.60
  -5  -1   0   39.90    2.80
  -5  -1   0   40.20    2.70
  -5  -1   0   36.00    2.20
   5  -1   0   31.30    3.40
   5  -1   0   37.50    2.40
  -5   1   0   31.80    2.30
   5   1   0   35.00    2.00
   5   1   0   37.00    2.50
  -5   1   0   38.50    2.80
   6  -1   0  164.88    8.60
  -6  -1   0  152.38    8.40
   6  -1   0  167.08    8.90
  -6  -1   0  164.08    9.00
  -6  -1   0  158.98    9.00
   6   1   0  163.48    8.80
   6   1   0  153.58    8.10
  -6   1   0  174.68    8.70
  -6   1   0  168.78    9.20
  -7  -1   0   14.20    1.30
  -7  -1   0    9.20    1.50
   7  -1   0   11.00    1.60
  -7  -1   0   15.30    2.00
   7  -1   0   12.20    1.50
  -7   1   0   12.80    1.90
   7   1   0   11.90    0.90
   7   1   0    8.30    1.30
  -7   1   0   11.10    1.40
  -8  -1   0  156.28    8.20
  -8  -1   0  169.98    9.20
   8  -1   0  158.98    8.60
  -8  -1   0  164.88    9.20
   8  -1   0  162.38    8.80
  -8   1   0  151.58    8.60
   8   1   0  151.58    8.00
  -8   1   0  152.58    9.10
   8   1   0  156.38    8.80
  -9  -1   0  656.43   31.30
  -9  -1   0  608.54   31.20
   9  -1   0  622.84   30.70
   9  -1   0  622.24   30.70
  -9  -1   0  554.74   30.10
   9   1   0  583.34   29.90
  -9   1   0  613.04   31.30
  -9   1   0  604.64   30.70
   9   1   0  618.44   30.80
 -10  -1   0  689.03   37.80
 -10  -1   0  783.32   39.00
 -10  -1   0  808.52   39.30
  10  -1   0  781.52   38.50
  10   1   0  782.52   37.60
 -10   1   0  792.02   38.60
  10   1   0  789.52   38.60
 -10   1   0  706.53   39.10
 -11  -1   0   33.70    4.00
  11  -1   0   36.10    3.00
 -11  -1   0   37.60    4.00
 -11  -1   0   38.60    2.60
  11  -1   0   40.80    5.30
 -11   1   0   42.00    3.30
  11   1   0   37.90    3.10
 -11   1   0   38.10    4.10
 -12  -1   0  160.48   10.30
  12  -1   0  142.29   11.30
  12  -1   0  157.38    9.40
 -12  -1   0  166.78   10.10
 -12  -1   0  163.48    8.70
 -12   1   0  171.88   10.40
 -12   1   0  163.58    9.60
  12   1   0  178.88    9.70
  13  -1   0    3.80    1.30
 -13  -1   0   -1.40    1.10
 -13  -1   0    0.70    1.00
  13  -1   0    5.10    2.80
  13   1   0    2.30    1.00
 -13   1   0    2.30    1.10
 -13   1   0    2.80    1.60
 -14  -1   0    8.30    2.40
 -14  -1   0   14.70    2.70
  14  -1   0   12.50    3.70
  14  -1   0   10.20    2.00
 -14   1   0   15.30    3.00
  14   1   0   14.40    2.50
 -14   1   0   13.90    2.30
  15  -1   0   56.99    7.50
 -15  -1   0   78.89    6.00
 -15  -1   0   72.79    6.30
  15  -1   0   62.49    5.10
 -15   1   0   72.19    5.50
  15   1   0   75.19    5.50
 -15   1   0   69.89    6.20
 -16  -1   0   21.40    3.70
 -16  -1   0   22.80    3.60
  16  -1   0   18.60    2.80
  16  -1   0   15.60    4.30
  16   1   0   20.50    3.00
 -16   1   0   23.40    4.00
 -16   1   0   21.70    3.40
 -17  -1   0  158.58   11.00
 -17  -1   0  173.38   11.50
  17  -1   0  149.79   10.10
  17  -1   0  172.18   13.60
 -17   1   0  171.78   10.80
 -17   1   0  178.08   11.60
  17   1   0  164.08   10.40
  18  -1   0    0.60    3.20
 -18  -1   0    1.80    1.70
  18  -1   0    2.80    1.50
 -18  -1   0    1.10    1.60
  18   1   0   -0.60    1.10
 -18   1   0    1.40    1.40
 -18   1   0   -1.20    1.40
 -19  -1   0   20.10    3.90
 -19  -1   0   23.00    4.30
  19  -1   0   27.10    6.40
  19  -1   0   23.10    3.50
 -19   1   0   17.10    4.00
 -19   1   0   26.50    4.20
  19   1   0   23.90    3.50
  19   1   0   16.30    4.90
 -20  -1   0    3.60    2.30
 -20  -1   0    0.90    1.80
  20  -1   0    2.00    3.80
  20  -1   0    2.00    1.60
 -20   1   0   -0.60    1.50
 -20   1   0    0.70    2.00
  20   1   0    0.10    3.80
  20   1   0    2.60    1.60
 -21  -1   0    4.70    2.40
  21  -1   0    3.70    1.90
  21  -1   0    0.40    4.00
 -21  -1   0    0.40    2.00
  21   1   0   -0.40    3.70
 -21   1   0    4.90    2.70
  21   1   0    4.40    1.80
 -21   1   0    4.10    2.10
 -22  -1   0    7.60    3.10
  22  -1   0   28.20    7.30
 -22  -1   0   12.80    3.50
  22  -1   0   12.60    3.10
  22   1   0   10.90    5.80
  22   1   0   11.70    2.90
 -22   1   0   16.20    4.00
 -22   1   0   12.70    3.40
 -23  -1   0    3.20    2.70
  23  -1   0   -0.80    1.90
  23  -1   0   -3.00    4.80
 -23  -1   0    1.50    2.30
  23   1   0   -2.40    4.90
  23   1   0    2.10    1.80
 -23   1   0   -1.00    2.00
 -23   1   0    0.90    2.30
   0  -2   0 4619.64  221.78
   0  -2   0 4573.24  222.18
   0   2   0 4473.45  221.78
  -1  -2   0 1078.29   51.89
   1  -2   0 1091.09   51.49
   1  -2   0 1073.29   51.49
   1  -2   0 1037.20   51.89
  -1  -2   0  977.10   51.69
  -1  -2   0 1037.90   51.39
  -1   2   0 1030.50   51.69
  -1   2   0 1077.99   51.29
   1   2   0  988.80   51.59
  -2  -2   0  344.87   18.80
  -2  -2   0  373.66   18.90
   2  -2   0  350.26   19.10
  -2  -2   0  387.16   18.70
   2  -2   0  370.26   18.70
   2  -2   0  380.76   18.80
  -2   2   0  346.57   18.60
   2   2   0  377.86   18.70
  -3  -2   0   18.10    2.20
   3  -2   0   17.30    2.20
  -3  -2   0   19.40    2.10
   3  -2   0   16.50    2.20
   3  -2   0   20.30    2.00
  -3   2   0   21.00    2.00
   3   2   0   18.90    2.00
  -4  -2   0 1471.35   72.89
   4  -2   0 1358.46   72.89
   4  -2   0 1497.55   72.49
  -4  -2   0 1450.65   72.39
  -4  -2   0 1526.85   72.59
   4  -2   0 1545.35   73.09
   4   2   0 1509.05   72.29
  -4   2   0 1433.66   72.59
  -5  -2   0  180.08    9.60
  -5  -2   0  180.68    9.70
   5  -2   0  183.08   10.30
   5  -2   0  180.68    9.70
  -5  -2   0  181.18   10.10
   5  -2   0  166.88   10.10
   5   2   0  180.08    9.40
  -5   2   0  180.28    9.50
   5   2   0  172.18    9.80
  -5   2   0  177.98    9.80
   6  -2   0   14.40    2.10
  -6  -2   0   12.50    1.70
   6  -2   0   13.10    2.50
  -6  -2   0   15.40    1.80
  -6  -2   0   12.70    1.80
   6  -2   0   12.40    1.70
  -6   2   0   12.70    1.90
   6   2   0   12.20    1.30
   6   2   0   12.50    1.90
  -6   2   0   12.00    1.50
  -7  -2   0  167.28    9.20
   7  -2   0  159.18    9.10
  -7  -2   0  154.38    8.40
   7  -2   0  152.68    8.60
  -7  -2   0  139.09    8.70
   7  -2   0  160.78    9.80
   7   2   0  158.48    8.10
   7   2   0  160.18    8.80
  -7   2   0  137.99    8.40
  -7   2   0  158.38    9.00
  -8  -2   0   30.70    2.50
  -8  -2   0   34.00    3.00
  -8  -2   0   40.20    3.30
   8  -2   0   32.30    3.40
   8  -2   0   28.80    2.90
   8  -2   0   31.30    4.00
  -8   2   0   32.00    2.50
   8   2   0   32.50    2.10
  -8   2   0   31.60    3.40
   8   2   0   33.60    2.80
  -9  -2   0   -0.60    0.60
   9  -2   0    0.70    0.70
  -9  -2   0    1.10    0.90
   9  -2   0   -0.70    0.90
   9  -2   0    0.40    1.60
  -9  -2   0    1.10    0.90
   9   2   0   -0.20    0.40
  -9   2   0   -0.80    0.70
  -9   2   0    0.50    0.50
   9   2   0   -0.50    0.30
 -10  -2   0    2.40    1.20
 -10  -2   0    0.80    0.80
  10  -2   0    2.60    1.20
 -10  -2   0    1.40    1.00
  10  -2   0    3.00    2.10
  10  -2   0    0.80    0.80
  10   2   0    0.60    0.70
 -10   2   0   -1.30    0.80
 -10   2   0    1.60    0.70
  10   2   0    1.60    0.50
 -11  -2   0   73.39    4.50
 -11  -2   0   68.39    5.30
  11  -2   0   71.69    4.90
  11  -2   0   71.79    5.20
  11  -2   0   70.39    7.30
 -11  -2   0   72.99    5.50
 -11   2   0   70.59    4.80
  11   2   0   69.39    5.00
 -11   2   0   71.79    5.50
  11   2   0   71.09    4.00
  12  -2   0   32.60    5.20
  12  -2   0   40.80    4.10
 -12  -2   0   37.60    4.40
 -12  -2   0   34.10    2.80
 -12  -2   0   37.10    4.20
  12  -2   0   35.70    3.60
 -12   2   0   39.50    3.20
 -12   2   0   30.80    4.00
  12   2   0   38.20    3.80
  12   2   0   38.00    2.30
  13  -2   0   37.10    3.80
  13  -2   0   36.60    5.80
 -13  -2   0   41.10    4.70
 -13  -2   0   31.90    4.10
 -13   2   0   33.60    3.50
  13   2   0   37.10    3.80
 -13   2   0   38.70    4.50
  14  -2   0    7.20    3.50
  14  -2   0   13.60    2.30
 -14  -2   0   12.30    2.60
 -14  -2   0   11.60    2.70
  14   2   0    9.10    2.00
 -14   2   0    6.60    1.70
 -14   2   0    9.20    2.40
  15  -2   0  268.57   14.80
 -15  -2   0  217.58   15.10
 -15  -2   0  258.97   15.60
  15  -2   0  272.77   17.50
 -15   2   0  286.67   16.00
  15   2   0  249.28   14.70
 -15   2   0  263.37   14.80
 -16  -2   0   83.79    6.70
 -16  -2   0   60.79    6.60
  16  -2   0   78.39    9.10
  16  -2   0   61.29    5.40
  16   2   0   73.89    5.70
 -16   2   0   78.09    5.70
 -16   2   0   62.99    7.00
 -17  -2   0   45.40    5.80
  17  -2   0   55.59    5.50
  17  -2   0   53.19    8.00
 -17  -2   0   53.69    6.10
 -17   2   0   54.69    5.50
 -17   2   0   62.19    6.90
  17   2   0   54.19    5.50
 -18  -2   0   48.80    5.90
 -18  -2   0   56.99    6.60
  18  -2   0   31.00    6.50
  18  -2   0   50.59    5.20
 -18   2   0   52.29    5.40
 -18   2   0   43.80    5.70
  18   2   0   38.70    5.10
  19  -2   0   65.99    9.50
  19  -2   0   60.69    6.10
 -19  -2   0   63.39    7.30
 -19  -2   0   61.19    6.90
 -19   2   0   50.69    6.50
  19   2   0   64.89    6.30
 -19   2   0   49.80    5.80
  20  -2   0    0.10    1.60
 -20  -2   0    2.70    2.10
  20  -2   0   -0.30    4.10
 -20  -2   0    1.30    2.10
  20   2   0   -1.80    3.20
 -20   2   0    0.70    2.00
  20   2   0    2.20    1.50
 -20   2   0   -0.70    1.30
 -21  -2   0   28.50    5.00
  21  -2   0   23.70    6.20
  21  -2   0   18.60    3.50
 -21  -2   0   19.60    4.30
  21   2   0   11.30    5.40
  21   2   0   20.30    3.80
 -21   2   0   22.60    4.90
 -21   2   0   23.40    4.20
  22  -2   0   17.10    3.70
 -22  -2   0   16.40    4.20
  22  -2   0   19.70    6.60
 -22  -2   0   11.50    3.60
 -22   2   0   25.90    5.10
  22   2   0   12.00    5.70
  22   2   0   20.50    3.70
 -22   2   0   19.40    4.10
  23  -2   0   38.00    8.60
  23  -2   0   40.80    5.60
 -23  -2   0   32.00    6.00
  23   2   0   34.50    5.00
  23   2   0   36.10    8.60
 -23   2   0   39.10    6.50
   0  -3   0    0.70    1.00
   0  -3   0   -0.50    0.70
   0  -3   0    1.50    1.10
   0   3   0    0.70    0.90
   0   3   0    0.50    0.90
  -1  -3   0   61.09    4.60
   1  -3   0   54.09    4.50
  -1  -3   0   56.49    4.00
   1  -3   0   66.19    4.50
   1  -3   0   69.69    4.30
  -1  -3   0   61.29    4.60
  -1   3   0   63.09    4.00
  -1   3   0   61.89    4.50
   1   3   0   68.89    4.50
  -2  -3   0   -0.50    0.80
   2  -3   0    0.00    1.10
  -2  -3   0    0.80    0.60
   2  -3   0    0.50    1.00
   2  -3   0    2.00    1.10
  -2  -3   0    0.00    0.80
   2   3   0    1.50    0.90
  -2   3   0    1.30    0.80
  -2   3   0    1.20    0.90
   3  -3   0  190.68   10.80
  -3  -3   0  195.88   10.50
   3  -3   0  165.48   10.00
  -3  -3   0  199.28   10.60
  -3  -3   0  193.88   10.10
   3  -3   0  178.28   10.20
   3   3   0  159.58   10.00
  -3   3   0  173.38    9.90
  -4  -3   0    7.80    1.60
  -4  -3   0    7.70    1.60
   4  -3   0    6.00    1.40
   4  -3   0    9.00    2.00
   4  -3   0    8.40    2.00
  -4   3   0    8.90    1.60
   4   3   0    8.30    1.50
   5  -3   0   74.69    5.40
  -5  -3   0   68.69    5.20
   5  -3   0   72.99    4.80
   5  -3   0   67.29    5.20
  -5  -3   0   74.29    5.00
   5   3   0   65.99    4.50
  -5   3   0   69.99    4.80
  -6  -3   0  600.84   31.10
   6  -3   0  634.14   31.80
  -6  -3   0  637.34   30.90
   6  -3   0  603.54   31.80
  -6  -3   0  560.74   31.60
   6  -3   0  604.14   31.10
  -6   3   0  642.84   31.10
  -6   3   0  575.84   30.80
   6   3   0  626.64   30.70
  -7  -3   0   66.99    4.40
   7  -3   0   55.69    4.40
  -7  -3   0   60.09    5.00
   7  -3   0   67.99    5.50
  -7  -3   0   69.29    4.60
   7  -3   0   63.69    5.10
  -7   3   0   64.59    4.20
   7   3   0   63.69    4.00
   7   3   0   59.49    4.60
  -7   3   0   60.49    4.70
   8  -3   0   67.69    5.20
   8  -3   0   73.69    4.90
   8  -3   0   57.29    6.00
  -8  -3   0   61.19    4.50
  -8  -3   0   66.49    4.60
  -8  -3   0   62.99    5.20
  -8   3   0   69.19    4.90
   8   3   0   58.89    4.70
   8   3   0   62.09    4.00
  -8   3   0   65.39    4.30
   9  -3   0    9.00    2.80
  -9  -3   0   21.30    3.10
   9  -3   0   16.30    2.60
   9  -3   0    9.60    2.00
   9   3   0   15.70    2.20
  -9   3   0   17.40    2.00
   9   3   0   12.90    1.50
  10  -3   0   34.70    3.70
 -10  -3   0   35.10    3.80
  10  -3   0   36.60    4.90
 -10  -3   0   39.10    3.30
 -10  -3   0   49.30    5.10
  10  -3   0   39.20    4.40
  10   3   0   37.90    3.80
 -10   3   0   32.60    2.90
  10   3   0   34.50    2.40
 -10   3   0   38.20    4.10
  11  -3   0   33.30    3.60
  11  -3   0   24.70    3.50
 -11  -3   0   25.90    3.70
  11  -3   0   28.20    4.60
 -11  -3   0   25.60    3.00
 -11  -3   0   26.20    3.40
  11   3   0   25.90    2.00
 -11   3   0   28.80    3.70
  11   3   0   30.30    3.40
 -11   3   0   38.00    3.00
  12  -3   0   23.50    3.50
  12  -3   0   26.10    4.90
 -12  -3   0   25.20    3.50
  12  -3   0   25.90    3.30
 -12  -3   0   25.20    3.80
 -12   3   0   23.90    3.50
 -12   3   0   29.20    3.30
  12   3   0   26.30    3.30
  13  -3   0   31.20    3.80
 -13  -3   0   22.70    3.50
 -13  -3   0   33.60    4.40
  13  -3   0   33.30    5.40
  13  -3   0   28.10    3.60
  13   3   0   30.90    3.80
 -13   3   0   31.00    4.00
 -13   3   0   28.60    3.30
  14  -3   0   47.30    5.10
 -14  -3   0   47.40    5.60
  14  -3   0   55.69    7.00
 -14  -3   0   58.09    5.80
  14  -3   0   48.50    5.10
 -14   3   0   43.50    5.30
 -14   3   0   49.50    4.10
  14   3   0   47.30    4.90
  15  -3   0   31.70    5.70
 -15  -3   0   21.50    3.60
  15  -3   0   23.60    3.40
  15  -3   0   21.90    3.30
 -15  -3   0   17.30    3.50
 -15   3   0   24.80    3.20
 -15   3   0   20.80    3.60
  15   3   0   16.10    2.90
 -16  -3   0   33.50    4.70
  16  -3   0   34.70    6.10
 -16  -3   0   35.50    5.10
  16  -3   0   23.20    3.70
 -16   3   0   31.90    4.60
 -16   3   0   35.10    4.00
  16   3   0   25.80    3.60
  17  -3   0   11.40    2.80
 -17  -3   0   15.00    3.30
  17  -3   0   11.80    4.40
 -17  -3   0   11.90    3.00
 -17   3   0   14.20    2.60
  17   3   0   11.80    2.70
 -17   3   0   15.50    3.50
  18  -3   0   20.10    5.40
  18  -3   0   15.60    3.10
 -18  -3   0   26.60    4.70
 -18  -3   0   16.40    3.50
 -18   3   0   15.40    3.70
 -18   3   0   15.90    2.90
  18   3   0   13.00    2.70
 -19  -3   0   10.80    3.30
  19  -3   0    4.60    3.70
  19  -3   0   10.80    2.70
 -19  -3   0   14.30    3.40
  19   3   0   11.20    2.60
 -19   3   0   10.80    3.00
 -19   3   0    8.00    2.40
 -20  -3   0    6.90    2.70
  20  -3   0    7.70    2.60
  20  -3   0    1.70    4.10
 -20  -3   0    3.80    2.30
 -20   3   0    3.90    2.50
  20   3   0    5.80    2.30
 -20   3   0    1.80    1.80
 -21  -3   0   44.90    6.80
  21  -3   0   42.10    5.70
  21  -3   0   37.20    8.20
 -21  -3   0   43.80    6.20
 -21   3   0   42.70    5.60
  21   3   0   51.89    6.20
  21   3   0   51.79    9.30
 -21   3   0   39.50    6.10
  22  -3   0   -0.70    4.30
 -22  -3   0    1.50    2.60
  22  -3   0   -0.60    2.20
 -22  -3   0   -0.10    2.70
  22   3   0    0.30    1.80
 -22   3   0    0.80    2.80
  22   3   0    7.70    5.00
 -22   3   0    0.10    2.30
   0  -4   0    9.20    2.10
   0  -4   0   10.70    1.70
   0  -4   0   13.00    2.40
   0   4   0   11.90    2.10
   0   4   0   10.40    1.80
  -1  -4   0   31.40    4.00
   1  -4   0   39.00    3.20
  -1  -4   0   40.80    3.10
   1  -4   0   33.70    4.10
  -1  -4   0   39.30    4.20
  -1   4   0   48.20    4.60
   1   4   0   30.00    3.50
   1   4   0   40.30    3.30
  -1   4   0   37.60    3.10
  -2  -4   0  338.67   18.40
   2  -4   0  335.17   17.90
   2  -4   0  336.57   17.70
   2  -4   0  280.77   18.30
  -2  -4   0  323.47   18.40
  -2  -4   0  346.47   17.50
  -2   4   0  329.67   18.20
   2   4   0  346.87   18.00
  -2   4   0  341.37   17.40
  -3  -4   0    3.50    1.50
   3  -4   0    8.20    2.00
   3  -4   0    4.70    1.80
   3  -4   0    5.70    1.60
  -3  -4   0    6.20    1.70
  -3  -4   0    3.40    1.10
  -3   4   0    2.50    1.30
  -3   4   0    5.60    1.40
   3   4   0    3.20    1.30
   4  -4   0    9.10    1.90
  -4  -4   0   11.50    2.30
  -4  -4   0   10.60    2.20
   4  -4   0   10.00    2.20
   4  -4   0   11.10    2.50
  -4   4   0   10.60    2.10
  -4   4   0   10.90    1.90
   4   4   0   10.80    2.00
   5  -4   0   41.50    4.20
  -5  -4   0   50.29    4.90
   5  -4   0   54.79    5.60
  -5  -4   0   47.90    4.70
   5  -4   0   51.09    4.90
   5   4   0   50.29    3.90
  -5   4   0   46.00    4.80
  -5   4   0   39.00    3.70
   6  -4   0   58.59    4.50
  -6  -4   0   50.29    5.20
   6  -4   0   48.50    5.30
  -6  -4   0   56.09    4.60
   6  -4   0   48.20    5.30
   6   4   0   58.49    4.20
  -6   4   0   63.79    5.00
  -6   4   0   47.30    4.10
   7  -4   0  409.56   22.70
   7  -4   0  415.26   23.30
  -7  -4   0  441.56   23.00
   7  -4   0  407.86   23.50
  -7  -4   0  426.26   23.50
  -7   4   0  459.85   22.50
  -7   4   0  431.66   22.50
   7   4   0  422.66   22.30
  -7   4   0  436.26   23.30
  -8  -4   0    4.30    1.80
  -8  -4   0    6.80    1.80
   8  -4   0    2.50    1.50
   8  -4   0    0.80    2.00
   8  -4   0    1.30    1.70
  -8   4   0    2.10    1.10
   8   4   0    1.70    1.10
  -8   4   0    1.20    1.30
   8   4   0    0.70    0.90
  -9  -4   0   43.40    4.30
   9  -4   0   41.40    5.10
   9  -4   0   28.70    4.60
   9  -4   0   38.20    4.20
  -9  -4   0   34.50    4.50
   9   4   0   42.80    3.20
   9   4   0   40.60    4.30
  -9   4   0   39.50    3.30
  -9   4   0   38.80    4.20
  10  -4   0   96.19    6.90
 -10  -4   0   83.19    7.40
 -10  -4   0   96.19    6.60
 -10  -4   0  102.09    6.80
  10  -4   0   95.39    7.40
  10  -4   0   99.39    8.20
  10   4   0   99.59    6.90
  10   4   0   90.89    5.90
 -10   4   0  107.29    7.10
 -10   4   0  106.69    6.40
 -11  -4   0   36.50    4.90
  11  -4   0   35.60    4.10
  11  -4   0   25.00    4.00
 -11  -4   0   29.80    3.70
  11  -4   0   28.70    5.00
 -11  -4   0   31.40    3.70
 -11   4   0   30.90    4.40
  11   4   0   29.20    3.80
 -11   4   0   33.00    4.00
 -11   4   0   34.30    3.40
  11   4   0   29.40    2.50
  12  -4   0   13.00    2.90
  12  -4   0   11.50    3.60
  12  -4   0   10.20    2.60
 -12  -4   0   11.60    2.80
 -12  -4   0   11.30    2.40
 -12   4   0   13.00    2.90
 -12   4   0   10.80    1.90
  12   4   0   16.10    2.70
 -12   4   0    9.90    2.50
  13  -4   0   -1.50    2.30
 -13  -4   0   -0.40    1.30
  13  -4   0   -0.70    1.50
  13  -4   0   -0.40    1.50
 -13  -4   0    0.60    1.40
 -13   4   0   -1.30    1.30
 -13   4   0    0.10    0.90
  13   4   0    0.30    1.00
 -13   4   0   -1.30    1.20
  14  -4   0    6.20    3.40
  14  -4   0    4.20    2.20
 -14  -4   0    5.30    2.40
  14  -4   0   13.70    2.90
 -14  -4   0    9.40    2.40
 -14   4   0    8.40    1.90
 -14   4   0    8.60    2.40
 -14   4   0    7.00    2.10
  14   4   0    5.90    1.80
  15  -4   0  155.68   10.70
 -15  -4   0  150.58   11.80
 -15  -4   0  169.58   11.00
  15  -4   0  165.68   11.00
  15  -4   0  158.08   12.80
  15   4   0  167.68   10.80
 -15   4   0  184.38   11.40
 -15   4   0  163.68   11.00
 -15   4   0  162.48   10.10
 -16  -4   0   21.90    4.50
 -16  -4   0   20.80    3.70
  16  -4   0   19.70    3.70
  16  -4   0   22.30    3.90
  16  -4   0   17.20    5.00
 -16   4   0   21.50    3.90
  16   4   0   24.70    3.80
 -16   4   0   26.50    3.40
 -16   4   0   24.80    4.00
 -17  -4   0   -1.20    1.70
 -17  -4   0    0.60    1.70
  17  -4   0    1.10    3.20
  17  -4   0    2.50    2.00
 -17   4   0    2.30    1.50
 -17   4   0   -1.30    1.70
  17   4   0    2.50    1.60
  18  -4   0    0.70    3.60
 -18  -4   0    0.90    2.40
  18  -4   0   -1.40    1.60
 -18  -4   0    0.30    1.80
  18   4   0    0.60    1.40
 -18   4   0    2.90    1.60
 -18   4   0    0.60    1.50
 -19  -4   0    1.30    1.90
  19  -4   0    2.40    2.30
 -19  -4   0    2.80    2.70
  19  -4   0    3.10    4.50
 -19   4   0    2.00    1.60
 -19   4   0    0.60    2.00
  19   4   0    0.20    1.50
 -20  -4   0    3.60    2.50
  20  -4   0    8.50    5.20
 -20  -4   0    0.10    2.30
  20  -4   0    1.20    2.30
  20   4   0    1.70    1.80
 -20   4   0    3.00    1.90
 -20   4   0    4.40    2.80
 -21  -4   0    7.80    3.40
  21  -4   0    5.00    5.30
 -21  -4   0   12.20    4.00
 -21   4   0   17.60    4.20
  21   4   0   14.60    3.40
   0  -5   0    9.40    2.30
   0  -5   0    2.10    1.10
   0   5   0   -0.80    1.10
   0   5   0    6.60    1.80
   1  -5   0   34.80    4.70
  -1  -5   0   46.90    3.50
  -1  -5   0   34.70    4.60
  -1  -5   0   38.80    4.60
   1  -5   0   38.00    3.90
   1   5   0   41.30    4.00
  -1   5   0   42.10    3.60
   1   5   0   46.60    4.70
  -1   5   0   45.70    4.90
  -2  -5   0   38.70    3.30
  -2  -5   0   42.40    4.90
   2  -5   0   40.60    4.00
  -2  -5   0   39.70    4.70
   2  -5   0   38.80    4.90
  -2   5   0   39.80    3.50
   2   5   0   35.60    4.20
  -2   5   0   41.10    4.70
   2   5   0   39.60    4.00
  -3  -5   0  178.48   11.20
  -3  -5   0  177.98   11.20
  -3  -5   0  179.28   10.20
   3  -5   0  175.28   10.40
   3  -5   0  174.78   10.70
  -3   5   0  180.58   11.10
   3   5   0  141.19   10.30
  -3   5   0  177.88   10.00
  -4  -5   0   -0.60    1.30
  -4  -5   0   -0.20    0.70
   4  -5   0   -0.70    1.40
  -4  -5   0   -0.50    1.20
   4  -5   0   -0.20    1.50
   4  -5   0    2.40    1.80
   4   5   0   -0.10    1.10
  -4   5   0    2.10    1.40
  -4   5   0   -0.80    1.10
   5  -5   0  629.34   33.00
  -5  -5   0  631.84   33.70
   5  -5   0  636.64   34.10
  -5  -5   0  661.43   33.60
   5  -5   0  654.93   33.30
   5   5   0  599.04   32.90
  -5   5   0  599.54   32.40
  -5   5   0  656.33   33.70
   6  -5   0   -0.50    1.50
   6  -5   0   -1.20    1.30
  -6  -5   0   -0.30    1.20
   6  -5   0    0.80    2.00
  -6  -5   0   -0.80    1.10
  -6   5   0    0.10    1.50
  -6   5   0    1.90    1.40
   6   5   0   -1.00    0.90
   7  -5   0    3.20    2.40
   7  -5   0    4.20    2.10
  -7  -5   0    5.90    2.10
  -7  -5   0    6.40    2.10
   7  -5   0    2.30    1.80
   7   5   0    4.20    1.70
  -7   5   0    3.90    1.60
  -7   5   0    3.00    1.80
   8  -5   0  200.88   13.90
   8  -5   0  225.68   14.30
   8  -5   0  216.78   13.20
  -8  -5   0  237.08   13.50
  -8  -5   0  218.88   14.00
  -8   5   0  225.68   12.90
  -8   5   0  210.58   13.70
  -8   5   0  227.18   12.80
   8   5   0  228.28   13.40
   8   5   0  223.68   12.60
   9  -5   0  111.99    9.50
   9  -5   0  126.09    8.60
  -9  -5   0  127.19    8.50
   9  -5   0  114.69    9.20
  -9  -5   0  109.69    8.90
   9   5   0  130.89    8.60
  -9   5   0  136.69    8.40
  -9   5   0  118.59    8.90
  -9   5   0  124.49    7.80
   9   5   0  117.39    7.60
 -10  -5   0    2.90    1.80
  10  -5   0    1.90    1.90
  10  -5   0    2.10    1.70
  10  -5   0    3.80    2.80
 -10  -5   0    7.90    2.40
 -10   5   0    4.00    1.30
  10   5   0    3.30    1.60
  10   5   0    2.40    1.20
 -10   5   0    4.70    1.90
 -10   5   0    5.50    2.40
 -11  -5   0   85.79    7.20
  11  -5   0   74.59    7.50
 -11  -5   0   61.39    5.60
  11  -5   0   73.99    6.20
  11  -5   0   75.59    7.90
 -11   5   0   75.49    5.30
  11   5   0   64.59    4.90
  11   5   0   67.89    5.80
 -11   5   0   69.89    7.30
 -11   5   0   76.59    6.00
  12  -5   0   50.19    6.40
 -12  -5   0   37.60    5.50
  12  -5   0   46.20    5.80
  12  -5   0   47.50    5.40
 -12   5   0   46.50    5.70
 -12   5   0   38.50    4.20
 -12   5   0   49.20    5.20
  12   5   0   51.09    5.60
  13  -5   0   28.40    4.30
  13  -5   0   21.50    4.30
 -13  -5   0   24.30    4.50
  13  -5   0   28.40    5.40
  13   5   0   23.20    3.70
 -13   5   0   27.10    4.40
 -13   5   0   20.70    3.50
 -13   5   0   30.60    3.40
  14  -5   0  248.58   17.20
  14  -5   0  250.37   16.30
 -14  -5   0  234.88   16.70
  14  -5   0  253.67   15.70
 -14   5   0  260.27   16.20
 -14   5   0  269.87   14.80
  14   5   0  268.67   15.80
 -14   5   0  272.07   15.70
  15  -5   0    0.20    2.10
  15  -5   0    0.50    2.90
  15  -5   0    2.30    2.30
 -15  -5   0    3.10    2.20
  15   5   0    0.60    1.40
 -15   5   0   -0.50    1.20
 -15   5   0   -0.80    1.90
 -15   5   0   -1.30    1.50
  16  -5   0   23.70    5.50
 -16  -5   0   27.00    5.40
  16  -5   0   24.90    4.40
  16  -5   0   35.50    4.90
 -16   5   0   17.20    4.00
  16   5   0   26.60    4.20
 -16   5   0   24.50    4.20
 -16   5   0   24.20    3.50
  17  -5   0    5.60    2.80
  17  -5   0   12.30    4.70
 -17  -5   0    5.50    3.20
 -17   5   0   13.50    3.40
  17   5   0    8.40    2.60
 -17   5   0   11.20    2.60
  18  -5   0   28.60    6.50
 -18  -5   0   24.40    5.30
  18  -5   0   19.80    4.00
  18   5   0   20.50    3.90
 -18   5   0   24.50    4.60
 -18   5   0   29.00    3.90
 -19  -5   0   22.80    5.50
  19  -5   0   26.00    6.60
 -19   5   0   21.60    4.50
  19   5   0   29.80    4.60
 -20  -5   0    2.30    3.10
  20  -5   0    6.10    4.90
 -20   5   0    9.60    3.40
  20   5   0    5.20    2.50
   0  -6   0  405.96   23.30
   0  -6   0  493.95   25.60
   0   6   0  440.86   23.30
   0   6   0  464.35   24.80
  -1  -6   0   26.30    4.30
  -1  -6   0   25.50    3.00
   1  -6   0   19.80    4.00
   1  -6   0   26.30    3.20
   1   6   0   23.30    3.80
  -1   6   0   31.30    4.50
  -1   6   0   23.50    3.00
   1   6   0   29.00    3.50
  -2  -6   0    7.50    1.70
  -2  -6   0    5.20    2.70
  -2  -6   0    2.60    2.20
   2  -6   0   12.60    3.10
   2  -6   0   12.80    2.40
   2   6   0   12.40    2.50
  -2   6   0    7.80    2.00
  -2   6   0    6.60    2.30
   2   6   0    9.70    2.40
   3  -6   0    0.80    1.60
  -3  -6   0    7.20    2.50
  -3  -6   0    3.90    2.00
   3  -6   0    5.20    2.40
  -3   6   0    9.00    2.40
   3   6   0   -0.70    1.40
  -3   6   0   -1.40    1.20
   3   6   0    4.80    2.10
   4  -6   0   16.80    3.30
   4  -6   0   10.90    3.30
  -4  -6   0   13.80    3.20
   4  -6   0   16.40    3.00
  -4  -6   0   15.20    3.40
  -4   6   0   19.40    2.70
   4   6   0   20.50    3.40
  -4   6   0   14.60    3.20
  -5  -6   0   45.90    5.80
   5  -6   0   58.29    6.70
   5  -6   0   48.80    5.30
  -5  -6   0   53.29    6.20
   5  -6   0   50.39    5.40
  -5   6   0   54.79    4.50
  -5   6   0   51.99    6.10
   5   6   0   47.10    5.30
   6  -6   0    0.70    2.10
  -6  -6   0    7.00    2.40
   6  -6   0    2.10    2.00
   6  -6   0    4.50    2.50
  -6  -6   0    0.70    1.70
  -6   6   0    0.80    1.80
   6   6   0    5.60    1.90
  -6   6   0    6.50    1.90
   7  -6   0   11.60    3.20
  -7  -6   0   14.70    3.50
   7  -6   0   12.70    3.10
  -7  -6   0   13.80    3.30
   7  -6   0   12.30    3.40
  -7   6   0   11.10    2.40
  -7   6   0   16.20    3.70
   7   6   0   12.40    2.60
   8  -6   0   -0.60    1.60
   8  -6   0    0.00    2.40
  -8  -6   0    3.40    2.20
   8  -6   0   -1.10    1.70
  -8  -6   0    0.30    1.70
  -8   6   0    2.70    1.60
  -8   6   0    0.80    1.90
   8   6   0   -0.70    1.20
   9  -6   0   46.70    5.90
   9  -6   0   32.60    5.30
  -9  -6   0   55.59    6.10
  -9  -6   0   35.20    5.10
   9  -6   0   41.10    5.20
  -9   6   0   47.00    4.80
  -9   6   0   36.00    5.20
  -9   6   0   33.90    4.20
   9   6   0   44.10    5.10
   9   6   0   38.20    4.20
  10  -6   0   23.20    4.60
 -10  -6   0   20.70    4.10
  10  -6   0   16.70    3.80
 -10  -6   0   23.20    3.80
  10  -6   0   19.90    3.80
 -10   6   0   20.30    4.20
  10   6   0   12.50    2.80
 -10   6   0   18.50    3.20
 -10   6   0   18.70    2.90
  10   6   0   22.90    3.20
  11  -6   0   36.10    5.90
 -11  -6   0   39.30    5.60
  11  -6   0   32.50    4.60
  11  -6   0   33.50    5.30
 -11   6   0   36.60    4.40
  11   6   0   22.30    4.00
 -11   6   0   22.30    4.50
 -11   6   0   36.90    3.90
  12  -6   0   12.20    3.30
 -12  -6   0   10.00    3.10
  12  -6   0    1.20    2.00
  12  -6   0    7.10    3.60
 -12   6   0    7.80    2.90
  12   6   0    3.30    1.70
 -13  -6   0   18.10    4.30
  13  -6   0   22.50    4.10
  13  -6   0   22.40    5.30
  13  -6   0   33.70    5.40
 -13   6   0   28.10    4.90
  13   6   0   19.90    3.80
 -13   6   0   27.70    3.90
 -13   6   0   24.60    3.50
  14  -6   0    0.00    3.10
 -14  -6   0    2.40    2.40
  14  -6   0   -1.30    1.70
  14  -6   0   -2.00    1.90
  14   6   0    2.20    1.80
 -14   6   0    2.20    1.50
 -14   6   0    6.90    2.70
 -14   6   0    0.50    1.60
  15  -6   0   24.90    4.80
  15  -6   0   13.60    4.80
 -15  -6   0   15.20    4.10
  15  -6   0   20.60    4.00
 -15   6   0   23.20    4.70
 -15   6   0   22.70    3.90
 -15   6   0   23.00    3.30
  15   6   0   23.50    4.00
  16  -6   0   37.90    7.30
  16  -6   0   35.80    6.00
 -16  -6   0   38.80    6.40
  16  -6   0   50.79    6.10
 -16   6   0   48.30    5.20
 -16   6   0   43.30    5.50
 -16   6   0   48.00    6.60
  16   6   0   37.30    5.30
  17  -6   0    0.30    3.70
 -17  -6   0    1.90    2.80
 -17   6   0    0.00    1.80
  17   6   0   -0.10    1.60
 -17   6   0    0.30    2.50
 -18  -6   0   -1.40    2.60
  18  -6   0    3.20    4.40
  18   6   0    2.20    2.00
 -18   6   0    3.00    2.60
  19  -6   0   34.60    7.70
 -19  -6   0   44.00    7.30
 -19   6   0   33.10    5.40
  19   6   0   34.90    5.60
   1  -7   0  711.93   39.00
  -1  -7   0  702.33   38.80
  -1   7   0  691.33   38.10
   1   7   0  735.13   38.30
  -2  -7   0    1.60    2.20
  -2  -7   0    0.40    2.20
   2  -7   0    3.50    2.40
  -2   7   0    0.70    2.00
   2   7   0    3.40    2.00
  -3  -7   0   -0.10    1.70
   3  -7   0   -1.00    1.60
  -3  -7   0    2.20    2.40
   3   7   0   -0.90    1.40
  -3   7   0    1.50    1.80
  -4  -7   0   35.00    5.50
  -4  -7   0   34.40    5.30
   4  -7   0   48.70    6.50
  -4   7   0   44.60    5.60
   4   7   0   41.10    5.30
   5  -7   0   53.99    7.20
  -5  -7   0   63.59    7.80
  -5  -7   0   63.59    7.20
  -5   7   0   60.99    7.10
   5   7   0   64.59    6.60
   6  -7   0   -1.80    2.00
  -6  -7   0   -0.50    1.90
   6  -7   0    2.20    2.40
  -6  -7   0    1.20    2.00
  -6   7   0    0.30    1.90
   6   7   0    2.10    1.70
  -7  -7   0   20.00    4.20
   7  -7   0   24.10    4.10
   7  -7   0   18.80    4.20
  -7  -7   0   17.90    4.20
  -7   7   0   17.80    4.00
   7   7   0   19.60    3.40
  -8  -7   0   -0.10    2.00
   8  -7   0    1.90    2.00
  -8  -7   0   -0.70    1.80
   8  -7   0    1.80    2.50
   8   7   0   -0.90    1.40
  -8   7   0   -1.20    1.60
  -9  -7   0   15.90    3.80
   9  -7   0   11.60    3.70
  -9  -7   0    9.40    3.60
   9  -7   0   10.50    3.00
   9   7   0   17.10    3.10
  -9   7   0   11.60    2.70
   9   7   0   13.50    3.10
  -9   7   0   18.50    4.00
  10  -7   0   20.30    3.70
 -10  -7   0   14.20    3.50
 -10  -7   0   13.20    3.80
  10  -7   0    9.70    3.50
  10   7   0   17.60    3.60
 -10   7   0   13.70    3.60
  10   7   0   12.60    2.70
 -10   7   0   13.60    2.70
 -11  -7   0    2.60    2.90
  11  -7   0    2.00    2.50
  11  -7   0    4.70    2.90
 -11   7   0    2.90    2.60
 -11   7   0    4.70    1.80
  11   7   0    2.10    1.90
  12  -7   0    6.40    3.20
  12  -7   0    5.80    2.90
 -12  -7   0    9.40    3.70
 -12   7   0    6.80    2.90
  12   7   0    5.90    2.50
 -12   7   0   10.50    2.30
 -13  -7   0   85.29    9.30
  13  -7   0   68.19    7.70
  13  -7   0   89.69    9.60
 -13   7   0   70.09    8.50
  13   7   0   79.29    8.00
 -13   7   0   75.69    6.20
 -14  -7   0    7.00    3.00
  14  -7   0    1.50    2.80
  14  -7   0    2.70    2.60
  14   7   0    3.30    2.20
 -14   7   0    6.40    2.20
 -14   7   0    9.40    3.30
  15  -7   0    3.80    3.00
 -15  -7   0    0.30    2.70
 -15   7   0    5.10    2.60
  15   7   0    3.00    2.10
  16  -7   0    0.40    2.60
 -16  -7   0   -1.50    2.30
 -16   7   0    6.40    3.20
  16   7   0    1.30    2.10
  17  -7   0    2.70    3.10
 -17  -7   0    0.10    3.10
 -17   7   0    1.30    2.60
  17   7   0    2.30    2.30
  18   7   0   -1.90    1.70
   0  -8   0    6.30    3.00
   0   8   0    4.40    2.40
   1  -8   0   26.60    5.30
  -1  -8   0   29.00    5.40
   1   8   0   32.80    5.10
  -1   8   0   37.70    5.70
   2  -8   0  184.08   13.30
  -2  -8   0  168.68   12.70
  -2   8   0  167.48   12.30
   2   8   0  156.18   11.90
   3  -8   0   77.29    9.30
  -3  -8   0   77.09    8.90
   3   8   0   89.39    8.90
  -3   8   0   75.39    8.50
  -4  -8   0  264.07   18.10
   4  -8   0  264.17   18.50
  -4  -8   0  306.97   18.50
   4   8   0  265.77   17.30
  -4   8   0  290.67   18.00
  -5  -8   0    0.10    2.30
   5  -8   0   -2.90    2.00
  -5  -8   0    1.10    2.20
  -5   8   0   -1.30    1.90
   5   8   0    1.30    2.00
  -6  -8   0   10.70    3.80
  -6  -8   0   11.00    3.60
   6  -8   0    8.50    3.50
   6   8   0    9.00    2.90
  -6   8   0   15.00    4.00
   7  -8   0    2.50    3.00
  -7  -8   0   11.20    3.40
  -7  -8   0   11.80    3.80
  -7   8   0    7.60    3.20
   7   8   0    9.70    2.80
  -8  -8   0  106.59   10.20
  -8  -8   0   83.59    9.60
   8  -8   0   82.99    8.60
   8  -8   0  104.29   10.70
  -8   8   0  101.69   10.10
   8   8   0   81.69    8.10
  -9  -8   0    8.10    3.20
   9  -8   0    8.70    3.70
  -9  -8   0    4.10    3.20
   9  -8   0    9.70    3.20
  -9   8   0    9.00    3.20
   9   8   0    6.40    2.70
  -9   8   0   10.10    2.90
   9   8   0    4.20    2.30
  10  -8   0   -1.30    2.40
  10  -8   0    1.90    2.70
 -10  -8   0   -3.00    2.10
 -10   8   0    2.30    2.70
  10   8   0    1.40    1.90
 -10   8   0    1.20    1.80
 -11  -8   0   47.40    7.30
  11  -8   0   53.29    6.90
  11  -8   0   63.49    8.50
  11   8   0   49.50    6.60
 -11   8   0   55.39    7.60
 -11   8   0   62.59    6.10
  12  -8   0   72.09   10.20
  12  -8   0   64.39    8.70
 -12  -8   0   66.99    9.00
 -12   8   0   57.09    7.70
  12   8   0   56.99    7.10
  13  -8   0    0.50    2.70
 -13  -8   0    2.40    3.10
 -13   8   0    1.70    2.60
  13   8   0   -2.00    1.60
  14  -8   0   15.20    5.10
 -14  -8   0    2.40    3.40
 -14   8   0   12.70    4.20
  14   8   0    9.80    3.20
  15  -8   0   21.60    5.60
 -15  -8   0   20.70    5.70
 -15   8   0   18.20    4.90
  15   8   0   16.80    4.20
 -16   8   0    9.00    3.90
  16   8   0    2.40    2.50
   0  -9   0   -1.70    2.50
   0   9   0   -2.10    2.10
  -1  -9   0   21.30    5.10
   1  -9   0    7.60    3.70
  -1   9   0   19.00    4.40
   1   9   0   19.90    4.70
  -2  -9   0    7.90    3.60
   2  -9   0    8.10    3.60
  -2   9   0    6.00    2.90
   2   9   0    6.50    3.10
  -3  -9   0   10.70    4.00
   3  -9   0   19.50    5.20
  -3   9   0   16.10    4.20
   3   9   0   19.60    4.40
   4  -9   0   -1.00    2.30
  -4  -9   0    1.10    2.40
  -4   9   0   -1.90    2.00
   4   9   0   -1.40    1.80
  -5  -9   0   83.69    9.90
   5  -9   0  101.99   11.10
  -5  -9   0   81.79    9.90
  -5   9   0   89.69    9.90
   5   9   0   82.89    8.80
   6  -9   0   25.10    5.80
  -6  -9   0   25.50    5.80
  -6  -9   0   42.50    6.50
  -6   9   0   32.60    6.00
   6   9   0   34.50    5.30
  -7  -9   0   -0.10    2.60
  -7  -9   0   -0.30    2.70
   7  -9   0   -3.00    2.50
  -7   9   0   -1.70    1.80
   7   9   0    1.10    2.00
  -8  -9   0   -4.40    2.00
  -8  -9   0   -4.60    2.50
   8  -9   0    1.10    3.30
  -8   9   0    0.80    2.00
   8   9   0   -3.30    1.70
  -9  -9   0   16.50    4.90
   9  -9   0   17.90    5.00
   9   9   0   15.60    4.10
  -9   9   0   23.70    4.30
  -9   9   0   18.10    4.60
 -10  -9   0   -0.30    2.60
  10  -9   0   -0.90    2.90
 -10   9   0    4.70    3.00
  10   9   0   -0.50    2.00
 -11  -9   0    3.10    3.70
  11  -9   0    4.20    3.50
  11   9   0    2.30    2.30
 -11   9   0    4.50    2.90
  12  -9   0    6.90    4.20
 -12  -9   0    4.90    4.00
 -12   9   0    8.50    3.50
  12   9   0    6.10    2.80
 -13  -9   0   46.90    8.40
  13  -9   0   51.99    8.50
  13   9   0   52.49    7.10
 -13   9   0   50.89    7.70
   0 -10   0    6.20    4.20
   0  10   0   -0.60    2.30
   1 -10   0   -0.20    3.10
  -1 -10   0   -0.20    2.70
  -1  10   0    0.00    2.40
   1  10   0    0.80    2.60
   2 -10   0   26.50    6.10
  -2 -10   0   23.30    5.60
  -2  10   0   25.20    5.50
   2  10   0   20.10    4.80
   3 -10   0   -0.40    2.90
  -3 -10   0   -0.40    2.70
  -3  10   0    1.70    3.30
   3  10   0    2.10    2.80
  -4 -10   0   16.80    5.20
   4 -10   0   19.40    5.70
  -4  10   0   12.90    4.50
   4  10   0    8.10    3.80
   5 -10   0    0.50    3.10
  -5 -10   0    1.10    3.30
   5  10   0    2.00    2.60
  -5  10   0    1.10    2.90
   6 -10   0    3.70    3.60
  -6 -10   0   11.50    4.50
   6  10   0    5.20    3.10
  -6  10   0   12.40    4.60
  -7 -10   0   -5.00    3.10
   7 -10   0    4.80    4.10
  -7 -10   0    0.30    3.20
  -7  10   0    1.10    3.30
   7  10   0    1.20    2.50
  -8 -10   0    1.40    3.50
  -8 -10   0    1.30    3.00
   8 -10   0    6.60    3.90
  -8  10   0    2.70    3.90
   8  10   0    2.30    4.00
  -9 -10   0    2.30    4.20
   9 -10   0   -0.80    3.40
   9  10   0    0.70    2.10
  -9  10   0    4.10    3.50
 -23   0   1    0.90    2.10
  23   0  -1    1.70    1.80
 -23   0   1   -2.20    1.80
  23   0  -1    0.70    4.40
 -22   0   1    1.10    2.30
 -22   0   1   -2.40    1.50
  22   0  -1    0.10    3.70
  22   0  -1    0.60    1.60
  21   0  -1   -0.20    1.40
  21   0  -1    0.30    3.90
 -21   0   1   -1.10    1.90
 -21   0   1   -2.70    1.60
  20   0  -1    0.50    1.30
 -20   0   1    0.50    1.80
  20   0  -1    1.10    3.50
 -20   0   1    0.20    1.60
  19   0  -1   -3.90    2.70
 -19   0   1   -1.90    1.30
 -19   0   1    1.90    2.20
  19   0  -1    0.20    1.20
 -18   0   1   -1.40    1.00
 -18   0   1   -0.40    1.50
  18   0  -1    0.20    0.90
  18   0  -1   -4.60    2.50
 -17   0   1    0.30    1.30
  17   0  -1    4.10    3.10
  17   0  -1    0.10    0.80
 -17   0   1   -2.00    0.90
  16   0  -1   -1.30    0.70
  16   0  -1    0.00    2.40
 -16   0   1    0.70    1.40
 -16   0   1   -0.40    1.00
 -15   0   1    1.10    1.50
  15   0  -1   -0.80    0.70
  15   0  -1    0.70    2.50
 -15   0   1   -0.30    1.00
  14   0  -1   -2.20    2.00
  14   0  -1    0.30    0.80
 -14   0   1   -0.70    0.80
 -14   0   1   -0.10    1.20
  13   0  -1   -0.10    0.60
 -13   0   1    0.10    0.70
 -13   0   1    2.10    1.30
  13   0  -1   -1.10    2.00
  12   0  -1    0.20    0.60
 -12   0   1   -1.00    0.60
 -12   0   1   -0.70    0.90
 -11   0   1   -0.30    0.60
  11   0  -1   -0.50    0.50
 -11   0   1    0.10    1.00
 -10   0   1   -0.20    0.70
 -10   0   1    0.20    0.50
  10   0  -1    0.30    0.60
  -9   0   1   -0.40    0.40
   9   0  -1    0.30    0.50
  -9   0   1   -0.30    0.80
   8   0  -1    0.10    0.40
   8   0  -1    0.00    0.30
  -8   0   1    0.30    0.80
  -8   0   1    0.40    0.50
  -7   0   1    0.90    0.50
   7   0  -1    0.20    0.30
  -7   0   1    0.40    0.70
   7   0  -1    0.30    0.40
  -6   0   1   -0.10    0.60
   6   0  -1    0.00    0.30
   6   0  -1    0.00    0.30
  -6   0   1    0.20    0.40
   5   0  -1    0.30    0.30
  -5   0   1    0.20    0.30
   5   0  -1   -0.10    0.20
  -5   0   1    0.40    0.70
   4   0  -1   -0.10    0.20
  -4   0   1   -0.80    0.40
  -4   0   1   -0.30    0.20
   4   0  -1   -0.30    0.20
   3   0  -1   -0.20    0.30
   3   0  -1    0.00    0.10
  -3   0   1   -0.40    0.20
   3   0  -1    0.30    0.20
  -3   0   1    0.00    0.20
  -2   0   1   -0.10    0.10
   2   0  -1   -0.10    0.10
   2   0  -1   -0.10    0.30
   2   0  -1    0.20    0.10
  -2   0   1    0.00    0.20
  -1   0   1    0.00    0.10
   1   0  -1    0.00    0.10
  -1   0   1    0.00    0.10
   1   0  -1    0.20    0.20
   0   0  -1    0.00    0.10
   0   0   1    0.00    0.10
   0   0  -1    0.00    0.10
   0   0  -1    0.00    0.10
  -1   0  -1    0.00    0.10
   1   0   1    0.00    0.10
  -1   0  -1    0.00    0.10
   1   0   1    0.00    0.10
  -1   0  -1    0.10    0.20
  -1   0  -1   -0.10    0.10
  -2   0  -1    0.00    0.10
   2   0   1    0.00    0.10
   2   0   1    0.00    0.10
  -2   0  -1   -0.10    0.10
  -2   0  -1   -0.10    0.20
  -3   0  -1    0.10    0.20
   3   0   1    0.10    0.20
  -3   0  -1   -0.20    0.30
   3   0   1    0.10    0.20
   4   0   1    0.60    0.30
  -4   0  -1   -0.20    0.40
  -4   0  -1    1.50    0.50
   4   0   1   -0.20    0.20
   5   0   1   -0.20    0.30
  -5   0  -1    0.20    0.40
  -5   0  -1   -0.20    0.50
  -6   0  -1    0.30    0.60
   6   0   1    0.20    0.40
  -6   0  -1   -0.20    0.30
   7   0   1    0.30    0.50
  -7   0  -1    0.60    0.70
  -7   0  -1   -0.40    0.30
   8   0   1    0.30    0.40
  -8   0  -1    0.00    0.50
  -8   0  -1    0.50    0.70
  -9   0  -1    2.30    1.00
   9   0   1   -0.20    0.50
  -9   0  -1   -0.40    0.50
 -10   0  -1   -0.10    0.50
  10   0   1    0.50    0.70
 -10   0  -1    0.00    0.90
 -11   0  -1   -0.50    0.80
 -11   0  -1    0.40    0.70
  11   0   1   -0.90    0.50
  12   0   1    0.10    0.60
 -12   0  -1   -0.10    0.70
 -12   0  -1    0.80    1.10
 -13   0  -1   -0.50    0.70
  13   0   1    0.90    0.80
 -13   0  -1    0.40    1.30
 -14   0  -1    0.00    0.90
  14   0   1    0.30    0.80
 -14   0  -1   -0.90    1.40
 -15   0  -1   -0.20    1.20
  15   0   1    0.50    0.90
 -15   0  -1   -0.70    0.90
 -16   0  -1    0.50    1.60
  16   0   1   -0.40    0.80
 -16   0  -1    0.20    1.00
 -17   0  -1    0.70    1.50
 -17   0  -1   -0.40    1.00
  17   0   1   -0.50    1.10
 -18   0  -1    0.30    1.70
  18   0   1    0.00    1.20
  18   0   1   -0.40    2.60
 -18   0  -1   -1.30    1.20
 -19   0  -1   -0.60    1.30
 -19   0  -1    1.90    1.90
  19   0   1    0.80    3.20
  19   0   1    1.30    1.40
 -20   0  -1    2.00    2.10
  20   0   1   -0.70    2.90
  20   0   1    1.60    1.60
 -20   0  -1    1.70    2.00
 -21   0  -1   -1.20    1.90
  21   0   1   -2.10    3.90
 -21   0  -1    0.90    1.90
  21   0   1    1.30    1.70
 -22   0  -1    2.00    2.10
 -22   0  -1    1.40    2.40
  22   0   1   -1.10    1.50
  22   0   1   -6.30    3.90
 -23   0  -1   -1.10    2.10
 -23   0  -1   -2.40    1.80
  23   0   1    0.10    4.40
  23   0   1    4.60    2.10
  23  -1  -1    8.60    2.70
  23  -1  -1    7.30    5.90
 -23  -1   1    6.90    2.90
 -23  -1   1    8.20    3.30
  23   1  -1    5.20    5.00
  23   1  -1    1.70    2.20
 -23   1   1    6.10    3.10
 -23   1   1    6.00    3.10
 -22  -1   1   48.00    6.50
 -22  -1   1   38.80    6.10
  22  -1  -1   48.30    9.10
  22  -1  -1   51.89    5.80
 -22   1   1   60.69    6.80
 -22   1   1   34.30    6.10
  22   1  -1   39.30    5.00
  22   1  -1   34.90    8.00
 -21  -1   1    9.50    3.10
  21  -1  -1   17.20    3.30
 -21  -1   1   10.60    3.30
  21  -1  -1   13.40    5.70
 -21   1   1   20.10    3.90
  21   1  -1   15.60    6.20
 -21   1   1   12.70    4.00
  21   1  -1   19.10    3.30
  20  -1  -1    5.90    2.00
 -20  -1   1    5.00    2.30
 -20  -1   1    5.50    2.40
  20  -1  -1    3.30    3.80
  20   1  -1    8.50    2.20
 -20   1   1    1.30    2.20
  20   1  -1    7.10    4.60
 -20   1   1    3.50    2.00
  19  -1  -1    1.20    1.30
  19  -1  -1    1.80    3.80
 -19  -1   1    0.50    1.40
 -19  -1   1    0.20    1.70
 -19   1   1    0.90    1.30
 -19   1   1    2.60    1.90
  19   1  -1    3.10    1.70
  19   1  -1    1.00    3.40
 -18  -1   1    2.90    1.90
  18  -1  -1    3.80    1.60
 -18  -1   1    2.70    2.00
  18  -1  -1    7.80    3.90
 -18   1   1    3.80    2.10
  18   1  -1    4.30    1.50
  18   1  -1    3.90    3.30
 -18   1   1    4.60    1.90
  17  -1  -1  109.39    7.50
  17  -1  -1  108.99   11.50
 -17  -1   1  103.19    8.60
 -17  -1   1  107.49    8.30
  17   1  -1  100.39   11.10
  17   1  -1  125.69    7.90
 -17   1   1  126.89    8.30
 -17   1   1  115.69    8.80
 -16  -1   1   18.90    3.30
 -16  -1   1   17.50    3.50
  16  -1  -1   16.60    2.60
  16  -1  -1   10.10    3.90
 -16   1   1   22.50    3.20
 -16   1   1   17.60    3.50
  16   1  -1   13.40    2.50
 -15  -1   1   83.39    6.80
  15  -1  -1   86.09    5.80
  15  -1  -1   82.99    9.20
 -15  -1   1   83.19    6.40
 -15   1   1   78.59    5.90
  15   1  -1   74.79    5.80
 -15   1   1   75.49    6.60
 -14  -1   1  125.79    8.40
 -14  -1   1  100.59    7.70
  14  -1  -1  120.39    7.30
  14  -1  -1  125.59   10.10
 -14   1   1  107.79    7.40
  14   1  -1  115.29    7.40
 -14   1   1  121.09    8.40
  13  -1  -1    2.80    2.70
 -13  -1   1    6.40    1.70
 -13  -1   1    5.60    1.10
  13  -1  -1    4.40    1.20
 -13  -1   1    3.60    1.60
 -13   1   1    6.90    2.20
 -13   1   1    6.90    1.60
  13   1  -1    4.50    1.30
  12  -1  -1   11.50    3.30
 -12  -1   1   18.00    1.90
 -12  -1   1   18.00    2.90
  12  -1  -1   13.30    2.00
 -12  -1   1   16.10    2.50
 -12   1   1   14.50    2.10
  12   1  -1   17.50    2.30
  12   1  -1   18.00    1.70
 -12   1   1   20.50    3.00
  11  -1  -1   29.20    4.60
  11  -1  -1   24.20    2.70
 -11  -1   1   24.70    3.20
 -11  -1   1   27.60    3.20
 -11  -1   1   26.30    2.20
  11   1  -1   33.70    2.70
  11   1  -1   27.00    2.00
 -11   1   1   31.20    3.70
 -11   1   1   26.70    2.90
 -10  -1   1    0.40    0.90
 -10  -1   1    0.10    0.50
 -10  -1   1    0.00    0.70
  10  -1  -1   -1.70    1.50
  10  -1  -1   -0.50    0.40
  10   1  -1   -0.20    0.50
 -10   1   1    0.20    0.50
  10   1  -1   -0.10    0.40
 -10   1   1    0.40    1.00
   9  -1  -1    0.50    1.70
  -9  -1   1    0.40    0.60
  -9  -1   1    0.00    0.40
   9  -1  -1   -0.60    0.30
  -9  -1   1    0.70    0.80
   9   1  -1    0.00    0.30
  -9   1   1    0.90    1.00
  -9   1   1    0.10    0.50
   9   1  -1    0.10    0.50
  -8  -1   1  296.07   15.30
   8  -1  -1  308.07   15.80
   8  -1  -1  277.57   16.90
  -8  -1   1  310.97   16.00
  -8  -1   1  247.28   15.90
   8  -1  -1  314.07   15.50
   8   1  -1  317.87   15.10
   8   1  -1  303.27   15.70
  -8   1   1  314.17   16.30
  -8   1   1  301.07   15.50
   7  -1  -1   40.90    3.00
  -7  -1   1   38.30    3.00
   7  -1  -1   35.10    2.50
  -7  -1   1   42.30    3.10
   7  -1  -1   40.00    4.40
  -7  -1   1   36.20    2.50
   7   1  -1   39.50    2.30
  -7   1   1   36.30    3.10
  -7   1   1   37.30    2.60
   7   1  -1   35.00    2.70
   6  -1  -1   16.90    1.40
   6  -1  -1   15.20    1.90
  -6  -1   1   18.40    1.50
  -6  -1   1   22.80    2.30
   6  -1  -1   16.70    2.70
  -6  -1   1   19.00    2.10
  -6   1   1   16.00    2.20
   6   1  -1   13.50    1.20
   6   1  -1   16.30    1.80
  -6   1   1   17.90    1.40
   5  -1  -1 1530.85   78.39
  -5  -1   1 1597.94   78.39
   5  -1  -1 1638.04   78.99
   5  -1  -1 1695.83   77.89
  -5  -1   1 1614.94   78.29
  -5  -1   1 1565.74   77.99
   5   1  -1 1431.96   77.69
  -5   1   1 1591.54   77.89
   5   1  -1 1660.03   78.29
  -5   1   1 1620.94   78.49
  -4  -1   1   55.79    3.50
  -4  -1   1   58.59    3.50
   4  -1  -1   58.99    3.70
  -4  -1   1   59.09    3.70
   4  -1  -1   59.69    3.30
   4   1  -1   61.69    3.60
  -4   1   1   59.49    3.30
   4   1  -1   58.99    3.20
  -4   1   1   55.49    3.90
  -3  -1   1  493.75   25.20
  -3  -1   1  495.35   24.90
  -3  -1   1  527.45   25.00
   3  -1  -1  523.05   25.20
   3  -1  -1  501.15   25.40
   3  -1  -1  495.15   24.80
  -3   1   1  479.15   24.70
   3   1  -1  506.95   24.80
   2  -1  -1  160.58    8.10
   2  -1  -1  148.59    7.90
  -2  -1   1  148.69    7.80
  -2  -1   1  133.99    7.60
   2  -1  -1  149.88    7.60
  -2  -1   1  162.48    8.00
   2   1  -1  155.28    7.70
  -2   1   1  140.49    7.90
   1  -1  -1   71.79    4.30
  -1  -1   1   75.69    4.20
  -1  -1   1   73.09    3.80
   1  -1  -1   76.09    4.20
   1  -1  -1   74.59    3.90
   1   1  -1   72.09    4.10
  -1   1   1   76.89    4.20
   0  -1  -1  187.08    9.40
   0  -1   1  194.08    9.30
   0  -1  -1  165.68    9.20
   0  -1  -1  179.18    9.40
   1  -1   1   68.39    4.00
  -1  -1  -1   75.49    4.10
  -1  -1  -1   70.29    3.90
  -1  -1  -1   67.29    3.80
  -1   1  -1   67.79    3.60
  -2  -1  -1  124.39    6.20
   2  -1   1  118.99    6.30
  -2  -1  -1  121.99    6.30
   2  -1   1  115.99    6.50
  -2  -1  -1  107.69    6.50
   2   1   1  119.49    6.10
  -2   1  -1  116.59    6.30
  -2   1  -1  118.19    6.20
  -3  -1  -1 1083.39   52.49
   3  -1   1 1109.79   52.29
   3  -1   1 1058.39   52.49
  -3  -1  -1 1107.29   52.09
  -3  -1  -1 1017.20   52.39
  -3   1  -1 1043.70   52.29
   3   1   1 1048.30   51.99
  -3   1  -1 1075.89   52.39
  -3   1  -1 1061.59   52.29
   3   1   1 1049.59   52.39
   4  -1   1   55.39    3.20
  -4  -1  -1   46.10    3.30
  -4  -1  -1   41.10    3.20
  -4  -1  -1   53.69    2.90
   4  -1   1   57.99    3.50
  -4   1  -1   53.09    3.20
   4   1   1   55.99    3.30
   4   1   1   53.49    2.80
  -4   1  -1   52.29    3.30
   5  -1   1  200.48   10.50
  -5  -1  -1  179.58   10.50
  -5  -1  -1  192.18    9.90
  -5  -1  -1  198.58   10.60
   5  -1   1  208.68   10.40
  -5   1  -1  205.98   10.30
  -5   1  -1  201.48   10.60
   5   1   1  191.88    9.70
   5   1   1  195.68   10.40
   6  -1   1    0.90    0.70
  -6  -1  -1    0.90    0.60
  -6  -1  -1    1.40    0.40
  -6  -1  -1    0.50    0.70
   6  -1   1    0.80    0.50
  -6   1  -1    0.80    0.80
   6   1   1    1.50    0.30
   6   1   1    1.30    0.60
  -6   1  -1    0.70    0.50
   7  -1   1  105.89    5.90
   7  -1   1  102.29    6.00
  -7  -1  -1  102.09    5.30
  -7  -1  -1  105.19    6.30
  -7  -1  -1  102.79    6.20
  -7   1  -1   94.99    5.90
  -7   1  -1   97.59    6.20
   7   1   1  105.59    5.10
   7   1   1   93.89    5.90
  -8  -1  -1   11.10    1.90
   8  -1   1   18.40    2.00
  -8  -1  -1   13.70    2.00
   8  -1   1   12.60    1.70
  -8  -1  -1   11.60    1.00
  -8   1  -1   12.20    1.70
  -8   1  -1   12.70    2.00
   8   1   1   12.50    1.70
  -9  -1  -1    5.90    0.80
  -9  -1  -1    4.40    1.40
   9  -1   1    5.90    1.20
   9  -1   1    6.30    1.30
  -9  -1  -1    5.50    1.40
   9   1   1    5.00    1.10
  -9   1  -1    8.10    1.90
  -9   1  -1    4.20    1.00
 -10  -1  -1    6.00    0.80
 -10  -1  -1    3.50    1.20
  10  -1   1    4.40    1.20
 -10  -1  -1    8.20    1.90
  10  -1   1    6.40    1.30
 -10   1  -1    5.10    1.20
 -10   1  -1    4.60    1.60
  10   1   1    5.10    1.30
  11  -1   1   12.50    1.90
 -11  -1  -1   11.80    1.20
 -11  -1  -1   10.90    2.30
 -11  -1  -1    6.40    1.60
 -11   1  -1   12.40    2.00
  11   1   1   10.20    1.70
 -11   1  -1   12.60    2.30
 -12  -1  -1   17.60    2.80
  12  -1   1   20.00    2.50
 -12  -1  -1   18.30    2.90
 -12   1  -1   19.00    2.50
 -12   1  -1   12.00    2.50
  12   1   1   14.60    2.20
 -13  -1  -1    9.90    2.50
  13  -1   1    9.20    1.90
 -13  -1  -1    7.00    1.80
  13   1   1   11.40    2.10
 -13   1  -1   11.00    2.40
 -13   1  -1   10.20    2.00
 -14  -1  -1   25.00    4.00
 -14  -1  -1   34.20    4.00
  14  -1   1   29.40    3.40
 -14   1  -1   26.20    3.40
 -14   1  -1   25.50    3.80
  14   1   1   28.90    3.50
  15  -1   1   20.00    2.90
 -15  -1  -1   10.10    2.60
  15  -1   1   11.80    3.90
 -15  -1  -1   16.30    3.10
 -15   1  -1   18.70    3.40
  15   1   1   17.30    2.70
 -15   1  -1   18.40    2.80
 -16  -1  -1   60.19    6.20
  16  -1   1   57.19    4.70
 -16  -1  -1   66.29    6.80
  16  -1   1   39.60    6.90
 -16   1  -1   47.10    5.20
  16   1   1   54.89    4.70
 -16   1  -1   48.60    6.10
 -17  -1  -1   30.50    4.40
  17  -1   1   28.50    3.70
  17  -1   1   32.10    6.30
 -17  -1  -1   35.60    5.00
 -17   1  -1   31.00    4.80
  17   1   1   35.40    4.20
 -17   1  -1   34.70    4.40
 -18  -1  -1    0.50    1.60
  18  -1   1    4.30    3.50
 -18  -1  -1   -1.00    1.40
  18  -1   1    0.80    1.20
 -18   1  -1   -0.10    1.10
 -18   1  -1   -0.30    1.50
  18   1   1   -0.40    1.00
  19  -1   1    6.40    2.20
 -19  -1  -1   11.90    3.10
  19  -1   1   12.10    5.10
 -19  -1  -1    7.80    2.80
  19   1   1    9.50    2.40
 -19   1  -1    5.60    2.30
 -19   1  -1   11.80    3.10
  20  -1   1    9.20    2.60
 -20  -1  -1    2.30    2.10
 -20  -1  -1    5.90    2.40
  20  -1   1    0.60    4.10
  20   1   1    5.50    2.00
  20   1   1    2.10    3.60
 -20   1  -1    9.10    2.60
 -20   1  -1    3.80    2.50
  21  -1   1    1.10    4.30
 -21  -1  -1   -2.80    1.70
 -21  -1  -1    0.10    2.00
  21  -1   1    4.60    2.00
  21   1   1    3.70    4.30
 -21   1  -1   -0.10    1.80
  21   1   1    2.00    1.60
 -21   1  -1    2.10    2.20
  22  -1   1   13.00    6.00
  22  -1   1    9.00    2.70
 -22  -1  -1   10.40    3.40
 -22  -1  -1   16.20    4.20
 -22   1  -1    9.80    3.20
 -22   1  -1   13.70    4.00
  22   1   1    9.10    5.00
  22   1   1    7.50    2.60
  23  -1   1   16.30    6.70
  23  -1   1   17.70    3.80
 -23  -1  -1   13.10    3.80
 -23  -1  -1   11.00    3.80
  23   1   1   19.50    6.80
 -23   1  -1   11.30    3.60
  23   1   1   18.00    3.70
 -23   1  -1   21.60    4.60
 -23  -2   1   22.50    4.70
 -23  -2   1   21.90    4.90
  23  -2  -1   21.40    7.60
 -23   2   1   13.40    4.20
  23   2  -1   18.20    3.70
  23   2  -1   22.10    7.10
  22  -2  -1   37.60    8.20
 -22  -2   1   26.10    5.20
 -22  -2   1   30.90    5.40
  22  -2  -1   24.20    4.20
 -22   2   1   31.30    5.80
  22   2  -1   25.60    7.40
  22   2  -1   29.00    4.40
 -22   2   1   47.90    6.00
 -21  -2   1   44.10    6.20
 -21  -2   1   58.39    7.10
  21  -2  -1   42.60    8.30
  21  -2  -1   49.50    5.70
 -21   2   1   52.19    6.10
  21   2  -1   37.30    8.00
  21   2  -1   52.39    5.80
 -21   2   1   53.29    7.10
 -20  -2   1   12.20    3.50
  20  -2  -1   17.10    3.10
 -20  -2   1   17.00    3.70
  20  -2  -1    4.70    4.50
 -20   2   1   11.40    3.30
  20   2  -1   12.80    3.00
 -20   2   1   14.70    3.10
  20   2  -1   19.10    5.90
 -19  -2   1   36.90    5.20
 -19  -2   1   34.80    5.20
  19  -2  -1   40.20    7.50
  19  -2  -1   34.50    4.40
  19   2  -1   36.30    4.90
 -19   2   1   41.00    4.90
  19   2  -1   26.70    6.20
 -19   2   1   47.20    6.00
 -18  -2   1    9.10    2.80
  18  -2  -1    8.90    2.30
  18  -2  -1   13.20    4.90
 -18  -2   1    9.60    2.80
 -18   2   1    6.10    2.50
 -18   2   1    7.10    2.10
  18   2  -1    9.20    2.30
  17  -2  -1    7.20    4.00
  17  -2  -1   14.90    2.70
 -17  -2   1    6.40    2.20
 -17  -2   1    6.50    2.50
 -17   2   1    6.30    2.60
  17   2  -1   11.00    2.40
 -17   2   1    8.80    2.20
  16  -2  -1   50.39    7.40
 -16  -2   1   61.39    6.20
  16  -2  -1   46.80    4.70
 -16  -2   1   39.90    5.20
 -16   2   1   43.30    4.60
 -16   2   1   42.90    5.40
  16   2  -1   45.60    4.90
 -15  -2   1    1.10    1.50
 -15  -2   1    0.90    1.20
  15  -2  -1    0.70    1.00
  15  -2  -1   -3.30    2.40
 -15   2   1   -0.40    1.40
  15   2  -1   -0.30    1.00
 -15   2   1    0.30    0.90
  14  -2  -1  420.86   26.30
 -14  -2   1  447.06   24.60
 -14  -2   1  450.25   24.60
  14  -2  -1  436.26   23.50
  14   2  -1  458.95   23.90
 -14   2   1  452.95   23.60
 -14   2   1  453.45   24.70
 -13  -2   1  128.59    8.50
  13  -2  -1  107.09    7.40
 -13  -2   1  126.19    8.40
 -13  -2   1  124.89    7.70
  13  -2  -1  128.09   10.20
  13   2  -1  130.39    7.90
 -13   2   1  122.99    8.50
 -13   2   1  116.59    7.50
  12  -2  -1   15.40    3.80
 -12  -2   1   13.60    1.90
 -12  -2   1   13.80    2.50
  12  -2  -1   14.20    2.20
 -12  -2   1   14.30    2.70
 -12   2   1   13.40    2.00
  12   2  -1   15.20    1.50
  12   2  -1   13.20    2.20
 -12   2   1   13.70    2.70
 -11  -2   1  147.19    9.80
  11  -2  -1  156.28    9.10
 -11  -2   1  165.38    9.00
  11  -2  -1  151.68    9.60
 -11  -2   1  160.28    9.90
  11  -2  -1  147.49   11.10
  11   2  -1  159.18    9.40
  11   2  -1  160.08    8.40
 -11   2   1  173.18   10.20
 -11   2   1  167.78    9.10
 -10  -2   1    9.10    2.10
  10  -2  -1   12.30    1.80
 -10  -2   1   14.70    2.40
  10  -2  -1   16.00    2.40
 -10  -2   1   14.00    1.90
  10  -2  -1   18.00    3.70
  10   2  -1   14.70    2.10
  10   2  -1   16.50    1.50
 -10   2   1   14.60    1.90
 -10   2   1   19.30    2.80
   9  -2  -1  137.19    9.30
   9  -2  -1  131.69    8.20
  -9  -2   1  134.79    7.60
   9  -2  -1  131.69    7.60
  -9  -2   1  135.69    8.30
  -9  -2   1  131.79    8.20
   9   2  -1  130.39    7.00
   9   2  -1  142.09    8.00
  -9   2   1  123.59    7.50
  -9   2   1  135.69    8.40
  -8  -2   1   70.49    5.00
   8  -2  -1   69.99    5.80
  -8  -2   1   71.49    4.50
   8  -2  -1   65.99    4.40
  -8  -2   1   60.39    4.70
   8  -2  -1   72.99    5.10
   8   2  -1   71.59    4.00
   8   2  -1   73.39    4.80
  -8   2   1   69.99    5.10
  -8   2   1   68.89    4.30
  -7  -2   1   23.50    2.80
   7  -2  -1   27.00    2.10
  -7  -2   1   29.70    3.00
  -7  -2   1   20.10    2.20
   7  -2  -1   24.70    2.90
   7  -2  -1   25.90    3.60
  -7   2   1   17.20    2.40
  -7   2   1   23.30    1.80
   7   2  -1   21.60    2.50
   7   2  -1   19.40    1.60
   6  -2  -1   43.50    3.50
  -6  -2   1   38.80    3.10
  -6  -2   1   42.70    3.10
   6  -2  -1   45.90    3.00
   6  -2  -1   37.50    4.10
  -6  -2   1   40.40    3.40
  -6   2   1   43.20    3.40
  -6   2   1   43.90    2.80
   6   2  -1   42.10    3.20
   6   2  -1   40.40    2.70
   5  -2  -1 2224.88  108.89
  -5  -2   1 2290.47  108.29
   5  -2  -1 2239.98  108.29
  -5  -2   1 2142.29  108.89
   5  -2  -1 2203.58  109.09
  -5  -2   1 2245.08  108.49
  -5   2   1 1970.80  108.69
   5   2  -1 2313.57  108.19
  -5   2   1 2271.77  108.09
   4  -2  -1   22.80    2.80
  -4  -2   1   19.90    2.20
   4  -2  -1   18.60    2.40
  -4  -2   1   22.20    1.80
  -4  -2   1   22.50    2.40
   4  -2  -1   24.20    2.20
  -4   2   1   18.20    2.30
   4   2  -1   21.40    2.00
   3  -2  -1  741.53   35.30
   3  -2  -1  727.63   35.30
  -3  -2   1  712.13   35.10
  -3  -2   1  696.43   34.40
  -3  -2   1  677.03   35.00
   3  -2  -1  722.83   34.60
   3   2  -1  708.83   34.70
  -3   2   1  592.54   34.80
   2  -2  -1  239.28   12.00
  -2  -2   1  241.28   12.50
   2  -2  -1  236.78   12.40
  -2  -2   1  223.38   12.40
   2  -2  -1  230.98   12.60
  -2   2   1  237.88   12.20
   2   2  -1  213.08   12.10
   1  -2  -1  248.08   12.90
   1  -2  -1  231.38   13.00
  -1  -2   1  240.68   12.40
  -1  -2   1  258.57   13.20
   1  -2  -1  257.57   13.20
  -1  -2   1  227.18   13.10
  -1   2   1  276.47   13.00
   1   2  -1  232.78   12.90
   0  -2  -1 2170.68  107.09
   0  -2   1 2209.48  107.09
   0  -2   1 2117.19  106.49
   0  -2  -1 2267.67  107.09
   0  -2  -1 2207.38  107.29
   0  -2   1 2247.58  107.49
   0   2   1 2082.69  106.99
   0   2  -1 2241.58  107.19
   0   2  -1 2146.39  106.49
  -1  -2  -1  566.94   27.70
   1  -2   1  581.24   27.80
  -1  -2  -1  558.34   27.80
   1  -2   1  526.15   27.30
  -1  -2  -1  527.65   27.70
  -1   2  -1  524.45   27.70
   1   2   1  548.55   27.60
  -1   2  -1  570.94   27.20
   2  -2   1  431.66   22.10
   2  -2   1  432.16   22.70
  -2  -2  -1  456.95   22.50
  -2  -2  -1  429.96   22.30
  -2  -2  -1  455.05   22.40
   2  -2   1  440.06   22.30
  -2   2  -1  461.25   22.50
   2   2   1  436.76   22.20
  -2   2  -1  415.06   21.90
   3  -2   1  456.45   22.80
   3  -2   1  462.85   22.80
   3  -2   1  453.75   23.20
  -3  -2  -1  462.35   22.70
  -3  -2  -1  414.86   22.90
  -3  -2  -1  422.86   23.00
   3   2   1  462.55   22.50
  -3   2  -1  461.65   22.50
  -3   2  -1  426.16   22.90
  -4  -2  -1    7.30    1.40
  -4  -2  -1   10.40    1.40
   4  -2   1    9.60    1.70
   4  -2   1    7.90    1.40
   4  -2   1    8.90    1.70
   4   2   1    6.90    1.20
   4   2   1    9.10    1.20
  -4   2  -1    6.80    1.40
  -4   2  -1   10.00    1.40
  -4   2  -1    6.30    1.20
   5  -2   1  347.47   18.70
  -5  -2  -1  356.36   18.10
  -5  -2  -1  359.06   18.30
   5  -2   1  345.97   18.30
   5  -2   1  382.06   18.90
  -5  -2  -1  343.17   18.50
   5   2   1  328.87   17.80
  -5   2  -1  344.77   18.10
   5   2   1  368.16   18.40
  -5   2  -1  372.96   18.30
   6  -2   1   14.70    2.40
  -6  -2  -1   14.30    1.60
   6  -2   1   11.00    2.00
   6  -2   1   12.30    1.80
  -6  -2  -1   12.50    1.80
  -6  -2  -1   13.70    1.90
   6   2   1   13.00    1.70
  -6   2  -1   12.50    1.80
   6   2   1   12.60    1.30
  -6   2  -1   13.60    1.60
   7  -2   1   51.39    5.00
  -7  -2  -1   66.39    3.80
  -7  -2  -1   58.59    4.40
  -7  -2  -1   63.99    4.30
   7  -2   1   64.39    4.20
   7  -2   1   60.79    4.50
   7   2   1   60.29    4.20
  -7   2  -1   68.49    4.50
   7   2   1   58.39    3.40
  -7   2  -1   59.99    4.00
   8  -2   1   74.99    5.10
  -8  -2  -1   65.29    5.00
   8  -2   1   78.79    4.90
   8  -2   1   72.19    5.90
  -8  -2  -1   69.99    5.00
  -8  -2  -1   73.59    4.30
  -8   2  -1   76.29    4.60
   8   2   1   68.89    3.90
  -8   2  -1   73.29    5.00
   8   2   1   72.99    4.80
   9  -2   1   34.50    2.90
  -9  -2  -1   32.00    3.50
   9  -2   1   37.00    3.60
   9  -2   1   36.60    4.80
  -9  -2  -1   34.20    3.70
  -9  -2  -1   34.90    2.50
   9   2   1   32.10    2.00
   9   2   1   33.40    2.90
  -9   2  -1   39.40    2.90
  -9   2  -1   36.80    3.30
 -10  -2  -1   33.90    3.80
 -10  -2  -1   36.60    2.50
  10  -2   1   30.70    3.40
  10  -2   1   31.10    4.60
  10  -2   1   38.20    3.10
 -10  -2  -1   28.30    3.50
 -10   2  -1   30.50    3.60
  10   2   1   38.90    3.20
  10   2   1   33.10    2.00
 -10   2  -1   30.10    3.20
 -11  -2  -1  196.58   11.60
  11  -2   1  186.38   11.10
  11  -2   1  177.08   10.90
  11  -2   1  204.38   13.00
 -11  -2  -1  186.48   11.40
 -11  -2  -1  199.28   10.00
  11   2   1  198.18   11.10
 -11   2  -1  187.68   10.80
  11   2   1  192.88    9.60
 -11   2  -1  187.68   11.40
  12  -2   1    3.10    1.30
 -12  -2  -1    1.90    1.30
  12  -2   1    1.70    1.20
 -12  -2  -1    4.10    1.60
  12  -2   1    3.80    2.60
 -12   2  -1    2.50    1.60
  12   2   1    1.70    1.00
 -12   2  -1    2.30    1.00
  13  -2   1   65.29    7.50
  13  -2   1   61.89    4.70
 -13  -2  -1   58.29    5.30
 -13  -2  -1   59.39    5.20
  13  -2   1   62.49    4.80
 -13   2  -1   63.49    4.80
 -13   2  -1   49.50    5.60
  13   2   1   70.79    4.90
 -13   2  -1   58.79    4.60
 -14  -2  -1    4.30    1.80
 -14  -2  -1    5.30    1.90
  14  -2   1    8.90    2.10
  14  -2   1    7.40    3.30
  14   2   1    4.00    1.50
 -14   2  -1    7.60    1.80
 -14   2  -1    9.40    2.00
 -14   2  -1    6.90    2.20
 -15  -2  -1   14.00    3.20
  15  -2   1   19.20    2.90
 -15  -2  -1   21.10    3.60
  15  -2   1   12.90    4.10
  15   2   1   15.10    2.70
 -15   2  -1   18.30    2.80
 -15   2  -1   19.60    3.40
 -16  -2  -1   -0.40    1.10
  16  -2   1    0.30    1.20
  16  -2   1    2.80    3.00
 -16  -2  -1   -0.80    1.20
 -16   2  -1    1.00    1.00
 -16   2  -1    0.60    1.40
  16   2   1    0.40    1.10
 -17  -2  -1   21.50    3.80
 -17  -2  -1   16.80    3.40
  17  -2   1   17.90    3.10
  17  -2   1   18.70    5.00
 -17   2  -1   20.60    3.90
 -17   2  -1   21.10    3.30
  17   2   1   20.50    3.40
 -18  -2  -1  237.08   15.00
 -18  -2  -1  220.78   14.60
  18  -2   1  235.48   14.00
  18  -2   1  243.08   17.30
 -18   2  -1  244.78   14.10
 -18   2  -1  208.68   14.70
  18   2   1  213.78   13.80
 -19  -2  -1   71.79    7.80
  19  -2   1   73.69   10.10
  19  -2   1   77.29    6.60
 -19  -2  -1   67.49    7.60
 -19   2  -1   84.49    6.90
  19   2   1   82.29    6.60
 -19   2  -1   94.49    8.10
  20  -2   1    4.10    3.90
 -20  -2  -1    7.90    3.00
  20  -2   1    8.40    2.70
 -20  -2  -1    3.00    2.40
 -20   2  -1    9.40    2.70
 -20   2  -1    3.80    2.80
  20   2   1    5.90    2.20
 -21  -2  -1   27.00    4.90
  21  -2   1   21.40    4.00
  21  -2   1   32.90    7.70
 -21  -2  -1   24.70    5.00
 -21   2  -1   28.90    4.70
  21   2   1   23.60    4.10
 -21   2  -1   26.00    4.90
  22  -2   1    8.80    5.80
  22  -2   1   16.20    3.60
 -22  -2  -1   13.50    3.80
 -22  -2  -1   15.70    4.10
 -22   2  -1   12.50    3.40
  22   2   1    8.80    5.20
 -22   2  -1   15.80    4.20
  22   2   1    8.70    2.90
 -22  -3   1   87.29   10.20
  22  -3  -1   78.29   11.70
 -22  -3   1   86.59    9.40
 -22   3   1   89.59    9.60
  22   3  -1   91.99    7.70
  22   3  -1   88.19   11.80
 -21  -3   1    7.90    3.10
  21  -3  -1   16.30    6.10
 -21  -3   1    9.00    3.70
  21  -3  -1   13.40    3.50
  21   3  -1   10.40    3.00
 -21   3   1   11.30    3.50
  21   3  -1    4.00    4.40
  20  -3  -1    3.40    4.10
  20  -3  -1    2.70    2.00
 -20  -3   1    2.70    2.20
 -20  -3   1    4.50    2.90
 -20   3   1    2.90    2.30
  20   3  -1    4.70    3.90
 -20   3   1    0.00    1.50
  20   3  -1    0.70    1.60
  19  -3  -1    1.10    1.60
  19  -3  -1    9.60    4.60
 -19  -3   1    7.10    2.90
 -19  -3   1    6.10    2.60
 -19   3   1    4.50    2.30
  19   3  -1    3.30    1.70
 -19   3   1    8.30    2.30
  18  -3  -1   13.30    2.80
 -18  -3   1   12.60    3.60
  18  -3  -1    6.00    4.20
 -18  -3   1    6.80    2.70
 -18   3   1   10.90    3.30
  18   3  -1    5.10    1.90
 -18   3   1   13.60    2.70
  17  -3  -1  221.38   15.60
 -17  -3   1  173.78   12.50
 -17  -3   1  206.78   13.60
  17  -3  -1  185.88   11.90
 -17   3   1  194.88   11.70
 -17   3   1  207.68   13.10
  17   3  -1  179.28   11.90
 -16  -3   1   28.80    4.60
  16  -3  -1   19.20    5.00
 -16  -3   1   27.20    4.30
  16  -3  -1   22.80    3.40
  16   3  -1   28.20    3.70
 -16   3   1   19.80    2.90
 -16   3   1   20.80    3.90
  15  -3  -1   82.59    9.40
 -15  -3   1   66.59    7.30
  15  -3  -1   73.79    5.90
 -15  -3   1   73.09    6.40
  15   3  -1   78.49    6.00
 -15   3   1   83.69    5.70
 -15   3   1   77.99    6.60
  14  -3  -1    0.10    1.30
  14  -3  -1    2.80    1.50
  14  -3  -1    3.90    2.90
 -14  -3   1    4.20    2.00
 -14  -3   1    1.00    1.50
 -14   3   1    2.90    1.80
  14   3  -1    4.00    1.60
 -14   3   1    4.80    1.40
  13  -3  -1    5.50    3.20
  13  -3  -1    2.10    1.60
  13  -3  -1    0.10    1.40
 -13  -3   1    0.10    1.20
 -13  -3   1    2.10    1.50
 -13   3   1   -0.10    1.50
  13   3  -1    0.30    0.90
 -13   3   1    0.90    0.80
  12  -3  -1   62.99    7.40
  12  -3  -1   62.59    5.10
 -12  -3   1   69.99    6.10
 -12  -3   1   81.69    5.80
 -12  -3   1   70.59    5.10
  12  -3  -1   70.89    5.70
  12   3  -1   74.39    5.50
 -12   3   1   76.59    5.00
 -12   3   1   63.59    5.70
  12   3  -1   71.99    4.20
 -11  -3   1  151.28    9.20
  11  -3  -1  158.78   11.00
 -11  -3   1  136.59    8.70
  11  -3  -1  149.79    8.90
 -11  -3   1  136.69    9.70
  11  -3  -1  135.19    9.40
  11   3  -1  160.68    9.30
  11   3  -1  144.89    7.90
 -11   3   1  144.09    8.50
 -11   3   1  151.78    9.50
  10  -3  -1   76.79    7.50
  10  -3  -1   73.69    5.70
 -10  -3   1   53.49    5.90
 -10  -3   1   82.79    5.50
 -10  -3   1   68.29    5.00
  10  -3  -1   66.79    5.00
 -10   3   1   69.19    5.50
 -10   3   1   69.59    4.60
  10   3  -1   71.79    4.30
  10   3  -1   79.49    5.40
   9  -3  -1  167.28    9.80
  -9  -3   1  195.08   11.00
   9  -3  -1  176.88   10.60
   9  -3  -1  176.98   11.30
  -9  -3   1  137.59    9.70
  -9  -3   1  166.58    9.90
  -9   3   1  180.28    9.50
   9   3  -1  170.98   10.20
   9   3  -1  166.48    9.20
  -9   3   1  178.98   10.50
   8  -3  -1  304.37   17.40
   8  -3  -1  305.37   16.60
  -8  -3   1  341.67   17.80
   8  -3  -1  318.37   17.90
  -8  -3   1  301.77   16.80
  -8  -3   1  323.47   16.70
   8   3  -1  309.57   16.10
  -8   3   1  303.97   16.20
   8   3  -1  317.97   17.10
  -8   3   1  302.47   17.00
   7  -3  -1   49.60    3.80
  -7  -3   1   50.49    4.00
   7  -3  -1   51.29    4.40
   7  -3  -1   47.30    5.10
  -7  -3   1   48.80    3.60
  -7  -3   1   45.30    4.80
   7   3  -1   47.10    3.40
  -7   3   1   56.39    4.30
  -7   3   1   50.89    3.40
  -6  -3   1  378.56   20.50
   6  -3  -1  393.96   19.70
  -6  -3   1  381.56   20.00
  -6  -3   1  388.56   19.50
   6  -3  -1  365.96   20.40
   6  -3  -1  379.76   20.50
  -6   3   1  351.36   19.40
  -6   3   1  381.46   20.10
   6   3  -1  374.96   19.40
  -5  -3   1  782.62   38.50
   5  -3  -1  749.42   37.70
  -5  -3   1  699.73   38.10
   5  -3  -1  691.33   38.40
   5  -3  -1  754.72   38.60
  -5  -3   1  793.02   37.50
   5   3  -1  792.32   37.70
  -5   3   1  738.13   38.00
   4  -3  -1  147.59    9.40
  -4  -3   1  166.58    9.40
  -4  -3   1  146.09    9.10
   4  -3  -1  151.88    8.70
   4  -3  -1  151.18    9.40
  -4   3   1  159.18    9.00
   4   3  -1  162.58    8.80
  -3  -3   1 1057.19   53.59
   3  -3  -1 1113.89   52.99
   3  -3  -1 1063.29   53.39
  -3  -3   1 1074.49   53.49
   3  -3  -1 1091.69   53.79
  -3   3   1 1101.59   53.09
   3   3  -1  963.80   52.99
   2  -3  -1  628.34   33.90
  -2  -3   1  682.03   34.20
  -2  -3   1  673.23   34.20
   2  -3  -1  681.43   33.60
  -2  -3   1  664.63   33.30
  -2   3   1  660.73   33.60
   2   3  -1  688.43   33.90
  -1  -3   1  218.48   12.40
  -1  -3   1  218.18   11.40
   1  -3  -1  228.48   12.10
  -1  -3   1  208.68   12.50
   1  -3  -1  211.98   12.40
  -1   3   1  215.08   12.00
   1   3  -1  245.18   12.30
   0  -3  -1    4.30    1.30
   0  -3  -1    3.70    1.30
   0  -3   1    3.70    0.90
   0  -3   1    3.40    1.40
   0  -3  -1    5.10    1.40
   0   3  -1    5.20    1.40
   0   3   1    7.50    1.70
   0   3   1    6.80    1.50
   0   3  -1    4.70    1.10
   1  -3   1   40.80    2.90
   1  -3   1   42.90    3.70
   1  -3   1   44.90    3.50
  -1  -3  -1   43.00    3.60
  -1  -3  -1   44.00    3.50
  -1  -3  -1   34.20    3.10
  -1   3  -1   39.50    3.40
   1   3   1   42.00    3.30
  -1   3  -1   40.70    2.70
  -2  -3  -1  676.33   35.40
  -2  -3  -1  707.13   35.50
   2  -3   1  684.13   35.80
  -2  -3  -1  697.43   35.20
   2  -3   1  696.93   34.90
   2  -3   1  702.23   35.30
  -2   3  -1  685.43   34.60
   2   3   1  735.53   35.30
   3  -3   1  100.09    6.00
   3  -3   1   78.39    5.80
   3  -3   1  107.39    6.70
  -3  -3  -1   95.19    6.00
  -3  -3  -1   87.59    6.00
  -3  -3  -1   91.39    6.10
  -3   3  -1  101.19    6.30
  -3   3  -1  103.09    5.60
   3   3   1   87.19    5.70
   4  -3   1    3.40    1.40
  -4  -3  -1    0.40    0.80
  -4  -3  -1    1.40    0.90
   4  -3   1    0.50    1.00
  -4  -3  -1    0.30    0.80
   4  -3   1    1.10    1.00
  -4   3  -1    0.80    0.90
   4   3   1    0.30    0.60
  -4   3  -1    0.00    0.70
  -5  -3  -1   80.69    5.30
   5  -3   1   79.59    5.70
   5  -3   1   89.39    5.60
   5  -3   1   84.49    6.00
  -5  -3  -1   88.59    5.90
   5   3   1   82.69    5.30
  -5   3  -1   70.39    5.00
  -5   3  -1   75.09    5.50
   5   3   1   87.59    5.20
   6  -3   1  128.89    8.50
  -6  -3  -1  140.19    7.90
  -6  -3  -1  122.09    8.30
   6  -3   1  145.29    8.10
   6  -3   1  140.39    8.60
  -6   3  -1  136.29    7.80
   6   3   1  127.89    7.50
  -6   3  -1  145.99    8.40
   6   3   1  121.39    8.00
  -6   3  -1  128.69    7.80
   7  -3   1  240.88   12.80
   7  -3   1  209.28   11.90
  -7  -3  -1  209.08   11.50
  -7  -3  -1  201.68   12.30
   7  -3   1  241.58   12.70
  -7   3  -1  191.48   11.60
   7   3   1  212.88   11.20
  -7   3  -1  196.98   12.00
   7   3   1  211.88   11.90
  -7   3  -1  202.38   11.40
  -8  -3  -1  238.68   12.80
  -8  -3  -1  227.28   13.00
   8  -3   1  230.48   14.00
   8  -3   1  238.68   13.20
   8  -3   1  242.28   13.70
  -8  -3  -1  231.58   13.60
   8   3   1  228.18   12.20
  -8   3  -1  226.08   13.40
   8   3   1  258.17   13.40
  -8   3  -1  239.58   13.20
  -8   3  -1  233.08   12.80
  -9  -3  -1  417.76   21.30
  -9  -3  -1  393.86   20.60
   9  -3   1  404.56   21.30
   9  -3   1  427.56   22.60
   9  -3   1  419.16   21.80
  -9  -3  -1  396.96   21.80
  -9   3  -1  405.06   21.30
   9   3   1  373.76   20.10
   9   3   1  408.26   21.30
  -9   3  -1  387.16   21.40
  -9   3  -1  374.76   20.80
  10  -3   1    6.40    1.90
  10  -3   1    7.30    1.90
 -10  -3  -1    5.30    1.60
 -10  -3  -1    6.10    1.40
  10  -3   1    8.70    3.00
 -10  -3  -1    6.90    1.90
 -10   3  -1    4.60    1.30
 -10   3  -1    5.50    1.70
  10   3   1    3.80    0.80
  10   3   1    5.10    1.40
 -10   3  -1    5.20    1.80
  11  -3   1   39.40    5.70
 -11  -3  -1   41.60    3.30
 -11  -3  -1   48.40    4.20
  11  -3   1   41.00    4.30
 -11  -3  -1   49.40    5.30
  11  -3   1   37.20    4.50
 -11   3  -1   45.60    3.60
  11   3   1   37.70    4.10
 -11   3  -1   39.50    4.40
  11   3   1   43.30    2.70
 -11   3  -1   41.00    4.40
 -12  -3  -1  115.69    8.20
 -12  -3  -1  106.89    7.70
  12  -3   1  113.39    7.60
  12  -3   1  118.79    7.90
  12  -3   1   93.49    9.00
 -12   3  -1  112.39    7.60
 -12   3  -1  114.59    7.80
  12   3   1  106.99    7.40
 -12   3  -1  120.29    7.30
  13  -3   1    7.60    3.20
  13  -3   1    2.70    1.60
 -13  -3  -1    3.20    1.80
  13  -3   1    6.70    2.20
 -13  -3  -1    6.70    2.10
 -13   3  -1    2.80    1.70
  13   3   1    3.70    1.40
 -13   3  -1    6.30    1.60
 -13   3  -1    4.70    1.70
 -14  -3  -1  330.87   18.90
  14  -3   1  320.87   18.40
  14  -3   1  341.27   20.90
 -14  -3  -1  313.77   19.20
  14  -3   1  317.77   18.40
 -14   3  -1  328.07   18.40
 -14   3  -1  340.37   18.10
  14   3   1  327.27   18.50
 -14   3  -1  344.57   19.10
  15  -3   1   -0.70    2.50
  15  -3   1    2.10    1.60
 -15  -3  -1   -0.90    1.20
 -15  -3  -1    0.90    1.60
 -15   3  -1    3.50    1.90
 -15   3  -1    1.50    1.20
 -15   3  -1    0.50    1.50
  15   3   1    1.50    1.30
 -16  -3  -1   19.50    3.80
 -16  -3  -1   23.50    3.90
  16  -3   1   21.20    3.50
  16  -3   1   16.30    4.90
 -16   3  -1   19.80    3.70
  16   3   1   18.70    3.10
 -16   3  -1   24.10    3.20
 -17  -3  -1   35.20    5.20
  17  -3   1   51.19    7.90
  17  -3   1   30.70    4.50
 -17  -3  -1   43.00    5.60
 -17   3  -1   34.50    4.30
  17   3   1   42.80    4.80
 -17   3  -1   43.70    5.40
  18  -3   1   10.30    2.60
  18  -3   1    3.50    3.70
 -18  -3  -1    3.50    2.20
 -18  -3  -1   10.80    3.30
 -18   3  -1    2.90    2.10
  18   3   1    5.00    1.70
 -18   3  -1    6.20    1.90
  19  -3   1   30.20    4.50
 -19  -3  -1   32.50    5.40
  19  -3   1   24.10    6.20
 -19  -3  -1   22.60    4.60
 -19   3  -1   26.50    4.80
  19   3   1   27.90    4.60
 -19   3  -1   42.70    4.80
  20  -3   1   68.09    7.20
 -20  -3  -1   60.49    7.20
  20  -3   1   42.40    8.30
 -20  -3  -1   61.39    7.70
 -20   3  -1   64.09    6.50
  20   3   1   59.49    6.80
 -20   3  -1   55.79    7.30
 -21  -3  -1    0.20    2.10
  21  -3   1    4.30    4.20
 -21  -3  -1    0.40    1.90
  21  -3   1   -2.20    2.10
 -21   3  -1    0.80    2.30
 -21   3  -1    0.50    1.50
  21   3   1   -0.80    1.60
  22  -3   1    7.40    2.90
 -22  -3  -1    2.40    2.60
 -22  -3  -1    5.40    3.40
  22  -3   1    8.00    5.30
  22   3   1    2.50    2.20
 -22   3  -1    0.60    2.10
 -22   3  -1    2.90    2.80
 -21  -4   1   12.70    4.20
 -21  -4   1    6.60    3.00
  21  -4  -1    8.30    5.20
 -21   4   1   12.50    3.80
  21   4  -1    9.40    2.90
  21   4  -1   10.10    4.90
 -20  -4   1   35.00    5.60
 -20  -4   1   34.20    6.30
  20  -4  -1   36.20    7.70
 -20   4   1   35.20    5.80
  20   4  -1   28.50    4.50
  19  -4  -1    4.40    4.20
 -19  -4   1   11.60    3.40
 -19  -4   1   12.30    4.00
  19  -4  -1   13.10    3.30
  19   4  -1    8.80    2.60
 -19   4   1    3.70    2.20
 -19   4   1    3.80    2.40
  18  -4  -1    0.60    2.00
  18  -4  -1   -3.80    2.80
 -18  -4   1   -0.50    1.70
 -18  -4   1   -0.40    1.90
 -18   4   1   -0.10    1.30
 -18   4   1   -1.90    1.60
  18   4  -1    0.60    1.40
 -17  -4   1   58.49    6.40
  17  -4  -1   39.70    7.20
 -17  -4   1   25.70    5.10
  17  -4  -1   40.60    5.20
  17   4  -1   50.89    5.50
 -17   4   1   53.29    4.40
 -17   4   1   45.70    5.90
 -16  -4   1   11.70    3.40
 -16  -4   1   13.40    3.10
  16  -4  -1   18.80    5.00
  16  -4  -1   14.80    3.20
  16  -4  -1   10.50    2.80
 -16   4   1   15.10    3.50
  16   4  -1   12.20    2.80
 -16   4   1   13.00    2.40
  15  -4  -1   13.30    3.20
 -15  -4   1   16.10    3.90
 -15  -4   1   20.40    3.40
  15  -4  -1   17.80    4.80
  15  -4  -1   11.50    2.80
  15   4  -1    8.90    2.30
 -15   4   1   19.10    2.70
 -15   4   1   15.20    3.20
 -14  -4   1   89.59    6.80
  14  -4  -1   88.89    7.10
 -14  -4   1   90.59    7.80
  14  -4  -1   95.99    9.80
  14  -4  -1   87.59    6.80
 -14   4   1   80.19    6.00
 -14   4   1   83.89    7.00
  14   4  -1   84.29    6.60
  13  -4  -1   44.60    6.40
 -13  -4   1   37.30    4.50
  13  -4  -1   41.60    5.30
  13  -4  -1   39.30    4.60
 -13  -4   1   38.00    5.30
  13   4  -1   43.40    4.80
 -13   4   1   40.30    4.00
 -13   4   1   44.80    5.20
  12  -4  -1   62.89    6.40
 -12  -4   1   52.59    4.90
  12  -4  -1   61.79    7.20
  12  -4  -1   63.79    5.20
 -12  -4   1   65.89    6.90
 -12  -4   1   61.69    5.00
  12   4  -1   60.09    4.00
  12   4  -1   50.89    5.50
 -12   4   1   46.50    5.50
 -12   4   1   65.19    4.50
  11  -4  -1    1.90    1.50
 -11  -4   1    3.10    1.60
  11  -4  -1    3.60    2.80
 -11  -4   1    3.80    1.60
  11  -4  -1   -1.40    1.40
 -11  -4   1    4.90    2.00
  11   4  -1    2.10    0.90
 -11   4   1    2.50    1.00
  11   4  -1    2.30    1.40
 -11   4   1    3.40    1.90
  10  -4  -1    3.10    1.90
 -10  -4   1    1.40    1.40
 -10  -4   1    2.10    1.20
  10  -4  -1    0.30    2.30
 -10  -4   1    0.80    1.40
  10  -4  -1    2.60    1.60
 -10   4   1    1.80    0.90
  10   4  -1    2.00    1.30
  10   4  -1    1.70    0.90
 -10   4   1    2.30    1.40
   9  -4  -1  274.87   16.00
   9  -4  -1  275.97   16.40
  -9  -4   1  287.87   15.40
  -9  -4   1  260.67   16.00
  -9  -4   1  258.37   14.80
   9  -4  -1  283.67   15.20
  -9   4   1  282.57   15.40
   9   4  -1  256.77   15.40
   9   4  -1  258.27   14.40
  -9   4   1  266.47   14.50
   8  -4  -1  421.86   22.70
  -8  -4   1  452.05   23.80
   8  -4  -1  431.26   23.80
   8  -4  -1  416.86   23.60
  -8  -4   1  427.16   23.00
  -8   4   1  425.56   22.20
   8   4  -1  435.26   22.30
  -8   4   1  421.56   22.80
   7  -4  -1  331.07   19.60
  -7  -4   1  356.96   19.20
  -7  -4   1  347.17   19.60
   7  -4  -1  370.76   18.90
   7  -4  -1  336.37   19.90
  -7   4   1  329.57   18.90
   7   4  -1  374.46   18.60
  -7   4   1  341.17   18.40
   6  -4  -1   50.89    4.30
   6  -4  -1   60.19    5.20
  -6  -4   1   49.20    5.20
   6  -4  -1   59.29    5.80
  -6  -4   1   50.89    4.50
  -6   4   1   49.40    4.40
   6   4  -1   52.49    4.00
   5  -4  -1  720.43   37.50
  -5  -4   1  714.23   37.70
  -5  -4   1  708.83   37.50
   5  -4  -1  713.93   37.90
   5  -4  -1  761.92   37.10
  -5   4   1  711.53   36.90
   5   4  -1  745.73   37.00
   4  -4  -1   59.49    6.10
  -4  -4   1   58.19    5.00
  -4  -4   1   53.89    4.90
   4  -4  -1   66.99    5.30
   4  -4  -1   57.69    4.50
  -4   4   1   59.69    4.60
   4   4  -1   61.39    4.60
  -3  -4   1  218.98   14.30
   3  -4  -1  270.57   14.90
  -3  -4   1  263.77   14.60
   3  -4  -1  233.78   14.10
   3  -4  -1  272.97   13.90
  -3   4   1  261.37   13.80
   3   4  -1  240.88   14.00
   2  -4  -1  188.98   11.00
   2  -4  -1  190.58   11.70
  -2  -4   1  201.58   11.70
  -2  -4   1  192.38   11.60
  -2  -4   1  173.98   10.30
   2   4  -1  198.48   11.30
  -2   4   1  203.78   11.50
  -2   4   1  192.38   10.80
  -1  -4   1   82.19    4.90
  -1  -4   1   86.99    6.20
  -1  -4   1   78.49    6.00
   1  -4  -1   74.39    6.00
   1  -4  -1   80.09    5.50
  -1   4   1   76.39    5.40
  -1   4   1   86.49    5.90
   1   4  -1   76.29    5.00
   1   4  -1   83.49    5.70
   0  -4  -1  640.44   31.90
   0  -4   1  573.34   30.70
   0  -4  -1  629.24   31.40
   0  -4  -1  621.94   32.20
   0  -4   1  623.34   32.30
   0   4   1  601.44   31.80
   0   4   1  619.74   31.30
   0   4  -1  616.04   31.80
   0   4  -1  605.74   30.70
  -1  -4  -1  705.33   36.60
   1  -4   1  708.93   35.40
  -1  -4  -1  740.13   36.60
  -1  -4  -1  751.72   36.10
   1  -4   1  672.73   36.80
   1  -4   1  690.23   36.30
  -1   4  -1  659.53   35.20
  -1   4  -1  738.33   36.50
   1   4   1  756.62   36.40
   1   4   1  668.53   35.90
   2  -4   1  675.83   34.40
   2  -4   1  674.03   34.90
  -2  -4  -1  682.33   34.70
   2  -4   1  678.53   35.70
  -2  -4  -1  659.43   35.20
  -2  -4  -1  697.33   35.40
   2   4   1  677.53   35.00
  -2   4  -1  704.43   34.10
  -3  -4  -1    1.20    0.90
  -3  -4  -1    0.70    1.10
  -3  -4  -1    1.20    1.10
   3  -4   1    1.50    1.30
   3  -4   1    4.00    1.60
   3  -4   1    2.00    1.30
   3   4   1    0.90    1.00
  -3   4  -1    0.20    0.90
  -3   4  -1    2.80    1.10
  -4  -4  -1   67.89    5.10
   4  -4   1   66.69    5.00
  -4  -4  -1   64.39    5.00
  -4  -4  -1   60.39    4.70
   4  -4   1   62.19    4.90
   4  -4   1   71.09    5.60
  -4   4  -1   70.19    5.20
   4   4   1   53.89    4.50
  -4   4  -1   57.19    4.20
   5  -4   1  525.25   30.10
  -5  -4  -1  581.54   30.20
   5  -4   1  610.04   31.00
   5  -4   1  583.24   30.00
  -5  -4  -1  524.75   30.30
  -5   4  -1  601.04   29.40
  -5   4  -1  587.54   30.50
   5   4   1  617.04   29.90
  -6  -4  -1   30.50    3.80
  -6  -4  -1   33.00    3.70
   6  -4   1   28.30    4.00
   6  -4   1   24.30    3.30
   6  -4   1   29.00    3.70
  -6   4  -1   31.40    3.20
   6   4   1   25.70    3.00
  -6   4  -1   26.20    3.70
   7  -4   1   77.89    6.20
   7  -4   1   60.69    6.30
   7  -4   1   78.59    5.60
  -7  -4  -1   75.49    6.10
  -7  -4  -1   77.49    5.50
  -7   4  -1   79.99    6.00
   7   4   1   68.39    4.90
  -7   4  -1   70.19    5.10
  -7   4  -1   73.49    5.20
   7   4   1   74.59    5.50
   8  -4   1    0.40    1.50
   8  -4   1   -1.30    1.80
  -8  -4  -1   -1.70    0.90
  -8  -4  -1    1.40    1.20
   8  -4   1    1.80    1.50
  -8   4  -1    0.40    1.20
  -8   4  -1    0.70    1.10
   8   4   1   -1.10    0.70
  -8   4  -1   -0.30    0.80
   8   4   1    0.60    1.00
  -9  -4  -1   26.90    4.00
   9  -4   1   22.80    4.00
   9  -4   1   22.90    3.50
   9  -4   1   22.20    3.60
  -9  -4  -1   24.30    3.10
  -9   4  -1   25.90    3.00
   9   4   1   22.30    3.10
   9   4   1   24.20    2.50
  -9   4  -1   27.40    3.40
  -9   4  -1   21.10    3.50
 -10  -4  -1   96.49    7.50
  10  -4   1   82.99    6.60
 -10  -4  -1   86.29    6.20
  10  -4   1   96.09    7.40
  10  -4   1   95.29    7.90
 -10   4  -1   94.99    6.10
 -10   4  -1   89.09    7.00
  10   4   1   85.89    6.50
  10   4   1  100.69    5.60
 -10   4  -1   94.79    6.60
  11  -4   1  101.39    8.80
 -11  -4  -1  106.09    8.20
  11  -4   1  115.89    7.70
  11  -4   1  101.39    7.80
 -11   4  -1  115.59    7.90
  11   4   1   94.49    7.10
 -11   4  -1  104.39    7.30
 -11   4  -1  101.69    6.80
 -12  -4  -1   13.00    3.20
  12  -4   1   11.50    2.90
  12  -4   1   21.20    3.40
  12  -4   1   12.80    4.10
  12   4   1   15.00    2.60
 -12   4  -1   14.60    3.10
 -12   4  -1   13.60    2.70
 -12   4  -1   14.80    2.40
  13  -4   1    9.50    2.70
  13  -4   1   13.80    4.00
  13  -4   1   11.90    2.80
 -13  -4  -1    8.40    2.80
 -13  -4  -1   11.80    2.70
 -13   4  -1   12.40    2.80
 -13   4  -1   10.50    2.60
  13   4   1   11.70    2.50
 -13   4  -1   13.90    2.30
 -14  -4  -1  106.99    8.90
  14  -4   1  105.89   10.80
  14  -4   1  120.29    8.60
  14  -4   1  109.29    8.20
 -14  -4  -1   97.89    7.80
 -14   4  -1  109.79    7.50
  14   4   1  111.59    7.90
 -14   4  -1  110.79    8.20
 -14   4  -1  110.59    8.10
  15  -4   1   -1.50    2.70
 -15  -4  -1    0.00    1.50
  15  -4   1   -0.40    1.60
 -15  -4  -1    1.20    1.70
  15  -4   1    0.20    1.70
 -15   4  -1   -1.00    0.90
 -15   4  -1    3.80    2.00
  15   4   1   -0.40    1.00
 -15   4  -1   -1.00    1.60
 -16  -4  -1    9.20    2.90
  16  -4   1   12.40    4.50
 -16  -4  -1   13.30    3.20
  16  -4   1   11.90    3.00
 -16   4  -1   14.20    2.60
  16   4   1   12.30    2.80
 -16   4  -1   13.40    3.30
 -17  -4  -1    0.70    1.80
  17  -4   1   -2.80    2.70
  17  -4   1    0.50    2.00
 -17  -4  -1   -2.10    1.60
 -17   4  -1   -2.10    1.40
  17   4   1    0.50    1.40
 -17   4  -1   -0.50    1.10
  18  -4   1   21.10    5.90
 -18  -4  -1   28.60    4.80
  18  -4   1   32.60    4.80
 -18  -4  -1   25.70    5.30
 -18   4  -1   36.40    4.50
  18   4   1   26.00    4.10
 -18   4  -1   36.70    5.20
 -19  -4  -1    5.10    2.50
  19  -4   1    7.30    4.50
  19  -4   1   10.90    3.40
 -19  -4  -1    2.00    2.60
 -19   4  -1    4.70    2.50
 -19   4  -1    2.00    1.70
  19   4   1    7.60    2.50
  20  -4   1    5.00    2.90
 -20  -4  -1    3.00    2.60
  20  -4   1    4.70    4.70
  20   4   1   11.70    3.00
 -20   4  -1   10.50    2.40
 -20   4  -1    0.50    2.50
  21  -4   1   -2.70    4.20
 -21  -4  -1    0.50    2.80
  21  -4   1    4.70    2.70
 -21   4  -1    0.90    2.00
 -21   4  -1    0.00    2.30
  21   4   1    4.00    2.40
  21  -5  -1   31.50    7.50
 -21   5   1   21.60    4.80
  21   5  -1   16.70    3.80
  21   5  -1   14.20    5.50
 -20  -5   1    9.30    4.00
  20  -5  -1   20.40    6.50
 -20   5   1    6.40    3.10
  20   5  -1    9.70    3.20
  19  -5  -1   13.80    5.30
 -19  -5   1   15.70    4.50
 -19   5   1    7.70    3.10
  19   5  -1   14.60    3.40
 -18  -5   1   62.19    8.60
  18  -5  -1   86.69   10.70
  18   5  -1   72.49    7.40
 -18   5   1   86.59    7.50
  17  -5  -1    4.80    2.80
  17  -5  -1    1.50    1.90
 -17  -5   1    2.70    2.40
  17  -5  -1    6.10    4.10
 -17   5   1    1.80    1.60
 -17   5   1    3.00    2.40
  17   5  -1    3.20    2.20
 -17   5   1    0.20    1.90
 -16  -5   1    3.90    2.70
  16  -5  -1    6.60    2.70
  16  -5  -1   10.00    3.10
  16  -5  -1   12.00    4.50
 -16   5   1    5.70    1.80
  16   5  -1    9.30    2.60
 -16   5   1    9.20    3.00
 -16   5   1    6.50    2.70
  15  -5  -1    8.50    2.80
  15  -5  -1    9.80    2.90
 -15  -5   1    5.10    2.80
  15  -5  -1   19.30    4.80
  15   5  -1    9.70    2.50
 -15   5   1    6.30    1.80
 -15   5   1   13.20    3.30
 -15   5   1    8.70    2.70
  14  -5  -1   22.20    4.20
  14  -5  -1   33.50    4.60
 -14  -5   1   22.20    4.40
  14  -5  -1   25.00    5.40
 -14   5   1   29.80    3.50
 -14   5   1   26.10    4.10
 -14   5   1   22.30    4.30
  14   5  -1   28.00    4.10
 -13  -5   1  214.98   14.40
  13  -5  -1  213.28   13.10
  13  -5  -1  219.18   15.00
  13  -5  -1  218.18   14.10
 -13   5   1  218.48   12.20
 -13   5   1  213.28   13.80
  13   5  -1  188.28   13.10
 -13   5   1  209.68   13.30
  12  -5  -1    4.70    3.00
  12  -5  -1   -2.20    1.40
  12  -5  -1    2.90    2.00
 -12  -5   1   -1.00    1.40
 -12   5   1    2.50    2.10
  12   5  -1    1.00    1.30
 -12   5   1    0.40    1.00
 -12   5   1    3.30    1.80
  11  -5  -1   44.20    5.90
 -11  -5   1   46.20    5.90
 -11  -5   1   50.29    5.50
  11  -5  -1   59.09    7.30
  11  -5  -1   56.69    5.60
 -11   5   1   46.90    5.30
 -11   5   1   60.49    4.30
  11   5  -1   44.10    5.30
  11   5  -1   55.79    4.10
  10  -5  -1  349.27   20.30
 -10  -5   1  346.17   20.30
 -10  -5   1  358.76   19.50
  10  -5  -1  328.27   20.70
  10  -5  -1  340.07   19.10
  10   5  -1  330.27   18.30
  10   5  -1  350.96   19.60
 -10   5   1  341.07   18.30
 -10   5   1  335.57   19.20
   9  -5  -1   25.80    4.80
  -9  -5   1   22.20    4.10
   9  -5  -1   29.40    4.50
   9  -5  -1   27.60    3.70
  -9  -5   1   25.70    3.90
   9   5  -1   23.60    3.60
  -9   5   1   23.80    3.40
  -9   5   1   27.10    3.00
   9   5  -1   30.70    3.40
  -8  -5   1   10.50    2.70
   8  -5  -1    8.00    3.10
   8  -5  -1   10.00    2.40
  -8  -5   1    4.50    2.10
   8  -5  -1   12.50    3.10
   8   5  -1    8.00    1.80
  -8   5   1    7.00    1.70
  -8   5   1    9.00    2.20
  -7  -5   1   45.80    5.50
   7  -5  -1   53.29    6.20
   7  -5  -1   40.90    5.40
   7  -5  -1   45.30    4.90
  -7  -5   1   48.60    5.30
  -7   5   1   53.79    5.80
  -7   5   1   61.99    4.80
   7   5  -1   41.20    4.40
   6  -5  -1   26.00    3.40
   6  -5  -1   20.80    3.60
  -6  -5   1   23.20    3.80
   6  -5  -1   20.80    3.70
  -6  -5   1   25.00    3.80
  -6   5   1   26.90    3.50
   6   5  -1   20.50    3.00
  -6   5   1   26.20    3.90
   5  -5  -1    8.50    2.80
  -5  -5   1    7.70    2.40
   5  -5  -1    7.80    2.20
  -5  -5   1    6.90    2.30
   5  -5  -1   10.80    2.90
   5   5  -1    9.90    2.10
  -5   5   1    8.30    2.40
  -5   5   1   11.80    2.40
   4  -5  -1   76.39    6.00
   4  -5  -1   71.89    6.60
  -4  -5   1   79.49    6.60
  -4  -5   1   85.09    6.70
   4  -5  -1   82.69    6.40
  -4   5   1   81.09    5.90
   4   5  -1   82.89    6.20
  -4   5   1   81.89    6.50
  -3  -5   1  324.97   19.50
   3  -5  -1  351.76   19.10
   3  -5  -1  369.66   20.10
  -3  -5   1  323.47   19.60
  -3   5   1  323.37   19.40
  -3   5   1  353.36   18.60
   3   5  -1  371.36   19.30
  -2  -5   1   33.10    3.00
   2  -5  -1   45.60    4.50
   2  -5  -1   39.70    5.00
  -2  -5   1   47.40    5.40
  -2  -5   1   40.50    4.90
   2   5  -1   43.70    3.50
  -2   5   1   41.80    4.00
  -2   5   1   41.60    4.90
   2   5  -1   41.60    4.50
  -1  -5   1   98.69    7.20
  -1  -5   1   79.69    5.20
  -1  -5   1   85.49    6.90
   1  -5  -1   90.99    6.10
   1  -5  -1   80.99    6.80
  -1   5   1   81.99    5.90
   1   5  -1   84.29    5.50
   1   5  -1   79.79    6.30
  -1   5   1   93.99    6.70
   0  -5   1  367.56   20.90
   0  -5  -1  395.36   20.60
   0  -5  -1  381.86   20.80
   0  -5  -1  348.57   19.60
   0  -5   1  393.26   19.10
   0   5   1  365.46   20.30
   0   5   1  346.27   19.60
   0   5  -1  344.17   18.80
   0   5  -1  360.86   20.20
  -1  -5  -1  130.69    9.30
  -1  -5  -1  135.59    8.40
   1  -5   1  131.49    7.90
  -1  -5  -1  141.89    9.30
   1  -5   1  134.39    9.50
  -1   5  -1  131.99    9.00
   1   5   1  141.79    9.00
   1   5   1  144.19    8.70
  -1   5  -1  134.09    7.70
   2  -5   1    9.50    2.00
   2  -5   1   13.40    2.70
  -2  -5  -1    7.30    1.70
   2  -5   1   13.20    3.00
  -2  -5  -1    6.00    2.10
  -2  -5  -1   10.80    2.50
  -2   5  -1   10.10    2.30
   2   5   1    9.70    2.20
   2   5   1    6.30    1.80
  -2   5  -1   12.60    1.80
  -3  -5  -1   78.79    5.70
   3  -5   1   81.39    6.10
  -3  -5  -1   70.49    6.20
   3  -5   1   80.19    5.60
   3  -5   1   72.99    6.60
  -3  -5  -1   80.79    6.50
   3   5   1   82.59    6.00
  -3   5  -1   83.99    5.20
  -3   5  -1   71.79    6.10
   4  -5   1    3.00    1.70
  -4  -5  -1    0.30    0.90
  -4  -5  -1    0.60    1.50
   4  -5   1   -1.10    1.40
  -4  -5  -1    0.20    1.40
   4  -5   1    0.30    1.50
   4   5   1    1.40    1.20
  -4   5  -1   -1.90    0.90
  -4   5  -1    1.10    1.10
   5  -5   1  138.29    9.00
   5  -5   1  141.29    8.90
  -5  -5  -1  142.39    9.20
   5  -5   1  124.99    9.60
  -5  -5  -1  140.69    9.40
   5   5   1  146.69    8.90
  -5   5  -1  125.69    8.00
  -5   5  -1  133.29    9.30
   6  -5   1   76.79    6.50
   6  -5   1   78.39    6.30
   6  -5   1   78.29    6.90
  -6  -5  -1   82.59    6.60
  -6  -5  -1   75.69    6.20
  -6   5  -1   73.49    6.30
  -6   5  -1   80.99    5.40
   6   5   1   88.29    6.10
   7  -5   1   53.99    6.10
   7  -5   1   52.09    5.50
  -7  -5  -1   56.89    5.80
   7  -5   1   61.79    6.80
  -7  -5  -1   61.69    6.30
  -7   5  -1   57.89    4.50
   7   5   1   63.49    5.10
   7   5   1   54.69    4.60
  -7   5  -1   53.39    5.80
   8  -5   1   14.10    3.50
  -8  -5  -1   15.60    3.30
   8  -5   1   23.40    3.70
  -8  -5  -1   21.20    3.30
   8  -5   1   19.80    3.70
   8   5   1   20.60    3.30
  -8   5  -1   15.90    3.30
  -8   5  -1   17.90    2.70
   8   5   1   19.60    2.70
  -8   5  -1   19.50    2.90
   9  -5   1   76.59    6.70
   9  -5   1   88.39    7.50
   9  -5   1   81.09    7.40
  -9  -5  -1   87.89    6.50
  -9  -5  -1   88.49    7.40
  -9   5  -1   84.59    6.20
  -9   5  -1   82.49    7.00
   9   5   1   90.49    5.90
  -9   5  -1   86.29    6.10
   9   5   1   96.89    6.90
  10  -5   1  249.18   15.00
 -10  -5  -1  234.88   15.00
 -10  -5  -1  241.78   13.70
  10  -5   1  235.68   14.10
  10  -5   1  218.48   14.70
  10   5   1  208.78   13.70
  10   5   1  229.38   12.80
 -10   5  -1  233.48   14.50
 -10   5  -1  240.08   13.60
 -10   5  -1  230.58   13.20
  11  -5   1   69.29    7.50
  11  -5   1   69.09    7.20
 -11  -5  -1   69.59    7.50
  11  -5   1   64.29    6.60
 -11   5  -1   59.89    6.60
 -11   5  -1   69.49    5.60
 -11   5  -1   65.69    5.10
  11   5   1   71.49    5.90
  12  -5   1   22.40    4.20
 -12  -5  -1   17.50    4.00
  12  -5   1   20.20    3.70
  12  -5   1   20.60    4.50
 -12   5  -1   19.70    3.10
  12   5   1   13.60    2.90
 -12   5  -1   20.20    2.90
 -12   5  -1   22.80    4.10
 -13  -5  -1   68.49    7.90
  13  -5   1   71.69    7.50
  13  -5   1   79.79    8.50
  13  -5   1   52.59    6.40
 -13   5  -1   71.09    5.40
 -13   5  -1   78.49    7.50
 -13   5  -1   65.29    5.80
  13   5   1   74.89    6.10
 -14  -5  -1   12.20    3.50
  14  -5   1    5.00    2.50
  14  -5   1    4.90    2.40
  14  -5   1   11.10    4.20
 -14   5  -1    8.90    2.60
 -14   5  -1    8.80    2.10
 -14   5  -1    4.40    2.10
  14   5   1    6.40    2.30
  15  -5   1   61.29    6.90
  15  -5   1   53.39    7.70
 -15  -5  -1   59.29    7.70
  15  -5   1   58.49    6.90
 -15   5  -1   68.59    6.80
 -15   5  -1   65.89    7.10
 -15   5  -1   59.49    5.20
  15   5   1   55.29    6.20
  16  -5   1   69.39    7.20
 -16  -5  -1   52.29    7.50
  16  -5   1   46.20    7.40
  16  -5   1   62.39    8.30
  16   5   1   81.19    7.40
 -16   5  -1   45.30    6.10
 -16   5  -1   50.39    5.50
 -16   5  -1   54.19    6.40
  17  -5   1    8.50    3.30
 -17  -5  -1   12.80    4.00
  17  -5   1    9.70    4.70
 -17   5  -1    3.90    1.80
  17   5   1    4.30    2.10
 -17   5  -1   11.60    3.00
  18  -5   1    6.60    4.40
 -18  -5  -1   15.00    4.60
  18  -5   1   19.80    4.30
 -18   5  -1   11.30    2.70
 -18   5  -1   13.20    3.40
  18   5   1   18.80    3.80
  19  -5   1    3.70    2.80
 -19  -5  -1    1.90    2.60
  19  -5   1    1.10    4.10
 -19   5  -1    3.20    2.40
  19   5   1    1.80    1.70
 -19   5  -1   -0.10    1.60
 -20  -5  -1   -0.50    2.80
  20  -5   1   -3.00    3.90
 -20   5  -1    2.90    2.50
  20   5   1    0.90    1.80
 -19  -6   1   16.00    4.80
  19  -6  -1   17.40    6.30
 -19   6   1   23.60    4.70
  19   6  -1   25.60    4.50
 -18  -6   1   14.70    4.40
  18  -6  -1   25.00    6.80
 -18   6   1   11.80    3.50
  18   6  -1   25.00    4.40
  17  -6  -1    2.80    2.40
  17  -6  -1    0.10    3.90
 -17  -6   1    1.60    2.70
 -17   6   1    1.30    2.90
  17   6  -1    0.40    1.80
 -17   6   1    0.50    1.90
  16  -6  -1    7.00    3.10
 -16  -6   1   10.30    3.80
  16  -6  -1   15.80    5.10
 -16   6   1    8.50    2.60
 -16   6   1   10.50    3.70
  16   6  -1    7.40    2.40
 -15  -6   1    6.20    3.20
  15  -6  -1   11.80    4.50
  15  -6  -1    4.90    2.80
  15  -6  -1    3.70    2.70
 -15   6   1    6.90    2.50
 -15   6   1    2.50    2.40
  15   6  -1    5.20    2.20
  14  -6  -1   -1.90    2.10
  14  -6  -1    2.20    3.60
 -14  -6   1    0.30    2.30
  14  -6  -1    1.80    2.20
 -14   6   1   -0.80    1.50
 -14   6   1    0.10    1.20
 -14   6   1    0.40    2.10
  14   6  -1    1.00    1.60
 -13  -6   1    0.60    2.20
  13  -6  -1   -0.80    1.90
  13  -6  -1    3.60    2.30
  13  -6  -1    0.90    3.00
 -13   6   1    2.60    2.10
 -13   6   1   -0.50    2.00
  13   6  -1   -0.80    1.40
 -13   6   1    2.10    1.30
  12  -6  -1  207.88   14.40
 -12  -6   1  193.58   13.60
  12  -6  -1  195.38   13.70
  12  -6  -1  179.68   12.30
 -12   6   1  186.98   13.20
  12   6  -1  188.98   12.80
 -12   6   1  191.58   11.40
 -12   6   1  203.58   12.40
  11  -6  -1    8.10    3.60
  11  -6  -1    5.70    2.70
  11  -6  -1    1.70    2.10
 -11  -6   1    5.40    2.40
 -11  -6   1    7.00    2.40
 -11   6   1    5.80    1.70
 -11   6   1    5.80    2.20
 -11   6   1    4.00    2.40
  11   6  -1    5.90    1.70
  11   6  -1    4.40    2.10
  10  -6  -1   16.90    4.20
 -10  -6   1   16.80    3.80
  10  -6  -1   21.20    3.80
 -10  -6   1   16.60    3.50
  10  -6  -1   20.90    4.20
 -10   6   1   12.80    3.50
  10   6  -1   21.70    3.70
  10   6  -1   16.30    2.80
 -10   6   1   20.80    3.50
 -10   6   1   20.60    2.90
  -9  -6   1  365.46   19.50
   9  -6  -1  304.47   19.40
   9  -6  -1  328.57   18.60
   9  -6  -1  326.07   19.90
  -9  -6   1  375.66   20.30
  -9   6   1  344.07   18.30
  -9   6   1  299.57   19.40
  -9   6   1  301.67   17.90
   9   6  -1  293.57   17.90
   8  -6  -1    3.10    2.20
  -8  -6   1    5.10    2.40
   8  -6  -1    0.00    1.70
   8  -6  -1    0.80    2.60
  -8  -6   1    2.20    2.10
  -8   6   1    0.40    1.90
   8   6  -1    0.10    1.30
  -8   6   1    1.70    1.60
   7  -6  -1    2.10    2.00
  -7  -6   1   -1.20    1.30
   7  -6  -1   -1.40    2.20
  -7  -6   1   -1.80    1.40
   7  -6  -1    0.10    1.70
  -7   6   1    0.00    1.60
   7   6  -1    0.90    1.40
  -7   6   1   -1.60    1.40
   6  -6  -1    9.70    3.00
  -6  -6   1   22.60    4.10
   6  -6  -1   26.80    4.20
  -6  -6   1   20.60    3.90
   6  -6  -1   21.10    3.60
  -6   6   1   25.50    3.50
   6   6  -1   20.90    3.30
  -6   6   1   26.80    4.60
  -5  -6   1   14.30    3.30
   5  -6  -1   14.20    3.50
  -5  -6   1   16.10    3.70
   5  -6  -1   10.30    2.80
   5  -6  -1   13.20    3.00
  -5   6   1   11.80    3.00
   5   6  -1   15.60    3.00
  -5   6   1   16.70    2.80
  -4  -6   1  517.65   27.90
   4  -6  -1  448.66   27.80
  -4  -6   1  512.05   27.90
   4  -6  -1  498.55   26.80
  -4   6   1  524.45   26.40
  -4   6   1  494.55   27.60
   4   6  -1  476.25   26.90
  -3  -6   1  106.99    8.30
   3  -6  -1  106.09    8.40
  -3  -6   1   97.19    8.10
   3  -6  -1   94.99    7.20
   3   6  -1  104.49    6.70
  -3   6   1  100.39    6.90
  -3   6   1   95.39    7.80
   3   6  -1   80.89    7.10
   2  -6  -1   49.20    5.00
   2  -6  -1   38.90    5.30
  -2  -6   1   43.90    5.70
  -2  -6   1   43.70    3.60
  -2  -6   1   46.90    5.80
  -2   6   1   46.40    5.60
   2   6  -1   47.50    4.00
   2   6  -1   37.70    4.90
  -2   6   1   48.80    4.30
   1  -6  -1   54.79    6.60
   1  -6  -1   72.39    5.40
  -1  -6   1   70.79    4.70
  -1  -6   1   56.79    6.70
  -1   6   1   75.79    5.50
  -1   6   1   69.59    6.90
   1   6  -1   52.49    6.10
   1   6  -1   72.79    5.00
   0  -6   1   24.00    4.20
   0  -6  -1   26.40    3.40
   0  -6  -1   26.20    4.50
   0  -6   1   26.50    2.80
   0   6   1   17.70    3.30
   0   6   1   26.30    3.70
   0   6  -1   25.10    4.00
   0   6  -1   28.70    2.90
  -1  -6  -1  225.48   13.00
   1  -6   1  231.98   14.80
  -1  -6  -1  211.18   14.10
  -1  -6  -1  219.48   14.30
   1  -6   1  216.78   12.50
   1   6   1  219.38   13.20
   1   6   1  220.58   13.80
  -1   6  -1  243.78   12.40
  -1   6  -1  242.98   14.20
   2  -6   1   10.30    2.00
  -2  -6  -1   12.30    2.20
   2  -6   1    7.90    2.50
  -2  -6  -1    8.70    2.50
  -2  -6  -1   15.20    3.30
   2   6   1   13.80    2.90
  -2   6  -1    9.40    2.60
   2   6   1   11.90    2.70
  -2   6  -1   10.80    1.90
  -3  -6  -1   49.20    4.60
   3  -6   1   55.39    6.50
  -3  -6  -1   59.79    6.50
   3  -6   1   59.19    4.80
  -3  -6  -1   52.89    6.30
   3  -6   1   62.39    6.30
  -3   6  -1   77.59    7.20
  -3   6  -1   61.59    4.40
   3   6   1   58.59    6.00
   3   6   1   60.19    5.20
   4  -6   1  134.99    9.90
  -4  -6  -1  126.09    8.30
   4  -6   1  110.39    8.70
  -4  -6  -1  127.49    9.30
  -4  -6  -1  128.49    9.50
   4  -6   1  130.09    8.40
   4   6   1  135.99    9.00
  -4   6  -1  127.39    7.70
  -4   6  -1  112.19    9.00
   5  -6   1   29.60    4.80
  -5  -6  -1   29.20    4.60
   5  -6   1   30.60    4.00
   5  -6   1   28.80    4.20
  -5  -6  -1   25.10    4.20
   5   6   1   29.90    4.20
  -5   6  -1   33.90    4.70
  -5   6  -1   30.70    3.20
   6  -6   1  125.19    9.20
  -6  -6  -1  137.39    9.90
   6  -6   1  142.39   10.40
  -6  -6  -1  120.89    9.30
   6  -6   1  126.39    9.30
   6   6   1  134.29    9.00
  -6   6  -1  133.79    9.70
  -6   6  -1  138.89    8.20
   7  -6   1  170.48   10.90
   7  -6   1  169.48   11.00
  -7  -6  -1  160.28   10.90
   7  -6   1  151.88   11.70
  -7  -6  -1  144.09   11.10
  -7   6  -1  165.18   11.30
  -7   6  -1  165.68    9.70
   7   6   1  158.58   10.20
   8  -6   1   68.19    6.70
  -8  -6  -1   58.69    6.20
  -8  -6  -1   56.59    6.70
   8  -6   1   62.69    7.20
   8  -6   1   64.89    6.70
  -8   6  -1   49.80    5.50
  -8   6  -1   51.49    6.30
  -8   6  -1   57.99    4.80
   8   6   1   63.29    5.80
   8   6   1   63.19    6.20
   9  -6   1   67.79    7.70
   9  -6   1   68.49    7.10
  -9  -6  -1   70.69    6.20
   9  -6   1   72.29    7.50
  -9  -6  -1   76.49    7.90
   9   6   1   70.89    5.50
   9   6   1   69.59    6.90
  -9   6  -1   74.29    5.80
  -9   6  -1   63.29    5.30
  -9   6  -1   73.79    7.60
 -10  -6  -1   79.29    6.40
  10  -6   1   90.89    9.00
  10  -6   1   70.09    7.20
 -10  -6  -1   74.99    7.90
  10  -6   1   66.59    7.70
 -10   6  -1   78.89    8.10
  10   6   1   65.29    6.90
  10   6   1   70.89    5.60
 -10   6  -1   72.89    5.70
 -10   6  -1   78.59    5.80
  11  -6   1   20.70    3.80
  11  -6   1   20.30    4.30
 -11  -6  -1   17.40    4.00
  11  -6   1   20.70    4.80
 -11   6  -1   17.90    3.80
  11   6   1   16.70    3.20
 -11   6  -1   15.00    2.90
 -11   6  -1   22.90    3.20
  12  -6   1    2.70    2.90
  12  -6   1    3.80    2.40
  12  -6   1    0.10    2.20
 -12  -6  -1    4.20    2.50
  12   6   1    3.50    1.90
 -12   6  -1    3.10    1.60
 -12   6  -1    3.80    1.80
 -12   6  -1    2.60    2.20
 -13  -6  -1    1.20    2.20
  13  -6   1    0.60    2.30
  13  -6   1    3.00    3.20
  13  -6   1    4.60    2.70
  13   6   1   -0.40    1.50
 -13   6  -1    3.40    1.50
 -13   6  -1    7.10    2.20
 -13   6  -1    3.60    2.50
  14  -6   1   66.49    8.40
 -14  -6  -1   82.19    9.00
  14  -6   1   91.39    9.60
  14  -6   1   73.69    7.90
 -14   6  -1   80.59    6.20
 -14   6  -1   84.19    8.70
 -14   6  -1   76.79    6.60
  14   6   1   81.29    6.90
  15  -6   1   84.99    9.20
  15  -6   1  105.09   10.70
 -15  -6  -1   90.39   10.10
  15  -6   1  100.69    8.30
 -15   6  -1   85.69    8.90
  15   6   1   87.49    7.60
 -15   6  -1   93.99    7.60
 -15   6  -1  100.39    7.10
  16  -6   1   81.79    9.90
 -16  -6  -1   83.09    9.50
  16  -6   1   87.19    9.30
  16  -6   1   85.79    8.70
  16   6   1   72.69    7.60
 -16   6  -1   78.39    8.50
 -16   6  -1   67.99    7.60
 -16   6  -1   89.49    6.70
 -17  -6  -1   29.70    5.70
  17  -6   1   24.90    6.10
  17  -6   1   27.20    5.10
 -17   6  -1   26.80    4.20
 -17   6  -1   19.10    4.00
  17   6   1   27.10    4.50
  18  -6   1   26.20    6.70
 -18  -6  -1   33.60    6.10
  18   6   1   25.60    4.50
 -18   6  -1   35.40    5.30
 -19  -6  -1   -2.40    2.60
  19  -6   1    2.90    4.70
 -19   6  -1    3.80    3.80
  19   6   1    0.20    1.90
 -18  -7   1  127.79   13.10
  18   7  -1  130.89   10.40
  17  -7  -1    2.80    3.00
 -17  -7   1    3.40    3.10
 -17   7   1    9.70    3.60
  17   7  -1    2.60    2.00
  16  -7  -1   -1.90    2.60
 -16  -7   1    2.90    2.80
 -16   7   1    0.10    2.30
  16   7  -1    1.40    2.00
  15  -7  -1   -1.90    2.70
 -15  -7   1    4.10    3.20
  15   7  -1    0.30    1.80
 -15   7   1    1.70    2.40
 -14  -7   1    6.70    3.50
  14  -7  -1    6.20    3.50
  14   7  -1   16.30    3.70
 -14   7   1   16.20    4.20
  13  -7  -1   25.50    6.90
 -13  -7   1   13.40    4.20
  13  -7  -1   13.50    4.10
  13   7  -1   27.10    4.60
 -13   7   1   23.10    5.00
  12  -7  -1   -1.20    2.00
  12  -7  -1    1.40    2.50
 -12  -7   1    3.30    2.90
 -12   7   1   -2.20    2.20
 -12   7   1    0.50    1.30
  12   7  -1    0.70    1.80
  11  -7  -1   13.40    6.60
 -11  -7   1   12.00    3.70
  11  -7  -1   12.40    3.20
  11  -7  -1   10.70    3.50
 -11   7   1    7.40    2.00
  11   7  -1   13.90    3.50
 -11   7   1   11.20    3.60
 -10  -7   1  106.59   10.80
  10  -7  -1  110.09    8.70
  10  -7  -1  123.29   10.30
 -10  -7   1  120.19    9.40
  10  -7  -1  104.29   13.40
  10   7  -1  103.79    8.70
  10   7  -1  115.79    8.20
 -10   7   1  103.59   10.40
 -10   7   1  134.69    8.30
  -9  -7   1   41.30    6.10
   9  -7  -1   44.00    6.40
  -9  -7   1   42.10    5.90
   9  -7  -1   37.50    6.90
   9  -7  -1   41.30    5.30
   9   7  -1   46.60    5.00
  -9   7   1   36.60    5.80
  -9   7   1   34.90    4.50
  -8  -7   1   65.69    8.10
   8  -7  -1   83.49    7.20
  -8  -7   1   98.89    8.20
   8  -7  -1   99.09    9.70
   8  -7  -1   89.09    9.70
  -8   7   1   89.99    9.30
   8   7  -1   83.19    6.80
   7  -7  -1   17.10    3.40
   7  -7  -1   10.00    3.80
   7  -7  -1   11.20    3.40
  -7  -7   1   12.70    3.40
  -7  -7   1    9.00    3.40
  -7   7   1   12.60    3.50
   7   7  -1    8.90    2.70
   6  -7  -1    9.90    3.50
   6  -7  -1   10.80    3.60
  -6  -7   1    6.10    2.70
  -6  -7   1   12.00    3.40
  -6   7   1    9.70    3.00
   6   7  -1   11.00    2.70
  -5  -7   1    7.10    2.90
  -5  -7   1   10.10    3.30
   5  -7  -1    9.10    3.10
   5  -7  -1    8.10    3.10
   5   7  -1    9.40    2.70
  -5   7   1    5.80    2.50
   4  -7  -1   57.19    7.10
  -4  -7   1   53.69    6.70
   4  -7  -1   52.29    6.40
  -4  -7   1   55.99    6.80
  -4   7   1   44.60    6.20
   4   7  -1   55.79    6.30
   3  -7  -1  201.68   13.00
  -3  -7   1  181.28   13.20
   3  -7  -1  190.58   13.70
  -3  -7   1  177.58   13.10
   3   7  -1  201.48   12.80
  -3   7   1  191.48   13.00
   2  -7  -1    6.50    2.40
  -2  -7   1    6.70    2.80
   2  -7  -1    4.90    2.80
  -2   7   1    3.90    2.20
   2   7  -1    5.90    2.40
   1  -7  -1   75.19    8.20
  -1  -7   1   72.39    8.20
   1  -7  -1   69.79    7.10
   1   7  -1   80.09    7.90
  -1   7   1   62.79    7.00
   0  -7  -1  456.55   25.70
   0  -7  -1  420.96   23.80
   0  -7   1  407.96   25.40
   0   7   1  515.45   25.40
   0   7  -1  397.06   24.60
  -1  -7  -1  104.29    8.50
   1  -7   1  109.19    8.80
  -1  -7  -1   84.49    6.40
   1   7   1   88.69    7.40
  -1   7  -1   71.29    7.80
   1   7   1   80.19    9.60
   2  -7   1    0.50    2.30
  -2  -7  -1   -0.10    1.10
  -2  -7  -1    1.00    2.00
  -2  -7  -1    1.40    2.00
   2   7   1    1.90    2.10
  -2   7  -1   -0.80    1.30
   2   7   1    2.40    1.90
  -3  -7  -1   16.20    3.70
  -3  -7  -1    9.80    3.10
  -3  -7  -1    9.30    2.30
   3  -7   1    5.10    2.60
   3   7   1   14.80    3.30
  -3   7  -1   11.00    2.90
   3   7   1   11.50    2.90
  -4  -7  -1    3.00    2.10
  -4  -7  -1    0.90    1.20
  -4  -7  -1    0.50    2.00
   4  -7   1    2.00    2.30
  -4   7  -1    4.50    2.10
   4   7   1   -0.90    1.80
   4   7   1    2.20    1.80
  -5  -7  -1  294.27   18.60
   5  -7   1  296.07   19.00
   5  -7   1  291.47   17.80
  -5  -7  -1  292.07   18.20
  -5   7  -1  299.77   18.30
   5   7   1  297.77   17.60
   6  -7   1    0.60    2.20
  -6  -7  -1   -1.40    1.90
  -6  -7  -1    2.70    1.80
   6  -7   1    2.60    2.40
  -6   7  -1   -2.00    1.50
   6   7   1    0.80    1.60
  -7  -7  -1    5.20    2.70
   7  -7   1    9.40    3.50
   7  -7   1    9.40    2.90
  -7  -7  -1    5.40    2.50
  -7   7  -1   10.80    3.20
   7   7   1    9.60    2.60
   8  -7   1  147.79   11.90
  -8  -7  -1  151.28   10.90
  -8  -7  -1  156.98   11.80
   8  -7   1  141.69   10.70
   8   7   1  164.18   10.80
  -8   7  -1  172.28   11.70
   8   7   1  142.99   10.00
  -9  -7  -1    6.60    3.00
   9  -7   1    6.50    3.20
  -9  -7  -1   11.30    3.00
   9  -7   1    9.90    3.10
  -9   7  -1    6.70    2.70
   9   7   1    8.20    2.50
  -9   7  -1    6.30    2.20
   9   7   1   13.30    2.80
 -10  -7  -1   37.60    5.90
  10  -7   1   27.00    4.70
  10  -7   1   25.20    5.10
 -10   7  -1   34.30    4.30
 -10   7  -1   42.70    6.10
  10   7   1   26.40    4.40
 -11  -7  -1   -1.40    1.90
  11  -7   1    2.10    2.70
  11  -7   1   -1.90    2.30
 -11   7  -1    1.40    1.60
  11   7   1    2.40    2.00
 -11   7  -1   -0.30    2.10
 -12  -7  -1   -0.40    2.10
  12  -7   1   -1.80    1.90
  12  -7   1   -0.90    2.50
 -12   7  -1    1.30    1.40
 -12   7  -1    3.20    2.40
  12   7   1    0.90    1.80
 -13  -7  -1    4.20    2.90
  13  -7   1    2.00    2.50
  13  -7   1    5.10    3.00
  13   7   1    3.90    2.20
 -13   7  -1    2.80    1.70
 -13   7  -1    4.40    3.00
  14  -7   1   60.89    7.50
  14  -7   1   68.69    8.70
 -14  -7  -1   69.69    8.80
 -14   7  -1   68.29    5.90
  14   7   1   64.89    7.40
 -14   7  -1   71.09    8.30
  15  -7   1   87.19    9.00
 -15  -7  -1   94.39   10.60
  15  -7   1   91.89   10.00
 -15   7  -1   78.59    9.00
 -15   7  -1   83.59    6.80
  15   7   1   83.59    8.50
 -16  -7  -1   22.60    5.40
  16  -7   1   15.30    4.50
 -16   7  -1   16.80    4.40
  16   7   1   19.30    4.10
 -17  -7  -1    1.60    3.50
  17   7   1   11.70    3.50
  16  -8  -1   11.80    4.50
 -16  -8   1   14.80    5.10
 -16   8   1   12.70    4.70
  16   8  -1   14.40    4.00
  15  -8  -1   -4.30    2.80
 -15  -8   1    0.00    3.20
 -15   8   1    6.70    3.60
  15   8  -1    3.40    2.30
  14  -8  -1   49.00    7.70
 -14  -8   1   39.70    7.20
 -14   8   1   31.50    6.10
  14   8  -1   43.40    6.20
  13  -8  -1    0.30    2.90
 -13  -8   1    3.90    3.00
 -13   8   1    1.10    2.90
  13   8  -1    1.40    2.10
  12  -8  -1   26.10    5.70
 -12  -8   1   32.20    6.20
 -12   8   1   26.50    5.60
  12   8  -1   21.90    4.50
  11  -8  -1   12.70    4.30
 -11  -8   1   12.50    4.50
 -11   8   1    8.70    3.50
  11   8  -1   16.10    3.80
  10  -8  -1   12.70    3.50
  10  -8  -1   18.80    4.80
 -10  -8   1   12.70    4.20
 -10  -8   1   12.70    3.90
 -10   8   1   20.90    3.60
  10   8  -1   19.60    3.60
  10   8  -1   10.20    3.30
 -10   8   1   19.40    4.80
  -9  -8   1   31.00    5.70
   9  -8  -1   25.40    4.70
   9  -8  -1   36.80    6.20
  -9  -8   1   19.60    4.60
   9   8  -1   26.10    4.20
  -9   8   1   21.70    4.90
  -9   8   1   24.70    4.00
  -8  -8   1   16.80    4.30
   8  -8  -1   13.00    4.20
  -8  -8   1   21.40    5.00
   8   8  -1   20.10    3.70
  -8   8   1   18.80    4.40
   7  -8  -1    1.70    2.30
  -7  -8   1    4.30    2.90
  -7  -8   1    0.60    2.60
  -7   8   1   -2.80    1.70
   7   8  -1   -1.90    1.50
  -6  -8   1   12.40    3.80
  -6  -8   1    9.30    3.50
   6  -8  -1   11.20    3.90
  -6   8   1   17.50    4.20
   6   8  -1   22.50    4.10
  -5  -8   1   28.20    5.30
   5  -8  -1   27.20    5.40
  -5  -8   1   35.10    5.70
   5   8  -1   24.30    4.40
  -5   8   1   37.30    5.70
  -4  -8   1   -1.50    2.50
  -4  -8   1    1.80    2.40
   4  -8  -1   -0.20    1.90
  -4   8   1    2.30    2.50
   4   8  -1   -0.70    1.70
   3  -8  -1   42.40    6.60
  -3  -8   1   42.20    6.40
   3   8  -1   39.80    5.60
  -3   8   1   41.40    6.10
  -2  -8   1    0.40    2.20
   2  -8  -1    2.70    2.40
   2   8  -1    2.90    2.30
  -2   8   1    0.70    2.20
   1  -8  -1   -1.40    1.90
  -1  -8   1   -1.70    2.00
  -1   8   1   -0.70    1.70
   1   8  -1    7.70    2.90
   0  -8   1   11.60    3.60
   0  -8  -1    2.30    2.80
   0   8  -1    6.90    3.00
   0   8   1    5.40    2.60
  -1  -8  -1    6.60    3.10
   1  -8   1    6.10    3.00
   1   8   1   13.80    3.70
  -1   8  -1    7.50    3.10
   2  -8   1   14.60    4.20
  -2  -8  -1   14.10    3.90
  -2   8  -1   11.60    3.40
   2   8   1   19.20    4.20
  -3  -8  -1    3.90    3.00
  -3  -8  -1    4.60    2.80
   3  -8   1    1.70    2.30
  -3   8  -1    2.40    2.10
   3   8   1   10.20    3.10
  -4  -8  -1    9.50    3.40
   4  -8   1   19.50    4.80
  -4  -8  -1   18.00    4.30
  -4   8  -1   18.90    4.50
   4   8   1   11.70    3.10
   5  -8   1    8.30    3.40
  -5  -8  -1    3.90    2.70
  -5  -8  -1   -0.30    2.10
  -5   8  -1    1.80    2.20
   5   8   1    2.00    2.00
   6  -8   1    4.40    3.00
  -6  -8  -1    2.10    2.40
  -6  -8  -1    1.30    2.40
  -6   8  -1    1.70    2.30
   6   8   1    6.00    2.50
  -7  -8  -1   74.59    9.00
  -7  -8  -1   72.29    8.20
   7  -8   1   71.79    8.90
   7  -8   1   77.29    8.20
  -7   8  -1   55.39    7.50
   7   8   1   76.39    7.50
  -8  -8  -1   17.20    4.60
   8  -8   1    6.00    3.10
   8  -8   1    8.60    3.80
  -8  -8  -1   14.10    3.90
   8   8   1   13.70    3.30
  -8   8  -1    9.40    3.30
   8   8   1   12.00    3.00
  -9  -8  -1   59.79    7.90
   9  -8   1   61.59    7.30
  -9  -8  -1   64.59    7.60
   9  -8   1   62.19    8.40
   9   8   1   68.59    7.50
  -9   8  -1   75.89    8.80
  -9   8  -1   71.69    7.30
   9   8   1   75.49    8.90
 -10  -8  -1   24.40    5.30
  10  -8   1   26.70    5.60
  10  -8   1   30.50    5.20
 -10   8  -1   32.80    4.60
  10   8   1   28.00    4.60
 -10   8  -1   23.30    4.90
 -11  -8  -1    0.30    2.70
  11  -8   1    1.60    2.60
  11  -8   1   -2.90    2.50
 -11   8  -1    2.90    2.40
  11   8   1    1.80    1.90
 -11   8  -1   -1.50    1.50
  12  -8   1   -0.40    2.60
 -12  -8  -1   -1.30    2.40
  12  -8   1    1.20    2.90
 -12   8  -1    1.60    2.50
  12   8   1   -0.10    1.60
 -12   8  -1    4.00    1.80
 -13  -8  -1    4.70    3.60
  13  -8   1   10.30    4.10
  13  -8   1    4.20    3.00
 -13   8  -1   10.80    3.60
 -13   8  -1    5.00    2.60
  13   8   1    2.20    2.40
  14  -8   1   30.90    6.30
 -14  -8  -1   17.50    5.10
 -14   8  -1   33.00    6.00
  14   8   1   23.50    4.50
 -15  -8  -1   18.00    5.40
  15  -8   1   11.90    4.50
 -15   8  -1   17.60    4.70
  15   8   1   16.90    4.10
  13  -9  -1    7.10    4.20
 -13  -9   1    2.60    4.00
  13   9  -1   10.70    3.70
 -13   9   1    7.00    4.30
 -12  -9   1    6.80    4.20
  12  -9  -1   -1.10    3.00
  12   9  -1   -2.50    2.20
 -12   9   1    0.00    2.70
  11  -9  -1   24.00    5.80
 -11  -9   1   14.80    4.80
 -11   9   1   20.30    5.20
  11   9  -1   15.70    4.10
  10  -9  -1    3.60    3.10
 -10  -9   1   -0.10    3.00
 -10   9   1   -3.30    2.40
  10   9  -1    0.40    2.10
  -9  -9   1   -0.40    3.10
  -9  -9   1    0.10    2.60
   9  -9  -1   -2.70    2.60
   9   9  -1    4.30    2.30
  -9   9   1   -3.40    2.20
  -8  -9   1    0.30    2.40
  -8  -9   1    1.30    3.30
   8  -9  -1   -0.30    2.80
   8   9  -1    1.30    2.20
  -8   9   1    1.90    3.10
  -7  -9   1    4.10    3.40
   7  -9  -1   10.30    4.00
  -7  -9   1    9.10    3.80
  -7   9   1   11.50    4.00
   7   9  -1   11.00    3.30
   6  -9  -1   69.69    9.40
  -6  -9   1   69.79    9.20
  -6  -9   1   67.69    8.60
  -6   9   1   69.09    8.80
   6   9  -1   63.29    7.50
   5  -9  -1    5.80    3.40
  -5  -9   1    5.90    3.50
  -5   9   1   10.10    3.70
   5   9  -1    5.40    2.70
  -4  -9   1   78.59    9.30
   4  -9  -1   57.49    8.50
  -4   9   1   72.19    8.60
   4   9  -1   92.09    9.00
   3  -9  -1    8.20    3.80
  -3  -9   1   10.80    3.90
   3   9  -1    7.00    2.90
  -3   9   1    8.30    3.40
  -2  -9   1    5.60    3.00
   2  -9  -1    2.70    3.00
   2   9  -1    2.00    2.20
  -2   9   1    3.70    2.90
   1  -9  -1   32.70    6.20
  -1  -9   1   44.40    6.90
  -1   9   1   54.19    7.40
   1   9  -1   42.90    6.30
   0  -9   1   15.30    4.60
   0  -9  -1   11.90    4.20
   0   9   1    8.40    3.60
   0   9  -1   13.90    3.80
   1  -9   1   26.50    5.50
  -1  -9  -1   15.90    4.50
   1   9   1   17.80    4.40
  -1   9  -1   22.00    4.80
  -2  -9  -1    6.10    2.90
   2  -9   1    3.80    3.00
  -2   9  -1    2.80    2.90
   2   9   1    6.90    3.00
   3  -9   1    1.70    2.80
  -3  -9  -1    5.40    3.30
  -3   9  -1    4.70    3.00
   3   9   1    7.20    3.10
   4  -9   1    3.70    3.00
  -4  -9  -1    1.00    2.80
   4   9   1    2.80    2.50
  -4   9  -1    2.00    2.80
  -5  -9  -1   10.70    3.60
  -5  -9  -1    3.70    3.30
   5  -9   1    6.70    3.90
   5   9   1    6.60    2.90
  -5   9  -1    7.30    3.40
  -6  -9  -1   -1.70    2.80
   6  -9   1   -0.60    2.40
  -6  -9  -1   -1.50    2.70
   6   9   1    0.10    2.10
  -6   9  -1    1.30    2.80
  -7  -9  -1   -0.40    2.80
  -7  -9  -1    3.20    3.20
   7  -9   1    5.50    3.70
  -7   9  -1    7.60    3.40
   7   9   1    1.60    2.40
  -8  -9  -1   14.60    4.70
  -8  -9  -1   13.50    4.40
   8  -9   1   26.20    6.10
  -8   9  -1   21.80    5.00
   8   9   1   19.70    4.30
   8   9   1   21.10    4.30
   9  -9   1   11.30    4.30
  -9  -9  -1    4.20    3.10
  -9   9  -1    4.00    2.80
  -9   9  -1    3.10    2.50
   9   9   1    4.50    2.60
  10  -9   1    9.70    3.90
  10  -9   1    4.20    3.50
 -10  -9  -1    0.90    3.60
 -10   9  -1    5.70    2.60
  10   9   1    1.50    2.30
 -10   9  -1    2.20    2.90
 -11  -9  -1   -0.20    3.00
  11  -9   1    6.60    4.00
 -11   9  -1   -0.80    2.50
  11   9   1    5.90    2.60
 -12  -9  -1   99.99   11.80
  12  -9   1   87.99   10.90
  12   9   1  101.19    9.90
 -12   9  -1   92.79   10.70
  13  -9   1    0.60    3.70
 -13  -9  -1   -1.40    3.40
  13   9   1    1.30    2.30
 -13   9  -1    0.50    3.20
   9 -10  -1   14.30    4.80
  -9 -10   1    1.50    3.30
  -9  10   1   11.70    4.70
   8 -10  -1    0.60    3.30
  -8 -10   1    1.60    3.90
  -8 -10   1    6.10    3.70
   8  10  -1    2.50    2.60
  -8  10   1    4.60    3.70
   7 -10  -1   13.10    4.80
  -7 -10   1    7.10    4.00
  -7  10   1    4.70    3.70
   7  10  -1   11.40    3.50
  -6 -10   1    5.10    3.90
   6 -10  -1    8.60    4.20
  -6  10   1    1.30    3.20
   6  10  -1    1.70    2.90
  -5 -10   1   70.69    9.60
   5 -10  -1   82.49   10.30
  -5  10   1   64.29    8.90
   5  10  -1   54.79    7.50
  -4 -10   1   13.40    4.70
   4 -10  -1    7.80    3.80
   4  10  -1    3.40    2.80
  -4  10   1    4.80    3.80
  -3 -10   1    6.80    4.00
   3 -10  -1    1.70    3.50
  -3  10   1    4.10    3.10
   3  10  -1    9.20    3.70
   2 -10  -1    0.00    3.40
  -2 -10   1    0.20    3.00
  -2  10   1    1.80    2.90
   2  10  -1    2.60    2.70
   1 -10  -1    0.70    3.10
  -1 -10   1    4.90    3.60
  -1  10   1   12.00    4.30
   1  10  -1    1.10    2.90
   0 -10  -1    5.60    3.90
   0 -10   1   -0.90    3.10
   0  10   1    1.90    3.10
   0  10  -1    1.40    2.80
   1 -10   1    5.90    3.90
  -1 -10  -1    6.40    3.80
   1  10   1   -0.90    2.40
  -1  10  -1    4.70    3.30
   2 -10   1    4.80    3.70
  -2 -10  -1    2.10    3.10
   2  10   1    0.80    2.80
  -2  10  -1   -1.20    2.60
  -3 -10  -1   39.30    7.00
   3 -10   1   41.10    7.50
  -3  10  -1   31.70    6.20
   3  10   1   39.30    6.50
   4 -10   1    3.90    3.80
  -4 -10  -1    5.50    3.90
   4  10   1    6.40    3.00
  -4  10  -1    7.40    4.00
   5 -10   1    6.20    4.00
  -5 -10  -1    1.10    3.40
   5  10   1    2.60    2.90
  -5  10  -1    0.10    2.90
   6 -10   1    4.90    3.80
  -6 -10  -1    0.60    3.30
   6  10   1    1.90    2.50
  -6  10  -1   -0.80    3.10
  -7 -10  -1    8.60    4.50
   7 -10   1    2.90    3.70
  -7 -10  -1    2.20    3.40
   7  10   1    7.90    3.30
  -7  10  -1   -0.60    3.20
   8 -10   1    3.10    3.50
  -8 -10  -1   -2.20    3.20
   8  10   1   -1.50    1.90
  -8  10  -1   -4.00    2.80
   9 -10   1    4.10    3.70
  -9 -10  -1    3.00    3.90
   9  10   1    1.30    2.50
  -9  10  -1    3.20    3.60
 -23   0   2   18.90    4.50
 -23   0   2   19.60    4.30
  23   0  -2   12.70    6.30
  23   0  -2   16.60    3.40
  22   0  -2  107.19    8.10
  22   0  -2  110.79   13.70
 -22   0   2  118.09   10.00
 -22   0   2   97.79    8.70
 -21   0   2   67.59    7.30
  21   0  -2   76.29    6.10
  21   0  -2   66.19   10.20
 -21   0   2   65.29    8.20
 -20   0   2   20.30    3.80
  20   0  -2   22.30    6.20
  20   0  -2   21.00    3.30
 -20   0   2   15.30    3.70
  19   0  -2  229.28   13.50
  19   0  -2  274.67   18.10
 -19   0   2  215.88   14.80
 -19   0   2  218.08   14.30
  18   0  -2   49.10    7.50
 -18   0   2   57.29    6.00
 -18   0   2   55.59    6.50
  18   0  -2   61.99    4.90
  17   0  -2   47.70    7.30
  17   0  -2   53.79    4.50
 -17   0   2   53.09    5.60
 -17   0   2   49.80    5.90
  16   0  -2   73.79    8.50
 -16   0   2   78.19    6.60
 -16   0   2   67.19    5.60
  16   0  -2   66.69    5.10
  15   0  -2    8.50    3.50
 -15   0   2   12.50    2.90
  15   0  -2   14.30    2.30
 -15   0   2   11.10    2.30
  14   0  -2    0.20    0.70
  14   0  -2    1.30    2.50
 -14   0   2    1.40    0.90
 -14   0   2    0.50    1.30
 -13   0   2  844.32   43.30
 -13   0   2  856.21   44.00
  13   0  -2  875.91   42.90
  13   0  -2  816.02   45.40
  12   0  -2   18.80    2.30
  12   0  -2   11.90    3.20
 -12   0   2   18.00    2.80
 -12   0   2   18.00    2.60
  11   0  -2   67.69    4.60
  11   0  -2   74.29    7.50
 -11   0   2   69.19    5.30
 -11   0   2   71.19    4.90
  10   0  -2   77.59    6.70
 -10   0   2   77.29    5.20
 -10   0   2   88.29    5.90
  10   0  -2   82.39    4.80
  10   0  -2   80.89    5.00
  -9   0   2  315.17   17.10
   9   0  -2  314.97   16.30
   9   0  -2  289.17   16.10
  -9   0   2  323.27   16.60
   9   0  -2  356.36   18.40
   8   0  -2  901.61   44.10
   8   0  -2  843.12   45.70
   8   0  -2  905.11   44.20
  -8   0   2  955.80   44.60
  -8   0   2  851.71   45.00
  -7   0   2  173.98    9.60
   7   0  -2  134.49    9.90
  -7   0   2  177.28    9.10
   7   0  -2  171.88    8.70
   7   0  -2  168.78    8.90
   6   0  -2  264.87   13.30
   6   0  -2  271.07   13.50
   6   0  -2  245.18   14.50
  -6   0   2  271.77   14.10
  -6   0   2  261.37   13.60
   5   0  -2  197.68   10.80
  -5   0   2  218.38   11.00
   5   0  -2  224.78   10.90
  -4   0   2   28.00    1.80
   4   0  -2   25.20    1.70
   4   0  -2   24.80    2.70
   4   0  -2   27.80    1.70
  -4   0   2   28.00    2.30
   3   0  -2 8170.08  388.56
   3   0  -2 8064.69  388.56
  -3   0   2 7921.61  389.46
  -3   0   2 8044.90  388.46
   3   0  -2 7734.73  388.66
  -2   0   2  388.36   19.80
  -2   0   2  403.36   19.50
   2   0  -2  405.76   19.50
   2   0  -2  380.06   19.80
  -1   0   2   97.69    5.80
  -1   0   2  121.09    5.50
   1   0  -2  110.89    5.50
   1   0  -2  100.99    5.90
   0   0   2   43.80    2.40
   0   0  -2   43.90    2.30
   0   0  -2   44.50    2.70
   0   0  -2   45.00    2.40
  -1   0  -2  586.24   29.90
  -1   0  -2  612.94   29.80
  -1   0  -2  643.44   30.30
   1   0   2  587.04   29.90
   1   0   2  624.04   29.90
  -2   0  -2  604.54   29.30
  -2   0  -2  605.24   28.90
  -2   0  -2  555.34   28.60
   2   0   2  596.14   28.70
  -2   0  -2  573.64   29.00
   3   0   2  482.45   23.90
  -3   0  -2  523.75   24.00
   3   0   2  494.65   23.70
  -3   0  -2  456.75   24.10
  -3   0  -2  456.35   23.60
  -4   0  -2 1826.32   87.39
  -4   0  -2 1790.12   87.59
   4   0   2 1801.92   86.99
  -4   0  -2 1810.72   86.89
   4   0   2 1699.53   87.29
   5   0   2  155.08    8.40
   5   0   2  158.68    7.90
  -5   0  -2  176.88    8.80
  -5   0  -2  145.19    7.90
  -6   0  -2 3160.18  153.08
   6   0   2 3157.98  153.08
  -6   0  -2 3269.07  154.08
  -6   0  -2 3013.40  153.68
   6   0   2 3139.59  153.68
  -7   0  -2   61.19    4.30
  -7   0  -2   60.29    3.90
   7   0   2   51.99    3.70
  -7   0  -2   59.69    3.20
  -8   0  -2   31.50    2.00
  -8   0  -2   31.00    3.40
  -8   0  -2   30.30    2.60
   8   0   2   32.30    2.60
  -9   0  -2   72.99    5.60
  -9   0  -2   82.19    5.30
  -9   0  -2   80.29    4.50
   9   0   2   91.49    5.30
  10   0   2  108.59    6.60
 -10   0  -2  102.49    6.70
 -10   0  -2  106.49    5.80
 -10   0  -2  116.59    7.40
 -11   0  -2   73.59    4.10
 -11   0  -2   68.59    5.00
  11   0   2   66.59    4.80
 -11   0  -2   71.49    5.60
 -12   0  -2    3.30    1.20
  12   0   2    2.10    1.00
 -12   0  -2    2.30    0.80
 -12   0  -2    2.20    1.60
  13   0   2  117.09    7.20
 -13   0  -2  117.49    8.00
 -13   0  -2   97.69    7.20
 -14   0  -2  106.99    7.90
 -14   0  -2  107.89    7.50
  14   0   2  103.79    7.00
  15   0   2  234.58   13.40
 -15   0  -2  230.78   14.30
 -15   0  -2  226.78   13.90
 -16   0  -2   92.99    7.70
 -16   0  -2  107.49    7.70
  16   0   2   98.09    7.00
 -17   0  -2   29.90    4.60
 -17   0  -2   26.60    4.00
  17   0   2   33.40    4.10
 -18   0  -2   83.59    8.40
 -18   0  -2   68.89    7.20
  18   0   2   75.49    6.10
  19   0   2    6.60    4.20
 -19   0  -2    7.50    2.70
  19   0   2   11.60    2.70
 -19   0  -2   12.20    3.20
  20   0   2   21.30    3.50
 -20   0  -2   14.30    3.80
  20   0   2   12.30    4.90
 -20   0  -2   18.50    3.80
 -21   0  -2    0.70    1.90
  21   0   2    1.70    1.70
  21   0   2    1.90    4.20
 -21   0  -2    1.10    2.10
 -22   0  -2    0.40    2.10
 -22   0  -2    2.80    2.40
  22   0   2    2.80    4.90
  22   0   2    1.60    1.90
 -23  -1   2    3.30    3.10
  23  -1  -2   15.50    3.30
  23  -1  -2   14.20    6.30
 -23  -1   2   16.90    4.10
  23   1  -2   11.60    2.80
 -23   1   2    7.80    3.30
  23   1  -2   12.90    5.90
 -23   1   2   15.40    3.90
 -22  -1   2  259.27   17.50
  22  -1  -2  285.37   21.20
 -22  -1   2  292.77   18.30
  22  -1  -2  263.57   16.40
 -22   1   2  296.97   18.80
 -22   1   2  274.87   17.20
  22   1  -2  287.77   21.50
  22   1  -2  266.57   16.40
 -21  -1   2    4.20    2.60
  21  -1  -2    2.80    4.60
 -21  -1   2    5.30    2.50
  21  -1  -2    4.50    1.90
 -21   1   2    4.40    2.50
  21   1  -2    4.90    2.00
  21   1  -2   -0.60    3.70
 -21   1   2   -0.30    1.60
  20  -1  -2   40.60    8.00
  20  -1  -2   26.80    3.80
 -20  -1   2   29.80    5.10
 -20  -1   2   32.30    4.80
  20   1  -2   14.50    5.30
 -20   1   2   42.20    5.90
  20   1  -2   28.00    4.00
 -20   1   2   41.40    5.00
 -19  -1   2   17.60    3.90
  19  -1  -2   12.60    5.00
 -19  -1   2   19.70    3.90
  19  -1  -2   13.70    2.70
 -19   1   2   22.90    3.60
 -19   1   2   21.40    4.20
  19   1  -2   18.20    5.60
  19   1  -2   25.20    3.50
 -18  -1   2    9.80    2.70
  18  -1  -2    8.40    2.00
  18  -1  -2    5.80    3.80
 -18  -1   2    9.90    3.10
  18   1  -2    4.20    3.50
 -18   1   2    6.70    2.60
  18   1  -2    6.00    1.90
 -18   1   2    5.50    2.00
 -17  -1   2   -1.00    1.20
 -17  -1   2   -0.40    1.40
  17  -1  -2    5.00    3.70
  17  -1  -2    0.10    1.00
  17   1  -2   -0.20    2.50
 -17   1   2   -0.70    1.40
  17   1  -2    0.10    0.90
 -17   1   2    0.20    1.20
  16  -1  -2   55.69    7.90
 -16  -1   2   69.79    6.10
 -16  -1   2   73.79    5.90
  16  -1  -2   67.59    5.10
  16   1  -2   59.19    5.10
 -16   1   2   74.49    6.30
  16   1  -2   71.29    8.70
 -16   1   2   60.49    5.20
 -15  -1   2  324.97   18.30
 -15  -1   2  321.57   18.50
  15  -1  -2  321.67   17.40
  15  -1  -2  318.07   20.40
  15   1  -2  323.47   17.50
 -15   1   2  314.77   17.70
 -15   1   2  333.17   18.80
  15   1  -2  298.87   20.00
 -14  -1   2   35.70    4.20
  14  -1  -2   33.50    5.60
  14  -1  -2   31.10    3.40
 -14  -1   2   36.90    3.00
 -14  -1   2   31.80    4.20
  14   1  -2   37.50    3.70
 -14   1   2   33.00    3.70
  14   1  -2   36.30    2.70
 -14   1   2   33.50    4.30
  14   1  -2   35.30    5.80
  13  -1  -2    9.60    3.40
  13  -1  -2   16.50    2.20
 -13  -1   2   16.80    2.00
 -13  -1   2   14.90    2.90
 -13  -1   2   15.00    2.60
  13   1  -2   15.80    2.30
 -13   1   2   17.40    3.00
  13   1  -2   18.10    1.90
 -13   1   2   21.60    2.70
 -12  -1   2  134.89    9.60
  12  -1  -2  162.98    8.90
 -12  -1   2  159.48    9.60
  12  -1  -2  150.88   11.10
 -12  -1   2  152.38    8.60
  12   1  -2  154.38    9.10
 -12   1   2  164.18    9.10
 -12   1   2  151.68    9.90
  12   1  -2  161.58    8.40
 -11  -1   2  222.28   11.80
 -11  -1   2  239.28   12.80
  11  -1  -2  217.88   11.90
  11  -1  -2  229.58   14.10
 -11  -1   2  217.48   12.80
  11   1  -2  224.08   12.20
  11   1  -2  217.68   11.50
 -11   1   2  212.38   12.00
 -11   1   2  222.28   13.10
  10  -1  -2  120.29    6.70
 -10  -1   2  109.29    6.50
  10  -1  -2  123.49    8.70
 -10  -1   2  115.69    7.50
 -10  -1   2  119.59    7.40
  10   1  -2  114.49    6.90
 -10   1   2  121.09    7.70
  10   1  -2  115.69    6.40
 -10   1   2  119.69    6.80
   9  -1  -2    1.30    1.50
  -9  -1   2    1.70    1.00
  -9  -1   2    1.60    0.70
   9  -1  -2    2.30    0.70
  -9  -1   2    2.20    0.90
  -9   1   2    3.50    1.30
   9   1  -2    2.00    0.70
  -9   1   2    2.90    0.80
   9   1  -2    2.70    0.60
   8  -1  -2  119.19    9.10
  -8  -1   2  139.79    7.70
  -8  -1   2  153.78    8.40
  -8  -1   2  147.89    8.40
   8  -1  -2  145.89    7.70
   8   1  -2  158.68    8.10
  -8   1   2  144.39    7.80
   8   1  -2  136.79    7.50
  -8   1   2  130.69    8.60
   7  -1  -2   30.20    3.70
  -7  -1   2   32.10    2.20
   7  -1  -2   29.80    2.00
  -7  -1   2   31.00    2.60
  -7  -1   2   29.20    2.50
   7   1  -2   25.30    2.20
   7   1  -2   26.90    1.90
  -7   1   2   30.20    3.20
  -7   1   2   29.00    2.10
  -6  -1   2  132.39    7.80
   6  -1  -2  143.49    7.80
  -6  -1   2  139.29    7.80
  -6  -1   2  140.29    7.50
   6  -1  -2  131.19    7.20
   6   1  -2  130.69    7.60
  -6   1   2  137.99    7.30
  -6   1   2  147.39    8.20
   6   1  -2  141.69    7.20
  -5  -1   2   19.50    2.00
  -5  -1   2   24.10    2.00
   5  -1  -2   22.60    3.10
  -5  -1   2   18.70    1.70
   5  -1  -2   21.30    2.20
   5  -1  -2   20.50    1.50
  -5   1   2   24.20    1.50
   5   1  -2   23.60    1.60
  -5   1   2   23.30    2.60
   5   1  -2   21.90    1.80
   4  -1  -2 1113.09   57.39
  -4  -1   2 1153.68   56.69
   4  -1  -2 1094.69   56.39
   4  -1  -2 1184.28   57.09
  -4  -1   2 1186.08   56.99
  -4  -1   2 1157.48   56.79
  -4   1   2 1156.98   56.39
  -4   1   2 1198.18   57.19
   4   1  -2 1152.08   56.49
   3  -1  -2 3587.54  174.78
   3  -1  -2 3688.73  175.68
   3  -1  -2 3590.24  175.38
  -3  -1   2 3702.83  175.18
  -3  -1   2 3514.35  175.08
  -3  -1   2 3566.04  175.28
   3   1  -2 3577.94  174.98
  -3   1   2 3515.75  174.68
  -3   1   2 3385.96  175.48
   3   1  -2 3824.82  175.38
  -2  -1   2    0.60    0.30
   2  -1  -2    1.00    0.80
   2  -1  -2    0.10    0.40
  -2  -1   2   -0.50    0.30
   2  -1  -2    0.20    0.20
  -2  -1   2    0.90    0.50
  -2   1   2   -0.60    0.50
   2   1  -2    0.00    0.30
   2   1  -2    0.50    0.40
   1  -1  -2    1.30    0.70
   1  -1  -2    0.80    0.30
  -1  -1   2    1.00    0.30
  -1  -1   2    0.40    0.40
   1  -1  -2    1.00    0.40
  -1  -1   2    1.10    0.50
  -1  -1   2    1.80    0.60
  -1   1   2    1.30    0.60
   1   1  -2    0.70    0.30
   1   1  -2    0.80    0.30
   0  -1   2  622.34   31.60
   0  -1  -2  610.04   31.20
   0  -1   2  647.14   31.50
   0  -1  -2  603.84   31.70
   0  -1  -2  672.73   31.50
   0   1   2  637.34   31.20
   0   1  -2  640.24   31.00
   0   1  -2  649.34   31.40
  -1  -1  -2    2.30    0.70
   1  -1   2    0.60    0.40
  -1  -1  -2    2.30    0.50
   1  -1   2    2.70    0.70
  -1  -1  -2    3.00    0.60
  -1   1  -2    2.70    0.60
  -1   1  -2    3.00    0.40
   1   1   2    2.80    0.50
  -2  -1  -2  470.45   23.00
   2  -1   2  455.45   23.20
  -2  -1  -2  451.35   23.60
   2  -1   2  483.05   23.50
  -2  -1  -2  469.45   23.20
   2   1   2  469.05   23.10
  -2   1  -2  445.36   23.20
  -2   1  -2  453.35   23.00
  -2   1  -2  488.15   23.20
  -3  -1  -2 1789.92   84.99
   3  -1   2 1664.93   85.59
   3  -1   2 1720.73   85.39
  -3  -1  -2 1794.92   85.49
   3   1   2 1703.53   85.29
  -3   1  -2 1759.02   85.39
  -3   1  -2 1783.32   85.39
  -3   1  -2 1742.83   85.29
  -4  -1  -2   34.20    2.50
  -4  -1  -2   35.30    2.60
   4  -1   2   35.00    2.40
   4  -1   2   32.40    2.60
  -4   1  -2   31.80    2.40
   4   1   2   34.90    2.40
  -4   1  -2   34.10    2.30
  -4   1  -2   35.00    2.40
   5  -1   2   24.10    2.00
  -5  -1  -2   25.60    2.10
  -5  -1  -2   27.60    2.30
   5  -1   2   29.30    2.30
   5   1   2   24.00    2.00
  -5   1  -2   26.60    2.20
  -5   1  -2   20.70    2.10
  -5   1  -2   25.20    2.00
   6  -1   2   41.50    3.00
   6  -1   2   38.60    3.10
  -6  -1  -2   45.30    3.30
  -6  -1  -2   50.89    3.40
  -6   1  -2   43.60    3.00
  -6   1  -2   44.90    3.00
  -6   1  -2   46.50    3.30
   6   1   2   44.30    3.00
  -7  -1  -2  428.06   22.60
  -7  -1  -2  453.55   22.80
   7  -1   2  436.26   22.40
   7  -1   2  409.56   22.20
   7   1   2  418.46   22.30
  -7   1  -2  456.05   22.50
  -7   1  -2  473.95   22.80
  -7   1  -2  436.56   22.20
   8  -1   2    5.20    1.10
   8  -1   2    4.90    1.10
  -8  -1  -2    5.00    1.40
  -8  -1  -2    4.80    1.20
  -8   1  -2    5.20    1.10
   8   1   2    4.60    1.00
  -8   1  -2    6.10    1.20
  -8   1  -2    6.00    1.40
   9  -1   2    2.00    0.90
  -9  -1  -2    0.80    0.70
   9  -1   2    0.20    0.80
  -9  -1  -2    1.30    1.00
   9   1   2    1.30    0.60
  -9   1  -2    3.70    1.30
  -9   1  -2    3.10    1.00
  -9   1  -2    1.30    0.80
  10  -1   2   70.99    4.60
 -10  -1  -2   77.79    5.40
 -10  -1  -2   77.09    5.50
  10  -1   2   73.49    4.90
 -10   1  -2   65.69    5.20
 -10   1  -2   75.99    5.00
 -10   1  -2   75.79    4.70
  10   1   2   73.49    4.90
 -11  -1  -2   20.70    3.10
 -11  -1  -2   25.20    3.20
  11  -1   2   28.00    3.00
  11  -1   2   29.10    2.70
 -11   1  -2   30.70    3.20
 -11   1  -2   24.70    3.30
 -11   1  -2   28.40    2.70
  11   1   2   25.90    3.00
  12  -1   2   47.20    3.70
 -12  -1  -2   48.90    5.00
 -12  -1  -2   41.70    4.40
 -12   1  -2   44.80    4.90
 -12   1  -2   38.80    3.20
  12   1   2   41.90    4.30
 -12   1  -2   43.00    3.70
  13  -1   2    7.40    1.70
 -13  -1  -2    7.40    1.90
 -13  -1  -2    5.40    1.90
  13   1   2    6.10    1.70
 -13   1  -2    5.00    1.50
 -13   1  -2   10.50    2.60
 -13   1  -2    7.10    2.20
  14  -1   2  522.05   26.30
 -14  -1  -2  498.25   26.90
 -14  -1  -2  472.05   26.90
  14   1   2  495.05   26.20
 -14   1  -2  488.55   26.30
 -14   1  -2  499.85   27.30
  15  -1   2  219.38   13.00
 -15  -1  -2  252.07   14.20
 -15  -1  -2  208.78   13.60
 -15   1  -2  233.18   13.30
  15   1   2  219.98   13.10
 -15   1  -2  207.88   13.90
 -16  -1  -2   33.40    4.60
 -16  -1  -2   40.50    5.20
  16  -1   2   42.40    4.50
  16   1   2   33.40    4.00
 -16   1  -2   36.50    4.40
 -16   1  -2   39.50    5.20
 -17  -1  -2    1.10    1.50
 -17  -1  -2   -0.30    1.30
  17  -1   2   -1.40    2.20
  17  -1   2    0.20    1.10
  17   1   2    1.50    1.20
 -17   1  -2    0.30    1.80
 -17   1  -2    0.50    1.20
  18  -1   2   78.19    6.30
  18  -1   2   70.79    9.60
 -18  -1  -2   69.49    7.50
 -18  -1  -2   81.59    8.40
 -18   1  -2   77.29    6.60
 -18   1  -2   69.79    7.60
  18   1   2   83.09    6.30
 -19  -1  -2    4.30    2.30
 -19  -1  -2    8.90    3.00
  19  -1   2    9.10    4.20
  19  -1   2    8.90    2.40
 -19   1  -2    7.80    2.50
 -19   1  -2    9.30    2.80
  19   1   2    6.50    2.00
  20  -1   2   38.00    5.00
 -20  -1  -2   38.70    5.80
  20  -1   2   34.80    7.20
 -20  -1  -2   34.20    5.40
  20   1   2   43.80    5.00
 -20   1  -2   36.10    5.50
 -20   1  -2   36.20    5.20
 -21  -1  -2    4.90    2.80
  21  -1   2    2.00    1.80
  21  -1   2    6.60    5.30
 -21  -1  -2    1.90    2.10
  21   1   2   -1.60    3.80
 -21   1  -2    0.20    2.10
  21   1   2    4.70    2.20
 -21   1  -2    2.20    2.10
 -22  -1  -2   94.29   10.10
 -22  -1  -2  102.29   10.20
  22  -1   2   85.19    8.50
  22  -1   2   84.09   11.80
 -22   1  -2  100.79    9.60
  22   1   2   74.99   11.30
  22   1   2   94.59    7.70
 -22   1  -2   83.89    9.40
  23  -2  -2   -1.80    4.00
 -23  -2   2    2.10    2.50
 -23  -2   2    1.30    2.60
  23   2  -2    0.40    1.50
  23   2  -2    3.40    5.30
 -23   2   2    1.90    2.60
  22  -2  -2  129.09   14.80
 -22  -2   2  115.89   10.20
 -22  -2   2  120.39   10.10
  22   2  -2  102.59   13.10
  22   2  -2  122.19    9.10
 -22   2   2  122.99   10.30
 -21  -2   2   22.10    4.30
 -21  -2   2   19.60    4.30
  21  -2  -2   24.60    6.80
  21  -2  -2   25.80    3.90
 -21   2   2   18.80    4.20
 -21   2   2   26.90    4.20
  21   2  -2   19.80    6.60
  21   2  -2   18.20    3.50
 -20  -2   2   -1.10    1.40
  20  -2  -2    4.00    1.80
  20  -2  -2    0.10    3.60
 -20  -2   2   -0.30    1.80
 -20   2   2    0.20    1.80
 -20   2   2   -0.60    1.10
  20   2  -2    0.10    1.40
  20   2  -2   -1.80    3.30
  19  -2  -2   29.40    4.00
  19  -2  -2   22.00    5.80
 -19  -2   2   32.40    4.90
 -19  -2   2   31.90    4.90
  19   2  -2   31.50    4.40
  19   2  -2   32.60    6.80
 -19   2   2   28.40    5.00
 -19   2   2   39.20    4.60
 -18  -2   2    1.00    1.80
  18  -2  -2    1.40    3.20
  18  -2  -2    2.10    1.50
 -18  -2   2    3.00    1.80
 -18   2   2   -0.10    1.20
  18   2  -2    3.40    1.40
 -18   2   2   -1.90    1.60
  18   2  -2   -3.40    2.40
 -17  -2   2    1.60    1.70
  17  -2  -2    6.50    1.90
 -17  -2   2    4.10    1.80
  17  -2  -2    5.20    3.50
  17   2  -2    5.90    3.20
 -17   2   2    5.50    1.80
  17   2  -2    4.50    1.70
 -17   2   2    3.70    2.10
  16  -2  -2   50.19    7.10
 -16  -2   2   41.80    5.40
 -16  -2   2   53.29    6.00
  16  -2  -2   49.50    4.80
  16   2  -2   55.39    4.50
 -16   2   2   54.99    4.50
 -16   2   2   51.19    5.80
 -15  -2   2   17.20    3.20
  15  -2  -2    8.10    3.60
  15  -2  -2   12.60    2.30
 -15  -2   2   19.40    3.40
 -15   2   2   17.00    3.30
  15   2  -2   21.90    3.00
 -15   2   2   14.50    2.40
  14  -2  -2  218.78   12.50
 -14  -2   2  227.38   13.70
  14  -2  -2  233.18   15.40
 -14  -2   2  220.48   13.60
  14   2  -2  205.68   12.70
 -14   2   2  230.38   12.60
 -14   2   2  222.68   13.70
 -13  -2   2  136.59    9.30
  13  -2  -2  151.98   11.00
 -13  -2   2  144.69    8.30
 -13  -2   2  133.89    9.30
  13  -2  -2  144.39    8.50
  13   2  -2  140.79    7.80
 -13   2   2  147.69    8.50
 -13   2   2  133.99    9.50
  13   2  -2  144.19    8.80
  12  -2  -2   10.90    1.80
  12  -2  -2   11.90    3.50
 -12  -2   2    9.80    2.20
 -12  -2   2   10.20    2.10
 -12  -2   2    9.10    1.60
 -12   2   2    6.30    1.40
  12   2  -2    8.20    1.70
 -12   2   2    6.20    2.20
  12   2  -2    9.20    1.20
 -11  -2   2   78.39    5.80
  11  -2  -2   73.99    7.70
  11  -2  -2   76.99    5.00
 -11  -2   2   84.39    5.70
 -11  -2   2   73.59    4.90
 -11   2   2   69.99    4.80
 -11   2   2   81.09    6.00
  11   2  -2   74.59    4.40
  11   2  -2   71.99    5.20
  10  -2  -2   70.19    5.30
 -10  -2   2   70.89    4.70
  10  -2  -2   74.19    4.70
  10  -2  -2   66.89    7.10
 -10  -2   2   70.39    5.30
 -10  -2   2   73.59    5.20
 -10   2   2   68.99    5.50
  10   2  -2   67.29    4.20
 -10   2   2   75.89    4.60
  10   2  -2   81.59    5.20
   9  -2  -2  293.37   17.60
   9  -2  -2  321.57   15.70
  -9  -2   2  296.67   15.80
  -9  -2   2  295.07   16.20
  -9  -2   2  298.77   16.60
   9  -2  -2  301.17   16.40
   9   2  -2  296.87   15.30
  -9   2   2  292.07   16.60
   9   2  -2  297.37   16.20
  -9   2   2  307.87   15.60
  -8  -2   2   10.40    1.70
   8  -2  -2   13.80    1.70
   8  -2  -2   14.90    2.20
  -8  -2   2   13.20    1.90
   8  -2  -2   12.90    2.90
  -8  -2   2   11.30    2.00
  -8   2   2   13.50    1.60
   8   2  -2   14.50    2.10
   8   2  -2   13.50    1.50
  -8   2   2   13.50    2.20
   7  -2  -2  740.93   38.90
   7  -2  -2  780.92   38.10
   7  -2  -2  841.22   39.80
  -7  -2   2  740.93   38.30
  -7  -2   2  767.42   39.00
  -7  -2   2  794.02   38.50
   7   2  -2  834.22   38.70
   7   2  -2  735.43   37.90
  -7   2   2  683.73   38.80
  -7   2   2  751.72   37.90
   6  -2  -2   10.40    1.90
   6  -2  -2   10.60    1.30
  -6  -2   2    8.30    1.50
   6  -2  -2    8.80    2.10
  -6  -2   2    7.10    1.30
  -6  -2   2    5.90    1.40
   6   2  -2    6.90    1.10
  -6   2   2    8.40    1.80
  -6   2   2    8.20    1.00
  -5  -2   2  352.26   18.90
   5  -2  -2  369.46   19.30
  -5  -2   2  358.76   18.20
   5  -2  -2  339.87   18.90
  -5  -2   2  367.46   18.60
   5  -2  -2  362.46   18.10
   5   2  -2  356.66   18.20
  -5   2   2  357.26   18.90
  -5   2   2  355.86   17.90
   4  -2  -2  103.19    6.20
   4  -2  -2  104.59    5.50
   4  -2  -2   89.99    6.50
  -4  -2   2   88.79    5.80
  -4  -2   2   99.89    5.40
  -4  -2   2   95.59    6.00
  -4   2   2   91.99    6.20
   4   2  -2   97.39    5.60
  -3  -2   2  807.12   41.00
   3  -2  -2  828.12   41.20
  -3  -2   2  885.41   40.20
   3  -2  -2  815.32   41.00
   3  -2  -2  766.12   40.30
  -3  -2   2  782.42   40.90
   3   2  -2  826.62   40.60
  -3   2   2  825.12   40.90
   2  -2  -2   84.39    5.40
  -2  -2   2   82.49    5.40
  -2  -2   2   86.49    4.50
  -2  -2   2   91.09    5.50
   2  -2  -2   84.39    5.70
   2  -2  -2   84.29    4.90
   2   2  -2   80.59    5.10
  -2   2   2   89.59    5.40
  -1  -2   2  973.10   51.79
   1  -2  -2 1069.79   51.99
  -1  -2   2 1027.70   51.99
   1  -2  -2 1082.59   51.99
   1  -2  -2  967.60   51.49
  -1  -2   2 1102.09   52.09
  -1   2   2 1122.99   51.99
   1   2  -2 1018.70   51.69
   0  -2  -2  225.28   11.60
   0  -2   2  218.48   11.80
   0  -2  -2  221.28   12.00
   0  -2   2  210.08   12.00
   0  -2  -2  232.28   11.90
   0   2  -2  213.38   11.70
   0   2   2  220.68   11.90
   1  -2   2  153.08    8.10
  -1  -2  -2  130.89    7.90
  -1  -2  -2  153.18    8.00
   1  -2   2  148.09    8.30
  -1  -2  -2  129.29    8.10
   1  -2   2  140.99    7.40
  -1   2  -2  142.79    7.20
  -1   2  -2  146.69    8.10
  -2  -2  -2   -0.10    0.60
  -2  -2  -2    0.20    0.50
   2  -2   2    1.60    0.80
   2  -2   2   -1.00    0.80
  -2  -2  -2    0.90    0.70
   2  -2   2    0.90    1.00
  -2   2  -2    0.90    0.40
  -2   2  -2   -0.30    0.60
   3  -2   2    0.00    0.90
  -3  -2  -2    0.20    0.50
   3  -2   2    0.20    0.80
  -3  -2  -2    0.60    0.70
   3  -2   2    0.10    0.80
  -3  -2  -2   -0.40    0.60
   3   2   2   -0.10    0.40
  -3   2  -2   -0.70    0.60
   3   2   2   -0.20    0.50
  -3   2  -2    0.60    0.50
  -4  -2  -2  129.59    7.40
  -4  -2  -2  124.19    7.00
   4  -2   2  127.69    7.70
   4  -2   2  135.29    7.40
  -4  -2  -2  121.99    7.70
   4   2   2  123.99    6.90
  -4   2  -2  128.39    7.40
  -4   2  -2  131.89    7.30
   4   2   2  126.39    7.20
  -4   2  -2  123.09    7.00
  -5  -2  -2  183.28    9.50
   5  -2   2  194.88   10.40
  -5  -2  -2  181.08   10.10
   5  -2   2  168.18    9.90
  -5   2  -2  174.78    9.70
   5   2   2  194.28    9.90
  -5   2  -2  185.28   10.00
   5   2   2  170.68    9.30
  -5   2  -2  169.48    9.70
   6  -2   2  476.55   23.70
  -6  -2  -2  456.85   23.00
  -6  -2  -2  433.16   23.60
   6  -2   2  450.45   23.90
  -6  -2  -2  454.75   23.80
   6   2   2  478.15   23.60
  -6   2  -2  445.16   23.40
  -6   2  -2  467.95   23.60
   6   2   2  457.25   22.80
  -6   2  -2  481.35   23.70
   7  -2   2   36.50    3.60
  -7  -2  -2   34.30    2.90
  -7  -2  -2   30.70    2.20
   7  -2   2   31.60    2.70
  -7  -2  -2   30.80    3.30
   7   2   2   28.70    1.90
  -7   2  -2   28.20    3.00
  -7   2  -2   38.30    2.70
   7   2   2   32.40    2.70
  -7   2  -2   35.40    2.90
   8  -2   2  105.19    6.80
  -8  -2  -2  109.99    7.00
   8  -2   2  108.29    6.60
  -8  -2  -2  106.79    5.70
  -8  -2  -2  109.39    6.80
  -8   2  -2  107.79    6.70
  -8   2  -2  104.59    6.40
  -8   2  -2  101.49    6.50
   8   2   2  103.29    5.50
   8   2   2  117.49    6.70
  -9  -2  -2   35.60    3.90
  -9  -2  -2   43.70    3.70
   9  -2   2   40.80    3.50
   9  -2   2   47.60    3.70
  -9   2  -2   42.90    3.80
  -9   2  -2   41.40    3.50
   9   2   2   47.60    3.50
  -9   2  -2   48.70    3.50
  10  -2   2   92.49    6.30
 -10  -2  -2  100.19    6.70
 -10  -2  -2   91.49    6.50
  10  -2   2   89.39    6.10
 -10   2  -2   89.19    6.10
 -10   2  -2   82.79    6.40
  10   2   2  101.99    6.30
 -10   2  -2  109.69    6.30
  11  -2   2  224.58   13.10
  11  -2   2  232.18   13.20
 -11  -2  -2  235.18   13.70
 -11  -2  -2  232.68   13.60
 -11   2  -2  255.47   13.20
 -11   2  -2  220.58   13.50
 -11   2  -2  242.68   13.10
  11   2   2  229.68   13.10
 -12  -2  -2   88.29    6.50
  12  -2   2   76.69    8.20
  12  -2   2   76.49    5.70
 -12  -2  -2   82.19    6.30
  12  -2   2   87.89    5.90
 -12   2  -2   78.49    5.70
 -12   2  -2   90.99    6.40
 -12   2  -2   83.59    5.80
  12   2   2   86.69    5.90
  13  -2   2  133.69    8.40
 -13  -2  -2  116.39    8.70
  13  -2   2  127.29    8.10
  13  -2   2  113.59   10.00
 -13  -2  -2  128.19    8.80
 -13   2  -2  136.89    8.10
 -13   2  -2  132.59    8.20
  13   2   2  138.89    8.50
 -13   2  -2  136.59    8.90
 -14  -2  -2  200.18   12.90
  14  -2   2  206.38   12.30
 -14  -2  -2  198.08   13.00
  14  -2   2  235.68   15.10
 -14   2  -2  213.58   12.30
  14   2   2  199.08   12.20
 -14   2  -2  220.88   13.10
 -15  -2  -2  139.99    9.60
 -15  -2  -2  137.79    9.60
  15  -2   2  116.69   10.90
  15  -2   2  132.29    8.90
 -15   2  -2  135.29    8.90
 -15   2  -2  153.98    9.90
  15   2   2  130.69    8.90
  16  -2   2   14.10    4.50
  16  -2   2    6.90    2.00
 -16  -2  -2   12.50    3.00
 -16  -2  -2   13.60    2.90
 -16   2  -2    5.80    2.30
 -16   2  -2    6.40    2.00
  16   2   2    8.00    2.30
  17  -2   2    0.00    3.10
 -17  -2  -2    5.30    2.20
  17  -2   2    6.80    2.00
 -17  -2  -2    0.80    1.50
  17   2   2    3.20    1.60
 -17   2  -2    4.40    1.80
 -17   2  -2    1.90    2.10
  18  -2   2   30.50    4.10
  18  -2   2   25.00    5.90
 -18  -2  -2   17.60    3.70
 -18  -2  -2   15.10    3.50
  18   2   2   26.10    4.00
 -18   2  -2   21.00    3.50
 -18   2  -2   17.10    3.70
  19  -2   2    2.80    1.90
 -19  -2  -2    2.30    2.00
  19  -2   2    3.40    4.10
 -19  -2  -2    2.40    2.10
 -19   2  -2    3.00    1.90
  19   2   2    1.90    1.60
 -19   2  -2    0.20    1.80
  20  -2   2   55.39    9.00
 -20  -2  -2   61.39    7.40
  20  -2   2   57.29    6.40
 -20  -2  -2   67.69    7.90
  20   2   2   59.99    6.40
 -20   2  -2   66.09    6.90
 -20   2  -2   53.59    6.90
  21  -2   2   14.40    5.40
 -21  -2  -2   16.80    4.20
  21  -2   2   24.70    4.50
 -21  -2  -2    7.10    3.50
 -21   2  -2   27.90    5.00
  21   2   2   25.40    4.20
 -21   2  -2   19.00    3.90
  22  -2   2    7.60    2.80
 -22  -2  -2    7.60    3.20
  22  -2   2   -0.90    4.40
 -22  -2  -2    9.70    3.50
 -22   2  -2   19.30    4.30
  22   2   2    6.30    2.40
 -22   2  -2    7.00    3.00
  22  -3  -2    0.70    4.60
 -22  -3   2   -3.50    1.90
 -22  -3   2   -1.30    2.70
 -22   3   2   -0.70    2.30
  22   3  -2   -1.20    4.50
  22   3  -2    0.70    1.70
 -21  -3   2   17.90    4.20
 -21  -3   2   13.30    3.90
  21  -3  -2   19.10    6.20
  21   3  -2   15.20    3.40
  21   3  -2   17.50    6.20
 -21   3   2    8.80    3.20
 -20  -3   2    6.20    2.80
  20  -3  -2    3.20    4.40
  20  -3  -2    4.10    3.30
 -20  -3   2    4.30    2.50
 -20   3   2    5.30    2.80
  20   3  -2    7.20    4.30
  20   3  -2    0.10    1.50
 -19  -3   2   64.19    7.40
  19  -3  -2   74.89   10.00
  19  -3  -2   70.89    6.00
 -19  -3   2   78.89    8.60
 -19   3   2   66.39    5.80
  19   3  -2   76.19    9.80
 -19   3   2   63.39    7.40
  19   3  -2   70.39    6.90
 -18  -3   2  101.89    8.00
 -18  -3   2   78.49    8.80
  18  -3  -2   95.69   11.10
  18  -3  -2   88.69    7.00
  18   3  -2   84.99   10.40
  18   3  -2   95.99    7.20
 -18   3   2   98.09    6.90
 -18   3   2   99.09    8.20
  17  -3  -2   31.90    6.60
 -17  -3   2   35.00    4.80
  17  -3  -2   31.50    4.00
 -17  -3   2   22.60    4.60
 -17   3   2   30.70    3.80
  17   3  -2   35.00    4.40
 -17   3   2   37.30    5.30
 -16  -3   2    0.60    1.60
 -16  -3   2   -1.30    1.30
  16  -3  -2    2.30    1.50
  16  -3  -2   -2.90    2.50
 -16   3   2    1.20    1.80
 -16   3   2    1.70    1.10
  16   3  -2    2.70    1.50
 -15  -3   2  225.58   13.80
 -15  -3   2  221.48   14.60
  15  -3  -2  227.48   16.00
  15  -3  -2  230.08   13.20
 -15   3   2  224.58   12.90
 -15   3   2  233.88   14.30
  15   3  -2  217.98   13.40
 -14  -3   2  461.85   27.60
  14  -3  -2  497.75   26.30
  14  -3  -2  495.35   29.00
 -14  -3   2  525.45   27.10
 -14   3   2  512.15   27.50
  14   3  -2  488.55   26.60
 -14   3   2  506.25   26.00
  13  -3  -2   66.49    5.70
 -13  -3   2   69.79    5.70
  13  -3  -2   61.99    5.10
 -13  -3   2   79.19    7.60
  13  -3  -2   81.99    8.40
 -13  -3   2   75.49    5.30
  13   3  -2   74.09    4.40
 -13   3   2   70.99    4.80
 -13   3   2   65.09    6.00
  13   3  -2   62.09    5.30
 -12  -3   2   32.90    3.90
  12  -3  -2   34.20    4.20
  12  -3  -2   34.20    3.70
 -12  -3   2   30.40    4.40
  12  -3  -2   38.60    5.90
 -12  -3   2   38.80    3.90
 -12   3   2   39.60    4.70
  12   3  -2   30.30    3.70
 -12   3   2   38.30    3.00
  12   3  -2   33.40    2.60
  11  -3  -2   36.90    4.30
 -11  -3   2   39.30    4.20
  11  -3  -2   36.90    5.40
  11  -3  -2   35.50    3.70
 -11  -3   2   42.20    4.90
 -11  -3   2   36.90    3.90
  11   3  -2   43.00    2.80
 -11   3   2   34.20    4.30
 -11   3   2   33.80    3.00
  11   3  -2   36.70    3.90
 -10  -3   2   96.89    6.30
  10  -3  -2   87.69    6.00
  10  -3  -2   96.89    7.90
 -10  -3   2   91.19    6.90
  10  -3  -2   83.09    6.60
 -10  -3   2   85.69    6.10
  10   3  -2   90.19    6.40
  10   3  -2   94.09    5.40
 -10   3   2   94.99    5.60
 -10   3   2   97.09    6.90
  -9  -3   2    7.50    2.10
   9  -3  -2    7.90    2.70
   9  -3  -2   11.20    2.40
   9  -3  -2   10.20    1.80
  -9  -3   2    8.30    1.80
  -9  -3   2    9.70    1.80
  -9   3   2    8.60    1.30
   9   3  -2    7.30    1.20
   9   3  -2    7.30    1.80
  -9   3   2   10.10    2.30
   8  -3  -2  150.28    8.70
  -8  -3   2  154.58    9.10
   8  -3  -2  151.68    9.60
  -8  -3   2  132.69    9.40
  -8  -3   2  154.18    8.80
   8  -3  -2  152.38   10.10
   8   3  -2  148.79    9.10
   8   3  -2  152.38    8.40
  -8   3   2  159.58    8.30
  -8   3   2  145.59    9.40
   7  -3  -2    3.10    2.00
   7  -3  -2    2.20    1.30
  -7  -3   2    1.90    0.90
  -7  -3   2    3.20    1.30
  -7  -3   2    2.30    1.20
   7  -3  -2    2.40    1.10
   7   3  -2    2.40    0.90
  -7   3   2    4.90    1.00
  -7   3   2    1.30    1.40
  -6  -3   2  118.89    7.20
   6  -3  -2  106.09    7.30
  -6  -3   2  103.89    6.40
  -6  -3   2  110.49    7.30
   6  -3  -2  115.59    6.60
   6  -3  -2  101.09    7.80
   6   3  -2  116.19    6.60
  -6   3   2  118.49    7.30
  -6   3   2  105.49    6.30
   5  -3  -2  180.08   10.80
  -5  -3   2  182.88   10.70
  -5  -3   2  183.98   10.80
  -5  -3   2  179.88    9.70
   5  -3  -2  187.28   11.20
   5  -3  -2  190.38   10.00
  -5   3   2  185.38   10.60
   5   3  -2  173.78   10.00
   4  -3  -2   28.00    3.30
  -4  -3   2   27.80    2.10
  -4  -3   2   34.00    3.60
   4  -3  -2   18.50    3.00
  -4  -3   2   31.10    3.50
   4  -3  -2   30.60    2.70
  -4   3   2   27.80    3.20
   4   3  -2   29.80    2.80
  -3  -3   2  152.28    9.30
   3  -3  -2  150.38    9.50
  -3  -3   2  173.78    9.50
   3  -3  -2  150.68    8.60
   3  -3  -2  152.28    9.40
  -3   3   2  153.98    9.00
   3   3  -2  157.18    8.90
   2  -3  -2   38.50    3.90
  -2  -3   2   31.00    3.50
  -2  -3   2   33.60    3.70
   2  -3  -2   37.40    3.90
   2   3  -2   43.50    3.30
  -2   3   2   39.90    3.70
   1  -3  -2  218.68   12.10
  -1  -3   2  228.48   11.20
  -1  -3   2  234.68   12.70
   1  -3  -2  203.28   12.50
  -1  -3   2  237.68   12.80
   1  -3  -2  210.48   12.40
  -1   3   2  227.78   12.30
   1   3  -2  219.28   11.30
   1   3  -2  218.58   12.30
   0  -3   2  955.80   49.00
   0  -3  -2 1008.40   49.20
   0  -3   2  993.50   47.90
   0  -3   2  979.90   49.50
   0  -3  -2  905.91   48.80
   0  -3  -2  960.30   49.20
   0   3  -2 1019.60   47.90
   0   3   2 1028.90   49.10
   0   3  -2  946.91   49.10
  -1  -3  -2  790.02   42.90
   1  -3   2  830.82   42.00
  -1  -3  -2  842.12   43.00
  -1  -3  -2  875.61   42.90
   1  -3   2  903.91   43.00
   1  -3   2  885.51   43.50
  -1   3  -2  863.01   43.00
  -1   3  -2  841.32   41.80
   2  -3   2    6.80    1.30
   2  -3   2    4.30    1.40
   2  -3   2    2.60    1.20
  -2  -3  -2    5.40    1.30
  -2  -3  -2    1.60    1.00
  -2  -3  -2    4.60    1.30
  -2   3  -2    3.60    1.20
   2   3   2    4.30    1.10
  -2   3  -2    3.80    0.80
   3  -3   2  102.29    6.20
  -3  -3  -2   99.69    6.60
   3  -3   2  111.39    7.10
  -3  -3  -2  105.09    6.50
  -3  -3  -2  110.49    6.80
   3  -3   2  103.39    6.60
  -3   3  -2  100.59    5.80
   3   3   2   98.19    6.30
  -3   3  -2  122.89    6.90
  -4  -3  -2   -0.20    0.60
   4  -3   2   -0.50    0.70
   4  -3   2   -0.80    1.00
  -4  -3  -2   -0.20    0.60
   4  -3   2    0.40    1.00
  -4  -3  -2    0.00    0.70
  -4   3  -2    0.20    0.80
  -4   3  -2    0.30    0.50
   4   3   2    0.60    0.60
   4   3   2   -0.30    0.50
  -5  -3  -2    4.70    1.20
   5  -3   2    4.20    1.40
  -5  -3  -2    5.00    1.50
  -5  -3  -2    3.50    1.40
   5  -3   2    7.00    1.90
   5  -3   2    3.90    1.50
  -5   3  -2    3.40    1.30
   5   3   2    4.20    1.10
   5   3   2    4.80    1.20
  -5   3  -2    2.50    0.90
  -6  -3  -2   21.70    2.60
  -6  -3  -2   21.10    2.80
   6  -3   2   26.10    3.40
   6  -3   2   26.80    3.40
   6  -3   2   25.20    2.90
  -6   3  -2   24.60    2.60
  -6   3  -2   27.70    2.70
   6   3   2   28.00    3.00
   6   3   2   28.60    2.60
  -6   3  -2   25.30    3.20
   7  -3   2   33.40    3.70
   7  -3   2   29.20    3.60
  -7  -3  -2   35.70    3.90
  -7  -3  -2   30.50    2.70
   7  -3   2   30.30    3.80
  -7   3  -2   32.40    3.20
   7   3   2   26.00    3.00
  -7   3  -2   30.00    3.10
   7   3   2   33.10    2.50
  -7   3  -2   33.30    3.60
   8  -3   2    9.90    1.90
  -8  -3  -2    6.70    1.70
   8  -3   2    4.60    1.70
   8  -3   2    6.10    2.30
  -8  -3  -2    5.80    1.30
  -8   3  -2    9.70    2.00
  -8   3  -2    6.70    1.60
  -8   3  -2    7.70    1.40
   8   3   2    3.10    1.20
   8   3   2    6.20    1.10
  -9  -3  -2   18.90    2.10
  -9  -3  -2   20.70    3.00
   9  -3   2   17.60    2.70
   9  -3   2   18.60    3.00
   9  -3   2   17.00    3.40
  -9  -3  -2   19.90    2.80
   9   3   2   14.40    2.30
  -9   3  -2   17.60    2.40
   9   3   2   18.90    1.70
  -9   3  -2   22.50    2.80
  -9   3  -2   17.30    2.90
 -10  -3  -2  370.46   18.70
  10  -3   2  349.07   20.90
  10  -3   2  363.36   19.90
 -10  -3  -2  383.16   20.40
  10  -3   2  370.26   20.20
 -10  -3  -2  393.06   20.00
 -10   3  -2  373.56   19.80
  10   3   2  363.56   19.70
  10   3   2  360.06   18.20
 -10   3  -2  346.67   19.80
 -10   3  -2  348.47   19.30
  11  -3   2    7.40    2.80
 -11  -3  -2    7.50    2.00
  11  -3   2    5.00    1.90
  11  -3   2    7.90    2.00
 -11  -3  -2    3.40    1.70
  11   3   2    7.20    1.80
 -11   3  -2    5.20    1.90
 -11   3  -2    5.30    1.70
 -11   3  -2    6.40    1.50
 -12  -3  -2   21.10    3.60
  12  -3   2   24.80    4.70
 -12  -3  -2   25.00    3.50
  12  -3   2   28.00    3.70
  12  -3   2   25.60    3.70
  12   3   2   33.00    3.80
 -12   3  -2   34.30    3.80
 -12   3  -2   19.90    3.30
 -12   3  -2   30.90    3.40
  13  -3   2   58.09    5.50
  13  -3   2   51.39    6.80
 -13  -3  -2   59.19    6.00
 -13  -3  -2   56.39    6.00
  13  -3   2   56.59    5.40
 -13   3  -2   58.19    5.10
  13   3   2   54.59    4.60
 -13   3  -2   44.50    4.70
 -13   3  -2   45.20    4.90
 -14  -3  -2   21.60    3.70
  14  -3   2   17.90    4.40
  14  -3   2   14.10    2.80
  14  -3   2   18.10    3.10
 -14  -3  -2   12.00    2.70
 -14   3  -2   13.80    2.40
  14   3   2   16.80    2.80
 -14   3  -2   14.90    2.70
 -14   3  -2   16.00    3.00
  15  -3   2  129.29   10.40
  15  -3   2   94.39    7.60
 -15  -3  -2  101.29    7.90
 -15  -3  -2  102.89    8.20
  15   3   2   98.39    7.40
 -15   3  -2  110.69    7.30
 -15   3  -2  107.59    8.00
  16  -3   2   24.10    3.80
 -16  -3  -2   21.90    4.00
  16  -3   2   23.30    5.50
 -16  -3  -2   21.40    3.70
 -16   3  -2   21.40    3.20
 -16   3  -2   27.30    4.20
  16   3   2   14.20    2.80
 -17  -3  -2    3.50    2.00
  17  -3   2    3.30    1.90
  17  -3   2    2.90    3.50
 -17  -3  -2   -0.50    1.70
 -17   3  -2    0.30    1.30
 -17   3  -2    0.10    1.60
  17   3   2    2.30    1.40
  18  -3   2   46.10    5.70
  18  -3   2   63.59    9.00
 -18  -3  -2   55.79    6.90
 -18  -3  -2   40.10    5.70
  18   3   2   47.70    5.60
 -18   3  -2   53.29    5.60
 -18   3  -2   46.70    6.30
 -19  -3  -2   50.29    6.80
  19  -3   2   48.40    8.50
  19  -3   2   51.79    6.20
 -19  -3  -2   41.10    6.10
 -19   3  -2   49.70    5.60
 -19   3  -2   57.49    6.80
  19   3   2   45.40    5.80
  20  -3   2   16.60    3.90
  20  -3   2   15.60    5.70
 -20  -3  -2   17.60    4.30
 -20  -3  -2   13.80    3.70
 -20   3  -2   20.90    3.70
  20   3   2   11.40    2.90
 -20   3  -2   17.30    4.00
 -21  -3  -2    2.40    2.50
  21  -3   2   -1.60    4.00
  21  -3   2    3.20    2.60
 -21  -3  -2    0.50    2.30
  21   3   2    2.90    2.10
 -21   3  -2    2.10    2.20
 -21   3  -2    1.30    2.60
  22  -3   2    7.00    2.70
 -22  -3  -2   -1.00    2.30
  22  -3   2    1.20    4.40
  22   3   2   -0.60    2.10
 -22   3  -2    2.40    2.50
 -22  -4   2    0.30    3.00
 -22  -4   2   -2.50    2.30
  22  -4  -2   -4.10    4.10
  22   4  -2   -1.70    4.30
 -22   4   2   -0.40    2.20
  22   4  -2    2.50    2.00
 -21  -4   2    0.80    2.20
 -21  -4   2   -0.40    2.60
  21  -4  -2   -4.10    3.90
  21   4  -2    2.00    2.00
 -21   4   2    0.80    2.40
  21   4  -2    4.00    4.20
 -20  -4   2   33.50    5.20
  20  -4  -2   30.20    7.40
 -20  -4   2   28.40    5.70
  20   4  -2   31.10    4.60
  20   4  -2   34.50    6.90
 -20   4   2   31.70    5.30
  19  -4  -2   63.89    9.70
 -19  -4   2   53.69    7.50
 -19  -4   2   61.59    6.90
  19   4  -2   54.39    6.30
 -19   4   2   73.79    7.90
  19   4  -2   70.89    9.60
 -18  -4   2   76.99    8.80
  18  -4  -2   84.99   10.50
  18  -4  -2   74.19    8.40
 -18  -4   2   89.59    7.20
  18   4  -2   77.99    6.70
 -18   4   2   68.49    7.80
 -17  -4   2   86.99    7.40
 -17  -4   2   90.09    9.50
  17  -4  -2   97.39   10.90
  17  -4  -2   99.79    7.50
 -17   4   2   82.79    6.50
 -17   4   2   94.59    7.90
  17   4  -2   95.69    7.30
  16  -4  -2   41.60    7.00
  16  -4  -2   29.90    4.40
 -16  -4   2   39.50    4.90
 -16  -4   2   49.40    6.60
  16   4  -2   43.40    5.00
 -16   4   2   43.70    5.50
 -16   4   2   41.60    4.20
 -15  -4   2  114.39    9.60
  15  -4  -2  111.19   11.50
  15  -4  -2  122.49    9.00
 -15  -4   2  134.99    8.80
  15  -4  -2  118.79    8.40
  15   4  -2  100.59    8.20
 -15   4   2  126.39    9.10
 -15   4   2  129.79    7.80
 -14  -4   2   82.39    6.50
 -14  -4   2   94.59    7.80
  14  -4  -2   91.69    9.60
  14  -4  -2   80.79    6.20
  14  -4  -2   99.19    7.30
 -14   4   2   77.39    6.80
  14   4  -2   67.19    6.10
 -14   4   2   72.69    5.50
 -13  -4   2  227.68   15.10
 -13  -4   2  244.28   14.00
  13  -4  -2  245.38   13.90
  13  -4  -2  214.38   15.80
  13  -4  -2  250.77   14.70
 -13   4   2  257.17   14.70
  13   4  -2  234.68   14.20
 -13   4   2  219.08   13.20
  12  -4  -2   22.40    4.70
  12  -4  -2   21.30    3.70
 -12  -4   2   25.80    4.10
 -12  -4   2   28.30    3.70
  12  -4  -2   21.00    3.10
 -12  -4   2   22.50    3.20
  12   4  -2   19.70    3.10
 -12   4   2   23.20    2.60
  12   4  -2   20.00    2.30
 -12   4   2   21.00    3.60
  11  -4  -2    1.20    2.60
 -11  -4   2    1.70    1.50
 -11  -4   2    3.40    1.40
  11  -4  -2    3.40    1.70
  11  -4  -2    2.00    1.70
 -11  -4   2    1.40    1.50
 -11   4   2    1.80    0.90
 -11   4   2   -0.90    1.40
  11   4  -2    3.20    1.00
  11   4  -2    2.20    1.30
  10  -4  -2    5.50    1.80
 -10  -4   2    4.60    1.90
  10  -4  -2   10.90    3.30
 -10  -4   2    4.90    1.50
  10  -4  -2    9.90    2.50
 -10  -4   2    4.90    2.00
  10   4  -2    7.90    1.50
  10   4  -2    5.10    1.80
 -10   4   2    3.60    1.10
 -10   4   2    5.20    2.00
   9  -4  -2  109.49    8.00
  -9  -4   2  105.29    7.90
  -9  -4   2  102.09    7.40
   9  -4  -2   97.49    6.90
  -9  -4   2  103.69    6.80
   9  -4  -2  122.09    9.00
   9   4  -2  104.19    7.30
   9   4  -2  110.59    6.60
  -9   4   2  105.79    6.40
  -9   4   2  112.89    7.60
  -8  -4   2   99.39    7.30
   8  -4  -2   98.79    8.20
   8  -4  -2   95.49    6.50
   8  -4  -2   97.19    7.40
  -8  -4   2  103.39    6.20
  -8  -4   2   91.59    6.90
  -8   4   2   95.99    7.00
   8   4  -2  101.39    6.20
  -8   4   2   96.29    6.00
   7  -4  -2   40.70    5.20
   7  -4  -2   45.50    3.80
  -7  -4   2   40.50    4.60
   7  -4  -2   53.19    5.40
  -7  -4   2   43.40    4.80
  -7  -4   2   48.70    3.50
  -7   4   2   46.40    3.50
   7   4  -2   37.50    3.80
  -7   4   2   44.70    4.70
   6  -4  -2   59.19    6.10
  -6  -4   2   60.59    5.30
   6  -4  -2   60.89    4.80
  -6  -4   2   71.39    5.50
   6  -4  -2   60.09    5.50
   6   4  -2   73.09    4.90
  -6   4   2   70.69    5.30
   5  -4  -2  227.28   13.90
  -5  -4   2  213.48   13.60
   5  -4  -2  242.08   13.00
  -5  -4   2  239.38   13.90
   5  -4  -2  235.38   13.90
  -5   4   2  248.68   13.50
   5   4  -2  233.88   13.10
   4  -4  -2  418.56   22.10
   4  -4  -2  416.46   23.10
  -4  -4   2  440.66   23.10
  -4  -4   2  414.86   22.90
   4  -4  -2  418.36   23.00
  -4   4   2  419.76   22.40
   4   4  -2  438.76   22.40
  -3  -4   2   -0.20    1.10
   3  -4  -2    0.80    1.20
   3  -4  -2   -0.70    1.10
  -3  -4   2   -0.50    1.10
  -3   4   2   -0.20    1.10
   3   4  -2    1.10    1.00
  -2  -4   2    2.30    1.50
   2  -4  -2    1.20    1.40
   2  -4  -2    2.20    1.40
  -2  -4   2    2.90    1.40
  -2   4   2    3.90    1.50
   2   4  -2    1.80    1.00
  -1  -4   2  371.26   21.20
  -1  -4   2  398.66   19.40
   1  -4  -2  413.36   21.30
   1  -4  -2  359.16   20.50
   1  -4  -2  374.96   20.50
   1   4  -2  371.36   19.40
   1   4  -2  405.86   20.80
  -1   4   2  393.86   20.60
   0  -4  -2  144.69    9.00
   0  -4  -2  141.59    9.20
   0  -4  -2  153.98    9.10
   0  -4   2  152.78    7.80
   0  -4   2  157.98    9.70
   0   4  -2  130.89    7.60
   0   4   2  157.68    9.10
   0   4   2  166.78    9.30
   0   4  -2  124.89    8.80
   1  -4   2    3.80    1.70
  -1  -4  -2    3.80    1.50
   1  -4   2    3.20    0.90
   1  -4   2    1.90    1.50
  -1  -4  -2    4.90    1.60
  -1  -4  -2    2.50    1.50
   1   4   2    1.00    1.20
  -1   4  -2    2.60    1.40
  -1   4  -2    2.40    0.70
   1   4   2    4.90    1.60
   2  -4   2  264.47   13.10
   2  -4   2  257.67   14.00
  -2  -4  -2  217.08   13.90
  -2  -4  -2  264.67   13.90
   2  -4   2  246.98   14.60
  -2  -4  -2  241.08   13.90
  -2   4  -2  226.48   12.70
  -2   4  -2  248.08   14.00
   2   4   2  259.97   13.90
   3  -4   2    2.40    1.50
  -3  -4  -2    4.20    1.50
  -3  -4  -2    1.90    1.20
   3  -4   2    3.90    1.40
   3  -4   2    2.40    1.50
  -3  -4  -2    1.60    1.00
  -3   4  -2    4.60    1.50
  -3   4  -2    5.90    1.00
   3   4   2    3.30    1.20
  -4  -4  -2    2.40    1.20
   4  -4   2    3.60    1.60
   4  -4   2    2.90    1.60
   4  -4   2   -0.70    1.20
  -4  -4  -2    3.30    1.40
  -4  -4  -2    3.10    1.40
  -4   4  -2    2.70    0.90
   4   4   2    2.20    1.20
  -4   4  -2    3.90    1.50
   5  -4   2   28.50    3.30
   5  -4   2   28.70    3.40
  -5  -4  -2   27.70    3.60
  -5  -4  -2   26.20    3.30
  -5  -4  -2   26.70    3.40
   5  -4   2   34.00    4.30
  -5   4  -2   32.70    4.00
   5   4   2   24.50    3.00
  -5   4  -2   32.30    2.60
  -6  -4  -2    4.10    1.60
   6  -4   2    6.00    1.90
  -6  -4  -2    3.50    1.40
   6  -4   2    1.80    1.50
   6  -4   2    3.50    1.70
  -6   4  -2    3.20    1.50
  -6   4  -2    2.70    1.10
   6   4   2    3.00    1.20
   6   4   2    3.40    1.20
   7  -4   2   67.69    6.00
  -7  -4  -2   79.89    6.00
   7  -4   2   66.99    5.80
   7  -4   2   70.99    5.60
  -7  -4  -2   67.89    5.10
  -7   4  -2   75.19    4.90
   7   4   2   60.69    5.00
   7   4   2   65.99    4.70
  -7   4  -2   69.99    5.60
  -7   4  -2   66.89    5.00
   8  -4   2    1.90    1.50
   8  -4   2    1.10    1.70
  -8  -4  -2    1.70    1.20
   8  -4   2   -0.70    1.90
  -8  -4  -2    0.70    1.20
  -8   4  -2    1.80    1.50
  -8   4  -2    0.90    1.00
  -8   4  -2    0.90    1.00
   8   4   2    1.20    1.00
   8   4   2    1.10    0.90
   9  -4   2  212.08   12.30
  -9  -4  -2  204.38   11.40
   9  -4   2  217.68   12.90
  -9  -4  -2  204.08   12.80
   9  -4   2  219.18   13.20
   9   4   2  181.68   10.90
  -9   4  -2  214.88   11.70
  -9   4  -2  203.68   11.50
   9   4   2  181.78   11.80
  -9   4  -2  188.18   12.20
 -10  -4  -2    8.30    2.30
  10  -4   2    9.10    3.10
  10  -4   2    8.10    2.40
  10  -4   2   13.30    2.90
 -10  -4  -2    7.30    1.70
 -10   4  -2    9.50    2.10
  10   4   2    9.10    1.90
 -10   4  -2    9.30    2.30
 -10   4  -2   11.20    2.00
  10   4   2   10.40    1.50
  11  -4   2  136.49    9.80
 -11  -4  -2  145.79   10.20
  11  -4   2  142.39   10.70
  11  -4   2  148.19    9.70
  11   4   2  139.69    9.10
 -11   4  -2  143.59    9.50
 -11   4  -2  145.09    9.20
 -11   4  -2  139.89    8.80
  12  -4   2   35.10    5.40
  12  -4   2   29.90    4.20
 -12  -4  -2   30.10    4.50
  12  -4   2   34.80    4.70
 -12   4  -2   42.50    4.70
  12   4   2   29.20    3.90
 -12   4  -2   36.50    4.50
 -12   4  -2   31.40    3.60
  13  -4   2   63.79    6.60
  13  -4   2   69.29    7.70
 -13  -4  -2   65.49    7.00
  13  -4   2   67.39    6.50
  13   4   2   61.39    5.30
 -13   4  -2   66.79    6.40
 -13   4  -2   64.89    5.00
 -13   4  -2   53.99    5.90
  14  -4   2   63.99    8.10
  14  -4   2   72.69    7.10
 -14  -4  -2   71.69    7.70
  14  -4   2   70.79    6.30
 -14   4  -2   72.89    6.30
  14   4   2   69.49    5.90
 -14   4  -2   83.89    6.00
 -14   4  -2   71.69    6.90
  15  -4   2   39.30    5.20
  15  -4   2   36.60    6.90
 -15  -4  -2   38.80    5.50
  15  -4   2   41.00    6.70
 -15   4  -2   35.60    4.70
  15   4   2   46.00    5.20
 -15   4  -2   44.10    5.10
 -15   4  -2   45.50    4.60
  16  -4   2   -2.10    1.50
  16  -4   2    3.10    3.20
 -16  -4  -2   -0.70    1.60
 -16   4  -2   -0.30    1.10
  16   4   2    0.10    1.20
 -16   4  -2    0.30    1.70
  17  -4   2  138.49   10.00
 -17  -4  -2  124.99   10.60
  17  -4   2   99.29   11.90
 -17   4  -2  140.99    9.20
 -17   4  -2  158.78   10.40
  17   4   2  125.39    9.20
  18  -4   2    2.30    2.30
  18  -4   2   -0.40    3.30
 -18  -4  -2    0.20    2.10
 -18   4  -2    4.60    2.00
  18   4   2    1.20    1.50
 -18   4  -2   -2.00    1.80
  19  -4   2   90.59   11.30
  19  -4   2   78.59    8.40
 -19  -4  -2   70.59    9.10
  19   4   2   92.49    7.30
 -19   4  -2   81.09    7.00
 -19   4  -2   81.49    8.90
  20  -4   2   16.80    4.20
 -20  -4  -2   23.50    5.40
  20  -4   2   14.80    5.80
 -20   4  -2   20.60    4.40
  20   4   2   14.50    3.70
 -20   4  -2   20.80    3.80
 -21  -4  -2   -0.80    2.60
  21  -4   2    7.00    4.90
  21  -4   2    1.30    2.70
  21   4   2    2.40    2.10
 -21   4  -2    0.70    2.40
 -21   4  -2    1.90    2.10
 -21  -5   2   10.00    3.30
 -21  -5   2   12.70    4.60
  21  -5  -2    3.80    5.20
  21   5  -2    7.30    2.70
  21   5  -2    3.70    4.60
 -21   5   2    7.20    3.50
 -20  -5   2    9.20    3.90
  20  -5  -2    1.00    4.30
 -20  -5   2    3.80    2.60
  20   5  -2    4.00    2.50
 -20   5   2    8.10    3.00
  20   5  -2    5.40    3.90
 -19  -5   2    4.80    3.20
 -19  -5   2    2.00    2.30
  19  -5  -2   -0.80    4.00
  19   5  -2    1.40    1.70
 -19   5   2    2.40    2.20
 -18  -5   2   30.90    4.80
 -18  -5   2   48.70    7.00
  18  -5  -2   42.40    7.80
 -18   5   2   28.70    5.00
  18   5  -2   40.10    5.30
 -17  -5   2    2.70    2.50
 -17  -5   2    4.10    2.20
  17  -5  -2    3.10    3.70
  17  -5  -2   -0.20    2.10
 -17   5   2    1.80    2.10
 -17   5   2    2.90    2.50
  17   5  -2    1.50    1.90
  16  -5  -2   -1.10    1.80
 -16  -5   2    0.00    1.80
 -16  -5   2    0.50    1.70
  16  -5  -2   -2.10    2.90
  16   5  -2   -1.10    1.10
 -16   5   2    0.60    2.00
  15  -5  -2   16.50    3.70
  15  -5  -2   18.40    3.60
 -15  -5   2   18.60    4.20
  15  -5  -2   16.40    4.80
 -15  -5   2   14.10    3.00
  15   5  -2   19.90    3.60
 -15   5   2   27.50    4.40
 -15   5   2   19.10    2.90
  14  -5  -2   88.49    7.50
 -14  -5   2   72.89    6.20
  14  -5  -2   86.19    9.60
 -14  -5   2   73.49    8.40
  14  -5  -2   72.99    7.10
 -14   5   2   69.69    7.30
  14   5  -2   81.99    7.80
 -14   5   2   85.19    5.80
 -13  -5   2   66.79    7.70
  13  -5  -2   60.79    8.10
  13  -5  -2   69.59    5.90
 -13  -5   2   80.29    5.90
  13  -5  -2   74.69    7.70
 -13   5   2   66.99    6.90
 -13   5   2   61.59    4.80
  13   5  -2   60.59    6.40
 -12  -5   2   24.40    4.30
  12  -5  -2   33.00    4.00
 -12  -5   2   31.00    4.10
  12  -5  -2   21.50    4.20
  12  -5  -2   17.80    4.70
  12   5  -2   23.50    3.90
 -12   5   2   20.40    3.70
 -12   5   2   23.60    2.80
  12   5  -2   22.80    2.70
  11  -5  -2   20.50    4.00
  11  -5  -2   18.40    3.10
 -11  -5   2   24.40    4.30
 -11  -5   2   22.40    3.70
  11  -5  -2   19.00    4.70
 -11   5   2   23.80    3.70
  11   5  -2   21.30    2.80
  11   5  -2   22.10    3.60
 -11   5   2   29.80    3.00
  10  -5  -2   89.79    6.70
 -10  -5   2   81.39    7.30
  10  -5  -2   85.09    8.90
  10  -5  -2   86.79    7.50
 -10  -5   2   91.19    7.00
  10   5  -2   81.69    6.70
 -10   5   2   96.79    6.00
  10   5  -2   92.59    6.10
 -10   5   2   84.69    6.70
  -9  -5   2    3.80    1.90
   9  -5  -2    0.40    1.70
  -9  -5   2    1.80    1.70
   9  -5  -2   -0.60    2.40
   9  -5  -2    0.30    1.50
  -9   5   2   -0.20    0.90
   9   5  -2    1.40    1.20
  -9   5   2    1.60    1.60
  -8  -5   2  553.74   30.10
   8  -5  -2  491.25   28.70
   8  -5  -2  536.85   30.10
   8  -5  -2  588.74   30.40
  -8  -5   2  584.74   29.80
  -8   5   2  566.64   28.50
  -8   5   2  537.05   29.20
   8   5  -2  543.45   28.60
   7  -5  -2   20.10    4.00
  -7  -5   2   29.30    4.10
   7  -5  -2   16.70    3.70
   7  -5  -2   17.70    2.90
  -7  -5   2   17.90    3.50
  -7   5   2   26.40    3.60
   7   5  -2   22.40    3.10
   6  -5  -2  209.98   11.70
   6  -5  -2  169.48   12.40
  -6  -5   2  201.18   12.70
  -6  -5   2  204.38   12.50
   6  -5  -2  190.08   12.70
   6   5  -2  191.18   11.50
  -6   5   2  201.68   11.80
   5  -5  -2   15.30    2.70
  -5  -5   2   12.20    3.00
   5  -5  -2   16.20    3.40
   5  -5  -2   11.70    2.90
  -5  -5   2   20.20    3.50
  -5   5   2   11.00    2.60
   5   5  -2   14.20    2.50
   4  -5  -2   76.49    6.50
   4  -5  -2   85.09    6.90
  -4  -5   2   76.69    6.70
  -4  -5   2   90.29    6.90
  -4   5   2   86.09    6.20
   4   5  -2   82.59    6.20
  -3  -5   2  296.37   16.50
   3  -5  -2  272.27   15.80
   3  -5  -2  259.47   16.30
  -3  -5   2  271.47   16.40
  -3   5   2  279.27   15.30
   3   5  -2  270.47   15.70
  -2  -5   2  168.28   10.70
   2  -5  -2  146.09    9.80
   2  -5  -2  160.68   10.70
  -2  -5   2  159.08   10.60
   2   5  -2  150.98    8.80
  -2   5   2  157.18   10.20
   2   5  -2  163.58   10.10
  -2   5   2  163.08    9.70
   1  -5  -2   11.90    2.90
  -1  -5   2   13.80    1.60
  -1  -5   2   13.10    3.00
   1  -5  -2    9.70    2.30
   1   5  -2   13.30    2.60
  -1   5   2    8.70    2.30
  -1   5   2   11.90    2.50
   1   5  -2   13.70    1.80
   0  -5   2  269.57   16.10
   0  -5  -2  272.77   15.60
   0  -5  -2  274.97   15.20
   0  -5  -2  249.08   15.70
   0  -5   2  279.17   13.90
   0   5  -2  234.08   15.30
   0   5   2  276.67   15.20
   0   5  -2  274.37   13.80
   0   5   2  267.57   15.60
  -1  -5  -2    6.70    2.00
   1  -5   2    9.90    2.60
  -1  -5  -2   10.50    2.50
   1  -5   2   13.40    2.80
  -1  -5  -2    4.20    1.70
   1  -5   2   12.10    1.60
   1   5   2   10.80    2.40
  -1   5  -2    7.20    2.20
  -1   5  -2   10.20    1.50
   1   5   2    8.50    2.20
   2  -5   2    5.30    2.10
  -2  -5  -2    5.60    1.60
  -2  -5  -2    9.60    2.40
   2  -5   2    2.70    1.80
  -2  -5  -2    3.50    1.80
   2  -5   2    3.60    1.30
   2   5   2    2.60    1.70
  -2   5  -2    8.10    2.30
  -2   5  -2    5.30    1.20
   2   5   2    4.80    1.70
   3  -5   2    4.40    2.00
  -3  -5  -2    6.80    2.10
   3  -5   2    9.80    2.60
  -3  -5  -2    5.00    1.90
  -3  -5  -2    5.00    1.60
   3  -5   2    4.80    1.60
   3   5   2    4.70    1.70
  -3   5  -2    5.70    1.20
  -3   5  -2    4.20    1.80
  -4  -5  -2    5.10    1.70
  -4  -5  -2    7.10    2.30
  -4  -5  -2    3.80    1.80
   4  -5   2    6.90    2.40
   4  -5   2    5.40    2.00
   4  -5   2    7.40    2.50
   4   5   2    4.20    1.60
  -4   5  -2    6.00    1.30
  -4   5  -2    4.90    2.00
   5  -5   2    6.80    2.40
  -5  -5  -2    8.10    2.30
   5  -5   2    9.10    2.30
  -5  -5  -2    6.00    2.00
   5  -5   2    7.00    2.70
  -5  -5  -2    7.20    2.00
   5   5   2    8.20    2.10
  -5   5  -2    5.00    1.30
  -5   5  -2    7.80    2.30
   6  -5   2   81.59    6.60
  -6  -5  -2   73.49    6.60
   6  -5   2   88.79    6.70
   6  -5   2   97.49    7.50
  -6  -5  -2   85.09    6.50
   6   5   2   92.49    6.30
  -6   5  -2   84.79    5.50
  -6   5  -2   79.39    6.60
   6   5   2   77.79    6.00
   7  -5   2    0.60    1.80
   7  -5   2    4.10    2.30
  -7  -5  -2    0.90    1.40
  -7  -5  -2    0.50    1.30
   7  -5   2    1.60    1.80
   7   5   2    1.60    1.20
  -7   5  -2   -0.20    1.00
  -7   5  -2    2.70    1.70
   7   5   2    0.20    1.10
  -8  -5  -2   72.79    7.20
  -8  -5  -2   77.19    5.80
   8  -5   2   80.79    6.30
   8  -5   2   57.59    6.90
   8  -5   2   64.19    6.40
  -8   5  -2   70.49    5.60
   8   5   2   70.09    5.20
  -8   5  -2   72.99    5.20
   8   5   2   72.49    5.80
  -8   5  -2   67.69    6.80
  -9  -5  -2   -0.20    1.20
   9  -5   2    1.00    1.80
   9  -5   2   -0.70    1.70
   9  -5   2   -0.10    2.10
  -9  -5  -2   -0.40    1.40
   9   5   2    0.00    0.90
   9   5   2    0.10    1.00
  -9   5  -2    0.20    1.70
  -9   5  -2   -0.40    1.00
  -9   5  -2    0.30    1.20
  10  -5   2   60.89    6.80
 -10  -5  -2   59.39    7.40
 -10  -5  -2   50.99    6.30
  10  -5   2   62.59    6.80
  10  -5   2   71.69    6.80
  10   5   2   58.39    5.80
 -10   5  -2   55.69    4.70
 -10   5  -2   49.10    5.90
 -10   5  -2   62.89    4.90
 -11  -5  -2  157.88   11.30
  11  -5   2  148.09   10.40
  11  -5   2  165.08   11.40
  11  -5   2  137.59   10.70
  11   5   2  154.88   10.10
 -11   5  -2  144.59    9.40
 -11   5  -2  170.18    9.90
 -11   5  -2  152.48   10.50
  12  -5   2  137.49    9.90
  12  -5   2  112.59    9.10
 -12  -5  -2  124.89   10.10
  12  -5   2  134.99   10.30
 -12   5  -2  115.99    8.30
  12   5   2  136.19    9.00
 -12   5  -2  117.59    9.10
 -12   5  -2  145.39    8.90
  13  -5   2    0.10    2.60
  13  -5   2    0.70    2.00
 -13  -5  -2    0.70    1.90
  13  -5   2    2.90    2.20
 -13   5  -2    4.10    1.90
 -13   5  -2    2.60    2.10
  13   5   2    1.90    1.40
 -13   5  -2    2.70    1.30
  14  -5   2    0.10    3.10
 -14  -5  -2    0.60    2.10
  14  -5   2    0.60    2.00
  14  -5   2   -1.30    2.00
 -14   5  -2    2.30    2.00
  14   5   2    0.40    1.30
 -14   5  -2    0.40    1.20
 -14   5  -2    0.50    1.50
  15  -5   2    2.50    3.30
  15  -5   2    4.50    2.70
  15  -5   2    5.30    2.80
 -15  -5  -2    1.10    2.10
 -15   5  -2    7.10    2.50
 -15   5  -2    3.70    1.70
 -15   5  -2    1.70    2.20
  15   5   2    3.30    1.80
 -16  -5  -2   -0.70    1.90
  16  -5   2   -0.20    1.90
  16  -5   2   -2.50    2.90
  16   5   2   -0.90    1.40
 -16   5  -2   -0.80    1.30
 -16   5  -2    0.80    1.70
  17  -5   2    2.90    3.90
 -17  -5  -2    4.80    3.10
  17  -5   2    2.20    2.50
  17   5   2    3.50    2.00
 -17   5  -2    4.70    2.30
 -17   5  -2    1.80    1.50
  18  -5   2   -4.50    2.10
 -18  -5  -2    0.10    2.50
  18  -5   2   -1.20    3.80
 -18   5  -2    2.10    2.10
 -18   5  -2    0.20    1.40
  18   5   2   -1.60    1.20
  19  -5   2   12.70    5.70
 -19  -5  -2   23.50    5.40
  19  -5   2   25.70    5.00
 -19   5  -2   20.40    3.80
  19   5   2   19.30    3.70
 -19   5  -2   25.70    4.70
  20  -5   2    5.50    5.20
  20  -5   2    4.00    3.40
 -20  -5  -2   -0.20    3.00
 -20   5  -2    3.60    2.40
  20   5   2    1.70    2.00
 -20   5  -2    0.60    2.00
 -19  -6   2   11.50    4.40
  19  -6  -2    8.40    5.60
 -19   6   2    9.50    3.50
  19   6  -2    5.40    2.70
  18  -6  -2   -0.70    3.30
 -18  -6   2    3.00    3.20
  18  -6  -2    1.00    4.30
  18   6  -2   -0.40    1.80
 -18   6   2    0.90    2.20
 -18   6   2    0.50    2.40
 -17  -6   2   -0.70    2.40
  17  -6  -2    1.40    4.50
  17  -6  -2    2.20    2.80
 -17   6   2    5.70    3.00
 -17   6   2    1.70    2.40
  17   6  -2    2.90    2.00
  16  -6  -2    1.00    2.50
 -16  -6   2    3.10    2.90
  16  -6  -2    2.70    4.20
 -16   6   2    3.10    2.40
  16   6  -2    3.20    2.00
 -16   6   2    4.20    2.90
  15  -6  -2   16.40    3.70
 -15  -6   2   10.70    3.60
  15  -6  -2    8.90    4.50
 -15   6   2    6.80    2.60
  15   6  -2   12.80    3.10
 -15   6   2    9.10    3.10
 -14  -6   2   83.49    9.10
  14  -6  -2   75.89    9.40
  14  -6  -2   69.69    8.30
  14   6  -2   80.59    7.90
 -14   6   2   73.79    6.80
 -14   6   2   84.19    8.70
  13  -6  -2   54.69    6.90
 -13  -6   2   58.79    7.30
  13  -6  -2   57.89    6.00
  13  -6  -2   50.19    7.50
 -13   6   2   53.29    6.10
  13   6  -2   52.09    6.40
 -13   6   2   47.20    6.40
 -13   6   2   49.60    4.30
  12  -6  -2   74.59    8.60
  12  -6  -2   56.29    6.00
 -12  -6   2   56.79    7.30
 -12  -6   2   54.69    9.50
  12  -6  -2   60.79    7.50
 -12   6   2   62.89    7.50
 -12   6   2   63.29    4.80
 -12   6   2   68.39    6.70
  12   6  -2   56.09    6.50
  11  -6  -2   13.30    3.00
 -11  -6   2    8.30    2.80
 -11  -6   2   14.60    3.40
  11  -6  -2   10.60    3.90
  11  -6  -2   13.70    3.70
 -11   6   2   14.80    2.40
  11   6  -2   14.60    2.50
 -11   6   2   17.30    3.40
  11   6  -2    6.80    2.30
 -11   6   2   12.00    3.60
  10  -6  -2   15.70    3.20
  10  -6  -2   17.30    4.20
 -10  -6   2   13.40    3.30
 -10  -6   2   21.60    4.10
  10  -6  -2   19.40    3.90
 -10   6   2   14.40    3.00
  10   6  -2   14.40    2.60
 -10   6   2   16.50    3.70
 -10   6   2   18.40    2.70
  -9  -6   2   -2.00    1.50
   9  -6  -2   -0.40    2.50
   9  -6  -2    2.80    2.10
   9  -6  -2    4.00    2.00
  -9  -6   2   -0.50    1.80
  -9   6   2   -1.60    1.70
   9   6  -2    1.30    1.40
  -9   6   2    2.20    1.80
  -9   6   2    2.20    1.30
  -8  -6   2   60.69    7.10
   8  -6  -2   65.89    6.10
   8  -6  -2   66.99    7.50
  -8  -6   2   61.89    6.90
   8  -6  -2   46.90    6.50
   8   6  -2   57.79    5.60
  -8   6   2   56.59    6.90
  -8   6   2   62.29    6.10
   7  -6  -2    2.70    2.60
   7  -6  -2    2.80    2.10
   7  -6  -2    4.60    2.40
  -7  -6   2    2.00    2.00
  -7  -6   2    1.70    2.20
  -7   6   2    6.30    2.30
  -7   6   2    3.60    2.30
   7   6  -2    0.30    1.30
  -6  -6   2    6.20    2.50
  -6  -6   2    8.70    2.80
   6  -6  -2    9.00    2.50
   6  -6  -2   -0.40    2.30
   6  -6  -2    4.80    2.30
   6   6  -2    5.10    1.90
  -6   6   2    8.90    2.50
  -6   6   2    0.80    1.80
  -5  -6   2    2.20    2.30
  -5  -6   2    9.80    2.80
   5  -6  -2    7.20    2.60
   5  -6  -2    3.40    2.40
  -5   6   2    8.60    2.40
  -5   6   2    5.10    2.30
   5   6  -2    6.40    2.10
   4  -6  -2    2.60    2.00
  -4  -6   2    2.70    2.20
   4  -6  -2    8.10    2.60
  -4  -6   2    3.10    2.10
  -4   6   2    1.70    2.00
   4   6  -2    2.50    1.70
  -4   6   2    3.80    2.10
  -3  -6   2  304.77   18.70
   3  -6  -2  336.67   18.00
   3  -6  -2  334.77   19.10
  -3   6   2  305.87   18.40
   3   6  -2  303.17   17.90
  -3   6   2  324.57   17.40
   3   6  -2  278.77   16.50
  -2  -6   2  115.59    9.10
   2  -6  -2  110.49    9.10
   2  -6  -2  116.49    8.20
   2   6  -2  121.79    8.60
  -2   6   2  112.69    8.70
  -2   6   2  129.39    8.10
   2   6  -2  117.39    7.50
  -1  -6   2   12.30    1.80
   1  -6  -2   11.50    2.50
   1  -6  -2    7.20    2.60
  -1  -6   2    8.20    2.60
  -1   6   2   13.70    3.10
  -1   6   2   10.30    2.50
   1   6  -2   11.10    2.80
   0  -6   2   63.69    4.70
   0  -6  -2   64.09    6.70
   0  -6  -2   55.89    5.20
   0  -6  -2   56.49    6.60
   0  -6   2   64.19    7.10
   0   6   2   68.29    5.70
   0   6   2   74.09    7.00
   0   6  -2   67.39    6.60
  -1  -6  -2   12.40    3.00
  -1  -6  -2   12.90    2.60
   1  -6   2   15.10    2.60
   1  -6   2   15.00    3.50
  -1  -6  -2   16.80    3.40
   1   6   2   16.10    3.30
  -1   6  -2   10.10    2.80
   1   6   2   13.40    3.00
  -2  -6  -2  147.89   10.20
   2  -6   2  131.29    8.70
  -2  -6  -2  159.08    9.40
  -2  -6  -2  142.79   10.10
   2  -6   2  124.59   10.20
   2   6   2  137.99    9.60
   2   6   2  159.18    9.90
  -2   6  -2  145.89   10.00
  -3  -6  -2  189.88   11.90
  -3  -6  -2  210.48   13.00
   3  -6   2  183.68   11.10
   3  -6   2  197.18   12.50
  -3  -6  -2  201.38   12.80
   3  -6   2  186.78   13.20
   3   6   2  190.28   12.10
  -3   6  -2  209.08   11.80
  -3   6  -2  212.88   12.90
   3   6   2  194.78   12.30
   4  -6   2   71.49    7.80
  -4  -6  -2   87.19    7.20
  -4  -6  -2   82.29    6.40
  -4  -6  -2   88.69    7.10
   4  -6   2   73.39    7.10
   4  -6   2   76.19    5.80
  -4   6  -2   76.29    5.30
  -4   6  -2   83.39    6.90
   4   6   2   87.29    6.50
  -5  -6  -2   -1.00    1.10
   5  -6   2   -0.70    1.60
   5  -6   2   -2.30    1.60
   5  -6   2    0.10    1.80
  -5  -6  -2   -1.50    1.40
  -5  -6  -2    1.40    1.80
  -5   6  -2    0.50    0.90
   5   6   2   -1.70    1.20
  -5   6  -2   -1.10    1.50
  -6  -6  -2    0.50    1.70
   6  -6   2    1.20    2.20
  -6  -6  -2   -0.70    1.50
   6  -6   2    0.20    1.90
   6  -6   2   -1.20    1.90
  -6   6  -2    2.00    1.90
  -6   6  -2    2.20    1.10
   6   6   2    0.90    1.40
  -7  -6  -2    1.70    1.80
   7  -6   2   -0.90    1.90
   7  -6   2    2.70    2.40
  -7  -6  -2    0.40    1.50
   7  -6   2   -1.50    1.60
  -7   6  -2    0.90    1.20
   7   6   2    0.90    1.20
  -7   6  -2    0.10    1.70
   7   6   2    3.00    1.70
   8  -6   2   -0.60    1.80
  -8  -6  -2    0.90    1.70
   8  -6   2    0.40    1.90
  -8  -6  -2    0.80    1.70
   8  -6   2   -2.20    2.00
  -8   6  -2    1.10    1.20
  -8   6  -2    2.60    1.70
   8   6   2    0.90    1.40
   8   6   2    1.20    1.50
  -8   6  -2    1.40    1.80
  -9  -6  -2   14.40    3.40
   9  -6   2   17.20    4.10
   9  -6   2   18.00    3.70
   9  -6   2   15.50    3.40
  -9  -6  -2   15.20    3.10
  -9   6  -2   19.00    3.00
   9   6   2   15.10    2.70
  -9   6  -2   12.10    3.10
   9   6   2   10.70    2.70
  -9   6  -2   17.40    2.70
  10  -6   2   32.00    5.30
  10  -6   2   25.20    4.80
 -10  -6  -2   23.10    4.40
  10  -6   2   34.80    4.90
 -10   6  -2   30.50    3.70
 -10   6  -2   30.40    3.80
  10   6   2   32.50    4.40
 -10   6  -2   33.70    4.90
 -11  -6  -2    5.40    2.50
  11  -6   2    7.60    3.10
  11  -6   2   13.20    3.70
  11  -6   2   11.20    3.50
 -11   6  -2    6.00    1.80
  11   6   2    9.10    2.50
 -11   6  -2   12.70    2.50
 -11   6  -2    8.30    2.80
  12  -6   2    9.10    3.70
  12  -6   2    6.10    2.80
  12  -6   2    9.60    3.30
 -12  -6  -2    5.40    2.60
 -12   6  -2    8.60    2.10
 -12   6  -2    8.60    2.20
 -12   6  -2    7.10    2.90
  12   6   2    9.20    2.50
  13  -6   2    6.60    3.60
  13  -6   2   11.70    3.40
  13  -6   2    5.90    3.00
 -13  -6  -2   16.20    4.00
 -13   6  -2   13.30    2.50
  13   6   2   16.50    3.30
 -13   6  -2    7.30    3.00
 -13   6  -2   15.50    3.10
  14  -6   2   26.70    5.40
  14  -6   2   24.60    4.90
  14  -6   2   22.90    4.40
 -14  -6  -2   24.60    5.20
 -14   6  -2   21.10    4.20
 -14   6  -2   24.40    3.60
 -14   6  -2   23.90    3.90
  14   6   2   25.20    4.20
  15  -6   2    1.90    2.50
 -15  -6  -2    0.80    2.70
  15  -6   2    5.90    3.80
  15  -6   2   10.20    3.30
 -15   6  -2    4.50    1.90
  15   6   2    7.70    2.60
 -15   6  -2    7.70    2.90
 -15   6  -2    6.50    2.50
 -16  -6  -2    1.10    2.70
  16  -6   2    2.90    3.80
  16  -6   2    1.30    2.80
  16   6   2    8.50    2.50
 -16   6  -2    4.70    2.00
 -17  -6  -2    0.20    2.50
  17  -6   2    7.60    3.30
  17   6   2   -0.70    1.50
 -17   6  -2    0.40    1.40
  18  -6   2    0.00    2.80
 -18  -6  -2    0.00    2.60
  18   6   2    0.60    1.80
 -18   6  -2    0.70    1.70
 -19  -6  -2   -0.30    2.80
  19   6   2    7.00    2.70
 -18  -7   2   32.00    6.80
  18  -7  -2   46.00    6.90
 -18   7   2   36.50    6.60
  18   7  -2   27.60    5.10
 -17  -7   2   -1.60    2.90
  17  -7  -2    0.90    2.80
  17   7  -2    4.40    2.60
 -17   7   2   -0.30    2.90
 -16  -7   2   24.40    5.60
  16  -7  -2   30.70    5.70
  16  -7  -2   16.90    7.20
 -16   7   2   25.70    5.60
  16   7  -2   27.60    5.00
  15  -7  -2    1.80    3.10
 -15  -7   2    1.70    2.70
  15  -7  -2   -4.90    3.30
 -15   7   2    3.60    3.00
 -15   7   2    0.40    2.70
  15   7  -2    3.90    2.20
 -14  -7   2   30.80    6.00
  14  -7  -2   19.40    4.90
  14  -7  -2   19.30    5.30
 -14   7   2   14.80    3.60
  14   7  -2   15.30    3.70
 -14   7   2   18.00    4.40
 -13  -7   2   -0.30    2.30
  13  -7  -2    1.90    3.60
  13  -7  -2    6.00    3.30
 -13   7   2    2.10    2.40
  13   7  -2    3.30    2.20
 -13   7   2    4.00    2.80
  12  -7  -2   -0.30    2.20
 -12  -7   2    0.20    2.30
  12  -7  -2   -2.40    2.50
  12   7  -2   -0.50    1.60
 -12   7   2   -1.10    2.00
 -12   7   2   -0.50    1.80
  11  -7  -2   16.30    4.20
 -11  -7   2    5.90    3.00
  11  -7  -2   12.70    4.40
  11  -7  -2   13.80    3.20
 -11  -7   2   12.20    3.30
 -11   7   2   11.30    2.40
  11   7  -2   10.40    2.90
  11   7  -2   10.70    2.40
 -11   7   2   16.20    4.40
 -11   7   2    9.30    2.90
  10  -7  -2    1.30    2.30
  10  -7  -2    3.40    2.60
  10  -7  -2    1.60    3.10
 -10  -7   2    3.80    2.50
 -10  -7   2    9.40    3.20
  10   7  -2    6.90    2.20
 -10   7   2    3.00    2.60
 -10   7   2    1.60    1.80
 -10   7   2    2.70    1.50
  -9  -7   2    2.30    2.30
  -9  -7   2    1.40    2.00
   9  -7  -2    7.70    3.50
   9  -7  -2    2.40    2.50
   9  -7  -2    2.20    2.00
  -9   7   2    3.40    1.80
  -9   7   2    5.60    2.40
   9   7  -2    3.90    1.90
  -9   7   2    4.40    2.70
   8  -7  -2   -1.10    1.70
  -8  -7   2    0.10    2.00
   8  -7  -2    1.20    2.00
   8  -7  -2    4.60    2.70
  -8  -7   2    1.50    2.10
  -8   7   2    1.30    1.90
  -8   7   2    0.20    2.00
   8   7  -2   -0.40    1.40
   7  -7  -2   11.60    3.40
  -7  -7   2    6.80    2.80
  -7  -7   2    8.90    3.00
   7  -7  -2   11.00    3.40
  -7   7   2   11.20    3.50
   7   7  -2    9.00    2.60
  -7   7   2   16.40    3.20
  -6  -7   2   28.40    5.00
  -6  -7   2   32.30    5.30
   6  -7  -2   14.50    3.80
   6  -7  -2   27.50    4.50
  -6   7   2   25.30    3.70
  -6   7   2   25.10    4.60
   6   7  -2   27.60    4.10
  -5  -7   2    1.60    2.00
  -5  -7   2    2.20    2.40
   5  -7  -2    0.70    2.00
   5  -7  -2   -1.90    1.70
  -5   7   2    2.50    2.20
   5   7  -2    0.40    1.40
  -5   7   2    1.90    1.90
  -4  -7   2   35.20    5.40
   4  -7  -2   31.00    5.20
  -4  -7   2   45.70    6.10
   4  -7  -2   37.30    5.00
  -4   7   2   26.70    4.80
   4   7  -2   47.60    5.60
  -4   7   2   43.00    4.90
   3  -7  -2   -1.20    1.60
   3  -7  -2   -0.10    1.80
  -3  -7   2   -2.00    1.70
  -3   7   2    0.00    1.70
   3   7  -2    1.40    1.90
  -3   7   2    0.20    1.80
   2  -7  -2   26.90    3.80
   2  -7  -2   29.40    5.20
  -2  -7   2   32.60    5.40
  -2   7   2   34.20    5.20
   2   7  -2   26.60    4.40
  -2   7   2   31.50    4.10
   1  -7  -2   26.30    4.00
  -1  -7   2   28.60    4.90
   1  -7  -2   24.40    4.70
  -1   7   2   30.70    4.20
  -1   7   2   41.90    5.40
   1   7  -2   31.10    4.80
   0  -7   2   -0.70    1.80
   0  -7  -2   -0.70    1.70
   0  -7  -2    0.50    1.20
   0   7   2   -2.10    1.90
   0   7  -2    0.40    1.90
   0   7   2    1.60    1.60
   1  -7   2   30.60    5.30
  -1  -7  -2   33.40    5.10
  -1  -7  -2   38.30    4.50
  -1  -7  -2   39.70    5.70
   1   7   2   32.60    4.80
   1   7   2   47.50    5.20
  -1   7  -2   40.90    5.60
  -2  -7  -2   72.79    5.60
  -2  -7  -2   62.59    7.20
  -2  -7  -2   76.79    7.70
   2  -7   2   55.29    7.20
   2   7   2   72.49    6.80
  -2   7  -2   65.39    7.20
   2   7   2   59.49    6.50
   3  -7   2    5.40    2.90
  -3  -7  -2    6.80    2.90
  -3  -7  -2   -0.10    1.70
  -3  -7  -2    7.20    2.10
   3   7   2    4.80    2.60
   3   7   2    4.00    2.10
  -3   7  -2    6.60    2.70
  -4  -7  -2    1.70    1.80
  -4  -7  -2   -1.40    1.60
   4  -7   2    0.00    2.00
  -4  -7  -2    0.90    1.40
   4  -7   2   -1.10    1.80
   4   7   2    0.80    1.90
   4   7   2    2.30    1.80
  -4   7  -2   -1.10    1.70
  -5  -7  -2    3.00    1.60
  -5  -7  -2    2.10    2.30
   5  -7   2    2.50    2.30
  -5  -7  -2    1.70    1.90
   5  -7   2   -0.40    2.00
  -5   7  -2   -0.90    1.80
   5   7   2    1.70    1.80
   6  -7   2   65.79    7.10
  -6  -7  -2   61.19    7.30
   6  -7   2   72.39    8.50
  -6  -7  -2   61.59    7.10
  -6   7  -2   62.59    7.20
   6   7   2   69.69    6.90
  -7  -7  -2   88.89    7.80
   7  -7   2  109.79    9.40
   7  -7   2   91.49    8.00
  -7  -7  -2   97.49    9.50
   7   7   2   92.69    7.40
   7   7   2   94.99    7.50
  -7   7  -2   87.19    8.90
   8  -7   2    5.20    2.70
  -8  -7  -2    4.00    2.60
   8  -7   2    9.70    3.50
  -8  -7  -2    5.20    2.40
  -8   7  -2   11.80    3.20
   8   7   2   11.00    2.60
   8   7   2   10.00    2.60
   9  -7   2    0.90    2.40
  -9  -7  -2   -0.20    1.60
   9  -7   2    1.30    2.60
  -9  -7  -2    0.40    2.00
  -9   7  -2    0.90    2.00
   9   7   2   -0.30    1.80
   9   7   2   -0.10    1.30
  -9   7  -2   -1.30    1.50
 -10  -7  -2    9.70    3.30
  10  -7   2    9.90    3.70
  10  -7   2    5.30    3.10
 -10   7  -2   11.10    2.50
 -10   7  -2   10.60    3.20
  10   7   2    8.30    2.70
  11  -7   2    3.00    2.60
 -11  -7  -2    5.90    2.90
  11  -7   2    2.80    2.50
 -11   7  -2    5.00    2.60
 -11   7  -2    4.60    2.00
  11   7   2    4.30    2.00
  12  -7   2    2.30    2.70
 -12  -7  -2    3.00    2.50
  12  -7   2    1.80    2.60
 -12   7  -2    3.80    2.60
 -12   7  -2    4.20    1.80
  12   7   2    2.80    1.90
  13  -7   2   13.40    3.90
  13  -7   2    2.80    2.70
 -13  -7  -2    8.00    3.40
  13   7   2    6.70    2.40
 -13   7  -2   26.80    4.80
 -13   7  -2   15.40    2.90
  14  -7   2    1.40    2.90
  14  -7   2   -1.20    2.60
 -14  -7  -2   -1.40    2.50
  14   7   2    3.10    2.10
 -14   7  -2   -0.30    2.40
 -14   7  -2    0.70    1.30
 -15  -7  -2   12.70    4.20
  15  -7   2    7.70    3.50
  15  -7   2    3.40    3.60
 -15   7  -2    8.60    2.70
 -15   7  -2   14.70    4.00
  15   7   2   14.50    3.40
  16  -7   2    7.80    4.00
  16  -7   2   12.40    4.00
 -16  -7  -2    9.80    4.10
  16   7   2    5.10    2.50
 -16   7  -2   15.00    3.10
 -16   7  -2   16.00    4.30
 -17  -7  -2   11.90    4.40
  17   7   2   11.60    3.20
 -16  -8   2    6.50    3.90
  16  -8  -2   -1.70    2.80
 -16   8   2   -2.20    2.60
  16   8  -2    4.30    2.70
  15  -8  -2   68.29    9.00
 -15  -8   2   72.09    9.70
 -15   8   2   49.70    7.70
  15   8  -2   61.49    7.60
  14  -8  -2    0.40    3.20
 -14  -8   2   -0.30    2.80
  14   8  -2    2.00    2.30
 -14   8   2    1.70    2.60
  13  -8  -2   -0.50    2.70
 -13  -8   2    4.80    3.50
 -13   8   2    2.80    2.90
  13   8  -2    1.20    2.30
 -12  -8   2    0.70    2.90
  12  -8  -2    5.60    3.50
  12   8  -2    3.90    2.50
 -12   8   2    5.70    3.60
  11  -8  -2   39.30    6.60
 -11  -8   2   34.30    6.30
  11   8  -2   27.80    4.90
 -11   8   2   37.30    6.20
 -10  -8   2   -0.90    2.40
  10  -8  -2   -0.60    2.60
 -10  -8   2   -0.50    2.60
  10   8  -2    0.60    1.70
 -10   8   2    3.70    2.80
  -9  -8   2  116.19   11.70
  -9  -8   2  117.19   10.00
   9  -8  -2  113.09   11.50
  -9   8   2  124.99   10.30
   9   8  -2  104.69    8.50
   8  -8  -2    6.70    3.40
  -8  -8   2   11.20    3.90
  -8  -8   2    9.10    3.40
  -8   8   2    7.30    3.10
   8   8  -2    8.30    2.60
   7  -8  -2    3.30    2.50
  -7  -8   2    3.10    3.00
  -7  -8   2    7.10    2.90
  -7   8   2    3.80    2.80
   7   8  -2    1.90    1.90
  -6  -8   2   82.49    9.50
  -6  -8   2   83.29    9.30
   6  -8  -2   91.19    9.90
  -6   8   2   69.39    8.30
   6   8  -2   85.09    8.30
   5  -8  -2  136.59   11.40
  -5  -8   2  151.68   11.70
  -5  -8   2  140.89   11.40
  -5   8   2  140.79   11.10
   5   8  -2  122.99    9.90
  -4  -8   2   -0.20    2.10
   4  -8  -2    4.40    2.80
   4   8  -2    2.90    2.10
  -4   8   2   -0.60    2.00
  -3  -8   2    5.60    3.00
   3  -8  -2    6.70    3.10
   3   8  -2    5.90    2.50
  -3   8   2    9.40    3.00
  -2  -8   2  159.98   12.40
   2  -8  -2  144.99   11.90
  -2   8   2  156.08   11.70
   2   8  -2  153.48   11.30
   1  -8  -2    8.20    3.40
  -1  -8   2   17.70    4.20
   1   8  -2   13.90    3.40
  -1   8   2    5.20    2.70
   0  -8  -2    3.70    2.90
   0  -8   2    5.30    2.90
   0   8  -2    6.40    2.80
   0   8   2    5.80    2.60
   1  -8   2   33.90    6.00
  -1  -8  -2   30.50    5.50
  -1   8  -2   42.50    6.00
   1   8   2   55.29    6.40
   2  -8   2   38.40    6.40
  -2  -8  -2   47.00    6.70
  -2  -8  -2   64.19    7.60
  -2   8  -2   54.09    6.80
   2   8   2   52.79    6.50
   3  -8   2   11.50    3.90
  -3  -8  -2   16.40    4.10
  -3  -8  -2   13.00    3.70
   3   8   2   17.10    3.70
  -3   8  -2   13.00    3.80
  -4  -8  -2   -0.30    2.20
   4  -8   2    0.60    2.50
  -4  -8  -2   -0.20    1.80
   4   8   2    2.00    2.20
  -4   8  -2   -1.20    1.80
  -5  -8  -2    1.00    1.90
  -5  -8  -2   -2.50    2.20
   5  -8   2   -0.80    2.30
  -5   8  -2   -0.80    1.70
   5   8   2    1.00    1.80
  -6  -8  -2   -1.00    2.20
   6  -8   2    2.00    2.50
  -6  -8  -2    2.80    2.30
   6  -8   2    5.00    3.30
  -6   8  -2    5.00    2.60
   6   8   2    3.80    2.30
  -7  -8  -2    2.20    2.30
  -7  -8  -2    2.60    2.50
   7  -8   2    2.50    2.90
   7  -8   2   -1.40    2.40
   7   8   2   -0.70    1.50
   7   8   2    2.80    2.00
  -7   8  -2   -0.10    1.90
  -8  -8  -2    7.50    3.50
  -8  -8  -2    8.10    2.90
   8  -8   2   10.40    3.90
   8  -8   2    5.20    3.00
  -8   8  -2    8.50    3.30
   8   8   2    8.40    2.60
   8   8   2    6.50    2.50
   9  -8   2   50.19    6.50
   9  -8   2   42.70    7.00
  -9  -8  -2   52.19    7.40
  -9   8  -2   49.50    5.90
  -9   8  -2   46.40    6.70
   9   8   2   44.20    6.00
  10  -8   2   61.09    7.50
  10  -8   2   47.40    7.80
 -10  -8  -2   52.49    7.60
  10   8   2   53.99    6.70
 -10   8  -2   56.19    6.20
 -10   8  -2   61.99    7.80
  11  -8   2   54.29    7.90
 -11  -8  -2   46.40    7.30
  11  -8   2   37.50    6.00
 -11   8  -2   42.60    5.30
 -11   8  -2   51.69    7.00
  11   8   2   44.60    6.10
 -12  -8  -2   -0.10    2.60
  12  -8   2    0.40    2.60
  12  -8   2   -1.50    2.30
 -12   8  -2   -0.10    1.50
  12   8   2    1.90    1.80
 -12   8  -2    0.40    2.50
 -13  -8  -2    1.20    3.00
  13  -8   2   -2.20    2.40
  13  -8   2   -0.70    2.90
  13   8   2   -0.70    1.70
 -13   8  -2    0.20    1.70
 -13   8  -2   -4.90    2.30
  14  -8   2   -1.70    3.10
  14  -8   2    0.50    3.10
 -14  -8  -2   -0.60    2.90
 -14   8  -2    2.30    3.10
  14   8   2   -0.90    2.10
 -14   8  -2    6.00    2.40
 -15  -8  -2   28.20    6.40
  15  -8   2   40.60    7.00
 -15   8  -2   26.80    5.60
  15   8   2   36.80    5.60
 -13  -9   2    4.10    3.60
  13  -9  -2    1.10    3.60
 -13   9   2    4.20    3.50
  13   9  -2    0.40    2.20
  12  -9  -2    2.50    3.60
 -12  -9   2   -1.60    2.70
  12   9  -2    3.70    2.70
 -12   9   2    5.10    3.20
  11  -9  -2   18.70    5.30
 -11  -9   2   20.20    5.90
 -11   9   2   16.20    4.60
  11   9  -2   13.60    3.90
 -10  -9   2    6.00    3.50
  10  -9  -2    4.40    3.50
 -10  -9   2    7.70    4.20
 -10   9   2    4.00    3.10
   9  -9  -2   12.80    4.20
  -9  -9   2   11.40    3.90
  -9  -9   2    8.60    4.20
  -9   9   2   14.60    4.30
   9   9  -2   10.00    2.90
  -8  -9   2   19.40    5.40
  -8  -9   2   26.70    5.60
   8  -9  -2   27.20    6.00
  -8   9   2   26.90    5.50
   8   9  -2   30.20    4.90
  -7  -9   2   18.80    5.10
  -7  -9   2   12.80    4.20
   7  -9  -2    7.80    3.70
   7   9  -2   11.50    3.30
  -7   9   2   11.80    3.80
   6  -9  -2   -0.30    2.70
  -6  -9   2    3.20    2.50
   6   9  -2    3.70    2.40
  -6   9   2    1.50    2.70
   5  -9  -2   31.00    6.10
  -5  -9   2   16.60    4.70
  -5   9   2   26.60    5.30
   5   9  -2   34.30    5.50
  -4  -9   2   -0.80    2.50
   4  -9  -2    0.60    2.60
   4   9  -2    2.90    2.50
  -4   9   2    1.00    2.40
  -3  -9   2   -0.30    2.40
   3  -9  -2    1.20    2.80
  -3   9   2    3.80    2.70
   3   9  -2    0.70    2.20
  -2  -9   2    0.70    2.80
   2  -9  -2   -0.70    2.70
   2   9  -2    2.30    2.40
  -2   9   2    4.30    2.80
   1  -9  -2   -0.70    2.50
  -1  -9   2    5.00    3.00
   1   9  -2    2.40    2.30
  -1   9   2    0.90    2.30
   0  -9  -2   86.69    9.80
   0  -9   2   87.29   10.20
   0   9  -2   70.99    8.60
   0   9   2   92.19    9.60
  -1  -9  -2   -0.20    2.40
   1  -9   2   -0.60    2.20
   1   9   2    0.00    2.20
  -1   9  -2    0.50    2.30
  -2  -9  -2    2.90    2.90
   2  -9   2    6.20    3.70
   2   9   2    9.50    3.30
  -2   9  -2    6.00    2.80
  -3  -9  -2    2.60    2.80
   3  -9   2    1.90    2.80
   3   9   2    1.20    2.40
  -3   9  -2    6.50    3.30
  -4  -9  -2   -1.10    2.40
  -4  -9  -2    0.70    3.10
   4  -9   2    1.60    2.60
   4   9   2    0.90    2.20
  -4   9  -2   -3.20    2.00
  -5  -9  -2    1.50    3.10
  -5  -9  -2    2.30    2.90
   5  -9   2    1.00    2.90
  -5   9  -2    5.20    3.20
   5   9   2    2.30    2.20
  -6  -9  -2    2.30    3.30
  -6  -9  -2    3.60    3.00
   6  -9   2    7.30    4.10
   6   9   2    3.30    2.50
  -6   9  -2    1.80    2.90
   7  -9   2   13.30    4.50
  -7  -9  -2   10.40    4.10
  -7  -9  -2   15.90    4.40
  -7   9  -2   23.00    5.20
   7   9   2   16.90    3.90
   7   9   2   12.20    3.20
  -8  -9  -2    3.40    2.90
   8  -9   2   -3.90    2.30
   8   9   2   -2.00    1.60
  -8   9  -2    1.50    2.80
   9  -9   2   10.40    3.80
   9  -9   2    0.20    3.30
  -9  -9  -2    5.90    3.90
  -9   9  -2    8.00    2.90
   9   9   2   11.00    3.40
  -9   9  -2   11.40    4.10
  10  -9   2   28.90    6.60
  10  -9   2   47.00    6.90
 -10  -9  -2   23.40    6.00
 -10   9  -2   28.10    6.20
  10   9   2   48.50    6.30
 -10   9  -2   42.50    5.70
  11  -9   2    3.30    3.30
  11  -9   2    0.60    3.50
 -11  -9  -2    4.60    3.70
  11   9   2    0.40    2.00
 -11   9  -2    0.60    2.00
 -11   9  -2    4.10    3.30
  12  -9   2   19.30    5.70
  12  -9   2   23.20    6.10
 -12  -9  -2   22.60    5.90
  12   9   2   15.80    3.90
 -12   9  -2   12.50    4.70
   9 -10  -2   23.70    6.40
  -9 -10   2   12.70    5.50
  -9 -10   2   17.10    4.90
   9  10  -2   18.60    4.40
  -9  10   2    9.70    4.60
   8 -10  -2    3.40    3.80
  -8 -10   2    1.70    3.20
  -8  10   2    3.80    3.70
   8  10  -2   -1.70    2.20
  -7 -10   2   10.20    4.50
   7 -10  -2    8.10    3.90
   7  10  -2    5.30    3.10
  -7  10   2   15.50    4.80
  -6 -10   2   12.40    4.40
   6 -10  -2    7.20    4.10
  -6  10   2    8.90    3.80
   6  10  -2   11.60    3.60
   5 -10  -2    6.30    3.60
  -5 -10   2    3.00    3.20
  -5  10   2   -0.20    2.70
   5  10  -2    3.10    3.00
  -4 -10   2    7.10    3.90
   4 -10  -2   12.30    4.70
  -4  10   2    7.40    4.00
   4  10  -2    9.90    3.50
  -3 -10   2    2.90    3.30
   3 -10  -2    3.00    3.30
   3  10  -2    1.30    2.30
  -3  10   2   -1.30    2.60
  -2 -10   2   27.90    6.40
   2 -10  -2   35.90    6.70
   2  10  -2   39.30    6.40
  -2  10   2   33.90    6.40
  -1 -10   2   28.00    6.40
   1 -10  -2   46.90    7.50
  -1  10   2   35.20    6.30
   1  10  -2   31.30    5.90
   0 -10  -2   -1.20    2.50
   0 -10   2   -1.40    2.80
   0  10   2    1.80    2.90
   0  10  -2   -0.50    2.30
  -1 -10  -2    4.20    3.50
   1 -10   2    4.30    3.70
  -1  10  -2    7.60    3.70
   1  10   2    5.80    3.40
  -2 -10  -2  103.89   11.60
   2 -10   2  124.39   13.00
  -2  10  -2   75.79   10.10
   2  10   2  109.49   11.00
  -3 -10  -2    0.10    3.00
   3 -10   2    0.20    3.10
   3  10   2   -0.40    2.50
  -3  10  -2   -1.60    2.40
   4 -10   2    4.30    3.70
  -4 -10  -2    4.90    3.60
   4  10   2    2.90    3.00
  -4  10  -2    5.70    3.60
   5 -10   2   19.50    5.70
  -5 -10  -2   19.90    5.30
  -5  10  -2   19.70    5.30
   5  10   2   16.30    4.30
  -6 -10  -2   -2.40    2.80
   6 -10   2    0.70    3.40
  -6 -10  -2    1.30    3.20
   6  10   2    0.90    2.40
  -6  10  -2    2.50    3.30
  -7 -10  -2    0.40    3.10
   7 -10   2   -0.90    3.20
  -7 -10  -2   -3.20    4.20
   7  10   2    1.10    2.30
  -7  10  -2   -5.90    2.30
   8 -10   2    2.40    3.90
  -8 -10  -2    0.10    3.80
   8  10   2   -0.40    1.80
  -8  10  -2   -3.20    2.80
  -9  10  -2   38.50    6.00
  -9  10  -2   37.70    7.20
   9  10   2   41.70    6.60
 -23   0   3   -0.80    2.20
  23   0  -3   -0.10    4.00
 -23   0   3    1.70    2.00
  23   0  -3   -0.30    1.70
  22   0  -3    1.60    1.50
  22   0  -3    1.50    4.30
 -22   0   3    1.60    2.50
 -22   0   3   -0.30    1.80
  21   0  -3    1.10    4.40
 -21   0   3   -0.90    1.70
 -21   0   3    1.60    1.80
  21   0  -3    3.70    1.70
  20   0  -3    0.80    1.20
  20   0  -3   -4.30    3.50
 -20   0   3   -2.00    1.20
 -20   0   3    2.50    1.90
 -19   0   3    0.80    1.70
  19   0  -3   -2.40    3.10
  19   0  -3    1.20    1.20
 -19   0   3    1.90    1.40
 -18   0   3   -1.10    1.10
  18   0  -3   -0.20    3.00
 -18   0   3    0.60    1.50
  18   0  -3   -0.30    1.00
 -17   0   3   -0.30    1.60
  17   0  -3   -1.50    2.70
  17   0  -3    1.20    0.90
 -17   0   3   -0.10    1.10
 -16   0   3   -0.20    1.00
 -16   0   3   -0.40    1.30
  16   0  -3    0.50    2.70
  16   0  -3   -0.20    0.90
 -15   0   3    0.10    1.00
  15   0  -3   -0.20    0.80
  15   0  -3    0.40    2.70
 -15   0   3    0.10    1.50
 -14   0   3   -0.80    1.00
  14   0  -3   -0.60    0.60
 -14   0   3    0.30    0.90
  14   0  -3    0.20    2.40
 -13   0   3    0.60    0.90
  13   0  -3    2.50    2.80
  13   0  -3   -0.50    0.60
 -13   0   3   -0.60    1.10
  12   0  -3    0.40    0.60
  12   0  -3   -3.20    1.70
 -12   0   3    0.00    1.20
 -12   0   3    0.50    0.70
  12   0  -3    0.90    0.80
  11   0  -3   -0.10    1.90
  11   0  -3    0.20    0.60
 -11   0   3    0.40    0.50
 -11   0   3    0.80    1.00
  11   0  -3   -0.60    0.40
  10   0  -3   -2.90    1.40
  10   0  -3   -0.20    0.40
  10   0  -3   -0.30    0.40
 -10   0   3   -0.50    0.40
 -10   0   3   -0.20    0.90
  -9   0   3    1.10    1.00
   9   0  -3    0.10    0.50
   9   0  -3    2.00    1.70
  -9   0   3    0.30    0.50
   9   0  -3    0.10    0.40
   8   0  -3    0.10    0.40
  -8   0   3    0.10    0.40
  -8   0   3   -0.70    0.80
   8   0  -3    0.80    1.50
   8   0  -3    0.20    0.40
  -7   0   3   -0.20    0.40
  -7   0   3   -0.90    0.70
   7   0  -3   -0.80    1.20
   7   0  -3    0.30    0.40
   7   0  -3   -0.40    0.30
   6   0  -3   -0.10    0.30
  -6   0   3    0.10    0.30
   6   0  -3    0.20    0.30
   6   0  -3    2.20    1.50
  -6   0   3   -0.70    0.90
  -5   0   3    1.20    1.00
   5   0  -3    0.30    0.30
   5   0  -3    0.30    0.30
   5   0  -3    1.00    1.20
  -5   0   3    0.00    0.30
   4   0  -3   -1.20    0.90
  -4   0   3   -0.20    0.30
   4   0  -3    0.20    0.30
  -4   0   3   -1.70    0.70
   4   0  -3    0.00    0.20
   3   0  -3    1.10    0.80
   3   0  -3   -0.20    0.20
  -3   0   3    0.00    0.60
  -3   0   3    0.00    0.30
   2   0  -3    0.50    0.60
  -2   0   3   -0.70    0.40
   2   0  -3   -0.10    0.20
   1   0  -3   -0.10    0.20
  -1   0   3    0.10    0.20
  -1   0   3    0.60    0.50
   1   0  -3    0.10    0.40
   0   0  -3    0.20    0.20
   0   0  -3    0.10    0.20
   0   0   3    1.00    0.30
   0   0  -3    0.30    0.40
   1   0   3    0.40    0.20
  -1   0  -3    0.90    0.50
   1   0   3    0.10    0.20
  -1   0  -3   -0.10    0.20
  -1   0  -3    0.10    0.20
  -2   0  -3   -0.20    0.30
  -2   0  -3   -0.50    0.40
  -2   0  -3   -0.10    0.20
   2   0   3    0.30    0.30
   2   0   3    0.60    0.30
   3   0   3    0.10    0.30
  -3   0  -3   -0.10    0.50
   3   0   3    0.20    0.30
  -3   0  -3   -0.50    0.40
  -3   0  -3    0.30    0.20
  -3   0  -3    0.60    0.40
  -4   0  -3    0.00    0.60
   4   0   3    0.10    0.30
   4   0   3   -0.20    0.40
  -4   0  -3    0.00    0.20
  -4   0  -3    0.40    0.40
  -5   0  -3   -0.10    0.60
  -5   0  -3    0.60    0.20
   5   0   3   -0.10    0.30
   5   0   3   -0.20    0.40
  -5   0  -3    0.50    0.40
   6   0   3   -0.60    0.30
  -6   0  -3   -0.30    0.40
  -6   0  -3    0.20    0.30
  -6   0  -3    0.60    0.80
   6   0   3    0.20    0.40
  -7   0  -3   -0.20    0.40
   7   0   3    0.00    0.50
  -7   0  -3    0.50    0.60
   7   0   3    0.50    0.40
   8   0   3    0.30    0.50
  -8   0  -3   -0.20    0.60
  -8   0  -3   -0.20    0.60
  -9   0  -3    0.40    0.80
   9   0   3   -0.10    0.40
  -9   0  -3   -0.60    0.50
  10   0   3    0.30    0.60
 -10   0  -3    0.00    0.60
 -10   0  -3   -0.60    0.80
 -11   0  -3    0.30    0.70
 -11   0  -3    0.10    0.90
  11   0   3   -0.20    0.60
 -12   0  -3    1.50    1.30
 -12   0  -3   -0.70    0.70
  12   0   3    0.40    0.70
 -13   0  -3   -0.10    0.70
  13   0   3   -0.20    0.70
 -13   0  -3    0.50    1.20
 -14   0  -3    0.70    1.40
 -14   0  -3    1.70    1.10
  14   0   3   -0.90    0.70
  15   0   3   -0.20    1.00
 -15   0  -3   -1.20    1.00
 -15   0  -3    1.00    1.20
 -16   0  -3   -0.30    1.10
  16   0   3    0.40    1.20
 -16   0  -3    0.80    1.40
 -17   0  -3   -1.20    1.50
  17   0   3   -0.50    1.20
 -17   0  -3   -0.90    1.20
 -18   0  -3    2.40    1.70
 -18   0  -3    0.10    1.80
  18   0   3    1.40    1.40
 -19   0  -3    0.50    1.60
  19   0   3    1.10    1.70
 -19   0  -3   -0.50    1.70
  20   0   3    0.80    1.60
 -20   0  -3   -0.90    1.70
 -20   0  -3    0.20    2.00
  21   0   3    7.40    4.40
 -21   0  -3   -2.80    1.80
 -21   0  -3    0.70    2.30
  21   0   3    1.90    2.00
  22   0   3    8.50    5.20
  22   0   3    0.40    1.70
 -22   0  -3   -1.90    1.60
 -22   0  -3    3.20    2.40
 -23  -1   3    5.00    3.20
 -23  -1   3   22.60    4.60
  23  -1  -3   20.20    7.10
 -23   1   3   17.00    4.30
  23   1  -3   10.20    2.70
  23   1  -3   20.70    7.00
 -22  -1   3    6.70    2.90
  22  -1  -3    3.00    4.60
 -22  -1   3    8.10    2.90
  22  -1  -3   10.60    2.60
  22   1  -3    4.50    4.80
  22   1  -3    6.00    2.00
 -22   1   3   14.20    3.80
 -22   1   3    9.40    3.00
 -21  -1   3    4.60    2.40
  21  -1  -3   11.20    4.70
  21  -1  -3    6.00    2.00
 -21  -1   3    0.10    2.00
  21   1  -3    3.30    1.70
 -21   1   3    7.40    2.80
  21   1  -3    3.20    4.50
 -21   1   3    4.70    2.30
 -20  -1   3   30.10    5.30
 -20  -1   3   23.40    4.20
  20  -1  -3   22.00    5.90
  20  -1  -3   26.10    3.70
  20   1  -3   26.50    6.50
 -20   1   3   26.40    4.70
 -20   1   3   27.90    4.20
  20   1  -3   25.00    3.80
  19  -1  -3   -0.30    0.90
 -19  -1   3    1.10    1.60
  19  -1  -3   -0.20    3.10
 -19  -1   3    1.50    2.00
 -19   1   3   -1.50    1.60
  19   1  -3   -0.40    2.90
  19   1  -3    0.30    1.20
 -19   1   3    0.10    1.20
  18  -1  -3  104.99    7.50
  18  -1  -3  116.09   12.00
 -18  -1   3  114.59    8.50
 -18  -1   3  110.59    8.80
  18   1  -3  114.49    7.80
 -18   1   3  115.59    8.10
 -18   1   3  109.99    8.90
  18   1  -3  119.19   12.20
 -17  -1   3   30.50    4.20
 -17  -1   3   33.00    4.60
  17  -1  -3   34.10    6.00
  17  -1  -3   32.50    3.70
  17   1  -3   26.90    5.70
  17   1  -3   29.40    3.80
 -17   1   3   31.10    4.90
 -17   1   3   31.00    3.90
 -16  -1   3    2.70    1.90
  16  -1  -3    0.90    3.00
  16  -1  -3    0.20    0.90
 -16  -1   3    0.00    0.90
  16   1  -3   -1.50    2.50
 -16   1   3   -2.10    1.40
 -16   1   3   -0.10    0.90
  16   1  -3    1.00    0.90
 -15  -1   3    3.90    1.50
 -15  -1   3    4.60    2.10
  15  -1  -3    4.30    3.30
 -15  -1   3    2.20    1.40
  15  -1  -3    4.20    1.40
 -15   1   3    3.90    1.30
  15   1  -3    5.40    1.50
 -15   1   3    4.00    2.10
  15   1  -3    8.50    3.40
  14  -1  -3   22.10    2.60
 -14  -1   3   17.70    3.30
  14  -1  -3   21.70    4.70
 -14  -1   3   25.40    2.80
 -14  -1   3   24.50    3.40
 -14   1   3   22.30    2.90
  14   1  -3   21.30    2.20
 -14   1   3   19.70    3.30
  14   1  -3   22.30    2.70
  14   1  -3   17.20    4.40
 -13  -1   3   19.10    2.20
 -13  -1   3   21.80    3.30
  13  -1  -3   14.70    2.00
 -13  -1   3   13.80    2.50
  13  -1  -3   16.20    4.40
  13   1  -3   15.80    1.90
  13   1  -3   12.90    2.10
 -13   1   3   18.20    2.50
  13   1  -3   11.80    3.50
 -13   1   3   11.80    2.80
  12  -1  -3   47.60    6.10
 -12  -1   3   42.50    4.40
  12  -1  -3   54.49    3.60
 -12  -1   3   48.80    3.50
 -12  -1   3   45.00    4.70
 -12   1   3   44.10    5.00
  12   1  -3   51.19    3.30
 -12   1   3   47.60    3.70
  12   1  -3   48.90    6.40
  12   1  -3   43.80    3.60
 -11  -1   3  138.79    8.60
  11  -1  -3  147.39   10.10
 -11  -1   3  137.49    7.70
  11  -1  -3  130.09    7.50
 -11  -1   3  142.19    8.40
  11   1  -3  124.39    7.40
  11   1  -3  135.09    9.70
 -11   1   3  134.99    8.80
 -11   1   3  132.59    7.80
  11   1  -3  127.59    7.80
 -10  -1   3  182.28    9.80
 -10  -1   3  187.98   10.60
  10  -1  -3  189.28   11.80
  10  -1  -3  188.18    9.70
 -10  -1   3  184.28   10.40
  10   1  -3  182.78    9.50
 -10   1   3  168.78   10.80
  10   1  -3  162.18   11.40
 -10   1   3  157.58    9.70
  10   1  -3  187.98   10.00
  -9  -1   3    0.80    0.60
   9  -1  -3    5.00    2.00
   9  -1  -3    1.30    0.50
  -9  -1   3   -0.40    0.60
  -9  -1   3    0.00    0.80
   9   1  -3   -0.50    1.40
   9   1  -3    0.20    0.40
   9   1  -3    0.60    0.60
  -9   1   3    1.70    1.30
  -9   1   3    1.40    0.60
  -8  -1   3   93.79    5.90
  -8  -1   3   90.89    5.30
   8  -1  -3   92.79    5.10
   8  -1  -3   80.39    6.70
  -8  -1   3   94.89    5.80
   8   1  -3   85.79    5.40
  -8   1   3   88.39    5.20
   8   1  -3   91.39    5.10
   8   1  -3   99.29    6.80
  -8   1   3   85.99    6.10
  -7  -1   3  130.69    7.50
  -7  -1   3  128.89    7.10
   7  -1  -3  132.49    6.80
   7  -1  -3  128.59    8.50
  -7  -1   3  123.29    7.50
  -7   1   3  123.89    7.90
   7   1  -3  127.19    7.30
   7   1  -3  124.69    8.20
  -7   1   3  129.99    6.90
   7   1  -3  130.29    6.90
  -6  -1   3  931.41   45.60
   6  -1  -3  913.91   45.60
   6  -1  -3  898.91   45.20
  -6  -1   3  920.91   45.90
   6  -1  -3  886.51   46.70
  -6  -1   3  986.10   46.10
   6   1  -3  943.91   45.40
   6   1  -3  895.31   46.50
  -6   1   3  951.00   46.40
  -6   1   3  889.81   45.20
   6   1  -3  923.11   45.70
   5  -1  -3   61.89    3.50
   5  -1  -3   53.29    4.80
  -5  -1   3   63.29    4.20
   5  -1  -3   66.79    3.90
  -5  -1   3   66.29    4.00
  -5  -1   3   64.39    4.20
   5   1  -3   68.79    3.80
   5   1  -3   64.99    4.60
  -5   1   3   69.99    4.70
  -5   1   3   63.99    3.50
  -4  -1   3 1160.78   53.79
   4  -1  -3 1160.78   54.69
   4  -1  -3 1099.19   53.69
  -4  -1   3 1051.89   53.89
   4  -1  -3 1032.70   53.19
  -4  -1   3 1095.29   53.79
   4   1  -3 1113.59   53.59
  -4   1   3 1103.79   53.19
  -4   1   3 1154.88   54.39
   4   1  -3  946.91   53.99
  -3  -1   3  865.91   42.40
   3  -1  -3  856.91   41.80
   3  -1  -3  842.22   43.00
   3  -1  -3  815.82   42.30
  -3  -1   3  888.41   42.60
  -3  -1   3  887.31   42.30
  -3   1   3  886.51   42.80
   3   1  -3  812.52   42.50
   3   1  -3  882.81   42.20
  -3   1   3  835.42   41.70
   2  -1  -3  140.89    7.50
  -2  -1   3  147.69    7.50
   2  -1  -3  132.19    8.00
   2  -1  -3  122.29    7.20
  -2  -1   3  133.39    7.50
  -2  -1   3  134.89    7.20
  -2   1   3  148.59    7.90
   2   1  -3  146.89    7.40
   2   1  -3  129.89    7.20
   1  -1  -3  263.77   13.00
  -1  -1   3  267.87   13.00
   1  -1  -3  250.07   12.40
  -1  -1   3  256.97   13.00
   1  -1  -3  247.38   13.40
   1  -1  -3  236.98   12.70
  -1  -1   3  257.27   12.60
   1   1  -3  238.88   12.70
   1   1  -3  244.18   12.80
  -1   1   3  271.37   13.40
  -1   1   3  236.48   12.40
   0  -1  -3 1243.48   59.29
   0  -1  -3 1210.88   59.99
   0  -1   3 1243.28   59.59
   0  -1   3 1201.58   59.69
   0  -1  -3 1142.59   59.19
   0  -1  -3 1256.97   59.49
   0   1  -3 1150.28   59.29
   0   1   3 1252.17   59.19
   1  -1   3  678.03   36.10
  -1  -1  -3  748.33   36.50
  -1  -1  -3  750.72   35.80
   1  -1   3  765.32   36.00
  -1   1  -3  739.83   35.90
   1   1   3  734.83   35.70
  -1   1  -3  666.43   35.80
  -2  -1  -3   14.70    1.40
   2  -1   3   13.50    1.50
  -2  -1  -3   15.90    2.00
   2  -1   3   11.90    1.50
  -2   1  -3   13.00    1.30
  -2   1  -3   13.30    1.50
  -2   1  -3   16.00    1.60
   2   1   3   13.10    1.30
  -3  -1  -3  673.83   32.60
   3  -1   3  676.23   32.20
   3  -1   3  639.84   31.90
  -3  -1  -3  609.24   31.90
  -3   1  -3  597.84   31.80
  -3   1  -3  640.04   31.80
  -3   1  -3  642.34   31.90
   3   1   3  651.13   31.80
  -4  -1  -3  162.98    9.40
   4  -1   3  166.28    9.00
   4  -1   3  158.18    8.80
  -4  -1  -3  168.38    8.90
  -4   1  -3  161.78    8.70
  -4   1  -3  160.98    8.70
  -4   1  -3  160.38    8.80
   4   1   3  164.48    8.70
   5  -1   3   12.70    1.60
   5  -1   3   12.20    1.60
  -5  -1  -3    9.20    1.40
  -5  -1  -3    8.30    1.40
  -5   1  -3    8.80    1.40
   5   1   3    8.40    1.20
  -5   1  -3   12.20    1.40
  -5   1  -3    6.80    1.20
  -6  -1  -3   11.40    1.60
  -6  -1  -3   10.50    1.70
   6  -1   3   19.70    2.10
   6  -1   3   16.40    1.90
  -6   1  -3   14.50    1.90
   6   1   3   13.30    1.70
  -6   1  -3   11.00    1.50
  -6   1  -3   15.60    1.70
  -7  -1  -3  308.17   15.40
   7  -1   3  292.27   15.10
  -7  -1  -3  282.37   15.40
   7  -1   3  284.77   15.00
  -7   1  -3  296.97   15.20
  -7   1  -3  277.77   14.70
   7   1   3  287.67   15.10
  -7   1  -3  265.07   15.30
   8  -1   3   20.50    2.30
  -8  -1  -3   15.60    2.30
  -8  -1  -3   18.30    2.40
   8  -1   3   22.50    2.20
  -8   1  -3   21.70    2.10
  -8   1  -3   18.10    2.50
   8   1   3   18.00    2.10
  -8   1  -3   20.30    2.50
  -9  -1  -3  241.08   13.30
   9  -1   3  252.57   13.00
  -9  -1  -3  237.58   13.30
   9  -1   3  239.38   12.50
  -9   1  -3  210.58   13.20
   9   1   3  238.18   13.00
  -9   1  -3  232.18   12.40
  10  -1   3  230.48   13.10
  10  -1   3  234.58   12.70
 -10  -1  -3  237.68   13.60
 -10  -1  -3  261.07   13.80
  10   1   3  221.98   13.20
 -10   1  -3  255.77   13.30
 -10   1  -3  222.58   13.60
 -10   1  -3  248.38   12.60
  11  -1   3   91.59    6.30
 -11  -1  -3   89.49    6.60
 -11  -1  -3  105.69    7.00
  11  -1   3   98.69    5.80
 -11   1  -3   92.89    6.30
 -11   1  -3   96.09    6.90
 -11   1  -3   97.99    5.70
  11   1   3  102.19    6.50
  12  -1   3   -0.60    0.60
 -12  -1  -3    1.20    1.10
 -12  -1  -3   -1.20    0.70
  12   1   3    0.70    0.80
 -12   1  -3   -0.40    1.20
 -12   1  -3   -0.20    0.80
 -12   1  -3    0.60    0.80
  13  -1   3   48.70    4.30
 -13  -1  -3   46.30    5.10
 -13  -1  -3   53.89    5.60
  13   1   3   55.69    4.50
 -13   1  -3   66.09    5.30
 -13   1  -3   61.49    4.70
 -14  -1  -3  176.48   11.20
 -14  -1  -3  182.38   11.30
  14  -1   3  185.98   10.70
 -14   1  -3  181.08   10.80
 -14   1  -3  177.98   11.30
  14   1   3  141.39   10.20
 -15  -1  -3  129.39    9.60
  15  -1   3  137.09    9.00
 -15  -1  -3  135.89    9.60
  15   1   3  138.89    9.00
 -15   1  -3  133.59    9.60
 -15   1  -3  162.38    9.50
  16  -1   3  123.59    8.60
 -16  -1  -3  138.19    9.50
 -16  -1  -3  132.19    9.40
 -16   1  -3  129.99    9.40
  16   1   3  128.09    8.60
 -16   1  -3  122.39    8.70
 -17  -1  -3   37.10    5.10
  17  -1   3   34.50    4.40
 -17  -1  -3   42.70    5.50
  17   1   3   37.40    4.40
 -17   1  -3   35.80    4.60
 -17   1  -3   37.60    5.10
 -18  -1  -3   73.19    7.40
 -18  -1  -3   65.99    7.30
  18  -1   3   65.99    6.50
  18  -1   3   68.09    9.40
  18   1   3   64.19    6.40
 -18   1  -3   58.89    6.90
 -18   1  -3   71.59    7.10
 -19  -1  -3   11.20    3.10
 -19  -1  -3   10.30    3.00
  19  -1   3   10.00    2.60
  19  -1   3    8.30    3.80
 -19   1  -3    9.10    3.10
  19   1   3    8.30    2.40
 -19   1  -3   12.90    3.30
 -20  -1  -3   25.10    4.60
  20  -1   3   19.20    3.70
  20  -1   3   26.80    6.80
 -20  -1  -3   22.20    4.30
 -20   1  -3   27.30    4.60
 -20   1  -3   17.10    3.90
  20   1   3   15.50    3.30
 -21  -1  -3   -2.30    1.80
  21  -1   3    3.90    4.60
 -21  -1  -3   -1.90    1.80
  21  -1   3    1.20    1.80
  21   1   3    1.40    1.70
 -21   1  -3    0.20    2.20
 -21   1  -3    1.60    2.00
 -22  -1  -3   14.50    4.00
 -22  -1  -3    3.10    2.90
  22  -1   3    4.60    5.40
  22  -1   3    5.80    2.90
  22   1   3    3.00    2.30
  22   1   3    4.90    5.00
 -22   1  -3    4.70    2.80
 -22   1  -3    6.40    3.00
  23  -2  -3   15.50    6.60
 -23  -2   3    9.70    3.90
 -23  -2   3   15.50    4.10
 -23   2   3   15.40    4.10
  23   2  -3    7.50    5.70
  23   2  -3    9.70    3.10
 -22  -2   3   -1.00    2.30
  22  -2  -3   -2.20    4.40
 -22  -2   3   -1.40    1.80
  22   2  -3    1.20    1.80
 -22   2   3    2.20    2.50
  22   2  -3   -0.20    4.70
  21  -2  -3   10.10    5.60
 -21  -2   3    6.40    2.90
 -21  -2   3    5.30    2.70
  21   2  -3   11.00    2.60
 -21   2   3   10.50    3.50
  21   2  -3    7.40    4.70
  20  -2  -3    4.30    1.80
  20  -2  -3    0.60    3.80
 -20  -2   3    0.70    1.80
 -20  -2   3    1.80    2.20
 -20   2   3   -0.30    1.90
  20   2  -3   -0.10    1.50
 -20   2   3   -0.70    1.40
  20   2  -3    0.40    3.70
 -19  -2   3   16.40    3.70
 -19  -2   3   31.40    4.90
  19  -2  -3   20.70    3.30
  19  -2  -3   13.60    5.30
 -19   2   3   20.20    4.10
 -19   2   3   22.40    3.40
  19   2  -3   25.10    5.90
  19   2  -3   14.20    2.80
  18  -2  -3  126.49    8.60
  18  -2  -3  144.29   12.50
 -18  -2   3  117.89    9.80
 -18  -2   3  139.39   10.10
 -18   2   3  137.09    9.00
  18   2  -3  133.69    8.90
 -18   2   3  138.79   10.20
  18   2  -3  130.09   11.80
  17  -2  -3   52.69    7.80
  17  -2  -3   45.60    4.60
 -17  -2   3   39.70    5.40
 -17  -2   3   54.79    6.40
 -17   2   3   68.29    7.10
  17   2  -3   53.39    7.60
 -17   2   3   52.59    5.20
  17   2  -3   46.40    4.90
  16  -2  -3    4.20    3.50
 -16  -2   3   15.00    3.10
 -16  -2   3   16.60    3.40
  16  -2  -3   10.00    2.00
 -16   2   3    9.30    2.00
  16   2  -3    8.50    2.00
 -16   2   3   10.30    2.90
  16   2  -3    9.60    3.70
  15  -2  -3    0.20    2.80
  15  -2  -3    0.90    1.00
 -15  -2   3    1.10    1.40
 -15  -2   3    1.10    1.40
 -15   2   3   -0.30    1.40
  15   2  -3    0.70    1.10
  15   2  -3    0.90    2.50
 -15   2   3    0.10    0.80
 -14  -2   3    0.90    1.00
 -14  -2   3   -0.90    1.10
  14  -2  -3    0.10    0.90
  14  -2  -3    4.70    3.40
 -14  -2   3    1.30    1.30
  14   2  -3    2.10    0.80
 -14   2   3   -0.20    1.30
  14   2  -3    0.20    2.00
 -14   2   3   -1.00    0.70
  14   2  -3    0.80    1.00
  13  -2  -3    3.50    1.20
 -13  -2   3    6.20    1.90
 -13  -2   3    4.90    1.80
  13  -2  -3    4.80    3.00
 -13  -2   3    5.40    1.50
 -13   2   3    4.90    1.30
  13   2  -3    4.20    1.30
 -13   2   3    3.60    1.80
  13   2  -3    5.50    1.10
  12  -2  -3  127.29   10.20
 -12  -2   3  135.69    7.90
  12  -2  -3  124.79    7.60
 -12  -2   3  139.89    8.90
 -12  -2   3  135.39    8.60
 -12   2   3  113.99    8.70
  12   2  -3  125.59    7.20
 -12   2   3  128.49    7.60
  12   2  -3  146.79    8.30
 -11  -2   3   34.60    3.90
 -11  -2   3   35.90    3.10
  11  -2  -3   36.70    2.80
 -11  -2   3   29.80    3.80
  11  -2  -3   31.20    5.10
  11   2  -3   30.40    3.30
 -11   2   3   34.10    4.40
  11   2  -3   29.90    2.40
 -11   2   3   33.90    2.70
 -10  -2   3   39.30    4.00
 -10  -2   3   35.60    4.10
  10  -2  -3   37.30    5.10
 -10  -2   3   35.90    3.10
  10  -2  -3   38.10    2.80
  10   2  -3   41.90    3.40
 -10   2   3   36.90    2.70
 -10   2   3   44.20    4.60
  10   2  -3   34.50    2.60
   9  -2  -3    1.80    2.00
  -9  -2   3    1.10    1.00
   9  -2  -3    0.90    0.60
  -9  -2   3    1.60    1.00
  -9  -2   3    0.80    0.80
   9  -2  -3    0.50    1.00
  -9   2   3    0.00    1.20
   9   2  -3    0.70    0.70
  -9   2   3    0.80    0.50
   9   2  -3    0.50    0.50
  -8  -2   3 1438.66   71.69
   8  -2  -3 1476.55   72.19
   8  -2  -3 1501.55   71.09
  -8  -2   3 1478.55   72.29
  -8  -2   3 1459.45   71.69
   8  -2  -3 1503.85   73.09
   8   2  -3 1435.36   71.79
  -8   2   3 1354.06   72.29
   8   2  -3 1317.67   71.09
  -8   2   3 1510.55   71.09
  -7  -2   3   26.50    2.40
   7  -2  -3   25.70    2.10
   7  -2  -3   27.20    3.10
  -7  -2   3   27.30    3.20
  -7  -2   3   26.90    2.80
   7  -2  -3   28.20    3.90
  -7   2   3   30.60    3.60
   7   2  -3   24.80    2.00
  -7   2   3   27.10    1.90
   6  -2  -3  500.85   24.60
   6  -2  -3  475.35   25.10
  -6  -2   3  466.65   24.50
  -6  -2   3  469.75   23.90
   6  -2  -3  477.45   23.60
  -6  -2   3  453.95   24.10
  -6   2   3  478.55   24.70
   6   2  -3  465.45   23.70
  -6   2   3  455.75   23.40
   5  -2  -3  188.48   11.90
  -5  -2   3  211.68   11.70
   5  -2  -3  216.88   11.10
  -5  -2   3  212.48   11.90
   5  -2  -3  227.58   12.80
  -5  -2   3  220.58   11.30
  -5   2   3  212.58   10.90
   5   2  -3  220.88   11.40
  -5   2   3  223.08   12.30
   4  -2  -3    5.30    0.90
   4  -2  -3    4.10    1.20
  -4  -2   3    3.30    0.80
   4  -2  -3    2.40    1.80
  -4  -2   3    5.30    1.30
  -4  -2   3    3.40    1.10
  -4   2   3    2.50    1.40
   4   2  -3    4.50    1.00
   3  -2  -3  452.15   21.80
  -3  -2   3  439.36   22.60
   3  -2  -3  427.06   22.60
  -3  -2   3  428.06   21.70
   3  -2  -3  428.46   23.00
   3   2  -3  456.85   22.20
   3   2  -3  451.25   22.00
  -3   2   3  407.86   22.60
  -2  -2   3  444.96   22.90
   2  -2  -3  407.46   22.80
   2  -2  -3  477.85   23.30
   2  -2  -3  448.86   22.20
  -2  -2   3  473.85   21.80
  -2  -2   3  460.45   22.90
   2   2  -3  454.75   22.50
  -2   2   3  377.26   22.90
   2   2  -3  437.86   22.00
   1  -2  -3    0.90    0.80
  -1  -2   3    1.70    1.10
  -1  -2   3   -0.20    0.80
   1  -2  -3    0.40    0.50
   1  -2  -3    1.50    1.30
   1   2  -3    0.80    0.60
  -1   2   3   -2.40    0.90
   0  -2   3  278.47   14.70
   0  -2  -3  256.87   14.00
   0  -2  -3  278.37   14.40
   0  -2  -3  281.87   14.80
   0   2  -3  269.77   14.30
   0   2   3  272.47   14.60
  -1  -2  -3  236.48   13.00
   1  -2   3  265.17   13.50
  -1  -2  -3  227.18   12.80
  -1  -2  -3  265.07   13.60
  -1   2  -3  236.18   12.20
   1   2   3  247.68   12.70
  -1   2  -3  257.37   13.10
  -2  -2  -3 1122.99   54.89
   2  -2   3  999.60   54.69
   2  -2   3 1139.89   54.49
  -2  -2  -3 1119.29   54.29
  -2  -2  -3 1107.69   54.29
  -2   2  -3 1080.29   54.49
  -2   2  -3 1088.89   53.69
   2   2   3 1121.49   54.19
   3  -2   3  249.38   13.10
  -3  -2  -3  237.28   13.10
  -3  -2  -3  249.08   12.40
  -3  -2  -3  225.18   12.60
   3  -2   3  250.27   12.80
  -3   2  -3  237.18   12.70
  -3   2  -3  239.18   12.20
   3   2   3  214.38   12.40
  -4  -2  -3  149.69    8.00
   4  -2   3  145.69    8.80
  -4  -2  -3  151.88    8.50
   4  -2   3  152.78    8.60
  -4  -2  -3  144.39    9.10
  -4   2  -3  145.49    8.10
   4   2   3  152.18    8.30
   4   2   3  155.98    8.00
  -4   2  -3  155.98    8.60
  -4   2  -3  143.39    8.40
   5  -2   3   47.10    3.90
   5  -2   3   54.59    3.90
  -5  -2  -3   51.69    4.20
  -5  -2  -3   49.99    3.10
  -5  -2  -3   50.49    3.70
  -5   2  -3   52.39    3.70
   5   2   3   49.10    3.10
  -5   2  -3   50.59    3.50
  -5   2  -3   53.09    3.50
   5   2   3   55.49    3.60
  -6  -2  -3  821.92   40.80
   6  -2   3  805.02   41.90
   6  -2   3  851.71   41.80
  -6  -2  -3  837.22   41.90
   6   2   3  831.92   41.50
  -6   2  -3  818.52   41.60
  -6   2  -3  863.91   41.50
  -6   2  -3  809.62   41.50
   6   2   3  825.42   40.70
   7  -2   3    6.60    1.60
  -7  -2  -3    5.60    1.40
   7  -2   3    9.60    1.80
  -7   2  -3    7.50    1.40
  -7   2  -3   11.70    1.80
  -7   2  -3    9.20    1.60
   7   2   3    7.60    1.40
   8  -2   3    1.10    0.90
  -8  -2  -3    0.10    0.70
   8  -2   3   -0.90    0.80
  -8  -2  -3    0.90    1.00
  -8   2  -3    0.40    0.80
  -8   2  -3   -0.10    0.60
   8   2   3   -0.40    0.50
  -8   2  -3    0.20    0.80
  -9  -2  -3    0.70    0.90
   9  -2   3    1.20    1.00
   9  -2   3    2.60    1.30
  -9  -2  -3    4.00    1.50
   9   2   3    1.60    0.90
  -9   2  -3    1.60    1.00
  -9   2  -3    1.90    1.00
  -9   2  -3    2.20    0.90
 -10  -2  -3  163.98    9.60
 -10  -2  -3  145.69    9.50
  10  -2   3  156.18    9.20
  10  -2   3  151.18    9.10
 -10   2  -3  148.59    9.30
 -10   2  -3  150.48    8.90
  10   2   3  149.19    9.00
 -10   2  -3  153.78    9.10
 -11  -2  -3    7.30    1.90
  11  -2   3    7.00    1.70
  11  -2   3    8.10    1.90
 -11  -2  -3    6.40    2.10
  11   2   3    7.30    1.60
 -11   2  -3    7.80    2.00
 -11   2  -3   10.20    1.90
 -11   2  -3    6.40    1.60
  12  -2   3  103.49    7.00
 -12  -2  -3  109.99    7.50
 -12  -2  -3  101.39    7.40
  12  -2   3   96.19    6.60
 -12   2  -3   98.89    7.30
  12   2   3  101.89    6.80
 -12   2  -3  107.79    6.60
 -12   2  -3  103.09    6.80
  13  -2   3  157.58   10.10
  13  -2   3  168.88   10.00
 -13  -2  -3  171.48   10.70
 -13  -2  -3  163.28   10.70
  13   2   3  158.28    9.90
 -13   2  -3  163.58    9.50
 -13   2  -3  166.18   10.80
 -13   2  -3  157.58    9.90
 -14  -2  -3  208.08   12.90
  14  -2   3  203.08   12.30
 -14  -2  -3  222.08   13.10
 -14   2  -3  197.28   12.90
  14   2   3  184.48   12.10
 -14   2  -3  214.88   12.30
  15  -2   3   43.00    6.90
 -15  -2  -3   66.99    6.80
 -15  -2  -3   66.59    6.80
  15  -2   3   60.09    5.30
 -15   2  -3   71.09    6.10
  15   2   3   62.79    5.40
 -15   2  -3   71.09    5.50
 -16  -2  -3    1.50    1.60
  16  -2   3    0.80    2.70
 -16  -2  -3   -0.10    1.50
  16  -2   3    1.10    1.50
 -16   2  -3    0.30    1.60
 -16   2  -3   -0.20    1.10
  16   2   3    0.00    1.30
 -17  -2  -3   23.70    4.20
 -17  -2  -3   27.70    4.60
  17  -2   3   28.40    4.10
  17  -2   3   15.80    4.90
 -17   2  -3   19.80    3.90
  17   2   3   23.50    3.60
 -17   2  -3   24.30    3.70
 -18  -2  -3    2.10    1.90
  18  -2   3   -0.70    1.30
  18  -2   3   -0.40    3.30
 -18  -2  -3   -1.10    1.40
  18   2   3    1.00    1.50
 -18   2  -3    2.40    1.80
 -18   2  -3    0.10    1.40
 -19  -2  -3    8.10    2.80
 -19  -2  -3   10.20    3.10
  19  -2   3    3.80    4.30
  19  -2   3    7.00    2.60
 -19   2  -3    5.50    2.60
 -19   2  -3   13.50    3.20
  19   2   3    8.50    2.40
 -20  -2  -3    6.30    2.90
  20  -2   3   12.90    3.40
 -20  -2  -3    6.00    2.50
  20  -2   3    6.80    5.10
 -20   2  -3    6.80    2.40
 -20   2  -3   12.50    3.40
  20   2   3    6.40    2.50
  21  -2   3   18.50    6.30
 -21  -2  -3   14.40    4.10
  21  -2   3   26.80    4.50
 -21  -2  -3   16.60    4.20
 -21   2  -3   20.30    4.50
 -21   2  -3   15.40    3.70
  21   2   3   18.60    3.60
  22  -2   3    4.50    2.40
  22  -2   3   -0.90    4.70
 -22  -2  -3   -0.50    2.20
 -22  -2  -3   -1.00    2.40
  22   2   3    0.10    1.70
 -22   2  -3    1.20    2.30
 -22   2  -3    2.60    2.30
  22  -3  -3   -2.90    4.00
 -22  -3   3   -1.60    2.40
 -22  -3   3   -0.10    2.10
  22   3  -3    0.30    1.80
  22   3  -3   -5.30    4.20
 -22   3   3    3.30    2.50
 -21  -3   3   -1.10    2.10
  21  -3  -3   -2.30    4.00
 -21  -3   3    0.00    1.80
 -21   3   3    4.10    2.70
  21   3  -3    0.50    1.50
  21   3  -3    0.50    3.90
  20  -3  -3   49.10    8.50
 -20  -3   3   45.40    6.00
 -20  -3   3   44.70    6.40
 -20   3   3   49.00    6.40
  20   3  -3   39.80    5.00
  20   3  -3   28.10    6.80
 -19  -3   3   22.20    4.40
 -19  -3   3   23.00    4.20
  19  -3  -3   18.80    5.90
  19   3  -3   21.70    6.00
  19   3  -3   17.00    3.10
 -19   3   3   15.50    3.80
  18  -3  -3  109.09    7.70
  18  -3  -3  106.99   11.80
 -18  -3   3  112.19    8.60
 -18  -3   3  102.09    9.00
 -18   3   3  104.49    7.40
  18   3  -3   92.59   10.90
  18   3  -3  102.49    7.70
 -18   3   3  117.69    9.00
  17  -3  -3   -5.00    2.90
 -17  -3   3    0.70    1.80
 -17  -3   3   -0.10    1.40
  17  -3  -3    0.80    1.50
 -17   3   3   -0.30    1.00
  17   3  -3    3.70    3.00
  17   3  -3   -0.60    1.10
 -17   3   3    0.10    1.70
  16  -3  -3  105.29    7.00
  16  -3  -3   85.19    9.90
 -16  -3   3  100.39    7.60
 -16  -3   3  112.29    8.60
 -16   3   3  106.79    6.70
 -16   3   3  105.49    8.10
  16   3  -3   71.59    9.20
  16   3  -3   77.69    6.70
  15  -3  -3    5.60    1.70
  15  -3  -3    2.10    3.40
 -15  -3   3   13.40    3.00
 -15  -3   3   11.10    2.60
  15   3  -3    4.20    1.60
 -15   3   3   10.60    1.80
 -15   3   3   13.10    2.90
  14  -3  -3    7.70    1.80
  14  -3  -3    0.00    2.80
 -14  -3   3    4.40    2.60
 -14  -3   3    6.40    2.00
 -14  -3   3    3.60    1.80
  14   3  -3    2.50    1.40
 -14   3   3    4.10    1.30
 -14   3   3    8.40    2.60
 -13  -3   3    0.10    1.20
 -13  -3   3   -0.30    1.20
 -13  -3   3   -0.90    1.10
  13  -3  -3   -0.20    1.10
  13  -3  -3   -1.80    2.40
 -13   3   3    0.30    0.70
 -13   3   3    3.80    2.00
  13   3  -3   -0.40    0.80
  13   3  -3    0.90    0.60
  12  -3  -3    0.50    2.40
 -12  -3   3    1.10    1.40
  12  -3  -3   -0.60    1.00
 -12  -3   3    0.30    1.00
 -12  -3   3   -0.40    1.10
  12  -3  -3    0.50    1.10
  12   3  -3    1.30    1.10
 -12   3   3    1.20    0.70
  12   3  -3    1.00    0.70
 -12   3   3    0.30    1.50
 -11  -3   3   36.10    4.00
  11  -3  -3   37.10    4.40
 -11  -3   3   45.10    5.00
  11  -3  -3   32.70    3.50
  11  -3  -3   38.10    5.80
 -11  -3   3   31.90    3.80
  11   3  -3   39.90    4.10
 -11   3   3   40.00    3.00
  11   3  -3   41.10    2.90
 -11   3   3   42.90    4.90
  10  -3  -3   37.70    3.50
 -10  -3   3   33.80    3.70
  10  -3  -3   25.50    4.60
 -10  -3   3   42.60    4.10
 -10  -3   3   36.00    4.40
  10  -3  -3   30.90    3.90
 -10   3   3   34.10    2.70
  10   3  -3   39.50    4.10
 -10   3   3   34.60    4.10
  10   3  -3   32.10    2.70
  -9  -3   3  482.05   26.50
  -9  -3   3  489.25   27.30
   9  -3  -3  505.85   28.10
  -9  -3   3  535.35   26.90
   9  -3  -3  532.75   27.30
   9  -3  -3  540.15   26.30
   9   3  -3  523.25   26.90
  -9   3   3  507.85   25.80
   9   3  -3  526.75   26.00
  -9   3   3  469.75   27.20
  -8  -3   3    1.70    1.20
  -8  -3   3    1.40    1.10
   8  -3  -3    1.00    0.90
   8  -3  -3    0.40    1.10
   8  -3  -3    0.70    1.80
  -8  -3   3    1.20    0.90
  -8   3   3    2.90    1.60
   8   3  -3   -0.10    0.50
  -8   3   3    0.40    0.50
  -7  -3   3   38.90    3.90
   7  -3  -3   44.20    5.40
   7  -3  -3   36.90    4.20
   7  -3  -3   37.20    3.00
  -7  -3   3   40.90    3.10
  -7  -3   3   40.20    4.30
  -7   3   3   35.60    2.60
  -7   3   3   42.10    4.30
   7   3  -3   39.30    3.00
   6  -3  -3  555.14   27.70
   6  -3  -3  550.54   28.90
  -6  -3   3  555.84   28.70
   6  -3  -3  591.94   29.50
  -6  -3   3  561.94   28.50
  -6  -3   3  577.74   27.70
  -6   3   3  506.75   27.40
  -6   3   3  500.55   28.50
   6   3  -3  540.75   27.80
   5  -3  -3  161.98    9.00
   5  -3  -3  160.98    9.90
  -5  -3   3  161.08    8.70
   5  -3  -3  162.88   10.40
  -5  -3   3  159.58    9.90
  -5  -3   3  161.88    9.70
   5   3  -3  164.88    9.20
  -5   3   3  169.88   10.00
  -4  -3   3    4.20    1.50
   4  -3  -3    6.00    2.00
  -4  -3   3    6.90    1.70
   4  -3  -3    6.20    1.20
  -4  -3   3    4.60    0.80
   4  -3  -3    3.50    1.30
  -4   3   3    5.00    1.60
   4   3  -3    6.50    1.30
  -3  -3   3   14.90    2.40
  -3  -3   3    9.80    2.10
   3  -3  -3   18.50    3.00
   3  -3  -3   17.00    2.50
  -3  -3   3   18.80    1.30
  -3   3   3   19.30    2.60
   3   3  -3   16.00    2.10
   2  -3  -3 1151.48   55.09
  -2  -3   3 1117.99   55.09
  -2  -3   3 1043.00   54.99
   2  -3  -3 1140.99   54.99
   2   3  -3 1147.09   54.59
  -2   3   3  961.20   54.69
   1  -3  -3  109.59    7.20
  -1  -3   3  114.99    7.20
  -1  -3   3  118.29    7.50
   1  -3  -3  111.89    6.80
   1  -3  -3  119.69    7.50
  -1   3   3  104.79    7.20
   1   3  -3  123.39    7.10
   0  -3  -3  558.24   29.40
   0  -3  -3  551.04   30.00
   0  -3   3  608.24   30.30
   0  -3   3  582.64   29.80
   0  -3  -3  575.34   29.80
   0   3   3  609.34   30.00
  -1  -3  -3 1634.14   76.99
   1  -3   3 1519.75   75.39
   1  -3   3 1585.04   76.69
   1  -3   3 1554.74   77.09
  -1  -3  -3 1585.94   76.69
  -1  -3  -3 1350.76   76.29
  -1   3  -3 1505.75   75.19
  -1   3  -3 1648.73   76.79
   2  -3   3   20.10    1.80
  -2  -3  -3   16.80    2.30
   2  -3   3   16.40    2.60
   2  -3   3   17.10    2.40
  -2  -3  -3   17.60    2.40
  -2  -3  -3   15.20    2.40
  -2   3  -3   16.90    1.30
  -2   3  -3   11.00    2.10
  -3  -3  -3    0.80    0.80
   3  -3   3    1.30    0.90
   3  -3   3   -0.40    1.00
  -3  -3  -3    1.10    0.90
   3  -3   3    1.30    1.10
  -3  -3  -3    1.40    0.90
  -3   3  -3    1.20    0.90
   3   3   3    1.20    0.60
  -3   3  -3    0.60    0.50
  -4  -3  -3  279.17   15.20
  -4  -3  -3  286.47   16.00
   4  -3   3  295.47   15.30
   4  -3   3  293.97   15.60
   4  -3   3  282.57   16.00
  -4  -3  -3  290.77   15.70
  -4   3  -3  293.27   15.60
  -4   3  -3  278.57   14.70
   4   3   3  287.97   15.30
   4   3   3  268.57   15.00
  -5  -3  -3    8.70    1.80
   5  -3   3    7.30    1.80
   5  -3   3    7.30    1.70
  -5  -3  -3    7.70    2.00
   5  -3   3    9.30    2.20
  -5  -3  -3    9.70    1.60
  -5   3  -3    8.40    1.30
   5   3   3    7.00    1.30
  -5   3  -3    5.10    1.40
  -5   3  -3    8.00    1.70
   5   3   3   10.00    1.60
   6  -3   3    4.50    1.80
   6  -3   3    2.70    1.30
  -6  -3  -3    5.90    1.30
   6  -3   3    4.20    1.50
  -6  -3  -3    4.80    1.40
  -6   3  -3    4.30    1.10
   6   3   3    2.20    0.90
  -6   3  -3    3.90    1.10
   6   3   3    3.80    1.00
  -6   3  -3    5.50    1.50
   7  -3   3   92.69    6.70
  -7  -3  -3   86.09    6.10
  -7  -3  -3   87.49    5.30
   7  -3   3   95.09    6.30
   7  -3   3   94.89    6.60
  -7   3  -3   87.29    6.00
   7   3   3   91.09    5.20
  -7   3  -3   83.89    5.60
   7   3   3   79.09    5.70
  -7   3  -3   86.69    5.70
   8  -3   3   30.20    4.20
  -8  -3  -3   33.30    3.80
   8  -3   3   36.50    4.20
  -8  -3  -3   31.20    2.50
   8  -3   3   31.80    3.70
  -8   3  -3   37.70    3.30
   8   3   3   31.60    2.30
  -8   3  -3   30.70    3.20
   8   3   3   34.20    3.40
  -8   3  -3   30.20    3.60
   9  -3   3   13.80    2.60
  -9  -3  -3   25.30    3.30
   9  -3   3   20.60    3.20
   9  -3   3    9.90    2.90
  -9  -3  -3   21.10    2.00
   9   3   3   21.80    1.60
  -9   3  -3   25.30    3.00
   9   3   3   20.50    2.60
  -9   3  -3   24.30    2.70
  -9   3  -3   25.20    3.20
  10  -3   3  406.16   21.60
 -10  -3  -3  366.96   21.70
  10  -3   3  393.96   21.70
  10  -3   3  379.86   22.60
 -10   3  -3  420.26   21.50
  10   3   3  403.76   21.30
 -10   3  -3  387.36   21.30
 -10   3  -3  411.06   21.10
  11  -3   3  391.46   21.40
  11  -3   3  418.86   23.00
 -11  -3  -3  384.26   21.80
  11  -3   3  396.96   21.50
 -11   3  -3  383.36   20.90
 -11   3  -3  382.36   21.10
 -11   3  -3  399.86   21.30
  11   3   3  381.56   21.10
  12  -3   3   40.00    4.60
 -12  -3  -3   31.50    4.40
  12  -3   3   35.80    4.40
  12  -3   3   41.10    5.80
 -12   3  -3   43.20    4.20
 -12   3  -3   38.00    4.20
  12   3   3   41.30    4.30
 -12   3  -3   39.50    4.30
 -13  -3  -3    3.00    1.60
  13  -3   3    5.40    2.00
 -13  -3  -3    4.50    2.00
  13  -3   3    3.80    1.80
  13  -3   3    6.30    3.10
 -13   3  -3    6.60    1.90
 -13   3  -3    5.40    1.80
  13   3   3    6.40    1.70
 -13   3  -3   11.80    2.40
 -14  -3  -3  173.28   11.60
 -14  -3  -3  182.28   11.50
  14  -3   3  169.48   11.10
  14  -3   3  172.68   12.90
 -14   3  -3  180.28   10.70
  14   3   3  169.98   10.80
 -14   3  -3  160.28   11.10
  15  -3   3    0.90    2.90
 -15  -3  -3    0.90    1.40
  15  -3   3   -1.50    1.30
 -15  -3  -3    1.00    1.60
 -15   3  -3    1.70    1.10
  15   3   3    1.80    1.10
 -15   3  -3    1.00    1.60
  16  -3   3   -4.50    2.30
 -16  -3  -3    0.70    1.70
 -16  -3  -3    0.20    1.40
  16  -3   3    1.00    1.70
 -16   3  -3   -1.80    1.10
 -16   3  -3    1.30    1.70
  16   3   3    2.80    1.40
  17  -3   3   26.40    4.30
 -17  -3  -3   32.60    4.90
 -17  -3  -3   20.60    4.20
  17  -3   3   21.10    5.50
  17   3   3   29.00    4.40
 -17   3  -3   25.10    4.40
 -17   3  -3   36.80    4.40
  18  -3   3   31.60    7.00
 -18  -3  -3   26.90    4.70
  18  -3   3   42.20    5.40
 -18  -3  -3   27.10    4.80
  18   3   3   38.50    5.10
 -18   3  -3   27.80    4.10
 -18   3  -3   35.30    5.30
  19  -3   3    0.50    2.10
 -19  -3  -3    2.60    2.40
  19  -3   3    4.10    4.10
 -19  -3  -3    5.00    2.50
  19   3   3    4.20    2.20
 -19   3  -3    5.40    2.00
 -19   3  -3    6.50    2.90
  20  -3   3   18.90    4.20
 -20  -3  -3   20.60    4.50
  20  -3   3   13.30    5.70
  20   3   3   24.60    4.00
 -20   3  -3   15.10    3.80
 -20   3  -3   14.50    3.30
  21  -3   3   17.30    4.00
 -21  -3  -3   24.80    5.20
  21  -3   3   13.90    5.90
 -21   3  -3   13.40    3.40
  21   3   3   12.00    3.40
 -21   3  -3   16.70    4.20
 -22  -4   3    7.30    4.00
 -22  -4   3    7.70    3.00
  22  -4  -3    4.00    5.40
 -22   4   3    4.80    3.10
  22   4  -3   10.10    5.40
  22   4  -3    7.00    2.50
 -21  -4   3    2.90    2.30
  21  -4  -3   -3.80    4.10
 -21  -4   3    2.20    3.00
  21   4  -3    2.70    4.30
  21   4  -3    4.00    2.10
 -21   4   3   -0.10    2.30
 -20  -4   3   30.00    5.00
  20  -4  -3   25.30    6.70
 -20  -4   3   31.70    6.00
 -20   4   3   17.90    4.10
  20   4  -3   30.50    4.50
  20   4  -3   32.10    7.30
  19  -4  -3    7.80    4.60
 -19  -4   3    4.00    2.90
 -19  -4   3    4.50    2.40
 -19   4   3    5.40    2.60
  19   4  -3    5.20    3.70
  19   4  -3    5.60    2.30
 -18  -4   3   22.20    4.80
  18  -4  -3   26.10    6.20
 -18  -4   3   41.90    5.40
 -18   4   3   28.40    4.80
  18   4  -3   39.60    6.80
  18   4  -3   26.80    4.20
 -17  -4   3   33.50    5.80
 -17  -4   3   37.60    5.00
  17  -4  -3   35.80    6.60
  17   4  -3   50.49    7.60
  17   4  -3   29.00    4.30
 -17   4   3   35.80    5.30
  16  -4  -3   10.80    2.70
  16  -4  -3   12.00    4.30
 -16  -4   3    7.60    3.00
 -16  -4   3   10.70    2.80
 -16   4   3    7.20    2.80
 -16   4   3    8.50    1.90
  16   4  -3   12.00    2.60
  15  -4  -3    5.80    3.50
  15  -4  -3    5.70    2.00
 -15  -4   3    4.40    2.40
 -15  -4   3    4.70    2.00
  15   4  -3    2.80    1.70
 -15   4   3    4.30    2.20
 -15   4   3    3.90    1.40
  14  -4  -3   36.10    6.10
 -14  -4   3   48.90    6.10
  14  -4  -3   38.60    4.40
  14  -4  -3   36.30    4.90
 -14  -4   3   27.30    4.10
  14   4  -3   47.80    5.20
 -14   4   3   38.70    5.20
 -14   4   3   43.20    3.50
  13  -4  -3   10.20    2.30
  13  -4  -3   10.50    3.70
 -13  -4   3    7.20    2.20
 -13  -4   3   12.80    2.70
  13  -4  -3    7.50    2.40
 -13  -4   3    8.10    2.60
  13   4  -3    8.20    1.60
 -13   4   3   10.40    1.80
  13   4  -3    8.00    2.20
 -13   4   3   10.80    2.90
 -12  -4   3   39.30    4.70
  12  -4  -3   58.09    7.20
 -12  -4   3   49.99    5.90
  12  -4  -3   56.49    5.90
  12  -4  -3   48.40    4.80
 -12  -4   3   47.90    5.20
  12   4  -3   50.19    5.50
 -12   4   3   52.29    3.80
  12   4  -3   49.80    3.70
 -12   4   3   63.29    6.30
  11  -4  -3   45.10    5.50
 -11  -4   3   42.20    4.50
  11  -4  -3   54.79    6.70
 -11  -4   3   49.99    5.90
  11  -4  -3   58.79    4.50
 -11  -4   3   51.69    5.30
 -11   4   3   48.10    3.50
  11   4  -3   50.59    3.70
 -11   4   3   47.00    5.20
  11   4  -3   43.30    5.00
  10  -4  -3   22.50    3.80
 -10  -4   3   21.20    3.60
 -10  -4   3   23.00    3.00
  10  -4  -3   17.10    4.50
  10  -4  -3   25.00    3.10
 -10  -4   3   30.80    4.00
  10   4  -3   20.20    3.30
  10   4  -3   24.80    2.70
 -10   4   3   25.60    3.80
 -10   4   3   23.70    2.50
  -9  -4   3   17.10    3.00
   9  -4  -3   30.10    4.90
   9  -4  -3   24.10    2.90
   9  -4  -3   31.20    4.20
  -9  -4   3   20.20    3.30
  -9  -4   3   24.80    2.90
  -9   4   3   25.20    2.50
   9   4  -3   25.10    2.80
  -9   4   3   17.90    3.40
  -8  -4   3  114.09    8.40
  -8  -4   3  119.69    8.30
  -8  -4   3  118.49    7.20
   8  -4  -3  116.69    8.50
   8  -4  -3  121.59    9.40
   8  -4  -3  134.99    7.60
  -8   4   3  124.09    7.00
  -8   4   3  124.19    8.40
   8   4  -3  107.79    7.20
  -7  -4   3    8.70    2.20
   7  -4  -3    4.50    1.90
   7  -4  -3    7.30    2.70
  -7  -4   3    6.40    2.10
  -7  -4   3    6.30    1.30
   7  -4  -3   10.00    1.90
  -7   4   3    4.40    1.10
   7   4  -3    7.30    1.60
  -7   4   3    9.50    2.40
   6  -4  -3   32.50    3.30
  -6  -4   3   30.30    4.00
   6  -4  -3   36.00    4.70
   6  -4  -3   31.60    4.10
  -6  -4   3   28.50    3.90
  -6  -4   3   28.40    2.40
   6   4  -3   31.00    3.30
  -6   4   3   34.50    4.00
  -5  -4   3  325.37   17.70
  -5  -4   3  318.27   17.70
   5  -4  -3  316.07   16.50
   5  -4  -3  308.67   17.60
   5  -4  -3  307.87   18.00
   5   4  -3  310.27   16.80
  -5   4   3  288.77   17.20
  -4  -4   3   -0.70    1.00
   4  -4  -3    0.80    1.80
  -4  -4   3    5.20    1.90
   4  -4  -3    2.00    1.40
  -4   4   3    4.30    1.70
   4   4  -3    4.00    1.40
  -3  -4   3  149.69    9.30
   3  -4  -3  139.09    9.10
  -3  -4   3  135.99    9.20
   3  -4  -3  134.79    9.10
  -3   4   3  148.29    8.90
   3   4  -3  134.79    8.60
  -2  -4   3    3.40    1.80
  -2  -4   3    1.60    1.40
   2  -4  -3    6.90    1.90
   2  -4  -3    5.80    1.90
   2   4  -3    6.60    1.00
  -2   4   3    4.20    1.80
   2   4  -3    5.20    1.50
   1  -4  -3    0.30    1.10
  -1  -4   3   -0.90    0.90
   1  -4  -3    0.50    1.10
   1  -4  -3   -0.10    1.00
   1   4  -3   -0.20    0.80
  -1   4   3    2.10    1.50
   0  -4  -3   96.59    6.70
   0  -4  -3  103.99    6.50
   0  -4  -3   89.39    6.50
   0  -4   3   93.19    7.00
   0  -4   3  100.39    6.70
   0   4   3   80.19    6.40
   0   4  -3   90.89    6.40
   1  -4   3   20.70    3.00
  -1  -4  -3   24.30    3.00
  -1  -4  -3   16.70    2.70
  -1  -4  -3   24.40    3.20
   1  -4   3   24.60    3.70
   1  -4   3   20.90    1.60
  -1   4  -3   17.10    1.30
   1   4   3   24.60    3.20
  -1   4  -3   25.10    3.20
   2  -4   3   51.69    3.50
  -2  -4  -3   57.79    4.40
   2  -4   3   40.60    4.90
   2  -4   3   51.79    4.90
  -2  -4  -3   56.39    4.50
  -2  -4  -3   53.79    4.50
  -2   4  -3   52.59    3.10
   2   4   3   55.49    4.30
  -2   4  -3   47.20    5.00
   3  -4   3   41.70    3.30
   3  -4   3   35.60    4.30
  -3  -4  -3   37.30    4.10
  -3  -4  -3   31.70    3.80
   3  -4   3   42.80    4.30
  -3  -4  -3   38.50    4.10
  -3   4  -3   41.00    4.50
   3   4   3   41.70    4.00
  -3   4  -3   40.10    2.60
  -4  -4  -3   13.70    2.50
   4  -4   3   14.00    2.20
  -4  -4  -3   14.00    2.40
   4  -4   3   15.60    2.60
  -4  -4  -3   11.00    2.30
   4  -4   3   15.10    3.10
  -4   4  -3   16.20    1.70
   4   4   3   15.10    2.20
  -4   4  -3   16.10    2.70
   4   4   3   12.30    2.10
  -5  -4  -3  185.68   11.90
   5  -4   3  198.88   11.30
   5  -4   3  195.48   11.70
  -5  -4  -3  207.28   11.50
  -5  -4  -3  171.58   11.90
   5  -4   3  210.08   12.50
   5   4   3  191.28   11.20
  -5   4  -3  210.98   11.90
  -5   4  -3  208.98   10.70
   5   4   3  192.68   11.40
   6  -4   3    2.60    1.80
  -6  -4  -3    1.40    1.10
   6  -4   3    1.10    1.50
   6  -4   3   -0.60    1.50
  -6  -4  -3    0.50    1.10
  -6  -4  -3    2.40    1.30
  -6   4  -3    0.70    1.20
   6   4   3    1.60    1.00
  -6   4  -3    0.60    0.80
   6   4   3    1.30    1.10
   7  -4   3    3.30    1.80
   7  -4   3    1.20    1.50
  -7  -4  -3    0.70    1.10
   7  -4   3    0.60    1.70
  -7  -4  -3    0.20    1.00
   7   4   3    2.40    1.10
  -7   4  -3    1.30    1.40
   7   4   3    1.60    0.90
  -7   4  -3    2.20    1.20
  -7   4  -3    0.70    0.90
   8  -4   3  189.78   11.40
   8  -4   3  188.48   11.10
  -8  -4  -3  163.38   11.20
  -8  -4  -3  181.68   10.20
   8  -4   3  175.88   11.50
  -8   4  -3  171.48   10.10
  -8   4  -3  178.58   10.40
   8   4   3  170.48    9.80
  -8   4  -3  166.08   10.80
   8   4   3  173.68   10.50
  -9  -4  -3    5.00    1.40
  -9  -4  -3    6.70    2.20
   9  -4   3    5.50    2.20
   9  -4   3    6.50    2.50
   9  -4   3    7.50    2.20
  -9   4  -3    3.20    1.30
   9   4   3    8.00    1.30
   9   4   3    4.40    1.50
  -9   4  -3    2.70    1.60
  -9   4  -3    4.90    1.60
  10  -4   3   -0.20    1.70
 -10  -4  -3    2.10    1.60
  10  -4   3   -1.00    2.10
  10  -4   3    3.40    1.90
 -10   4  -3   -0.80    1.20
 -10   4  -3    0.00    0.90
 -10   4  -3    1.00    1.20
  10   4   3   -0.50    0.80
 -11  -4  -3  161.58   10.80
  11  -4   3  149.39   10.30
  11  -4   3  181.38   11.70
  11  -4   3  177.18   10.90
 -11   4  -3  148.99   10.10
 -11   4  -3  141.59    9.50
  11   4   3  159.88    9.90
 -11   4  -3  144.79    9.70
  12  -4   3    3.70    2.00
  12  -4   3    3.60    1.90
  12  -4   3    3.70    2.80
 -12  -4  -3    1.90    1.70
 -12   4  -3    1.10    1.50
  12   4   3    1.70    1.20
 -12   4  -3    2.10    1.20
 -12   4  -3    2.70    1.50
  13  -4   3   71.59    6.90
 -13  -4  -3   76.39    7.50
  13  -4   3   56.19    6.30
  13  -4   3   64.19    7.80
 -13   4  -3   65.19    5.50
  13   4   3   56.79    5.20
 -13   4  -3   61.49    6.20
 -13   4  -3   74.79    5.40
  14  -4   3   48.30    5.70
  14  -4   3   49.80    7.00
  14  -4   3   46.30    5.50
 -14  -4  -3   44.10    6.00
 -14   4  -3   48.60    5.40
  14   4   3   47.30    5.30
 -14   4  -3   48.60    5.20
 -14   4  -3   42.20    4.70
  15  -4   3  219.28   14.30
 -15  -4  -3  224.28   15.00
  15  -4   3  211.98   15.90
  15   4   3  241.48   14.00
 -15   4  -3  211.18   13.50
 -15   4  -3  246.78   14.40
 -16  -4  -3    1.50    2.00
  16  -4   3    3.30    2.30
  16  -4   3    0.40    2.60
 -16   4  -3    1.50    1.60
 -16   4  -3    1.10    1.90
  16   4   3    2.10    1.60
  17  -4   3   -0.30    3.20
 -17  -4  -3    1.40    2.00
  17  -4   3    5.00    2.70
 -17   4  -3   -0.10    1.30
 -17   4  -3    2.80    2.10
  17   4   3    1.00    1.40
 -18  -4  -3    3.90    2.50
  18  -4   3    0.40    3.30
  18  -4   3    6.10    2.80
 -18   4  -3    5.60    2.20
 -18   4  -3    3.00    2.20
  18   4   3    7.60    2.50
 -19  -4  -3   12.50    4.10
  19  -4   3   15.10    5.20
  19  -4   3   15.10    3.90
 -19   4  -3   15.70    3.30
  19   4   3   12.70    3.20
 -19   4  -3   17.30    3.90
  20  -4   3    5.00    4.60
 -20  -4  -3    1.70    2.50
  20  -4   3    4.50    2.90
 -20   4  -3    3.00    2.10
  20   4   3   -0.60    1.90
 -20   4  -3    0.40    2.30
 -21  -5   3    5.70    3.70
  21  -5  -3    0.80    4.90
 -21  -5   3    8.70    3.10
 -21   5   3    8.10    3.30
  21   5  -3    7.70    4.90
  21   5  -3    4.70    2.30
 -20  -5   3   20.10    4.30
 -20  -5   3   15.10    4.40
  20  -5  -3   31.00    7.50
 -20   5   3   23.70    4.90
  20   5  -3   17.30    5.70
  20   5  -3   31.40    5.00
  19  -5  -3    8.90    4.90
 -19  -5   3    4.50    2.30
 -19  -5   3    3.20    2.80
  19   5  -3    2.50    2.00
 -19   5   3    7.90    3.00
  19   5  -3    7.40    4.50
 -18  -5   3   18.50    4.50
 -18  -5   3   20.80    3.90
  18  -5  -3   18.50    5.80
 -18   5   3   17.40    4.00
  18   5  -3   16.50    3.40
  18   5  -3    7.10    4.20
 -17  -5   3    5.70    2.30
 -17  -5   3    4.80    3.00
  17  -5  -3    4.00    3.90
  17   5  -3    7.40    2.40
 -17   5   3    6.80    2.70
  16  -5  -3   36.70    5.40
  16  -5  -3   31.20    6.70
 -16  -5   3   29.00    5.20
 -16  -5   3   37.50    4.90
 -16   5   3   41.90    5.70
  16   5  -3   28.80    4.40
  15  -5  -3   15.90    5.30
 -15  -5   3   19.20    3.40
  15  -5  -3   15.30    3.70
 -15  -5   3   16.50    3.80
 -15   5   3   14.90    3.60
  15   5  -3   17.30    3.40
  14  -5  -3   20.40    3.40
 -14  -5   3   22.90    3.50
  14  -5  -3   16.80    3.80
 -14  -5   3   21.90    4.30
  14  -5  -3   14.20    4.90
 -14   5   3   21.00    3.00
 -14   5   3   29.70    4.60
  14   5  -3   18.50    3.40
 -13  -5   3   12.50    3.00
  13  -5  -3   16.20    3.50
  13  -5  -3   11.50    4.30
 -13  -5   3   11.20    2.50
 -13  -5   3   11.50    3.20
  13  -5  -3    9.60    2.40
 -13   5   3   12.80    2.10
  13   5  -3   11.90    2.80
 -13   5   3   10.30    3.20
  12  -5  -3  117.69    9.50
 -12  -5   3  109.69    8.70
 -12  -5   3  114.19    8.00
  12  -5  -3  134.09   10.90
  12  -5  -3  110.79    8.10
 -12  -5   3  111.39    9.20
  12   5  -3  127.09    9.10
  12   5  -3  131.99    7.70
 -12   5   3  140.19    9.20
 -12   5   3  126.19    7.50
 -11  -5   3    9.80    2.80
  11  -5  -3   16.40    4.40
 -11  -5   3   14.70    2.50
 -11  -5   3   15.40    3.40
  11  -5  -3   14.40    3.30
  11  -5  -3   17.70    2.90
  11   5  -3   17.10    2.40
  11   5  -3   20.60    3.60
 -11   5   3   19.90    3.60
 -11   5   3   15.40    2.10
  10  -5  -3   -0.80    2.50
 -10  -5   3    1.40    1.60
  10  -5  -3   -1.80    1.30
 -10  -5   3   -1.10    1.50
  10  -5  -3    3.20    2.00
 -10   5   3   -1.50    1.70
  10   5  -3   -0.10    0.90
 -10   5   3   -0.10    0.70
   9  -5  -3   27.30    4.90
  -9  -5   3   26.10    4.10
  -9  -5   3   17.70    3.40
   9  -5  -3   23.50    4.00
   9  -5  -3   24.00    3.40
  -9   5   3   25.50    2.70
  -9   5   3   16.40    3.40
   9   5  -3   21.90    2.90
  -8  -5   3    0.70    1.60
   8  -5  -3    2.50    1.90
  -8  -5   3   -1.00    1.50
   8  -5  -3    1.30    1.40
   8  -5  -3    0.60    2.40
  -8   5   3    3.10    1.30
   8   5  -3    3.60    1.40
  -8   5   3    5.80    2.20
   7  -5  -3   31.00    3.70
  -7  -5   3   33.70    4.80
   7  -5  -3   36.10    5.30
   7  -5  -3   36.60    5.20
  -7  -5   3   39.20    4.90
  -7   5   3   31.80    4.30
   7   5  -3   35.90    3.90
  -6  -5   3  122.49    9.20
   6  -5  -3  109.59    9.30
  -6  -5   3  126.69    9.10
   6  -5  -3  134.39    8.20
   6  -5  -3  131.69    9.30
   6   5  -3  129.09    8.30
  -6   5   3  140.39    9.00
  -5  -5   3   25.80    4.30
  -5  -5   3   49.30    5.70
   5  -5  -3   32.40    4.50
   5  -5  -3   45.20    5.30
   5   5  -3   38.90    4.20
  -5   5   3   34.80    4.40
   4  -5  -3   15.40    3.30
  -4  -5   3   12.10    2.90
  -4  -5   3   15.20    3.10
   4  -5  -3   25.00    3.90
  -4   5   3   18.60    3.00
   4   5  -3   17.70    2.80
  -3  -5   3   24.00    3.90
  -3  -5   3   21.70    3.70
   3  -5  -3   27.50    3.90
   3  -5  -3   24.30    3.80
   3   5  -3   24.80    3.40
  -3   5   3   25.10    3.50
  -2  -5   3  100.09    7.90
   2  -5  -3  105.49    7.80
   2  -5  -3  106.69    7.50
  -2   5   3   99.69    7.30
   2   5  -3   86.69    7.00
   2   5  -3  105.09    5.70
   1  -5  -3    5.40    2.20
  -1  -5   3    6.50    2.20
   1  -5  -3    6.30    2.00
   1  -5  -3    6.70    2.30
  -1   5   3    3.50    2.10
   1   5  -3    5.50    1.90
   0  -5   3   22.60    3.90
   0  -5  -3   27.30    4.00
   0  -5  -3   27.50    3.70
   0  -5  -3   26.30    3.70
   0   5   3   33.90    4.10
   0   5  -3   26.00    3.70
   0   5   3   27.40    3.80
   1  -5   3  122.59    6.80
   1  -5   3  126.89    9.20
   1  -5   3  133.59    8.70
  -1  -5  -3  129.69    8.60
  -1  -5  -3  136.39    9.00
  -1  -5  -3  129.09    8.70
   1   5   3  129.59    8.60
   1   5   3  119.09    8.60
  -1   5  -3  128.59    8.70
  -1   5  -3  128.39    6.70
  -2  -5  -3    0.30    1.40
  -2  -5  -3    2.10    1.50
   2  -5   3    3.00    1.80
   2  -5   3    1.30    1.70
  -2  -5  -3    1.40    1.20
   2  -5   3    1.60    1.00
   2   5   3    1.30    1.50
   2   5   3    3.30    1.90
  -2   5  -3    2.00    0.70
  -2   5  -3    3.40    1.70
  -3  -5  -3  182.68   13.80
   3  -5   3  251.07   14.30
  -3  -5  -3  246.88   14.10
   3  -5   3  238.18   13.00
   3  -5   3  249.97   15.10
  -3  -5  -3  241.18   14.30
   3   5   3  248.78   14.00
  -3   5  -3  245.98   12.40
  -3   5  -3  267.77   14.60
  -4  -5  -3   64.19    5.30
  -4  -5  -3   61.49    5.30
   4  -5   3   56.89    4.60
   4  -5   3   64.49    6.90
   4  -5   3   59.49    5.80
  -4  -5  -3   56.69    5.70
  -4   5  -3   60.59    3.80
   4   5   3   55.89    4.90
  -4   5  -3   60.79    6.20
  -5  -5  -3  465.65   27.30
  -5  -5  -3  480.05   27.30
   5  -5   3  532.35   27.50
   5  -5   3  521.65   26.60
  -5  -5  -3  493.95   27.00
   5  -5   3  517.15   28.20
  -5   5  -3  486.65   27.30
   5   5   3  496.85   26.70
  -5   5  -3  520.15   25.70
   5   5   3  534.95   26.80
   6  -5   3  125.99    8.70
   6  -5   3  125.69    9.60
  -6  -5  -3  137.19    9.10
   6  -5   3  141.89    9.20
  -6  -5  -3  148.09    9.50
  -6  -5  -3  133.49    8.80
   6   5   3  112.29    8.20
   6   5   3  120.89    8.50
  -6   5  -3  137.49    7.70
  -6   5  -3  136.49    9.10
   7  -5   3    5.10    2.20
   7  -5   3    1.30    2.00
  -7  -5  -3    0.90    1.50
  -7  -5  -3    4.40    1.70
   7  -5   3    2.30    2.00
   7   5   3    0.80    1.10
  -7   5  -3    5.40    1.40
   7   5   3    2.10    1.30
  -7   5  -3    5.30    2.00
  -7   5  -3    2.10    1.50
   8  -5   3   56.19    5.80
  -8  -5  -3   50.19    4.90
   8  -5   3   42.40    5.20
   8  -5   3   58.59    6.70
  -8  -5  -3   36.40    5.10
  -8   5  -3   47.60    3.90
  -8   5  -3   49.40    5.40
   8   5   3   48.40    4.10
   8   5   3   48.20    4.80
  -8   5  -3   45.00    4.70
  -9  -5  -3    2.50    1.90
  -9  -5  -3    2.40    1.50
   9  -5   3    1.40    2.00
   9  -5   3    0.40    2.20
   9  -5   3    1.00    1.80
  -9   5  -3    0.80    1.10
  -9   5  -3    0.80    1.50
  -9   5  -3    2.30    1.30
   9   5   3    1.80    1.30
   9   5   3    0.20    0.90
  10  -5   3  259.57   16.40
  10  -5   3  276.97   15.80
 -10  -5  -3  238.38   16.10
  10  -5   3  253.77   15.90
 -10   5  -3  253.47   15.50
 -10   5  -3  271.47   14.90
 -10   5  -3  267.77   14.70
  10   5   3  240.68   15.00
  11  -5   3    7.70    3.10
 -11  -5  -3    8.50    2.80
  11  -5   3    9.70    3.10
  11  -5   3    9.90    3.10
  11   5   3    6.40    2.00
 -11   5  -3    7.70    1.90
 -11   5  -3   13.80    3.10
 -11   5  -3   16.70    2.80
  12  -5   3   21.90    4.00
 -12  -5  -3   23.50    4.30
  12  -5   3   22.30    3.90
  12  -5   3   21.30    4.40
 -12   5  -3   17.80    3.10
 -12   5  -3   23.60    3.90
 -12   5  -3   18.50    3.00
  12   5   3   19.30    3.30
  13  -5   3   14.00    3.50
  13  -5   3   14.30    4.10
 -13  -5  -3   11.40    3.20
  13  -5   3    9.00    2.90
  13   5   3   13.70    2.70
 -13   5  -3   14.40    3.20
 -13   5  -3   16.80    2.90
 -13   5  -3   15.30    2.90
  14  -5   3  201.68   13.20
  14  -5   3  199.98   13.10
  14  -5   3  202.28   14.30
 -14  -5  -3  198.38   14.00
 -14   5  -3  187.88   12.10
  14   5   3  192.88   12.30
 -14   5  -3  171.18   11.60
 -14   5  -3  193.38   12.60
 -15  -5  -3   14.60    4.00
  15  -5   3   21.70    4.30
  15  -5   3   18.00    4.90
  15   5   3   25.00    3.80
 -15   5  -3   20.70    3.40
 -15   5  -3   19.50    3.50
 -15   5  -3   22.00    5.00
  16  -5   3    1.50    2.30
  16  -5   3    1.70    3.30
 -16  -5  -3    1.20    2.20
 -16   5  -3    0.10    1.40
  16   5   3    0.60    1.40
 -16   5  -3    0.20    1.80
 -17  -5  -3    6.40    3.00
  17  -5   3   15.80    4.00
  17  -5   3    8.50    4.40
  17   5   3    7.80    2.30
 -17   5  -3   12.00    3.10
 -17   5  -3    7.30    2.30
  18  -5   3    5.20    3.10
 -18  -5  -3    5.00    3.30
  18  -5   3    8.90    4.80
 -18   5  -3   -0.20    1.40
  18   5   3    5.40    2.50
 -18   5  -3    8.10    2.80
 -19  -5  -3    5.80    3.40
  19  -5   3    6.60    3.60
  19  -5   3    8.40    5.20
 -19   5  -3    5.90    2.50
 -19   5  -3    4.40    2.60
  19   5   3    0.80    1.70
  20  -5   3   22.20    6.90
  20  -5   3   24.90    5.10
 -20   5  -3   17.60    4.10
  20   5   3   21.90    4.10
  20  -6  -3   19.30    7.10
 -20   6   3    9.90    3.60
  20   6  -3   13.60    3.70
  20   6  -3   20.00    8.60
  19  -6  -3   -1.10    4.40
 -19  -6   3   15.20    4.60
 -19   6   3   12.60    3.70
  19   6  -3   16.20    5.30
  19   6  -3    8.80    3.00
  18  -6  -3    7.60    5.30
 -18  -6   3   10.50    3.80
  18   6  -3   11.00    3.10
  18   6  -3   13.50    4.30
 -18   6   3    8.10    3.10
 -18   6   3    8.90    3.40
  17  -6  -3    0.60    3.70
  17  -6  -3    3.50    2.70
 -17  -6   3   -1.00    2.40
 -17   6   3   -1.00    2.00
 -17   6   3    1.70    2.00
  17   6  -3   -0.30    1.80
  16  -6  -3   32.00    7.10
  16  -6  -3   32.10    5.60
 -16  -6   3   28.30    5.50
  16   6  -3   39.30    5.50
 -16   6   3   36.10    5.40
 -16   6   3   37.50    5.90
 -15  -6   3  169.38   12.70
  15  -6  -3  154.08   13.70
  15  -6  -3  148.69   11.90
  15   6  -3  161.78   11.50
 -15   6   3  164.38   11.40
 -14  -6   3    3.10    2.50
  14  -6  -3    4.50    3.60
  14  -6  -3   -0.40    2.20
  14   6  -3    5.00    2.20
 -14   6   3    0.20    1.60
  13  -6  -3   20.60    5.30
 -13  -6   3   20.80    4.50
  13  -6  -3   19.50    4.40
 -13   6   3   25.80    4.50
  13   6  -3   23.60    4.30
 -12  -6   3  143.39   10.10
  12  -6  -3  124.29   10.20
  12  -6  -3  123.39    9.00
 -12  -6   3  126.39   10.30
  12  -6  -3  135.29   11.30
  12   6  -3  125.39    9.60
  12   6  -3  123.69    8.30
 -12   6   3  127.89    9.40
 -12   6   3  135.29    9.70
  11  -6  -3    0.40    2.90
 -11  -6   3    1.30    2.00
 -11  -6   3   -1.80    1.80
  11  -6  -3    3.20    2.10
  11  -6  -3    1.90    1.90
  11   6  -3    0.30    1.10
 -11   6   3   -1.60    1.50
 -11   6   3   -1.20    0.70
  11   6  -3    0.70    1.20
 -10  -6   3    3.20    2.30
 -10  -6   3    4.30    2.30
  10  -6  -3    3.90    3.10
  10  -6  -3    3.50    2.30
  10  -6  -3    1.80    1.90
 -10   6   3    3.10    1.30
 -10   6   3    1.10    1.90
  10   6  -3    6.80    2.00
   9  -6  -3    8.50    2.60
   9  -6  -3   15.90    3.60
  -9  -6   3   10.80    3.00
  -9  -6   3   13.10    3.30
   9  -6  -3   13.70    4.20
   9   6  -3   12.70    2.40
  -9   6   3    9.70    2.90
  -9   6   3   14.70    2.40
  -8  -6   3    6.00    2.50
  -8  -6   3    3.90    2.10
   8  -6  -3    4.90    2.10
   8  -6  -3    9.50    3.50
   8  -6  -3    6.50    2.60
   8   6  -3    2.60    1.60
  -8   6   3    1.60    2.10
   7  -6  -3  254.37   15.10
  -7  -6   3  265.97   16.70
   7  -6  -3  278.87   16.70
  -7  -6   3  237.98   16.10
   7  -6  -3  255.17   16.50
   7   6  -3  257.17   15.10
  -7   6   3  272.67   15.50
  -6  -6   3  195.48   13.70
   6  -6  -3  208.28   13.60
   6  -6  -3  206.88   13.70
  -6  -6   3  207.38   13.70
  -6   6   3  194.68   12.70
   6   6  -3  217.68   12.70
   5  -6  -3  666.03   34.90
   5  -6  -3  624.84   34.10
  -5  -6   3  684.83   35.00
  -5  -6   3  590.64   34.40
   5   6  -3  593.74   33.40
  -5   6   3  651.13   33.70
   4  -6  -3  139.69   10.00
  -4  -6   3  150.08   10.60
   4  -6  -3  130.69   10.20
  -4  -6   3  147.19   10.60
  -4   6   3  133.49    9.30
   4   6  -3  152.68    9.70
   3  -6  -3  133.19    9.40
   3  -6  -3  143.89   10.20
  -3  -6   3  137.69   10.20
   3   6  -3  135.59    9.30
  -3   6   3  125.39    9.00
  -3   6   3  141.09    9.90
  -2  -6   3  169.98   12.10
   2  -6  -3  184.28   11.60
   2  -6  -3  172.08   12.00
  -2   6   3  180.48   11.20
  -2   6   3  205.18   12.20
   2   6  -3  156.48   11.20
  -1  -6   3  114.69    8.80
   1  -6  -3  101.09    7.80
   1  -6  -3  108.59    8.50
  -1   6   3  113.29    8.30
  -1   6   3  111.59    8.00
   1   6  -3   92.59    7.80
   0  -6   3  260.77   16.70
   0  -6  -3  294.37   16.60
   0  -6  -3  279.97   15.80
   0  -6  -3  239.08   15.70
   0   6   3  259.87   15.90
   0   6   3  269.97   15.70
   0   6  -3  249.97   15.80
  -1  -6  -3  125.69    9.10
   1  -6   3  108.49    9.30
  -1  -6  -3  108.29    8.30
  -1  -6  -3  128.99    9.30
  -1   6  -3  132.99    9.10
   1   6   3  132.19    9.00
   1   6   3  138.69    9.20
   2  -6   3  214.88   14.10
  -2  -6  -3  236.18   14.50
   2  -6   3  205.58   14.70
  -2  -6  -3  244.98   14.50
  -2  -6  -3  230.88   13.80
  -2   6  -3  228.98   14.30
   2   6   3  228.78   13.90
   2   6   3  230.28   14.00
  -3  -6  -3   52.49    6.20
   3  -6   3   49.20    6.30
  -3  -6  -3   65.59    5.40
   3  -6   3   53.09    5.90
  -3  -6  -3   64.49    6.50
   3   6   3   68.69    6.00
   3   6   3   64.09    6.20
  -3   6  -3   52.49    6.00
  -4  -6  -3  373.56   22.50
   4  -6   3  404.96   22.50
  -4  -6  -3  389.26   22.20
   4  -6   3  394.06   23.50
  -4  -6  -3  414.16   22.90
  -4   6  -3  405.56   22.80
   4   6   3  411.16   22.20
  -5  -6  -3    8.70    2.40
   5  -6   3    5.40    2.80
   5  -6   3    4.70    2.40
  -5  -6  -3    5.80    2.40
  -5  -6  -3    7.10    2.40
  -5   6  -3   10.70    3.10
   5   6   3    4.90    1.90
  -6  -6  -3  185.68   11.30
  -6  -6  -3  150.38   10.90
   6  -6   3  167.28   11.40
  -6  -6  -3  164.68   11.50
   6  -6   3  157.08   12.00
   6   6   3  174.98   10.80
   6   6   3  166.48   10.70
  -6   6  -3  183.58   11.70
   7  -6   3   17.60    4.00
  -7  -6  -3   32.20    4.40
   7  -6   3   25.80    4.70
  -7  -6  -3   25.30    4.20
   7   6   3   43.90    4.50
   7   6   3   33.70    4.40
  -7   6  -3   33.10    4.80
   8  -6   3   46.50    6.40
  -8  -6  -3   45.30    5.80
  -8  -6  -3   46.00    5.30
   8  -6   3   46.20    5.70
  -8   6  -3   36.30    4.70
   8   6   3   51.49    5.50
   8   6   3   42.80    4.70
  -8   6  -3   43.00    5.60
   9  -6   3   38.20    5.90
  -9  -6  -3   53.89    6.20
   9  -6   3   46.40    5.90
  -9  -6  -3   57.79    6.70
  -9   6  -3   43.70    5.00
   9   6   3   43.60    5.10
  -9   6  -3   53.59    6.40
 -10  -6  -3   25.00    4.50
  10  -6   3   22.80    4.70
  10  -6   3   21.80    4.10
 -10   6  -3   19.40    3.00
 -10   6  -3   21.70    4.20
  10   6   3   15.30    3.00
  11  -6   3    1.50    2.20
  11  -6   3   -1.60    2.20
 -11  -6  -3    3.90    2.20
 -11   6  -3    2.30    1.40
  11   6   3    3.30    1.70
 -11   6  -3    1.90    2.00
 -12  -6  -3   92.59    9.70
  12  -6   3   99.59    9.90
  12  -6   3   96.59    9.30
  12   6   3   92.69    7.50
 -12   6  -3  104.39    7.30
 -12   6  -3   87.09    8.80
 -13  -6  -3   38.00    6.10
  13  -6   3   33.60    5.30
  13  -6   3   35.10    5.40
 -13   6  -3   43.60    5.80
 -13   6  -3   35.70    4.50
  13   6   3   32.90    4.60
 -14  -6  -3   96.69   10.60
  14  -6   3  119.39    9.50
  14  -6   3   99.59   10.30
 -14   6  -3  102.89    9.90
 -14   6  -3  125.79    8.30
  14   6   3  108.89    8.50
  15  -6   3  157.78   12.60
  15  -6   3  169.88   13.00
 -15  -6  -3  192.18   14.30
 -15   6  -3  191.48   12.90
  15   6   3  165.78   11.90
 -15   6  -3  191.48   11.70
  16  -6   3   25.50    5.10
 -16  -6  -3   16.40    4.60
  16   6   3   12.20    3.20
 -16   6  -3   23.40    3.80
  17  -6   3   39.40    6.10
 -17  -6  -3   45.70    7.40
 -17   6  -3   33.60    4.90
  17   6   3   39.20    5.40
  18  -6   3   -2.90    2.70
 -18  -6  -3    6.60    3.80
  18   6   3    1.20    1.70
 -18   6  -3   -1.10    1.60
 -18  -7   3   -0.70    2.90
  18  -7  -3   -1.30    2.80
  18  -7  -3   -1.90    4.40
 -18   7   3   -1.30    2.80
  18   7  -3    0.20    2.10
 -18   7   3    0.20    2.90
  17  -7  -3   11.30    4.00
 -17  -7   3   21.10    5.40
  17  -7  -3    9.40    5.20
 -17   7   3    9.90    3.90
  17   7  -3   12.70    3.40
 -17   7   3    7.50    3.20
 -16  -7   3   13.30    4.50
  16  -7  -3   17.00    5.90
  16  -7  -3   10.20    4.00
 -16   7   3    9.60    3.50
  16   7  -3    6.40    2.60
 -16   7   3   13.70    4.20
 -15  -7   3   46.90    7.50
  15  -7  -3   62.79    7.90
  15  -7  -3   38.40    7.50
 -15   7   3   56.79    7.60
 -15   7   3   54.19    6.40
  15   7  -3   54.79    7.00
 -14  -7   3  110.49   11.50
  14  -7  -3  129.29   12.60
  14  -7  -3  124.29   10.70
 -14   7   3  122.39   11.60
  14   7  -3  110.79    9.50
 -14   7   3  113.89    9.20
 -13  -7   3   70.99    8.90
  13  -7  -3   51.59    7.90
  13  -7  -3   54.99    7.60
  13   7  -3   52.59    6.70
 -13   7   3   52.49    7.20
 -13   7   3   40.00    5.70
  12  -7  -3    2.10    3.30
 -12  -7   3    3.90    4.40
 -12  -7   3    3.00    2.60
  12  -7  -3    4.20    2.90
  12   7  -3    4.30    2.20
 -12   7   3    9.00    3.20
 -12   7   3    2.20    2.40
 -11  -7   3   47.00    7.10
  11  -7  -3   52.49    7.70
  11  -7  -3   60.39    7.90
 -11  -7   3   49.70    6.60
  11   7  -3   51.29    5.50
 -11   7   3   48.00    6.80
 -11   7   3   50.19    5.80
  10  -7  -3    2.10    2.40
  10  -7  -3    2.10    2.50
 -10  -7   3   -1.30    1.90
  10  -7  -3   -1.50    2.80
 -10  -7   3    2.50    2.30
 -10   7   3    1.80    2.00
  10   7  -3    1.90    1.70
 -10   7   3    0.30    2.00
  -9  -7   3   -0.80    2.10
   9  -7  -3    3.10    2.90
  -9  -7   3    2.20    2.50
   9  -7  -3   -0.90    2.00
   9  -7  -3    5.20    2.50
  -9   7   3    1.80    1.50
   9   7  -3    0.00    1.40
  -9   7   3    4.50    2.30
  -9   7   3    1.20    2.10
  -8  -7   3  174.98   13.70
   8  -7  -3  213.08   14.10
  -8  -7   3  185.88   13.50
   8  -7  -3  193.08   13.90
  -8   7   3  200.68   12.70
  -8   7   3  208.28   14.00
   8   7  -3  205.38   12.60
   7  -7  -3    0.00    2.30
   7  -7  -3    1.70    2.30
  -7  -7   3    1.70    2.30
  -7  -7   3    1.00    2.00
  -7   7   3    1.70    2.00
   7   7  -3    0.60    1.50
  -7   7   3    1.20    1.90
   6  -7  -3   14.10    3.90
  -6  -7   3   16.80    4.20
   6  -7  -3   18.80    4.10
  -6  -7   3   16.60    3.80
   6   7  -3   18.80    3.40
  -6   7   3   25.60    4.60
  -6   7   3   20.80    3.60
  -5  -7   3   88.79    9.40
  -5  -7   3   98.59    8.40
   5  -7  -3   93.69    7.90
   5  -7  -3   79.89    8.70
  -5   7   3   97.59    9.70
  -5   7   3   78.49    7.20
   5   7  -3   97.29    7.50
   4  -7  -3   24.30    4.10
   4  -7  -3   21.90    4.60
  -4  -7   3   31.10    5.20
   4   7  -3   29.90    4.30
  -4   7   3   20.80    4.40
  -4   7   3   22.30    3.90
  -3  -7   3  183.28   13.50
   3  -7  -3  190.38   12.50
   3  -7  -3  211.78   13.90
   3   7  -3  222.78   13.20
  -3   7   3  199.38   13.30
  -3   7   3  175.68   12.00
  -2  -7   3   17.00    3.90
   2  -7  -3   17.20    3.40
   2  -7  -3   17.80    4.10
  -2   7   3   20.80    3.60
   2   7  -3   17.10    3.60
  -2   7   3   20.80    4.10
  -1  -7   3   31.70    5.40
   1  -7  -3   36.10    4.70
   1  -7  -3   38.90    5.70
  -1   7   3   33.50    5.10
  -1   7   3   27.20    4.20
   1   7  -3   31.00    4.90
   0  -7  -3   68.59    7.50
   0  -7  -3   53.79    5.80
   0  -7   3   54.39    7.10
   0   7   3   48.50    5.90
   0   7  -3   64.89    6.80
   0   7   3   55.49    6.50
   1  -7   3   16.00    4.10
  -1  -7  -3   21.50    3.50
  -1  -7  -3   24.60    4.40
  -1  -7  -3   12.80    3.40
   1   7   3   15.90    3.70
   1   7   3   20.80    4.00
  -1   7  -3   15.20    3.40
  -2  -7  -3    0.30    1.70
  -2  -7  -3   -2.00    1.80
  -2  -7  -3   -0.40    1.30
   2  -7   3   -0.80    1.70
  -2   7  -3   -0.60    1.60
   2   7   3   -1.10    1.60
   2   7   3    2.10    2.20
  -3  -7  -3   13.30    3.60
  -3  -7  -3   12.80    3.30
   3  -7   3   13.00    3.90
  -3  -7  -3   19.40    3.40
   3   7   3   23.30    3.90
   3   7   3   19.40    3.80
  -3   7  -3   10.80    3.20
   4  -7   3   -2.50    1.80
  -4  -7  -3    0.10    2.20
  -4  -7  -3    5.20    2.50
  -4  -7  -3    1.50    1.70
   4  -7   3    6.60    3.00
  -4   7  -3    0.90    2.00
   4   7   3    4.10    2.50
   4   7   3    2.90    1.90
   5  -7   3  220.38   15.50
   5  -7   3  220.68   14.50
  -5  -7  -3  248.68   15.30
  -5  -7  -3  258.47   15.10
  -5  -7  -3  241.18   14.20
  -5   7  -3  220.38   14.80
   5   7   3  181.48   13.70
   6  -7   3   44.10    6.70
  -6  -7  -3   51.49    6.70
  -6  -7  -3   41.90    5.80
   6  -7   3   61.39    6.60
   6   7   3   43.80    5.20
   6   7   3   63.09    6.30
  -6   7  -3   50.19    6.70
   7  -7   3    3.10    2.70
   7  -7   3    2.90    2.60
  -7  -7  -3   -0.10    1.70
  -7  -7  -3    4.00    2.40
   7   7   3    0.60    1.20
  -7   7  -3    5.30    2.60
   7   7   3    2.40    1.80
  -8  -7  -3   32.50    4.80
  -8  -7  -3   28.60    4.90
   8  -7   3   28.60    5.30
   8  -7   3   21.50    4.30
   8   7   3   30.30    4.10
   8   7   3   18.70    3.50
  -8   7  -3   21.40    4.50
   9  -7   3    1.90    2.50
   9  -7   3   -1.00    2.30
  -9  -7  -3    2.60    2.00
   9   7   3    5.00    2.20
  -9   7  -3    1.90    1.60
  -9   7  -3   -1.20    1.60
 -10  -7  -3   33.20    5.50
  10  -7   3   36.00    5.60
  10  -7   3   42.80    6.40
 -10   7  -3   36.10    5.60
 -10   7  -3   29.50    4.20
  10   7   3   36.70    4.90
  11  -7   3  100.39    9.60
 -11  -7  -3   77.29    9.00
  11  -7   3   95.19   10.00
  11   7   3   86.59    7.30
 -11   7  -3   98.69    9.70
 -11   7  -3   82.99    6.90
  12  -7   3   43.80    6.40
 -12  -7  -3   52.79    7.50
  12  -7   3   54.09    7.60
 -12   7  -3   61.99    6.10
  12   7   3   51.59    6.20
 -12   7  -3   58.59    7.40
  13  -7   3    0.20    2.50
 -13  -7  -3   -0.80    2.20
  13  -7   3    0.60    2.20
 -13   7  -3   -0.20    2.40
  13   7   3    1.60    1.80
 -13   7  -3    0.40    1.60
 -14  -7  -3   82.59    9.60
  14  -7   3   62.99    8.10
  14  -7   3   56.29    7.40
 -14   7  -3   66.59    6.60
 -14   7  -3   60.29    7.70
  14   7   3   56.09    6.80
  15  -7   3    7.90    3.50
 -15  -7  -3   12.10    4.10
  15  -7   3   15.50    4.20
 -15   7  -3    9.10    3.70
  15   7   3    7.20    2.60
 -15   7  -3    9.40    2.70
  16  -7   3   55.39    7.40
 -16  -7  -3   42.80    7.30
  16   7   3   35.50    5.40
 -16   7  -3   48.20    5.50
 -17  -7  -3    2.10    3.40
  17  -7   3    6.40    3.60
 -17   7  -3    0.60    2.00
  17   7   3   -1.40    1.80
 -16  -8   3    5.40    3.70
  16  -8  -3    2.60    3.10
  16   8  -3    1.70    2.20
 -16   8   3   -1.10    3.10
  15  -8  -3    8.20    4.00
 -15  -8   3   32.50    6.40
 -15   8   3   22.10    5.50
  15   8  -3   19.40    4.30
 -14  -8   3   26.30    6.00
  14  -8  -3   29.60    6.20
  14   8  -3   29.90    5.50
 -14   8   3   36.30    6.60
 -13  -8   3   25.80    5.70
  13  -8  -3   20.80    5.40
 -13   8   3   28.90    5.70
  13   8  -3   17.50    4.20
  12  -8  -3   16.90    4.70
 -12  -8   3   16.90    4.70
  12   8  -3   11.80    3.50
 -12   8   3   16.80    4.90
 -11  -8   3    5.40    3.20
 -11  -8   3    6.20    3.40
  11  -8  -3    1.70    3.10
  11   8  -3    1.60    2.10
 -11   8   3    1.50    3.10
 -10  -8   3    8.60    3.90
 -10  -8   3   24.30    5.00
  10  -8  -3   11.80    4.00
 -10   8   3   15.00    4.20
  10   8  -3   10.20    2.60
  -9  -8   3   21.80    4.90
   9  -8  -3   24.80    5.20
  -9  -8   3   21.10    5.20
  -9   8   3   14.30    4.00
   9   8  -3   18.00    3.70
  -8  -8   3   -3.10    2.50
   8  -8  -3    1.30    2.50
  -8  -8   3   -1.50    2.20
   8   8  -3    2.80    2.00
  -8   8   3    1.30    2.50
  -7  -8   3   14.20    4.00
  -7  -8   3   11.90    4.00
   7  -8  -3   15.20    4.10
  -7   8   3    9.10    3.50
   7   8  -3   13.80    3.50
  -6  -8   3   23.30    4.90
  -6  -8   3   13.50    4.30
   6  -8  -3   24.70    5.10
   6   8  -3   19.90    3.80
  -6   8   3   13.50    3.90
   5  -8  -3   18.30    4.50
  -5  -8   3   10.30    3.40
   5   8  -3   16.20    3.70
  -5   8   3   13.60    4.00
   4  -8  -3   14.30    4.20
  -4  -8   3   13.20    4.00
  -4   8   3   17.00    4.10
   4   8  -3   17.50    3.70
  -3  -8   3   31.90    5.70
   3  -8  -3   23.20    4.80
   3   8  -3   22.90    4.40
  -3   8   3   30.40    5.20
   2  -8  -3    5.00    2.80
  -2  -8   3   11.40    3.80
  -2   8   3   11.00    3.50
   2   8  -3    9.60    3.30
  -1  -8   3   25.70    5.40
   1  -8  -3   28.60    5.30
  -1   8   3   26.10    4.70
   1   8  -3   25.50    4.50
   0  -8   3   97.89   10.30
   0  -8  -3  108.29    9.30
   0   8  -3   96.79    9.50
   0   8   3   93.89    9.40
  -1  -8  -3    4.60    2.70
   1  -8   3    2.80    2.90
  -1   8  -3   11.10    3.40
   1   8   3    3.30    2.60
   2  -8   3    1.70    2.40
  -2  -8  -3    6.50    3.10
  -2  -8  -3    0.30    2.20
  -2   8  -3    3.10    2.40
   2   8   3    7.10    2.70
  -3  -8  -3    4.20    2.40
   3  -8   3    0.80    2.70
  -3  -8  -3    3.90    3.00
  -3   8  -3    2.90    2.40
   3   8   3    1.00    1.90
  -4  -8  -3   47.00    6.40
  -4  -8  -3   49.99    6.70
   4  -8   3   52.19    7.40
  -4   8  -3   52.89    6.60
   4   8   3   40.30    5.70
   5  -8   3   38.90    6.00
   5  -8   3   34.50    6.40
  -5  -8  -3   32.40    5.30
  -5  -8  -3   27.40    5.40
  -5   8  -3   30.10    5.30
   5   8   3   26.00    4.50
  -6  -8  -3   10.90    3.60
   6  -8   3   15.00    4.40
   6  -8   3   14.00    3.90
  -6  -8  -3   16.60    4.00
   6   8   3   16.70    3.60
  -6   8  -3   16.00    4.10
   6   8   3   10.60    3.00
   7  -8   3   28.30    4.90
  -7  -8  -3   35.30    5.90
   7  -8   3   35.00    6.20
  -7  -8  -3   18.30    4.20
   7   8   3   30.70    4.70
  -7   8  -3   28.00    5.30
   7   8   3   28.50    4.40
  -8  -8  -3    8.90    3.60
   8  -8   3    6.00    3.20
   8  -8   3    4.60    3.20
  -8   8  -3   12.50    3.90
   8   8   3    5.70    2.40
   9  -8   3   20.80    4.60
  -9  -8  -3    5.70    3.50
   9  -8   3   20.50    5.20
  -9   8  -3   25.30    4.30
  -9   8  -3   16.60    4.50
   9   8   3   21.60    4.00
 -10  -8  -3   12.20    4.00
  10  -8   3   15.40    4.20
  10  -8   3    7.90    4.00
  10   8   3   25.50    4.30
 -10   8  -3   29.70    5.40
 -10   8  -3   16.70    3.40
  11  -8   3    6.50    3.60
  11  -8   3    2.00    3.20
 -11  -8  -3    4.00    3.20
  11   8   3    1.90    1.70
 -11   8  -3    9.80    3.80
 -11   8  -3    3.70    2.20
 -12  -8  -3    5.90    3.30
  12  -8   3    9.30    4.20
  12  -8   3   11.10    4.50
 -12   8  -3   11.00    3.80
  12   8   3    9.60    3.00
 -12   8  -3   13.90    3.10
 -13  -8  -3    1.20    2.60
  13  -8   3    1.50    3.00
  13  -8   3    3.10    3.40
 -13   8  -3   -0.80    2.80
 -13   8  -3   -1.40    1.40
  13   8   3   -0.10    1.90
 -14  -8  -3    2.70    3.30
  14  -8   3   -0.30    3.30
  14  -8   3    2.20    3.30
  14   8   3    1.60    2.10
 -14   8  -3    1.70    2.00
 -14   8  -3   -4.20    2.60
  15  -8   3   79.99    9.60
  15  -8   3   74.69    9.70
 -15  -8  -3   64.39    9.30
  15   8   3   80.19    8.60
 -15   8  -3   67.29    7.10
 -15   8  -3   84.29    9.60
  13  -9  -3    8.70    4.50
 -13  -9   3    7.20    4.50
  13   9  -3   15.30    4.20
 -13   9   3    7.70    3.80
  12  -9  -3   -0.20    3.10
 -12  -9   3    1.60    3.80
 -12   9   3    0.40    2.30
  12   9  -3    1.10    2.20
 -11  -9   3    2.00    3.40
  11  -9  -3    3.00    3.20
 -11   9   3    3.50    3.00
 -10  -9   3    5.90    3.70
  10  -9  -3   11.30    4.40
 -10  -9   3   13.00    4.90
 -10   9   3    6.90    3.50
  10   9  -3   12.40    3.20
  -9  -9   3   38.70    6.60
  -9  -9   3   20.20    5.50
   9  -9  -3   26.40    5.90
  -9   9   3   31.30    6.20
   9   9  -3   30.50    4.70
  -8  -9   3   12.30    4.40
   8  -9  -3   18.00    4.90
  -8  -9   3    7.80    4.10
  -8   9   3   19.10    4.70
   8   9  -3   11.40    3.20
  -7  -9   3  123.99   12.60
   7  -9  -3  133.49   11.70
  -7   9   3  140.69   13.30
   7   9  -3  113.39    9.50
  -6  -9   3    2.20    2.90
   6  -9  -3    2.10    3.00
   6   9  -3    5.40    2.60
  -6   9   3    4.60    2.90
  -5  -9   3    7.00    3.60
   5  -9  -3   12.90    4.30
   5   9  -3   12.00    3.40
  -5   9   3   14.90    4.30
   4  -9  -3   11.00    3.90
  -4  -9   3   11.10    4.30
   4   9  -3    9.70    3.10
  -4   9   3    8.80    3.40
  -3  -9   3   40.20    7.00
   3  -9  -3   34.80    6.30
   3   9  -3   35.30    5.50
  -3   9   3   39.20    6.40
  -2  -9   3    2.70    3.10
   2  -9  -3    2.90    2.80
  -2   9   3   -1.60    2.20
   2   9  -3    0.70    2.00
   1  -9  -3    5.60    3.30
  -1  -9   3    3.90    2.90
   1   9  -3    5.50    2.70
  -1   9   3    6.70    3.30
   0  -9   3    6.50    3.70
   0  -9  -3    4.40    3.10
   0   9   3    8.40    3.10
   0   9  -3    4.20    2.70
  -1  -9  -3   52.99    7.40
   1  -9   3   49.60    7.50
   1   9   3   40.20    6.20
  -1   9  -3   48.30    6.80
   2  -9   3    2.40    3.10
  -2  -9  -3   -1.60    2.20
   2   9   3   -0.40    2.40
  -2   9  -3    3.10    2.50
  -3  -9  -3    2.50    3.00
   3  -9   3    3.50    3.00
  -3  -9  -3    0.40    3.10
   3   9   3    2.60    2.50
  -3   9  -3   -0.90    2.20
   4  -9   3    3.10    2.90
  -4  -9  -3   -0.70    2.60
  -4  -9  -3    3.40    3.00
  -4   9  -3    2.60    2.30
   4   9   3    4.30    2.80
  -5  -9  -3   -0.70    2.50
  -5  -9  -3   -3.30    2.40
   5  -9   3    0.70    2.60
   5   9   3    1.30    2.10
  -5   9  -3   -2.30    2.00
  -6  -9  -3   15.50    4.30
  -6  -9  -3   10.20    4.10
   6  -9   3   22.90    5.70
   6   9   3   16.30    4.00
  -6   9  -3   17.40    4.50
   6   9   3   12.60    3.40
  -7  -9  -3    8.80    3.80
   7  -9   3   23.00    5.70
  -7  -9  -3   22.20    4.80
  -7   9  -3   16.80    4.70
   7   9   3   16.10    3.90
   7   9   3   17.90    3.90
   8  -9   3    0.10    2.90
  -8  -9  -3   -0.20    3.30
   8  -9   3    1.50    2.90
  -8   9  -3   -0.40    2.60
   8   9   3    0.40    1.70
   9  -9   3    7.80    3.90
  -9  -9  -3    3.70    3.40
   9  -9   3    2.30    3.50
  -9   9  -3   -2.70    2.30
   9   9   3    2.00    2.10
  -9   9  -3    8.90    3.20
  10  -9   3    2.10    3.40
  10  -9   3    1.80    3.60
 -10  -9  -3    0.90    2.90
  10   9   3    2.80    2.20
 -10   9  -3    1.50    2.30
 -10   9  -3    6.40    3.40
  11  -9   3    1.30    3.10
  11  -9   3    2.10    3.20
 -11  -9  -3   -1.70    3.00
 -11   9  -3    2.40    3.40
  11   9   3    1.30    2.00
 -11   9  -3   -0.70    1.90
 -12  -9  -3   32.30    6.80
  12  -9   3   33.00    6.70
  12  -9   3   27.90    6.10
 -12   9  -3   45.90    7.50
  12   9   3   33.60    5.60
 -12   9  -3   36.90    5.20
   9 -10  -3    8.10    4.40
  -9 -10   3    0.50    3.50
   9  10  -3    3.80    3.00
  -9  10   3   16.90    5.00
   8 -10  -3   31.70    6.80
  -8 -10   3   47.60    7.80
   8  10  -3   30.10    5.50
  -8  10   3   52.99    8.30
   7 -10  -3   32.00    6.50
  -7 -10   3   11.40    4.60
  -7  10   3   19.80    5.50
   7  10  -3   25.60    4.80
  -6 -10   3   21.00    5.60
   6 -10  -3   18.50    5.40
   6  10  -3   14.10    4.10
  -6  10   3   14.30    4.60
   5 -10  -3    2.80    3.40
  -5 -10   3   -0.60    3.10
  -5  10   3   -2.10    2.80
   5  10  -3    2.90    2.80
   4 -10  -3    3.20    3.30
  -4 -10   3    2.60    3.40
   4  10  -3    6.10    3.30
  -4  10   3    4.30    3.40
   3 -10  -3   13.60    4.60
  -3 -10   3   12.20    4.50
   3  10  -3    9.30    3.50
  -3  10   3   10.20    4.00
   2 -10  -3   14.20    4.70
  -2 -10   3   12.20    4.90
  -2  10   3   17.80    4.80
   2  10  -3   13.00    4.00
  -1 -10   3   10.30    4.00
   1 -10  -3    2.90    3.50
   1  10  -3    6.10    3.20
  -1  10   3    1.00    2.90
   0 -10   3   85.99   10.90
   0 -10  -3   92.69   10.60
   0  10  -3   99.09   10.60
   0  10   3  114.59   11.40
   1 -10   3    0.60    3.30
  -1 -10  -3   -2.10    2.60
   1  10   3   -2.40    2.30
  -1  10  -3    1.40    2.70
  -2 -10  -3   12.60    4.30
   2 -10   3   16.30    5.20
  -2  10  -3    4.40    3.30
   2  10   3    9.50    4.30
  -3 -10  -3    9.00    4.00
   3 -10   3   10.40    4.80
   3  10   3   14.00    4.40
  -3  10  -3    4.30    3.20
   4 -10   3    0.90    3.50
  -4 -10  -3   -1.80    2.60
   4  10   3   -0.70    2.60
  -4  10  -3   -3.10    2.20
  -5 -10  -3   -1.10    3.80
  -5 -10  -3   10.30    4.00
   5 -10   3    8.50    4.40
   5  10   3    7.70    3.90
  -5  10  -3    5.90    3.40
   6 -10   3    7.70    4.90
  -6 -10  -3   13.70    4.50
  -6 -10  -3   22.50    5.60
  -6  10  -3   12.10    4.50
   6  10   3   15.10    3.80
   6  10   3   13.90    4.20
   7 -10   3    1.10    3.80
  -7 -10  -3    5.90    4.30
  -7  10  -3    8.70    4.20
   7  10   3    3.50    2.70
  -8 -10  -3   -1.20    3.50
   8 -10   3    6.40    4.60
  -8  10  -3    8.80    4.30
   8  10   3    2.30    2.60
  23   0  -4   -5.00    3.80
 -23   0   4    1.60    2.10
  22   0  -4    4.90    4.40
 -22   0   4    0.40    1.80
 -22   0   4   -2.80    1.50
  22   0  -4    1.90    1.60
 -21   0   4   63.89    6.80
  21   0  -4   48.20    8.60
  21   0  -4   52.39    5.50
 -21   0   4   53.09    6.90
  20   0  -4   14.00    5.40
 -20   0   4   27.90    4.40
  20   0  -4   28.10    3.60
 -20   0   4   34.90    5.40
 -19   0   4  126.89    9.10
 -19   0   4  127.49   10.00
  19   0  -4  112.89   12.20
  19   0  -4  125.29    8.20
  18   0  -4   12.90    4.60
 -18   0   4   13.90    2.80
  18   0  -4   12.50    2.30
 -18   0   4   11.70    3.20
 -17   0   4   54.19    5.50
  17   0  -4   48.30    4.70
 -17   0   4   56.09    6.30
  17   0  -4   40.00    6.70
  16   0  -4    9.10    4.10
  16   0  -4    8.50    1.70
 -16   0   4    6.60    2.00
 -16   0   4    7.70    2.60
  15   0  -4   60.79    4.50
 -15   0   4   63.29    5.10
 -15   0   4   63.59    6.40
  15   0  -4   59.79    8.00
  14   0  -4  234.48   13.90
 -14   0   4  244.28   15.00
  14   0  -4  254.67   16.80
  14   0  -4  264.07   13.70
 -14   0   4  266.77   14.40
  13   0  -4   13.40    1.90
  13   0  -4   10.80    3.70
 -13   0   4   14.20    2.30
  13   0  -4   14.40    2.00
 -13   0   4   13.30    2.70
  12   0  -4  397.26   20.60
 -12   0   4  402.96   21.10
  12   0  -4  393.66   23.20
  12   0  -4  409.56   20.70
 -12   0   4  389.96   21.90
 -11   0   4  326.17   17.90
  11   0  -4  348.37   17.60
 -11   0   4  354.86   18.90
  11   0  -4  342.37   20.00
  11   0  -4  328.47   17.60
  10   0  -4  222.38   13.10
 -10   0   4  196.78   11.20
 -10   0   4  201.68   12.00
  10   0  -4  200.88   10.90
  10   0  -4  203.48   10.90
   9   0  -4  521.05   25.70
  -9   0   4  501.65   26.80
  -9   0   4  498.25   26.00
   9   0  -4  520.15   25.70
   9   0  -4  509.95   27.60
   8   0  -4 1894.01   92.99
   8   0  -4 1816.32   94.69
  -8   0   4 1889.11   93.29
   8   0  -4 1961.30   93.09
  -8   0   4 1932.51   93.99
   7   0  -4  171.48    9.10
   7   0  -4  193.78   10.90
  -7   0   4  176.58    9.30
   7   0  -4  161.18    9.20
   6   0  -4  130.59    7.30
  -6   0   4  131.79    8.30
   6   0  -4  148.59    7.50
  -6   0   4  139.29    7.50
   6   0  -4  140.39    8.70
   5   0  -4  285.67   15.30
  -5   0   4  280.87   14.90
   5   0  -4  278.47   14.20
   5   0  -4  277.07   14.10
  -5   0   4  277.27   14.30
   4   0  -4    0.30    0.40
   4   0  -4   -1.80    1.00
  -4   0   4    0.90    0.40
  -4   0   4    0.00    1.00
   3   0  -4 4024.00  201.28
   3   0  -4 4239.58  200.48
  -3   0   4 4205.08  201.08
  -3   0   4 4009.80  200.48
   2   0  -4  498.55   25.80
  -2   0   4  480.65   25.50
  -2   0   4  498.35   25.00
   2   0  -4  542.05   25.10
  -1   0   4   33.00    2.20
   1   0  -4   37.10    2.20
  -1   0   4   35.50    2.80
   1   0  -4   36.40    2.80
   0   0  -4 9780.62  481.05
   0   0  -4 9977.50  481.15
   0   0   4 9999.00  481.15
   0   0  -4 9797.62  480.95
  -1   0  -4   29.30    1.90
   1   0   4   31.90    2.00
  -1   0  -4   27.50    2.50
  -1   0  -4   33.90    2.00
   1   0   4   33.10    2.10
   2   0   4  115.59    6.20
  -2   0  -4  113.39    6.20
  -2   0  -4  116.39    6.80
   2   0   4  114.39    6.20
  -2   0  -4  121.19    6.00
  -3   0  -4    7.90    1.10
  -3   0  -4    8.90    0.80
  -3   0  -4    6.30    1.40
   3   0   4    8.00    1.00
   3   0   4    5.50    1.00
   4   0   4   19.20    1.50
  -4   0  -4   18.30    1.20
  -4   0  -4   15.20    1.80
   4   0   4   20.70    1.70
  -5   0  -4 1602.64   76.89
  -5   0  -4 1548.35   76.09
   5   0   4 1579.84   76.79
   5   0   4 1513.25   76.39
  -5   0  -4 1573.44   77.09
  -6   0  -4  285.77   16.30
  -6   0  -4  315.17   15.30
   6   0   4  310.37   16.10
   6   0   4  325.47   15.60
  -6   0  -4  304.07   16.20
  -7   0  -4  289.07   15.20
   7   0   4  281.37   14.10
  -7   0  -4  280.27   14.90
   7   0   4  273.87   14.80
  -8   0  -4  485.35   25.60
   8   0   4  499.65   25.30
  -8   0  -4  493.95   25.40
  -9   0  -4  295.37   17.10
   9   0   4  320.97   17.00
  -9   0  -4  345.77   17.60
 -10   0  -4  682.93   36.60
 -10   0  -4  759.42   36.50
  10   0   4  689.43   36.10
  11   0   4  479.15   22.50
 -11   0  -4  423.76   22.50
 -11   0  -4  366.16   22.60
  12   0   4  146.89    8.40
 -12   0  -4  145.09    8.60
 -12   0  -4  104.59    8.40
 -13   0  -4  124.79    9.00
 -13   0  -4  135.09    8.70
  13   0   4  136.29    8.50
  14   0   4    7.20    1.90
 -14   0  -4   16.20    3.20
 -14   0  -4   16.60    2.80
 -15   0  -4    6.50    2.30
 -15   0  -4    3.80    1.60
  15   0   4    2.10    1.30
 -16   0  -4   39.60    5.20
 -16   0  -4   37.30    5.00
  16   0   4   44.50    4.80
  17   0   4   12.30    2.80
 -17   0  -4   11.00    3.00
 -17   0  -4   14.10    3.10
 -18   0  -4   -0.30    1.40
  18   0   4    2.00    1.50
 -18   0  -4   -0.30    1.60
  19   0   4  195.48   12.70
 -19   0  -4  206.58   13.60
 -19   0  -4  195.58   13.50
 -20   0  -4   32.80    5.10
 -20   0  -4   36.50    5.50
  20   0   4   31.10    4.70
 -21   0  -4  143.89   10.90
 -21   0  -4  119.49   10.20
  21   0   4  125.49    9.60
 -22   0  -4   -0.60    2.20
  22   0   4    1.90    2.00
 -22   0  -4   -3.30    1.80
  22   0   4    3.80    4.40
  23  -1  -4  157.58   16.60
 -23  -1   4  157.08   12.30
 -23  -1   4  151.28   11.80
  23   1  -4  153.68   16.20
  23   1  -4  139.19   10.00
 -23   1   4  150.68   12.00
  22  -1  -4   71.99   10.80
 -22  -1   4   82.39    8.60
 -22  -1   4   74.29    9.00
 -22   1   4   73.59    8.50
  22   1  -4   69.99    6.20
  22   1  -4   71.09   10.80
 -21  -1   4   17.40    4.20
 -21  -1   4   18.80    3.70
  21  -1  -4    5.10    4.90
  21  -1  -4   16.70    2.90
 -21   1   4   20.60    4.30
 -21   1   4   33.60    6.30
  21   1  -4    8.30    2.40
  21   1  -4   26.70    6.80
 -20  -1   4    2.30    2.10
 -20  -1   4    0.80    1.70
  20  -1  -4   12.60    5.20
  20  -1  -4    2.50    1.30
  20   1  -4    0.20    4.10
 -20   1   4   -0.30    1.40
  20   1  -4    1.40    1.30
 -20   1   4   -1.40    1.70
  19  -1  -4   16.40    4.80
 -19  -1   4   14.30    3.20
  19  -1  -4   17.70    2.70
 -19  -1   4   12.60    3.10
  19   1  -4   13.90    5.00
 -19   1   4   10.20    2.50
  19   1  -4   10.50    2.50
 -19   1   4    9.70    3.00
  18  -1  -4   24.60    3.20
 -18  -1   4   21.70    4.10
  18  -1  -4   24.60    5.70
 -18  -1   4   25.80    4.00
  18   1  -4   33.00    6.10
 -18   1   4   19.80    3.20
 -18   1   4   13.60    3.30
  18   1  -4   13.30    2.70
  17  -1  -4    4.00    3.50
 -17  -1   4    6.10    2.50
  17  -1  -4    7.40    1.70
 -17  -1   4    7.90    2.40
 -17   1   4    8.80    2.60
 -17   1   4    4.00    1.60
  17   1  -4    8.20    2.00
  17   1  -4    3.60    3.30
  16  -1  -4  120.19   11.00
  16  -1  -4  127.19    7.90
 -16  -1   4  125.49    8.80
 -16  -1   4  132.29    9.40
  16   1  -4  131.79   11.00
 -16   1   4  126.19    8.30
  16   1  -4  128.69    8.10
 -16   1   4  130.59    9.40
 -15  -1   4  164.88   10.00
 -15  -1   4  168.58   10.90
  15  -1  -4  162.48   13.00
  15  -1  -4  175.08   10.00
 -15  -1   4  186.08   11.50
  15   1  -4  193.78   13.30
 -15   1   4  179.28   10.50
  15   1  -4  173.78   10.30
 -15   1   4  160.98   11.40
  15   1  -4  178.58    9.80
 -14  -1   4   17.00    2.90
  14  -1  -4   17.30    2.20
  14  -1  -4   10.00    3.70
 -14  -1   4   20.00    3.30
 -14  -1   4   16.60    2.30
 -14   1   4   27.20    4.00
 -14   1   4   19.60    2.70
  14   1  -4   21.10    4.30
  14   1  -4   20.20    2.60
  14   1  -4   18.60    2.20
 -13  -1   4   -0.80    1.00
 -13  -1   4    0.00    0.80
 -13  -1   4    0.10    0.80
  13  -1  -4    0.20    2.20
  13  -1  -4   -0.20    0.50
 -13   1   4   -0.20    1.30
 -13   1   4    0.30    0.70
  13   1  -4    2.20    2.50
  13   1  -4    0.60    0.70
  13   1  -4   -0.10    0.60
  12  -1  -4   -2.90    2.00
  12  -1  -4   -0.10    0.50
 -12  -1   4   -0.50    0.70
 -12  -1   4    2.60    1.30
 -12  -1   4    0.70    0.80
 -12   1   4   -0.10    0.60
  12   1  -4    2.00    2.20
  12   1  -4   -0.40    0.60
 -12   1   4    0.20    1.20
  12   1  -4    0.10    0.60
  11  -1  -4   10.10    1.40
 -11  -1   4   10.20    1.60
  11  -1  -4    8.90    3.10
 -11  -1   4    8.50    2.00
 -11  -1   4    9.00    1.80
 -11   1   4    4.80    1.90
  11   1  -4   12.40    1.80
  11   1  -4    7.50    2.90
 -11   1   4    8.10    1.40
  11   1  -4   10.10    1.40
 -10  -1   4    9.50    1.90
  10  -1  -4    4.10    2.40
  10  -1  -4    9.30    1.30
 -10  -1   4   10.30    1.80
 -10  -1   4   10.40    1.60
  10   1  -4   10.80    1.40
 -10   1   4    9.00    2.00
  10   1  -4    6.40    2.40
  10   1  -4   10.60    1.70
 -10   1   4    7.30    1.30
   9  -1  -4  167.38    9.10
  -9  -1   4  164.08    9.00
  -9  -1   4  151.88    9.40
   9  -1  -4  166.38    8.60
   9  -1  -4  163.88   10.80
  -9  -1   4  161.48    9.60
   9   1  -4  152.98   10.30
  -9   1   4  166.08    8.80
  -9   1   4  169.68   10.00
   9   1  -4  150.28    9.00
   9   1  -4  162.08    8.70
   8  -1  -4   30.70    2.50
  -8  -1   4   27.80    3.10
  -8  -1   4   31.00    3.20
  -8  -1   4   29.30    2.40
   8  -1  -4   29.80    2.00
   8  -1  -4   26.60    4.00
   8   1  -4   30.50    2.20
   8   1  -4   27.70    3.60
  -8   1   4   27.80    3.60
   8   1  -4   31.00    2.50
  -8   1   4   28.20    2.10
   7  -1  -4 1192.78   55.59
  -7  -1   4 1149.78   56.59
  -7  -1   4 1162.48   56.19
   7  -1  -4 1165.38   57.59
  -7  -1   4 1055.39   56.39
   7  -1  -4 1072.69   56.09
  -7   1   4 1145.99   57.09
   7   1  -4 1184.28   55.89
   7   1  -4 1226.88   56.29
   7   1  -4  971.60   56.99
  -7   1   4 1145.19   55.69
  -6  -1   4  252.87   13.30
  -6  -1   4  246.98   13.30
   6  -1  -4  243.48   12.40
  -6  -1   4  230.38   13.00
   6  -1  -4  250.87   13.00
   6  -1  -4  257.07   14.20
  -6   1   4  253.57   12.50
   6   1  -4  237.88   13.70
   6   1  -4  254.47   12.80
  -6   1   4  259.87   13.90
   5  -1  -4  733.73   34.20
  -5  -1   4  689.63   34.30
   5  -1  -4  704.53   33.60
  -5  -1   4  708.63   34.50
  -5  -1   4  691.33   34.40
   5  -1  -4  590.14   35.20
   5   1  -4  643.94   34.00
   5   1  -4  733.43   35.00
  -5   1   4  719.93   33.70
  -5   1   4  630.64   34.90
  -4  -1   4 2911.61  145.09
  -4  -1   4 2975.10  145.19
  -4  -1   4 3156.68  145.19
   4  -1  -4 3026.80  144.99
   4  -1  -4 2752.52  145.89
   4   1  -4 3150.48  144.89
  -4   1   4 2837.52  145.59
   4   1  -4 2938.31  145.39
  -3  -1   4  668.73   31.70
   3  -1  -4  648.14   31.50
  -3  -1   4  609.44   31.80
   3  -1  -4  626.34   32.50
  -3  -1   4  630.84   31.80
   3   1  -4  642.44   31.50
   3   1  -4  598.04   31.90
  -3   1   4  655.73   32.20
   2  -1  -4   17.60    2.60
  -2  -1   4   18.80    1.70
  -2  -1   4   17.50    1.90
   2  -1  -4   17.20    1.40
  -2  -1   4   14.80    1.80
   2   1  -4   15.80    1.80
   2   1  -4   17.50    1.50
  -2   1   4   16.10    2.30
  -2   1   4   16.70    0.90
  -1  -1   4   29.20    2.10
  -1  -1   4   26.10    2.10
   1  -1  -4   25.30    2.80
   1  -1  -4   24.10    1.50
   1  -1  -4   26.80    1.80
  -1  -1   4   29.30    2.20
  -1   1   4   23.90    1.50
   1   1  -4   25.50    2.10
   1   1  -4   24.80    1.90
  -1   1   4   18.60    2.40
   0  -1   4 3053.39  150.28
   0  -1  -4 3142.29  149.99
   0  -1  -4 2953.00  149.79
   0  -1   4 2999.20  150.38
   0  -1  -4 2918.91  150.78
   0   1  -4 3340.17  150.18
   0   1  -4 3224.28  150.18
   0   1   4 2997.20  149.79
  -1  -1  -4 1552.24   83.69
  -1  -1  -4 1756.32   82.79
   1  -1   4 1659.83   83.19
   1  -1   4 1692.23   83.19
  -1  -1  -4 1745.03   82.69
   1   1   4 1713.33   82.69
  -1   1  -4 1661.73   82.89
  -1   1  -4 1767.52   83.09
  -2  -1  -4 2106.39  103.29
  -2  -1  -4 2065.69  102.39
   2  -1   4 2136.59  102.79
   2  -1   4 2135.09  102.69
  -2  -1  -4 2167.48  102.09
  -2   1  -4 2057.09  102.59
  -2   1  -4 1949.70  102.39
  -2   1  -4 2141.59  102.69
   2   1   4 2099.79  102.29
  -3  -1  -4  478.75   24.80
  -3  -1  -4  490.85   25.60
   3  -1   4  514.05   25.00
   3  -1   4  486.05   25.00
  -3  -1  -4  497.25   24.30
   3   1   4  506.05   24.70
  -3   1  -4  504.65   24.90
  -3   1  -4  480.85   24.70
  -3   1  -4  483.85   24.70
   4  -1   4   35.60    2.70
   4  -1   4   34.70    2.80
  -4  -1  -4   31.60    3.50
  -4  -1  -4   37.70    2.60
  -4   1  -4   35.30    2.40
  -4   1  -4   33.60    2.50
   4   1   4   32.90    2.40
  -4   1  -4   35.50    2.50
  -5  -1  -4  413.76   23.90
   5  -1   4  467.25   23.30
  -5  -1  -4  466.05   23.30
   5  -1   4  448.76   23.20
  -5   1  -4  480.05   23.30
  -5   1  -4  447.56   23.20
   5   1   4  463.05   23.10
  -5   1  -4  453.95   22.90
   6  -1   4   41.40    3.20
  -6  -1  -4   41.40    3.30
   6  -1   4   48.40    3.40
   6   1   4   47.30    3.30
  -6   1  -4   47.00    3.30
  -6   1  -4   46.60    3.40
  -6   1  -4   44.90    3.00
  -7  -1  -4   23.00    2.50
  -7  -1  -4   25.00    2.80
   7  -1   4   28.00    2.60
   7  -1   4   23.10    2.50
   7   1   4   20.90    2.40
  -7   1  -4   27.10    2.70
  -7   1  -4   25.30    2.00
  -7   1  -4   25.10    2.70
  -8  -1  -4  106.59    6.70
   8  -1   4  111.09    6.60
  -8  -1  -4  107.79    6.80
   8  -1   4  108.49    6.30
  -8   1  -4  100.69    6.60
   8   1   4   97.39    6.50
  -8   1  -4  103.89    6.70
  -8   1  -4  109.49    6.00
  -9  -1  -4 1135.79   58.29
   9  -1   4 1160.18   57.49
   9  -1   4 1234.48   58.19
  -9  -1  -4 1101.09   58.39
   9   1   4 1174.08   58.09
  -9   1  -4 1158.88   57.29
  -9   1  -4 1201.28   58.39
  -9   1  -4 1136.09   57.99
  10  -1   4   73.79    4.70
 -10  -1  -4   71.39    5.40
 -10  -1  -4   74.89    5.50
  10  -1   4   75.89    5.20
  10   1   4   76.49    5.10
 -10   1  -4   66.69    4.40
 -10   1  -4   75.39    5.10
 -10   1  -4   71.19    5.40
  11  -1   4  403.66   22.10
 -11  -1  -4  408.46   22.50
 -11  -1  -4  421.06   22.70
  11  -1   4  392.96   21.30
 -11   1  -4  433.86   22.20
 -11   1  -4  414.16   22.60
  11   1   4  421.46   22.10
 -11   1  -4  444.16   21.20
  12  -1   4  113.29    7.60
 -12  -1  -4  113.39    7.90
 -12  -1  -4  116.89    8.10
 -12   1  -4  115.99    7.60
 -12   1  -4  122.19    8.10
  12   1   4  122.09    7.70
  13  -1   4    3.00    1.40
 -13  -1  -4    5.70    2.00
 -13  -1  -4    1.60    1.30
  13   1   4    3.20    1.30
 -13   1  -4    0.70    1.00
 -13   1  -4    1.40    1.30
  14  -1   4    9.40    2.20
 -14  -1  -4    8.20    2.30
 -14  -1  -4    6.10    2.00
 -14   1  -4    9.90    2.20
  14   1   4   11.90    2.20
 -14   1  -4   12.30    2.80
 -15  -1  -4  311.67   19.20
 -15  -1  -4  336.47   19.50
  15  -1   4  334.57   18.80
 -15   1  -4  327.67   18.90
  15   1   4  359.76   18.80
 -15   1  -4  334.07   19.40
 -16  -1  -4    3.80    1.90
 -16  -1  -4    6.20    2.20
  16  -1   4    6.00    2.00
 -16   1  -4    2.10    1.80
 -16   1  -4    1.70    1.30
  16   1   4    4.80    1.70
 -17  -1  -4   28.10    4.50
 -17  -1  -4   31.00    4.70
  17  -1   4   30.00    4.20
  17   1   4   34.60    4.30
 -17   1  -4   35.10    4.50
 -17   1  -4   26.30    4.60
 -18  -1  -4    6.50    2.40
  18  -1   4    7.00    2.30
 -18  -1  -4    4.40    2.30
 -18   1  -4    9.20    2.60
 -18   1  -4   11.40    3.20
  18   1   4    1.90    1.50
  19  -1   4   66.39    6.90
 -19  -1  -4   58.19    7.10
 -19  -1  -4   56.39    7.10
  19   1   4   73.39    7.10
 -19   1  -4   60.19    6.90
 -19   1  -4   69.49    7.50
  20  -1   4   21.90    6.00
  20  -1   4   28.40    4.50
 -20  -1  -4   31.70    5.10
 -20  -1  -4   26.70    4.90
 -20   1  -4   32.00    5.40
 -20   1  -4   45.60    5.80
  20   1   4   24.30    4.00
 -21  -1  -4   47.70    6.70
  21  -1   4   33.10    7.90
 -21  -1  -4   41.50    6.20
  21  -1   4   45.70    5.80
 -21   1  -4   46.40    6.40
 -21   1  -4   41.10    6.20
  21   1   4   44.10    5.70
 -22  -1  -4   48.40    7.00
  22  -1   4   34.20    8.40
 -22  -1  -4   49.00    6.90
  22  -1   4   50.19    6.30
  22   1   4   54.69    6.60
 -22   1  -4   41.70    6.30
 -22   1  -4   54.29    7.00
 -23  -2   4   59.99    8.20
  23  -2  -4   67.99   11.30
 -23  -2   4   72.39    8.70
 -23   2   4   62.89    8.30
  23   2  -4   70.49    7.10
  23   2  -4   94.69   12.50
 -22  -2   4    0.70    2.40
  22  -2  -4   -1.60    4.40
 -22  -2   4   -2.20    1.90
  22   2  -4    2.50    1.80
  22   2  -4   -2.20    4.20
 -22   2   4    3.30    2.80
 -21  -2   4   32.70    5.40
 -21  -2   4   22.10    4.40
  21  -2  -4   16.90    6.10
  21   2  -4   26.00    6.90
 -21   2   4   31.40    5.40
  21   2  -4   15.70    3.40
 -20  -2   4    0.80    2.10
 -20  -2   4    3.50    2.60
  20  -2  -4    3.00    4.10
  20   2  -4    3.70    1.80
 -20   2   4    1.40    2.00
  20   2  -4    0.70    3.80
 -19  -2   4   41.20    5.90
 -19  -2   4   40.70    5.60
  19  -2  -4   32.50    6.60
  19  -2  -4   35.00    4.20
  19   2  -4   29.10    4.00
  19   2  -4   38.80    7.00
 -19   2   4   38.60    4.90
 -19   2   4   31.10    5.10
 -18  -2   4   -1.30    1.20
  18  -2  -4   -0.60    1.10
  18  -2  -4    4.50    3.70
 -18  -2   4   -0.20    1.70
 -18   2   4    0.90    1.20
  18   2  -4   -0.40    1.10
  18   2  -4   -2.50    3.00
 -18   2   4   -1.20    1.50
  17  -2  -4   58.79    8.60
 -17  -2   4   74.69    7.90
  17  -2  -4   86.39    5.90
 -17  -2   4   80.59    6.90
 -17   2   4   77.29    7.90
  17   2  -4   80.09    6.00
 -17   2   4   91.99    6.20
  17   2  -4   63.29    8.60
  16  -2  -4  125.09   11.10
  16  -2  -4  123.59    7.90
 -16  -2   4  124.69    9.30
 -16  -2   4  120.29    8.90
 -16   2   4  128.59    9.40
  16   2  -4  126.09    8.30
 -16   2   4  125.39    8.10
  16   2  -4  144.19   11.20
 -15  -2   4  214.68   12.80
 -15  -2   4  244.98   14.00
  15  -2  -4  235.68   12.70
  15  -2  -4  224.28   15.90
 -15  -2   4  224.58   14.10
  15   2  -4  200.38   15.10
 -15   2   4  239.68   12.90
  15   2  -4  229.28   12.50
 -15   2   4  209.18   14.10
  15   2  -4  214.28   13.00
 -14  -2   4   31.20    4.20
 -14  -2   4   28.10    3.40
 -14  -2   4   28.50    4.20
  14  -2  -4   31.70    3.20
  14  -2  -4   45.00    6.60
  14   2  -4   37.00    3.90
 -14   2   4   31.00    4.50
  14   2  -4   33.00    5.60
 -14   2   4   33.30    3.40
  14   2  -4   30.40    2.90
 -13  -2   4   69.39    5.90
  13  -2  -4   67.89    4.60
  13  -2  -4   69.39    8.00
 -13  -2   4   69.09    5.70
 -13  -2   4   65.39    5.00
  13   2  -4   68.09    4.40
  13   2  -4   66.59    5.00
  13   2  -4   73.69    8.00
 -13   2   4   68.79    6.10
 -13   2   4   74.19    4.80
 -12  -2   4   80.39    6.50
  12  -2  -4   81.49    8.50
 -12  -2   4  101.39    6.60
 -12  -2   4   84.99    5.90
  12  -2  -4   84.09    5.40
  12   2  -4   80.59    5.80
  12   2  -4   88.69    7.80
 -12   2   4   91.09    7.10
  12   2  -4   88.09    5.20
 -12   2   4   88.49    5.40
  11  -2  -4  273.57   14.60
  11  -2  -4  272.47   17.10
 -11  -2   4  243.48   15.70
 -11  -2   4  291.97   15.30
 -11  -2   4  280.17   15.50
  11   2  -4  305.57   14.60
 -11   2   4  278.57   16.10
 -11   2   4  284.27   14.60
  11   2  -4  254.87   16.60
  11   2  -4  278.67   15.30
  10  -2  -4   15.80    3.60
 -10  -2   4   17.30    2.60
 -10  -2   4   16.50    2.30
  10  -2  -4   16.60    1.80
 -10  -2   4   13.20    2.40
 -10   2   4   18.10    3.00
 -10   2   4   19.40    2.00
  10   2  -4   19.20    1.90
  10   2  -4   21.30    3.70
  10   2  -4   16.90    2.40
  -9  -2   4  131.19    8.00
  -9  -2   4  123.89    7.90
   9  -2  -4  132.99    7.30
   9  -2  -4  118.29    9.20
  -9  -2   4  141.69    8.60
   9   2  -4  123.89    8.90
   9   2  -4  127.99    8.00
  -9   2   4  142.69    8.90
   9   2  -4  136.69    7.40
  -9   2   4  136.09    7.20
   8  -2  -4  371.76   19.00
   8  -2  -4  381.46   21.10
  -8  -2   4  394.16   20.30
  -8  -2   4  383.06   19.70
  -8  -2   4  351.86   19.80
   8   2  -4  367.76   20.50
   8   2  -4  357.26   19.20
  -8   2   4  384.56   20.60
  -8   2   4  393.96   18.90
   7  -2  -4    9.10    2.40
   7  -2  -4    6.40    1.60
  -7  -2   4    6.00    1.30
   7  -2  -4    7.40    1.00
  -7  -2   4    9.40    1.80
  -7  -2   4    7.80    1.60
  -7   2   4    5.80    2.00
   7   2  -4    5.90    1.80
  -7   2   4    8.20    0.90
   7   2  -4    6.80    1.20
  -6  -2   4   20.40    2.10
  -6  -2   4   20.40    2.60
   6  -2  -4   17.30    2.40
   6  -2  -4   17.30    1.60
   6  -2  -4   19.30    3.20
  -6  -2   4   23.60    2.70
  -6   2   4   19.00    1.30
   6   2  -4   17.40    1.90
   6   2  -4   19.30    2.60
  -6   2   4   23.40    3.10
  -5  -2   4  191.78   10.10
   5  -2  -4  193.68    9.70
  -5  -2   4  188.58   10.70
  -5  -2   4  191.68   10.60
   5  -2  -4  190.58   10.80
   5  -2  -4  177.38   11.40
  -5   2   4  193.88    9.50
  -5   2   4  188.98   11.00
   5   2  -4  182.38   10.10
   5   2  -4  177.08   10.50
   4  -2  -4    0.90    1.00
   4  -2  -4    0.90    0.50
  -4  -2   4    2.90    1.00
  -4  -2   4   -1.20    0.60
  -4  -2   4    0.40    0.50
   4  -2  -4    1.20    1.60
   4   2  -4   -0.60    0.80
   4   2  -4    0.40    0.50
  -4   2   4   -0.10    1.30
  -3  -2   4   68.99    3.90
  -3  -2   4   63.79    4.60
   3  -2  -4   72.99    4.70
   3  -2  -4   61.19    5.30
  -3  -2   4   75.59    4.90
   3   2  -4   69.69    4.20
   3   2  -4   56.89    4.10
  -3   2   4   73.89    5.10
  -2  -2   4   21.70    1.40
   2  -2  -4   17.50    1.60
  -2  -2   4   19.20    2.40
  -2  -2   4   20.30    2.50
   2  -2  -4   19.10    2.80
   2  -2  -4   20.90    2.40
  -2   2   4   23.30    3.10
   2   2  -4   19.80    1.80
   2   2  -4   16.90    1.90
   1  -2  -4  418.76   22.90
  -1  -2   4  433.46   22.30
  -1  -2   4  406.06   22.50
  -1  -2   4  420.26   21.30
   1  -2  -4  462.05   21.80
   1  -2  -4  463.05   22.50
   1   2  -4  443.86   21.40
   1   2  -4  440.36   22.20
  -1   2   4  409.56   22.80
   0  -2  -4  168.38    9.10
   0  -2   4  170.28    8.70
   0  -2   4  181.98    9.90
   0  -2  -4  168.48   10.10
   0  -2  -4  166.58    9.50
   0   2  -4  168.88    8.60
   0   2  -4  179.88    9.40
   0   2   4  177.78   10.10
   0   2   4  166.98    8.90
   1  -2   4  254.77   13.30
   1  -2   4  253.37   13.60
  -1  -2  -4  237.68   13.10
  -1  -2  -4  244.78   12.90
  -1   2  -4  251.97   13.10
   1   2   4  243.08   12.70
  -2  -2  -4  956.00   47.70
   2  -2   4  833.72   47.00
   2  -2   4  983.90   47.50
  -2  -2  -4  876.11   46.80
  -2  -2  -4 1032.60   46.90
  -2   2  -4  964.10   46.30
  -2   2  -4  962.80   47.00
   2   2   4  936.91   46.60
   3  -2   4  104.29    6.20
  -3  -2  -4   93.89    5.90
   3  -2   4   94.49    6.40
  -3  -2  -4   91.89    6.50
  -3  -2  -4   94.79    5.70
   3   2   4  102.79    5.70
  -3   2  -4   98.59    6.00
  -3   2  -4  107.29    5.50
   4  -2   4   10.50    1.70
   4  -2   4    7.10    1.60
  -4  -2  -4    8.60    1.40
  -4  -2  -4    6.50    1.70
  -4  -2  -4    8.60    1.20
   4   2   4    8.60    1.30
  -4   2  -4    6.80    1.40
  -4   2  -4    6.40    1.40
  -4   2  -4    7.70    1.20
   5  -2   4  166.58    9.50
   5  -2   4  167.08    9.30
  -5  -2  -4  145.99    9.70
  -5  -2  -4  155.38    8.30
  -5  -2  -4  154.98    9.10
  -5   2  -4  153.08    8.90
  -5   2  -4  169.78    9.10
   5   2   4  151.38    8.80
  -5   2  -4  162.38    8.70
   6  -2   4    3.20    1.30
   6  -2   4    3.10    1.20
  -6  -2  -4    3.80    1.10
  -6   2  -4    4.40    1.10
  -6   2  -4    2.40    0.90
   6   2   4    2.70    0.80
   6   2   4    3.10    0.70
  -6   2  -4    3.80    1.20
   7  -2   4  158.98    9.40
  -7  -2  -4  141.89    9.20
   7  -2   4  155.98    9.20
   7   2   4  160.88    9.00
  -7   2  -4  174.48    9.10
  -7   2  -4  141.29    8.90
  -7   2  -4  166.58    9.10
  -8  -2  -4  122.99    8.00
   8  -2   4  130.99    7.90
   8  -2   4  129.69    7.90
  -8   2  -4  127.59    7.80
  -8   2  -4  125.79    7.60
  -8   2  -4  128.39    7.60
   8   2   4  121.09    7.50
   9  -2   4    4.30    1.50
  -9  -2  -4    3.40    1.30
   9  -2   4    5.20    1.50
  -9   2  -4    3.60    1.20
  -9   2  -4    3.00    1.40
  -9   2  -4    2.60    1.10
   9   2   4    1.00    0.70
 -10  -2  -4   77.79    5.80
  10  -2   4   74.19    5.60
 -10  -2  -4   84.29    6.00
  10  -2   4   76.09    5.50
  10   2   4   73.39    5.40
 -10   2  -4   89.49    5.70
 -10   2  -4   82.29    5.80
 -10   2  -4   78.39    5.30
 -11  -2  -4  226.58   13.90
  11  -2   4  244.38   13.40
 -11  -2  -4  234.08   14.10
  11  -2   4  236.68   13.70
  11   2   4  249.48   13.60
 -11   2  -4  227.78   13.80
 -11   2  -4  249.78   13.80
 -11   2  -4  248.08   13.20
 -12  -2  -4    5.10    1.90
  12  -2   4    4.50    1.40
 -12  -2  -4    2.90    1.60
  12  -2   4    9.10    2.20
 -12   2  -4    3.10    1.30
  12   2   4    6.80    1.60
 -12   2  -4    4.80    1.40
 -12   2  -4    3.30    1.70
 -13  -2  -4  104.29    7.60
  13  -2   4   96.49    7.00
 -13  -2  -4  104.19    7.60
 -13   2  -4  106.29    7.50
 -13   2  -4  102.39    6.90
  13   2   4   82.89    6.80
 -14  -2  -4    7.20    2.30
  14  -2   4   15.40    3.00
 -14  -2  -4    9.80    2.40
 -14   2  -4   10.00    2.50
  14   2   4   14.00    2.50
 -14   2  -4   11.20    2.20
  15  -2   4   66.99    5.60
 -15  -2  -4   66.69    6.90
 -15  -2  -4   65.59    6.00
 -15   2  -4   64.49    6.60
 -15   2  -4   64.39    5.40
  15   2   4   68.69    5.50
 -16  -2  -4    0.40    1.60
  16  -2   4    3.30    1.80
 -16  -2  -4    2.10    1.80
  16   2   4    3.10    1.50
 -16   2  -4    2.70    1.60
 -16   2  -4    1.60    1.70
 -17  -2  -4   27.60    4.50
 -17  -2  -4   29.50    4.60
  17  -2   4   25.60    4.10
  17  -2   4   27.20    5.70
 -17   2  -4   30.20    4.20
 -17   2  -4   25.10    4.20
  17   2   4   21.80    3.70
  18  -2   4    0.70    1.80
 -18  -2  -4   -0.30    1.60
  18  -2   4   -2.10    3.30
 -18  -2  -4   -0.30    1.90
 -18   2  -4    1.50    1.50
  18   2   4    0.70    1.30
 -18   2  -4    0.50    1.60
  19  -2   4   -0.90    1.70
  19  -2   4    3.30    3.90
 -19  -2  -4    0.10    1.90
 -19  -2  -4   -1.40    1.60
 -19   2  -4   -0.80    1.80
 -19   2  -4   -0.10    1.40
  19   2   4    0.40    1.50
  20  -2   4   -1.00    1.70
  20  -2   4   -3.60    3.60
 -20  -2  -4   -1.60    1.90
 -20  -2  -4   -0.30    2.00
  20   2   4    3.50    1.90
 -20   2  -4    1.10    1.90
 -20   2  -4   -0.50    1.90
  21  -2   4    0.00    2.00
 -21  -2  -4   -1.40    2.00
 -21  -2  -4    2.10    2.30
  21  -2   4   -0.90    4.50
 -21   2  -4    2.30    2.00
  21   2   4    3.90    2.10
 -21   2  -4    3.20    2.60
  23  -3  -4    8.40    6.00
 -23  -3   4    3.70    3.40
 -23  -3   4    6.50    3.00
 -23   3   4    4.10    2.70
  23   3  -4    1.50    5.50
  23   3  -4    3.50    2.20
 -22  -3   4   12.20    4.00
  22  -3  -4   10.90    6.10
 -22  -3   4   15.10    3.80
  22   3  -4   18.80    3.70
 -22   3   4    7.90    3.50
  22   3  -4   17.80    5.90
  21  -3  -4   -1.50    4.20
 -21  -3   4    4.80    2.50
 -21  -3   4    7.70    3.40
 -21   3   4    5.40    3.10
  21   3  -4    6.40    2.10
  21   3  -4    1.60    4.50
 -20  -3   4    0.70    1.90
 -20  -3   4    2.60    2.30
  20  -3  -4    1.90    4.40
 -20   3   4    2.40    2.30
  20   3  -4   -0.60    1.20
  20   3  -4    2.50    3.80
 -19  -3   4   10.70    3.20
 -19  -3   4   15.00    3.90
  19  -3  -4    6.40    4.60
 -19   3   4   13.70    3.80
  19   3  -4   11.20    4.50
  19   3  -4   14.80    3.00
 -18  -3   4   46.60    6.40
 -18  -3   4   36.70    5.30
  18  -3  -4   43.20    7.60
  18   3  -4   46.50    5.10
  18   3  -4   60.99    8.50
 -18   3   4   42.60    5.80
  17  -3  -4   16.10    2.70
 -17  -3   4    9.80    3.00
  17  -3  -4   14.60    4.80
 -17  -3   4   10.70    2.90
 -17   3   4   11.30    3.30
  17   3  -4    7.30    3.80
 -17   3   4   13.70    2.90
  17   3  -4   15.50    2.90
  16  -3  -4    3.10    1.50
  16  -3  -4    7.60    4.00
 -16  -3   4    3.10    2.20
 -16  -3   4    2.50    1.70
 -16   3   4    7.70    1.80
  16   3  -4    4.80    3.30
 -16   3   4    6.60    2.70
  16   3  -4    6.40    2.00
 -15  -3   4   59.69    6.90
  15  -3  -4   79.69    5.40
 -15  -3   4   72.79    6.30
  15  -3  -4   65.99    8.60
 -15   3   4   58.59    6.60
  15   3  -4   61.59    7.80
  15   3  -4   66.29    5.50
 -15   3   4   71.69    5.00
  14  -3  -4    5.30    3.70
 -14  -3   4    7.30    2.40
  14  -3  -4    7.50    1.80
 -14  -3   4    5.10    2.30
 -14  -3   4    8.30    2.10
 -14   3   4    5.60    2.40
  14   3  -4    8.40    1.40
  14   3  -4    6.80    1.90
 -14   3   4    3.90    1.30
  14   3  -4    3.40    2.80
 -13  -3   4  121.69    8.40
  13  -3  -4  127.49    7.70
  13  -3  -4  126.09   10.50
 -13  -3   4  139.29    9.40
 -13  -3   4  124.39    8.20
  13   3  -4  105.99    8.00
  13   3  -4  133.29    7.30
 -13   3   4  125.09    7.40
  13   3  -4  118.09    9.70
 -13   3   4  116.79    9.00
 -12  -3   4    0.60    1.30
  12  -3  -4    2.40    2.90
 -12  -3   4    2.10    1.40
 -12  -3   4    2.30    1.40
  12  -3  -4    2.60    1.20
 -12   3   4    1.90    0.90
 -12   3   4    3.20    2.00
  12   3  -4    1.00    1.00
  12   3  -4    3.00    0.90
  12   3  -4    2.40    2.20
  11  -3  -4  218.98   13.40
 -11  -3   4  240.38   13.00
 -11  -3   4  238.68   13.10
 -11  -3   4  217.88   13.70
  11  -3  -4  221.28   12.30
  11  -3  -4  228.18   14.80
  11   3  -4  197.58   13.00
 -11   3   4  231.48   12.00
 -11   3   4  208.08   13.50
  11   3  -4  228.18   12.20
  11   3  -4  246.08   14.40
  10  -3  -4    1.50    1.50
 -10  -3   4    0.80    1.10
 -10  -3   4    0.50    1.20
  10  -3  -4    2.60    1.20
 -10  -3   4   -0.40    0.80
  10  -3  -4    1.30    2.30
 -10   3   4    3.10    1.90
 -10   3   4    1.70    0.70
  10   3  -4    1.00    0.90
  10   3  -4    0.90    0.80
  -9  -3   4   24.60    3.80
   9  -3  -4   42.00    4.50
  -9  -3   4   39.50    4.10
   9  -3  -4   41.10    3.20
  -9  -3   4   43.80    3.40
   9  -3  -4   37.90    5.40
  -9   3   4   40.40    4.90
   9   3  -4   45.30    3.10
  -9   3   4   38.90    2.70
   8  -3  -4  399.56   21.10
  -8  -3   4  362.26   20.60
   8  -3  -4  376.86   19.80
  -8  -3   4  407.66   21.20
  -8  -3   4  391.16   20.10
   8  -3  -4  373.16   22.10
  -8   3   4  383.36   19.40
  -8   3   4  404.16   21.30
   8   3  -4  375.16   19.90
   7  -3  -4    3.30    1.10
  -7  -3   4    5.00    1.50
   7  -3  -4    5.60    2.40
  -7  -3   4    5.20    1.70
  -7  -3   4    5.20    1.10
   7  -3  -4    3.60    1.60
  -7   3   4    1.80    1.60
  -7   3   4    2.90    0.70
   7   3  -4    2.40    0.90
   6  -3  -4  188.98   11.10
   6  -3  -4  193.68   11.80
  -6  -3   4  156.88   10.60
   6  -3  -4  179.08    9.80
  -6  -3   4  184.88   11.00
  -6  -3   4  188.48    9.80
   6   3  -4  186.68   10.10
  -6   3   4  183.08   11.20
   6   3  -4  172.98   10.40
  -6   3   4  183.08    9.50
   5  -3  -4    4.90    1.10
  -5  -3   4    2.50    1.30
   5  -3  -4    2.70    1.80
  -5  -3   4    4.20    1.40
   5  -3  -4    2.10    1.20
  -5  -3   4    4.00    0.90
   5   3  -4    4.60    1.20
  -5   3   4    5.90    1.90
   5   3  -4    4.00    1.30
  -4  -3   4   19.00    2.90
  -4  -3   4   17.30    2.70
  -4  -3   4   19.50    1.60
   4  -3  -4   21.50    2.80
   4  -3  -4   17.40    3.10
   4   3  -4   16.20    2.10
   4   3  -4   22.60    2.20
  -4   3   4   14.80    2.60
  -3  -3   4  365.16   20.30
  -3  -3   4  391.56   18.80
  -3  -3   4  369.96   20.40
   3  -3  -4  380.86   20.70
   3  -3  -4  345.47   20.20
   3   3  -4  390.86   19.00
  -3   3   4  393.36   20.40
   3   3  -4  376.26   19.80
  -2  -3   4   25.70    3.10
   2  -3  -4   21.80    3.20
   2  -3  -4   19.10    2.80
   2  -3  -4   22.80    2.40
  -2   3   4   28.80    3.50
   2   3  -4   24.10    2.70
  -1  -3   4    0.00    0.90
  -1  -3   4    0.60    0.90
   1  -3  -4    1.50    1.10
   1  -3  -4    2.50    1.30
   1  -3  -4    2.70    1.00
  -1   3   4    0.90    1.30
   1   3  -4    2.00    0.80
   0  -3   4  604.44   31.80
   0  -3  -4  611.04   31.80
   0  -3  -4  664.63   31.50
   0  -3  -4  591.64   32.20
   0   3   4  579.44   32.00
   0   3  -4  666.93   31.80
   1  -3   4    6.00    1.70
   1  -3   4    7.50    0.90
   1  -3   4    7.30    1.90
  -1  -3  -4    6.50    1.60
  -1  -3  -4    5.20    1.30
  -1  -3  -4    4.60    1.60
  -1   3  -4    9.00    1.70
   2  -3   4    5.10    1.70
  -2  -3  -4    4.10    1.50
  -2  -3  -4    3.00    1.20
   2  -3   4    6.70    1.10
   2  -3   4    5.20    1.50
  -2  -3  -4    7.00    1.50
   2   3   4    5.20    1.10
  -2   3  -4    7.20    1.60
  -2   3  -4    6.60    0.80
   3  -3   4   14.40    2.30
  -3  -3  -4   11.40    2.30
   3  -3   4   16.40    2.00
   3  -3   4   12.90    2.30
  -3  -3  -4   15.70    2.20
  -3  -3  -4   14.80    2.10
   3   3   4   14.40    1.90
  -3   3  -4   15.00    2.20
  -3   3  -4   14.90    1.50
  -4  -3  -4  218.48   11.90
  -4  -3  -4  212.98   11.50
   4  -3   4  194.88   12.40
  -4  -3  -4  222.48   12.60
   4  -3   4  224.18   12.20
  -4   3  -4  210.38   12.00
  -4   3  -4  204.38   11.10
   4   3   4  204.98   11.50
  -5  -3  -4    0.40    0.60
   5  -3   4    0.50    1.00
  -5  -3  -4    0.00    0.70
   5  -3   4   -1.40    0.80
  -5  -3  -4    0.60    0.90
  -5   3  -4    0.20    0.60
   5   3   4   -0.30    0.70
   5   3   4    1.40    0.70
  -5   3  -4    0.10    0.90
  -5   3  -4   -0.20    0.60
   6  -3   4  664.73   32.90
   6  -3   4  620.74   33.20
  -6  -3  -4  650.23   32.80
  -6  -3  -4  627.14   31.90
  -6  -3  -4  625.84   33.40
   6   3   4  639.14   31.80
   6   3   4  646.14   32.30
  -6   3  -4  621.04   32.40
  -6   3  -4  602.04   32.00
  -6   3  -4  652.13   32.70
   7  -3   4  512.35   25.80
   7  -3   4  483.05   26.00
  -7  -3  -4  498.55   25.80
  -7  -3  -4  470.45   24.50
   7   3   4  511.85   24.50
  -7   3  -4  432.96   25.30
  -7   3  -4  485.45   25.20
   7   3   4  493.95   25.20
  -7   3  -4  483.45   25.10
  -8  -3  -4   11.70    1.50
   8  -3   4   11.20    2.30
  -8  -3  -4   14.90    2.50
   8  -3   4   17.60    2.90
   8   3   4   13.40    1.40
  -8   3  -4   12.60    2.10
  -8   3  -4   10.70    2.10
  -8   3  -4   16.80    2.20
   8   3   4    8.90    1.80
   9  -3   4    1.10    1.50
  -9  -3  -4    1.90    1.10
   9  -3   4    2.10    1.60
  -9  -3  -4    1.50    0.70
  -9   3  -4    2.00    1.00
   9   3   4    0.40    0.80
  -9   3  -4    1.70    1.30
   9   3   4    0.60    0.60
  -9   3  -4    1.70    1.20
  10  -3   4   58.79    5.70
 -10  -3  -4   51.19    5.50
  10  -3   4   63.79    6.60
  10  -3   4   58.89    5.20
  10   3   4   55.39    4.50
 -10   3  -4   59.19    4.80
 -10   3  -4   57.19    4.80
 -10   3  -4   62.89    4.60
  11  -3   4   13.20    2.80
  11  -3   4   12.60    3.40
  11  -3   4   11.10    2.60
 -11  -3  -4   14.30    3.00
 -11   3  -4    7.50    2.10
 -11   3  -4   14.10    2.30
  11   3   4   14.30    2.40
 -11   3  -4   20.00    2.80
  12  -3   4    1.10    1.40
  12  -3   4    1.90    2.40
  12  -3   4    3.80    1.70
 -12  -3  -4    2.20    1.50
 -12   3  -4    1.80    1.30
  12   3   4    3.70    1.30
 -12   3  -4    0.60    1.00
 -12   3  -4    0.40    1.30
  13  -3   4    0.70    2.60
  13  -3   4    1.00    1.40
  13  -3   4    3.60    1.80
 -13  -3  -4    3.00    1.60
  13   3   4    4.10    1.50
 -13   3  -4    3.60    1.70
 -13   3  -4    1.40    1.40
 -13   3  -4    2.10    1.30
  14  -3   4    5.80    3.20
 -14  -3  -4   10.10    2.70
  14  -3   4    3.80    2.10
 -14   3  -4    8.50    2.40
 -14   3  -4    8.30    2.10
  14   3   4    8.10    2.00
  15  -3   4   64.99    8.40
  15  -3   4   59.29    6.40
 -15  -3  -4   59.49    6.80
 -15   3  -4   57.69    5.20
 -15   3  -4   73.59    6.20
  15   3   4   67.99    5.50
 -16  -3  -4  131.49   10.10
  16  -3   4  137.39    9.80
  16  -3   4  133.99   11.70
  16   3   4  117.59    9.10
 -16   3  -4  136.19    9.60
 -16   3  -4  137.79    9.10
 -17  -3  -4   52.59    6.50
  17  -3   4   53.69    8.10
  17  -3   4   45.80    6.00
 -17   3  -4   60.89    6.00
  17   3   4   61.99    6.30
 -17   3  -4   53.89    6.40
  18  -3   4   56.49    6.50
 -18  -3  -4   50.49    6.80
  18  -3   4   49.90    8.40
 -18   3  -4   47.70    6.10
  18   3   4   48.10    5.70
 -18   3  -4   58.59    6.10
  19  -3   4   10.10    3.30
 -19  -3  -4    8.80    3.10
  19  -3   4   11.10    5.10
  19   3   4    4.50    2.00
 -19   3  -4    6.40    2.80
 -19   3  -4    6.30    2.40
  20  -3   4    1.00    4.40
  20  -3   4    3.50    2.50
 -20  -3  -4    1.80    2.40
 -20   3  -4   -0.20    2.20
 -20   3  -4    3.00    2.00
  20   3   4    1.00    2.00
 -21  -3  -4   33.40    5.80
  21  -3   4   21.10    6.60
  21  -3   4   36.30    5.50
 -21   3  -4   16.90    4.40
  21   3   4   23.40    4.30
 -21   3  -4   22.20    4.20
 -22  -4   4    4.70    2.60
 -22  -4   4    0.30    2.90
  22  -4  -4   -0.40    4.40
  22   4  -4    3.30    2.20
  22   4  -4    1.00    5.00
 -22   4   4    3.40    2.70
  21  -4  -4    0.00    4.20
 -21  -4   4    0.00    2.80
 -21  -4   4    2.50    2.50
  21   4  -4    2.60    2.00
  21   4  -4    0.50    4.10
 -21   4   4    0.10    2.50
 -20  -4   4   23.60    5.00
  20  -4  -4   10.60    5.20
 -20  -4   4   13.40    3.60
  20   4  -4   18.80    3.70
  20   4  -4   11.20    4.90
 -20   4   4   26.00    4.80
  19  -4  -4    4.00    4.00
 -19  -4   4    0.80    1.90
 -19  -4   4    2.20    2.50
 -19   4   4   -1.10    2.00
  19   4  -4    3.50    1.90
  19   4  -4   -1.10    3.20
  18  -4  -4   29.60    6.50
 -18  -4   4   24.00    4.90
 -18  -4   4   22.20    4.10
 -18   4   4   18.90    4.20
  18   4  -4   17.00    3.40
  18   4  -4   25.90    6.00
 -17  -4   4   80.89    8.70
 -17  -4   4   70.99    6.40
  17  -4  -4   81.09    9.80
  17   4  -4   65.59    8.60
  17   4  -4   74.09    6.30
 -17   4   4   74.69    8.10
 -16  -4   4    3.30    2.30
 -16  -4   4    7.90    2.50
  16  -4  -4    7.30    4.00
  16   4  -4    3.60    1.80
  16   4  -4    5.70    3.80
 -16   4   4    4.90    2.50
  15  -4  -4    9.40    2.60
 -15  -4   4    7.70    2.20
 -15  -4   4    8.50    2.90
  15  -4  -4   11.80    4.30
  15   4  -4   11.70    3.80
  15   4  -4   11.80    2.60
 -15   4   4    8.60    3.00
 -14  -4   4   31.10    4.10
  14  -4  -4   32.80    4.50
  14  -4  -4   32.30    3.70
  14  -4  -4   35.50    6.20
 -14  -4   4   19.10    4.00
 -14  -4   4   23.70    3.70
  14   4  -4   25.80    4.80
  14   4  -4   29.60    4.00
 -14   4   4   24.10    4.30
 -14   4   4   29.30    3.00
  14   4  -4   23.40    2.80
 -13  -4   4   15.20    2.80
 -13  -4   4   14.20    2.90
  13  -4  -4   10.30    2.70
 -13  -4   4   14.20    3.10
  13  -4  -4   12.50    4.10
  13  -4  -4    9.70    2.20
  13   4  -4   11.90    2.60
 -13   4   4   14.00    2.00
  13   4  -4   11.60    1.90
 -13   4   4   13.00    3.40
  12  -4  -4  124.19    8.90
 -12  -4   4  112.09    7.70
  12  -4  -4  117.19   10.50
  12  -4  -4  123.79    7.70
 -12  -4   4  112.39    8.80
 -12  -4   4  119.09    8.30
 -12   4   4  107.69    7.00
 -12   4   4  116.79    8.70
  12   4  -4  130.49    7.30
  12   4  -4  117.89    8.40
  11  -4  -4   28.10    3.30
  11  -4  -4   26.60    4.00
 -11  -4   4   26.60    4.20
 -11  -4   4   23.70    3.70
  11  -4  -4   25.40    5.10
 -11  -4   4   25.60    3.30
  11   4  -4   24.50    3.60
 -11   4   4   26.90    2.30
  11   4  -4   30.10    3.00
 -11   4   4   29.90    4.30
 -10  -4   4  243.18   13.50
 -10  -4   4  227.58   14.70
  10  -4  -4  237.98   13.40
 -10  -4   4  252.77   14.50
  10  -4  -4  236.48   16.10
  10  -4  -4  253.67   14.80
 -10   4   4  246.18   12.90
  10   4  -4  236.28   13.30
 -10   4   4  253.07   14.90
   9  -4  -4  128.99    9.70
  -9  -4   4  148.59    9.60
   9  -4  -4  162.98   11.50
   9  -4  -4  147.99    8.70
  -9  -4   4  145.19    8.60
  -9  -4   4  149.39   10.00
  -9   4   4  143.29    8.10
   9   4  -4  152.38    8.70
  -9   4   4  140.39    9.80
  -8  -4   4    9.90    1.80
   8  -4  -4   18.70    4.00
  -8  -4   4   14.20    2.90
  -8  -4   4    9.30    2.30
   8  -4  -4   12.50    2.70
   8  -4  -4   14.10    2.20
  -8   4   4   12.40    1.60
  -8   4   4   12.60    2.90
   8   4  -4   16.40    2.30
  -7  -4   4   77.19    4.70
   7  -4  -4   72.39    5.00
  -7  -4   4   69.89    5.90
   7  -4  -4   64.99    5.90
   7  -4  -4   84.49    7.20
  -7  -4   4   72.99    6.10
   7   4  -4   71.89    5.10
  -7   4   4   71.79    4.60
  -7   4   4   77.89    6.30
   6  -4  -4    0.70    1.00
   6  -4  -4    1.50    2.10
   6  -4  -4    1.60    1.30
  -6  -4   4    1.30    0.60
  -6  -4   4   -0.50    1.10
  -6  -4   4    1.80    1.50
   6   4  -4    0.40    0.80
  -6   4   4    3.00    1.90
  -5  -4   4  168.48   10.80
   5  -4  -4  172.18   10.80
  -5  -4   4  174.08    8.90
  -5  -4   4  165.58   10.80
   5  -4  -4  167.88   11.20
   5   4  -4  149.29    9.70
  -5   4   4  176.18   10.50
  -4  -4   4  164.28   10.40
   4  -4  -4  155.28   10.20
  -4  -4   4  160.08   10.40
   4  -4  -4  171.08   10.70
   4   4  -4  158.98    9.60
  -4   4   4  158.08   10.10
   3  -4  -4   41.00    4.80
   3  -4  -4   34.90    4.20
  -3  -4   4   29.10    4.00
  -3  -4   4   33.30    4.10
  -3   4   4   39.90    4.30
   3   4  -4   37.10    2.50
   3   4  -4   45.50    4.40
   2  -4  -4  206.28   12.80
   2  -4  -4  203.48   11.90
   2  -4  -4  217.88   12.60
  -2  -4   4  213.88   13.00
  -2   4   4  223.28   12.90
   2   4  -4  209.38   12.20
   1  -4  -4  153.68    9.80
   1  -4  -4  154.38    9.70
   1  -4  -4  153.48    9.20
  -1  -4   4  140.49    9.60
  -1  -4   4  171.58   10.40
  -1   4   4  154.08    9.80
   0  -4  -4    4.20    1.60
   0  -4   4    2.70    1.60
   0  -4   4    4.90    1.70
   0  -4  -4    3.80    1.40
   0  -4  -4    5.10    1.80
   0   4   4    0.60    1.60
   0   4  -4    3.50    1.50
  -1  -4  -4  474.95   25.00
   1  -4   4  492.85   26.00
  -1  -4  -4  470.65   25.70
  -1  -4  -4  497.55   25.40
   1  -4   4  464.85   25.30
  -1   4  -4  455.15   25.30
   1   4   4  485.45   25.60
   2  -4   4  117.99    6.60
  -2  -4  -4  119.59    7.80
   2  -4   4  119.89    8.10
  -2  -4  -4  119.99    7.70
   2  -4   4  119.39    8.50
  -2  -4  -4  124.49    8.20
  -2   4  -4  124.29    6.30
  -2   4  -4  116.69    7.90
   3  -4   4  133.69    8.70
   3  -4   4  134.79    7.50
   3  -4   4  116.89    8.90
  -3  -4  -4  124.99    8.40
  -3  -4  -4  124.79    8.30
  -3  -4  -4  149.59    9.00
  -3   4  -4  142.79    8.70
  -3   4  -4  126.69    7.00
   3   4   4  149.19    8.40
   3   4   4  130.09    7.90
   4  -4   4    7.10    2.00
  -4  -4  -4    7.90    2.10
  -4  -4  -4    4.10    1.50
  -4  -4  -4    4.90    1.70
   4  -4   4    5.20    1.60
   4  -4   4    5.40    1.90
   4   4   4    6.10    1.50
   4   4   4    9.40    1.90
  -4   4  -4    6.40    1.10
  -4   4  -4    7.80    2.00
   5  -4   4  176.88   12.00
   5  -4   4  191.58   11.60
  -5  -4  -4  191.98   11.70
  -5  -4  -4  199.38   12.10
   5  -4   4  186.68   11.00
  -5  -4  -4  185.38   11.00
   5   4   4  188.18   11.00
  -5   4  -4  216.08   11.80
  -5   4  -4  195.88   10.30
   5   4   4  181.18   10.80
  -6  -4  -4  557.54   29.10
   6  -4   4  547.05   28.50
  -6  -4  -4  560.04   27.80
  -6  -4  -4  504.55   28.60
   6  -4   4  560.44   29.20
   6  -4   4  552.14   28.10
  -6   4  -4  506.75   28.10
   6   4   4  557.64   28.00
   6   4   4  533.75   27.60
  -6   4  -4  479.75   28.30
  -6   4  -4  541.45   27.30
  -7  -4  -4  318.67   18.20
  -7  -4  -4  315.57   17.00
   7  -4   4  326.97   18.60
   7  -4   4  299.67   17.90
   7  -4   4  320.97   17.90
  -7   4  -4  329.67   17.50
   7   4   4  309.07   16.90
   7   4   4  327.17   17.40
  -7   4  -4  312.47   17.80
  -7   4  -4  321.97   16.90
   8  -4   4   41.10    5.10
   8  -4   4   34.70    4.40
  -8  -4  -4   39.90    4.70
  -8  -4  -4   35.70    3.20
   8  -4   4   32.30    4.50
   8   4   4   38.90    3.50
  -8   4  -4   37.40    3.30
  -8   4  -4   44.90    4.30
   8   4   4   30.70    3.60
  -8   4  -4   45.20    4.80
   9  -4   4   96.09    7.80
  -9  -4  -4  102.39    6.50
   9  -4   4   96.79    7.90
  -9  -4  -4  114.39    7.90
   9  -4   4  103.89    7.70
  -9   4  -4  100.59    6.80
   9   4   4  105.99    7.00
  -9   4  -4  107.69    7.40
  -9   4  -4   94.59    6.60
  10  -4   4   -0.20    1.70
  10  -4   4    0.70    1.70
 -10  -4  -4    4.20    1.80
  10  -4   4    1.70    2.30
  10   4   4    1.00    1.00
 -10   4  -4    0.00    0.90
 -10   4  -4    0.30    1.40
 -10   4  -4    0.40    1.00
  11  -4   4   43.10    5.30
 -11  -4  -4   51.99    5.80
  11  -4   4   53.19    5.80
  11  -4   4   40.70    5.80
 -11   4  -4   45.40    4.60
  11   4   4   43.70    4.70
 -11   4  -4   42.70    4.90
 -11   4  -4   42.10    4.50
  12  -4   4   17.10    4.00
  12  -4   4    8.70    2.70
  12  -4   4   22.20    3.80
 -12  -4  -4   16.50    3.30
  12   4   4   13.60    2.50
 -12   4  -4   15.70    2.70
 -12   4  -4   11.90    2.70
 -12   4  -4   16.80    3.00
 -13  -4  -4    4.20    2.00
  13  -4   4   -0.40    1.60
  13  -4   4    4.30    2.70
  13  -4   4    2.20    2.00
 -13   4  -4    2.00    1.30
  13   4   4    2.40    1.40
 -13   4  -4   -0.50    1.30
 -13   4  -4    0.40    1.60
  14  -4   4   37.30    5.00
 -14  -4  -4   29.10    4.60
  14  -4   4   27.70    5.60
  14   4   4   32.20    4.10
 -14   4  -4   30.80    4.40
 -14   4  -4   26.40    3.70
 -15  -4  -4   56.89    6.90
  15  -4   4   50.99    6.20
  15  -4   4   56.59    8.00
 -15   4  -4   48.50    5.40
 -15   4  -4   55.99    6.00
  15   4   4   48.40    5.30
 -16  -4  -4   -0.40    1.80
  16  -4   4    3.00    3.40
  16  -4   4    0.60    2.00
 -16   4  -4    1.50    1.80
 -16   4  -4   -0.70    1.20
  16   4   4    3.60    1.50
 -17  -4  -4  130.69   10.60
  17  -4   4  118.89    9.90
  17  -4   4  139.29   12.40
 -17   4  -4  133.59    9.80
 -17   4  -4  133.49    9.20
  17   4   4  128.99    9.30
  18  -4   4   36.60    5.50
 -18  -4  -4   32.50    5.80
  18  -4   4   19.10    5.60
  18   4   4   27.60    4.60
 -18   4  -4   37.50    5.20
 -18   4  -4   27.90    4.30
 -19  -4  -4   12.50    3.70
  19  -4   4   10.20    3.50
  19  -4   4    5.00    4.30
  19   4   4   10.40    3.10
 -19   4  -4    9.00    2.70
 -19   4  -4    8.60    3.10
  20  -4   4   -1.30    3.50
  20  -4   4    5.90    3.00
 -20  -4  -4   -1.50    2.40
 -20   4  -4   -1.90    1.70
  20   4   4   -2.70    1.50
 -20   4  -4    0.80    2.20
 -21  -5   4    3.90    3.30
  21  -5  -4    9.50    5.80
 -21  -5   4   10.20    3.30
 -21   5   4    5.40    2.90
  21   5  -4    2.50    2.30
  21   5  -4   -1.90    4.20
 -20  -5   4    8.40    3.80
 -20  -5   4    6.40    2.90
  20  -5  -4    4.50    4.90
  20   5  -4   12.00    3.20
 -20   5   4    9.90    3.50
  20   5  -4    1.20    4.30
 -19  -5   4   13.90    3.50
  19  -5  -4   16.50    6.10
 -19  -5   4   11.60    3.90
  19   5  -4    8.80    2.80
  19   5  -4    4.20    3.70
 -19   5   4   10.40    3.30
 -18  -5   4   10.90    3.00
  18  -5  -4   14.00    5.40
 -18  -5   4    8.30    3.70
 -18   5   4    6.80    3.00
  18   5  -4   11.70    3.10
  18   5  -4    7.60    4.10
 -17  -5   4   36.60    4.90
 -17  -5   4   38.00    6.00
  17  -5  -4   31.20    7.10
  17   5  -4   36.10    5.00
  17   5  -4   31.40    6.00
 -17   5   4   32.50    5.40
 -16  -5   4    9.30    3.40
  16  -5  -4    7.00    4.10
 -16  -5   4    9.70    2.60
  16   5  -4   14.00    4.10
  16   5  -4   10.00    2.80
 -16   5   4   11.20    3.30
 -15  -5   4    0.30    1.40
  15  -5  -4    2.80    2.10
  15  -5  -4    2.90    3.80
 -15  -5   4   -1.20    1.70
 -15   5   4    0.90    1.90
  15   5  -4    1.20    2.50
  15   5  -4    0.40    1.50
 -14  -5   4   46.70    6.40
 -14  -5   4   56.79    5.70
  14  -5  -4   56.49    6.80
  14  -5  -4   52.79    8.10
  14   5  -4   56.49    6.30
 -14   5   4   55.99    6.70
 -13  -5   4   35.60    4.10
  13  -5  -4   37.20    5.20
 -13  -5   4   26.60    4.40
  13  -5  -4   34.40    6.20
 -13  -5   4   37.90    5.40
  13   5  -4   37.00    5.00
 -13   5   4   27.40    4.50
  13   5  -4   39.90    3.70
  12  -5  -4   21.20    5.20
  12  -5  -4   25.10    3.40
 -12  -5   4   20.80    3.90
 -12  -5   4   22.80    3.20
  12  -5  -4   24.20    4.10
 -12  -5   4   24.70    4.40
 -12   5   4   26.60    2.70
  12   5  -4   23.00    2.90
  12   5  -4   27.80    4.10
 -12   5   4   17.10    3.60
 -11  -5   4    0.50    1.00
  11  -5  -4   -0.90    1.60
 -11  -5   4   -0.80    1.60
  11  -5  -4   -1.00    1.20
  11  -5  -4    1.90    3.10
 -11  -5   4    2.30    2.10
 -11   5   4   -0.40    1.90
 -11   5   4    1.70    0.90
  11   5  -4    0.80    1.10
 -10  -5   4   59.29    4.50
 -10  -5   4   61.19    6.50
 -10  -5   4   67.79    7.30
  10  -5  -4   60.19    5.00
  10  -5  -4   71.49    8.00
  10  -5  -4   58.79    6.60
  10   5  -4   59.79    4.70
 -10   5   4   63.69    6.60
 -10   5   4   52.09    4.00
   9  -5  -4   61.39    5.00
  -9  -5   4   67.99    4.60
  -9  -5   4   54.49    6.40
   9  -5  -4   61.79    6.90
   9  -5  -4   61.49    7.40
  -9  -5   4   61.39    7.00
  -9   5   4   61.89    4.30
  -9   5   4   70.89    6.20
   9   5  -4   54.99    4.70
   8  -5  -4   10.30    2.90
  -8  -5   4    9.60    2.70
   8  -5  -4   13.10    2.40
   8  -5  -4    9.20    3.50
  -8  -5   4    6.70    2.50
  -8   5   4   13.50    3.10
   8   5  -4   14.60    2.40
  -8   5   4   11.20    1.90
  -7  -5   4    2.30    1.90
   7  -5  -4    1.50    1.50
  -7  -5   4    4.80    2.40
   7  -5  -4    4.00    2.10
   7  -5  -4    2.80    2.90
   7   5  -4    1.40    1.30
  -7   5   4    2.50    2.20
   6  -5  -4    9.40    3.30
  -6  -5   4   11.80    2.80
   6  -5  -4   11.10    2.90
  -6  -5   4   11.70    3.00
   6   5  -4   12.80    2.40
  -6   5   4   13.40    3.10
  -5  -5   4  124.39    9.10
   5  -5  -4   99.39    8.70
   5  -5  -4  119.49    8.80
  -5  -5   4  116.49    8.90
  -5   5   4  126.59    8.50
   5   5  -4  130.79    8.10
   4  -5  -4   35.30    4.80
  -4  -5   4   37.30    4.90
  -4  -5   4   31.60    4.60
   4  -5  -4   22.20    3.90
  -4   5   4   39.20    4.60
   4   5  -4   29.10    3.60
  -3  -5   4   24.30    4.10
   3  -5  -4   28.80    4.20
   3  -5  -4   19.20    3.80
   3   5  -4   28.70    3.80
  -3   5   4   30.10    4.00
  -2  -5   4   96.89    8.00
   2  -5  -4  106.89    7.90
   2  -5  -4  112.29    8.00
   2   5  -4  107.49    7.50
  -2   5   4  113.39    8.00
   1  -5  -4    3.30    1.80
   1  -5  -4    2.60    1.60
  -1  -5   4    3.90    2.00
   1  -5  -4    4.80    2.10
   1   5  -4    5.40    1.80
  -1   5   4    2.30    2.00
   0  -5  -4   85.59    7.40
   0  -5   4  105.49    8.30
   0  -5   4  102.89    7.90
   0  -5  -4  112.39    7.60
   0  -5  -4  115.39    7.90
   0   5   4  118.69    8.10
   0   5  -4  111.19    7.70
   1  -5   4   40.20    5.20
  -1  -5  -4   37.90    4.50
  -1  -5  -4   33.00    4.10
   1  -5   4   39.90    4.80
  -1  -5  -4   33.60    4.40
  -1   5  -4   30.30    4.10
   1   5   4   44.40    5.00
   2  -5   4    7.80    2.50
   2  -5   4    0.10    1.70
  -2  -5  -4    3.20    1.70
  -2  -5  -4    0.90    1.30
  -2  -5  -4    4.50    1.80
  -2   5  -4    3.40    1.70
   2   5   4    5.20    2.10
   2   5   4    3.80    1.70
   3  -5   4    2.70    1.20
   3  -5   4   -1.40    1.50
  -3  -5  -4   -1.20    1.10
  -3  -5  -4   -0.40    1.10
  -3  -5  -4   -0.30    1.10
   3  -5   4   -0.30    1.30
   3   5   4   -1.10    1.00
  -3   5  -4    1.80    1.50
  -3   5  -4    0.00    0.40
  -4  -5  -4   24.30    3.50
   4  -5   4   18.40    3.80
   4  -5   4   20.30    2.60
  -4  -5  -4   23.30    3.50
  -4  -5  -4   17.90    3.10
   4  -5   4   14.90    3.30
   4   5   4   17.20    3.00
  -4   5  -4   15.70    3.10
  -4   5  -4   20.80    1.90
   4   5   4   18.70    2.80
  -5  -5  -4   13.40    2.60
  -5  -5  -4   14.00    2.90
   5  -5   4    2.90    2.00
   5  -5   4   17.80    3.60
  -5  -5  -4   13.60    2.70
   5  -5   4    9.90    2.70
   5   5   4   13.20    2.40
  -5   5  -4   12.10    1.70
  -5   5  -4   11.50    2.60
   5   5   4   11.30    2.10
   6  -5   4  130.79    9.40
   6  -5   4  146.69    8.80
  -6  -5  -4  147.69    9.80
  -6  -5  -4  133.69    9.60
  -6  -5  -4  135.19    8.80
   6  -5   4  135.89   10.10
  -6   5  -4  129.19    9.30
   6   5   4  141.29    8.90
  -6   5  -4  135.49    7.90
   6   5   4  132.99    8.60
   7  -5   4   81.59    8.10
  -7  -5  -4   84.99    6.90
   7  -5   4   80.19    7.60
   7  -5   4   77.89    6.40
  -7  -5  -4   82.09    6.00
   7   5   4   73.39    5.80
   7   5   4   87.09    5.90
  -7   5  -4   82.29    5.30
  -7   5  -4   58.99    6.70
  -7   5  -4   80.69    6.20
   8  -5   4   60.49    6.40
  -8  -5  -4   65.29    7.00
  -8  -5  -4   62.99    5.20
   8  -5   4   69.49    6.20
   8  -5   4   60.59    6.90
   8   5   4   64.29    5.00
  -8   5  -4   79.09    5.70
  -8   5  -4   71.79    4.90
   8   5   4   68.59    5.40
  -8   5  -4   73.79    6.90
  -9  -5  -4  170.08   11.30
   9  -5   4  170.18   11.40
   9  -5   4  152.78   10.60
   9  -5   4  155.68   10.70
  -9   5  -4  156.18    9.30
  -9   5  -4  158.18   10.60
  -9   5  -4  150.08    9.80
   9   5   4  148.69    9.90
 -10  -5  -4    6.80    2.50
  10  -5   4    6.60    2.70
  10  -5   4    5.60    2.90
  10  -5   4   12.20    3.30
 -10   5  -4   11.30    2.30
  10   5   4    5.20    1.80
 -10   5  -4   12.10    2.20
 -10   5  -4   14.10    3.30
  11  -5   4   93.39    8.10
  11  -5   4   88.19    7.70
  11  -5   4   87.59    8.00
 -11  -5  -4  102.99    8.30
 -11   5  -4   74.09    7.70
 -11   5  -4  101.49    6.90
 -11   5  -4   88.49    6.50
  11   5   4   97.69    7.00
  12  -5   4   35.00    5.00
  12  -5   4   31.70    5.30
 -12  -5  -4   25.90    4.60
  12  -5   4   28.30    4.50
 -12   5  -4   29.60    4.50
  12   5   4   29.40    4.10
 -12   5  -4   27.00    3.70
 -12   5  -4   30.10    3.90
  13  -5   4   19.50    4.10
  13  -5   4    9.20    3.80
 -13  -5  -4   22.50    4.50
  13  -5   4   28.10    4.50
 -13   5  -4   18.60    3.40
 -13   5  -4   21.20    3.30
 -13   5  -4   22.00    4.00
  13   5   4   23.10    3.70
  14  -5   4   81.39    8.50
 -14  -5  -4   85.99    9.30
  14  -5   4   89.19    8.80
  14  -5   4   97.29   10.20
 -14   5  -4   90.29    6.90
  14   5   4   87.99    7.10
 -14   5  -4   96.99    7.40
 -14   5  -4   94.29    8.50
  15  -5   4    4.70    2.80
  15  -5   4    9.50    4.00
 -15  -5  -4   10.30    3.60
  15   5   4   13.90    3.10
 -15   5  -4   12.90    2.80
 -15   5  -4    8.50    2.60
  16  -5   4   34.30    5.40
 -16  -5  -4   33.70    6.10
  16  -5   4   49.60    7.40
 -16   5  -4   25.80    4.20
  16   5   4   37.10    4.90
 -16   5  -4   33.80    4.70
  17  -5   4   17.90    4.40
  17  -5   4    3.30    3.90
 -17  -5  -4    7.80    3.20
 -17   5  -4    2.30    1.90
 -17   5  -4    7.50    2.80
  17   5   4    7.40    2.40
  18  -5   4   57.69    7.60
  18  -5   4   63.79    9.20
 -18  -5  -4   54.09    8.00
  18   5   4   58.09    6.70
 -18   5  -4   57.09    6.30
 -18   5  -4   58.69    6.80
  19  -5   4   10.20    5.50
 -19  -5  -4   15.00    4.70
  19  -5   4   10.60    4.10
 -19   5  -4   12.70    3.10
 -19   5  -4   24.60    4.50
  19   5   4   17.40    3.60
 -20  -6   4    0.30    3.00
  20  -6  -4   -3.30    4.20
 -20   6   4   -0.10    2.40
  20   6  -4   -0.50    1.90
  19  -6  -4   32.90    8.00
 -19  -6   4   24.90    5.70
 -19   6   4   23.30    5.20
 -19   6   4   22.90    4.80
  19   6  -4   18.80    4.10
  18  -6  -4   36.10    8.00
 -18  -6   4   34.00    6.30
 -18   6   4   29.50    5.20
  18   6  -4   32.20    5.10
  17  -6  -4   -0.90    2.30
  17  -6  -4   -1.00    4.00
 -17  -6   4   -0.90    2.40
  17   6  -4    1.60    1.80
 -17   6   4    1.20    2.30
  16  -6  -4   -1.00    3.60
 -16  -6   4    9.70    3.80
  16  -6  -4    6.20    3.10
  16   6  -4   14.60    3.50
 -16   6   4   16.20    3.80
  15  -6  -4   26.30    5.20
 -15  -6   4   33.40    5.80
  15  -6  -4   44.60    7.70
 -15   6   4   31.80    5.10
  15   6  -4   31.30    8.50
  15   6  -4   28.70    4.60
  14  -6  -4    0.60    2.20
  14  -6  -4    3.00    3.60
 -14  -6   4    2.10    2.30
 -14   6   4    0.20    2.00
  14   6  -4    1.60    1.90
 -13  -6   4   -1.10    1.80
 -13  -6   4    0.10    2.20
  13  -6  -4    1.00    2.00
  13  -6  -4   -0.80    3.30
 -13   6   4    1.40    2.10
  13   6  -4    1.60    1.50
  13   6  -4    1.50    1.70
  12  -6  -4    5.20    2.80
  12  -6  -4    2.00    3.20
 -12  -6   4    2.10    2.10
 -12  -6   4    5.30    3.00
 -12   6   4    2.90    2.30
  12   6  -4   -0.30    1.30
  12   6  -4    3.10    1.50
  11  -6  -4   27.00    5.60
 -11  -6   4   25.70    4.90
  11  -6  -4   31.60    5.20
 -11  -6   4   32.70    4.90
  11   6  -4   24.00    3.40
 -11   6   4   21.50    4.10
 -10  -6   4   27.10    4.90
  10  -6  -4   23.00    3.40
  10  -6  -4   22.30    5.00
  10  -6  -4   18.30    4.10
 -10  -6   4   17.10    3.80
 -10   6   4   17.40    3.60
 -10   6   4   19.10    2.60
  10   6  -4   23.80    3.40
   9  -6  -4   -1.40    2.70
  -9  -6   4    1.00    1.80
   9  -6  -4   -1.50    1.40
  -9  -6   4    0.20    1.60
   9  -6  -4   -0.30    1.80
  -9   6   4    1.30    1.10
   9   6  -4   -0.20    1.00
  -9   6   4   -1.60    1.80
   8  -6  -4   11.90    4.10
  -8  -6   4   16.70    3.70
   8  -6  -4   17.90    3.90
  -8  -6   4   19.30    4.10
   8  -6  -4   14.20    2.80
  -8   6   4   12.10    3.20
   8   6  -4   18.00    3.00
   7  -6  -4    9.30    2.90
  -7  -6   4    9.80    3.10
  -7  -6   4   12.30    3.30
   7  -6  -4    5.40    3.10
   7   6  -4    8.60    2.30
  -7   6   4   11.70    3.20
   6  -6  -4    1.70    1.90
  -6  -6   4    2.70    2.20
  -6  -6   4    2.90    2.10
   6  -6  -4   -1.40    2.30
   6   6  -4    1.20    1.40
  -6   6   4   -1.10    2.10
  -5  -6   4  157.38   11.70
   5  -6  -4  154.58   11.40
  -5  -6   4  169.78   11.90
   5  -6  -4  162.48   11.70
   5   6  -4  180.48   11.00
  -5   6   4  176.28   11.10
  -4  -6   4    0.90    2.20
   4  -6  -4    3.50    2.10
  -4  -6   4   -0.20    1.60
   4  -6  -4   -0.30    1.80
   4   6  -4    0.30    1.60
  -4   6   4   -1.20    1.80
   3  -6  -4  151.68   10.80
  -3  -6   4  152.08   11.20
   3  -6  -4  141.09   10.30
   3   6  -4  153.78   10.20
  -3   6   4  163.48   10.40
   2  -6  -4  104.59    8.20
   2  -6  -4   96.99    7.80
  -2  -6   4  116.49    8.80
   2   6  -4   88.29    7.40
  -2   6   4  104.09    7.90
   1  -6  -4   51.49    5.60
   1  -6  -4   53.09    6.30
   1  -6  -4   40.90    5.20
  -1  -6   4   49.50    6.40
  -1   6   4   44.40    5.70
   1   6  -4   46.90    5.30
  -1   6   4   51.29    5.90
   0  -6  -4   36.70    4.90
   0  -6   4   26.50    4.60
   0  -6  -4   33.90    4.60
   0  -6  -4   30.40    4.30
   0   6   4   27.50    4.40
   0   6  -4   34.00    4.50
   0   6   4   30.90    4.40
  -1  -6  -4   67.89    6.70
  -1  -6  -4   60.99    6.60
   1  -6   4   60.99    6.60
  -1  -6  -4   58.49    6.20
   1  -6   4   42.20    6.10
   1   6   4   66.39    6.70
  -1   6  -4   57.69    6.40
   1   6   4   54.89    6.10
  -2  -6  -4    4.70    2.20
   2  -6   4   -0.10    1.90
  -2  -6  -4    3.80    1.90
  -2  -6  -4    1.50    1.80
   2  -6   4    0.90    2.20
   2   6   4   -1.70    1.30
  -2   6  -4    2.30    1.80
   2   6   4    0.70    2.00
   3  -6   4   37.90    5.60
  -3  -6  -4   26.40    4.10
  -3  -6  -4   18.90    3.40
   3  -6   4   25.20    4.20
  -3  -6  -4   22.80    3.90
  -3   6  -4   30.00    4.50
   3   6   4   29.50    4.40
   3   6   4   18.10    3.30
   4  -6   4    3.40    2.20
  -4  -6  -4    1.10    1.70
  -4  -6  -4    0.40    1.40
   4  -6   4   -0.40    1.90
  -4  -6  -4   -0.20    1.60
   4   6   4   -0.50    1.20
  -4   6  -4    1.50    1.70
   5  -6   4   21.50    3.90
  -5  -6  -4   23.20    3.80
  -5  -6  -4   19.50    3.60
   5  -6   4   17.80    3.90
  -5  -6  -4   19.10    3.60
   5   6   4   17.00    2.80
  -5   6  -4   15.00    3.40
   5   6   4   23.30    3.50
  -6  -6  -4   66.69    5.80
  -6  -6  -4   71.49    7.00
   6  -6   4   63.69    7.70
  -6  -6  -4   65.29    6.80
   6  -6   4   70.99    7.30
   6   6   4   61.09    6.10
  -6   6  -4   52.99    6.40
   6   6   4   66.39    5.60
   7  -6   4   -0.50    1.80
   7  -6   4    0.70    2.00
  -7  -6  -4   -0.40    1.60
  -7  -6  -4    1.10    1.60
   7   6   4    0.90    1.60
   7   6   4    1.50    1.30
  -7   6  -4    1.30    2.00
  -8  -6  -4   40.40    5.40
   8  -6   4   33.60    5.50
  -8  -6  -4   39.40    4.70
   8  -6   4   34.60    5.00
   8   6   4   39.20    4.70
   8   6   4   41.20    4.60
  -8   6  -4   39.10    4.80
  -8   6  -4   34.10    5.00
   9  -6   4   44.90    6.40
   9  -6   4   59.79    6.50
  -9  -6  -4   50.59    6.20
  -9   6  -4   48.30    5.20
  -9   6  -4   54.59    6.40
   9   6   4   51.99    5.50
  10  -6   4  128.69   10.10
 -10  -6  -4  132.69   10.60
  10  -6   4  128.29   10.80
 -10   6  -4  154.58    9.50
  10   6   4  145.39    9.60
 -10   6  -4  134.89   10.10
  11  -6   4    3.00    2.30
 -11  -6  -4   -1.20    1.70
  11  -6   4    3.90    2.70
  11   6   4    4.60    1.90
 -11   6  -4    5.80    1.90
 -11   6  -4    0.60    2.10
  12  -6   4   38.60    5.70
 -12  -6  -4   36.10    5.90
  12  -6   4   39.10    6.10
 -12   6  -4   30.00    4.10
  12   6   4   34.70    4.60
 -12   6  -4   44.80    5.70
  13  -6   4    8.40    3.30
  13  -6   4    9.40    3.20
 -13  -6  -4    3.80    2.90
  13   6   4    5.40    2.10
 -13   6  -4    4.80    2.60
 -13   6  -4    3.60    1.50
  14  -6   4   10.70    3.60
 -14  -6  -4   24.70    5.30
  14  -6   4   20.40    4.60
 -14   6  -4   15.10    3.00
 -14   6  -4   15.60    3.90
  14   6   4   18.40    3.50
 -15  -6  -4   12.80    4.20
  15  -6   4    6.70    3.20
  15   6   4    6.60    2.50
 -15   6  -4    7.20    2.30
  16  -6   4    1.50    2.80
 -16  -6  -4    3.10    3.20
 -16   6  -4    0.60    1.50
  16   6   4    4.10    2.20
  17  -6   4   18.80    4.50
 -17  -6  -4   20.90    5.40
 -17   6  -4   29.20    4.60
  17   6   4   13.80    3.30
 -18  -6  -4   18.40    5.20
  18  -6   4   12.70    4.40
 -18   6  -4   13.50    3.30
  18   6   4   26.40    4.50
  18  -7  -4    3.00    5.20
 -18  -7   4    1.60    3.30
  18   7  -4    3.20    2.50
 -18   7   4   -0.30    3.00
 -18   7   4    1.40    2.50
 -17  -7   4    5.30    3.90
  17  -7  -4    8.60    5.20
  17  -7  -4    8.90    3.40
  17   7  -4    2.80    2.40
 -17   7   4    2.40    2.90
 -17   7   4    1.60    2.70
  16  -7  -4    0.10    2.60
 -16  -7   4    2.60    3.30
  16  -7  -4   -5.30    3.70
  16   7  -4    0.50    2.00
 -16   7   4   -0.80    2.10
 -16   7   4    0.00    2.30
  15  -7  -4   -1.20    2.60
 -15  -7   4    4.30    3.20
  15  -7  -4    4.60    4.40
 -15   7   4    2.30    2.70
  15   7  -4    1.90    2.10
 -15   7   4    4.10    2.40
 -14  -7   4    3.30    3.00
  14  -7  -4    0.00    2.30
  14  -7  -4   -0.40    3.40
 -14   7   4    2.70    2.40
 -14   7   4    2.00    2.90
  14   7  -4    0.40    1.80
 -13  -7   4    1.20    2.30
  13  -7  -4    3.90    3.90
  13  -7  -4    1.20    2.70
 -13   7   4   -0.70    2.00
  13   7  -4   -2.30    1.50
 -13   7   4    1.70    2.70
 -12  -7   4    6.00    2.90
  12  -7  -4    3.60    3.20
 -12  -7   4    2.20    2.80
  12  -7  -4    7.20    3.30
  12   7  -4    1.50    1.60
  12   7  -4    1.00    1.60
 -12   7   4    1.10    2.10
  11  -7  -4   28.60    5.50
 -11  -7   4   28.90    5.20
 -11  -7   4   26.10    5.30
  11  -7  -4   29.70    5.90
 -11   7   4   41.00    5.30
  11   7  -4   26.30    3.80
 -10  -7   4    4.30    2.30
 -10  -7   4    3.60    2.90
  10  -7  -4   -1.50    2.10
  10  -7  -4    5.20    3.50
  10   7  -4    1.20    1.80
 -10   7   4    3.30    2.80
   9  -7  -4   12.30    4.10
   9  -7  -4   10.70    3.60
  -9  -7   4    9.80    3.50
  -9  -7   4   10.80    3.30
  -9   7   4    9.90    3.40
   9   7  -4   12.50    2.60
  -8  -7   4    3.50    2.70
   8  -7  -4    6.00    2.90
  -8  -7   4    4.40    2.90
   8  -7  -4    2.10    2.60
  -8   7   4    4.50    2.50
   8   7  -4    1.70    1.80
   7  -7  -4   -0.70    2.40
  -7  -7   4    2.20    2.50
  -7  -7   4   -0.20    2.10
   7  -7  -4   -0.20    1.80
   7   7  -4   -1.30    1.20
  -7   7   4    2.10    2.00
   6  -7  -4    3.00    2.30
  -6  -7   4    2.40    2.40
  -6  -7   4    5.30    2.90
   6  -7  -4    6.10    2.80
   6   7  -4    4.00    1.90
  -6   7   4    3.40    2.50
  -6   7   4    4.80    2.50
   5  -7  -4    5.20    2.80
   5  -7  -4    4.50    2.40
  -5  -7   4    7.70    3.10
  -5  -7   4    1.10    2.50
  -5   7   4    6.90    3.00
   5   7  -4    5.80    2.40
  -5   7   4    9.20    2.90
  -4  -7   4  153.68   11.80
   4  -7  -4  169.88   11.20
   4  -7  -4  139.29   11.20
  -4   7   4  153.28   10.50
   4   7  -4  164.38   10.80
  -4   7   4  147.59   11.30
  -3  -7   4   24.20    4.60
   3  -7  -4   17.30    4.00
   3  -7  -4   23.70    4.20
  -3   7   4   22.80    3.90
   3   7  -4   26.00    4.10
  -3   7   4   25.30    4.50
   2  -7  -4   17.80    4.10
  -2  -7   4   23.90    4.60
   2  -7  -4   13.80    3.50
  -2   7   4   13.50    3.30
   2   7  -4   10.80    3.00
  -2   7   4   17.70    3.80
   1  -7  -4  353.36   19.70
  -1  -7   4  321.97   20.70
   1  -7  -4  342.57   20.40
   1   7  -4  314.47   19.60
  -1   7   4  334.77   19.40
  -1   7   4  330.27   20.00
   0  -7   4    6.70    3.10
   0  -7  -4    6.80    2.40
   0  -7  -4    7.40    2.60
   0  -7  -4    1.80    2.30
   0   7  -4    3.00    1.90
   0   7   4    7.80    3.10
   0   7   4    2.10    2.10
  -1  -7  -4   85.99    7.00
  -1  -7  -4   77.49    8.20
  -1  -7  -4   94.49    7.80
   1  -7   4   80.99    9.00
   1   7   4   90.59    7.60
  -1   7  -4   79.19    8.20
   1   7   4   87.99    7.40
  -2  -7  -4    0.80    1.50
  -2  -7  -4    0.80    1.90
  -2  -7  -4    1.50    2.00
   2  -7   4   -1.30    1.80
   2   7   4   -1.90    1.60
   2   7   4    0.10    2.00
  -2   7  -4   -1.80    1.50
  -3  -7  -4   70.29    7.30
  -3  -7  -4   52.39    6.10
  -3  -7  -4   64.59    7.00
   3  -7   4   57.09    6.90
   3  -7   4   57.99    7.30
   3   7   4   60.99    6.90
  -3   7  -4   63.49    7.20
   3   7   4   59.89    6.50
   4  -7   4   35.40    6.00
  -4  -7  -4   39.20    5.60
  -4  -7  -4   38.40    5.20
  -4  -7  -4   47.00    5.50
   4  -7   4   42.80    5.70
   4   7   4   38.30    5.20
   4   7   4   45.20    6.00
  -4   7  -4   35.30    5.40
  -5  -7  -4  153.88   10.40
  -5  -7  -4  141.79   10.70
   5  -7   4  120.29   10.90
  -5  -7  -4  136.39   10.10
   5  -7   4  145.29   10.60
   5   7   4  137.49    9.50
  -5   7  -4  147.69   10.70
   5   7   4  143.89    9.90
  -6  -7  -4    3.00    2.00
   6  -7   4    0.30    2.30
  -6  -7  -4    1.80    1.90
   6  -7   4    4.70    2.80
  -6  -7  -4    7.20    2.70
   6   7   4    1.80    1.80
   6   7   4    2.10    1.30
  -6   7  -4    2.30    2.20
   7  -7   4    7.70    3.20
  -7  -7  -4    2.50    2.10
   7  -7   4    5.60    2.80
  -7  -7  -4    2.40    2.10
   7   7   4    4.30    2.00
   7   7   4    2.00    1.50
  -7   7  -4    4.20    2.40
  -8  -7  -4    3.60    2.20
   8  -7   4    2.40    2.70
   8  -7   4   -2.30    2.00
   8   7   4    0.50    1.20
  -8   7  -4    1.10    2.40
  -8   7  -4    0.40    1.80
   9  -7   4    0.80    2.40
  -9  -7  -4   -1.20    1.70
   9  -7   4   -1.60    2.30
  -9   7  -4   -3.50    1.60
   9   7   4    3.90    1.80
  -9   7  -4    2.00    1.90
  10  -7   4    3.60    2.60
  10  -7   4    5.50    3.10
 -10  -7  -4    5.40    2.60
  10   7   4    4.00    1.90
 -10   7  -4    1.70    1.70
 -10   7  -4    2.20    2.40
  11  -7   4    8.20    3.40
  11  -7   4   19.50    4.60
 -11  -7  -4   10.70    3.70
  11   7   4    9.30    2.70
 -11   7  -4   12.30    3.80
 -11   7  -4    7.60    2.40
 -12  -7  -4    1.00    2.30
  12  -7   4    0.00    2.50
  12  -7   4   -2.40    2.40
 -12   7  -4   -3.00    2.00
 -12   7  -4    1.50    1.60
  12   7   4   -0.30    1.30
  13  -7   4   -0.70    2.40
 -13  -7  -4    0.70    2.50
  13  -7   4   -0.30    2.90
  13   7   4   -0.20    1.60
 -13   7  -4   -0.40    1.60
 -13   7  -4   -0.80    2.20
  14  -7   4   26.70    5.10
  14  -7   4   37.10    6.20
 -14  -7  -4   22.50    5.20
  14   7   4   25.20    4.40
 -14   7  -4   25.50    4.10
 -14   7  -4   26.00    5.20
  15  -7   4   26.60    5.60
 -15  -7  -4   28.90    6.00
  15  -7   4   25.20    7.10
  15   7   4   18.90    3.90
 -15   7  -4   29.40    4.30
 -15   7  -4   23.00    5.00
 -16  -7  -4    4.10    3.30
  16  -7   4    1.70    3.30
  16   7   4    1.40    2.10
 -16   7  -4    5.30    2.30
 -16  -8   4    4.90    3.60
  16  -8  -4   -0.60    3.10
 -16   8   4    1.70    3.40
  16   8  -4    0.50    2.70
 -15  -8   4    5.40    3.80
  15  -8  -4    9.20    4.10
 -15   8   4   -1.30    2.80
  15   8  -4    5.40    3.50
  14  -8  -4    3.10    3.10
 -14  -8   4   -2.10    3.00
  14   8  -4    3.30    2.40
 -14   8   4    7.00    3.90
 -13  -8   4   -0.70    2.80
  13  -8  -4    1.60    3.00
 -13   8   4    4.20    3.10
  13   8  -4    4.60    2.70
  12  -8  -4  108.59   11.50
 -12  -8   4   97.29   11.30
 -12   8   4   97.89   11.00
  11  -8  -4    0.20    2.70
 -11  -8   4   -1.10    2.30
 -11  -8   4   -0.40    2.50
  11   8  -4    0.90    2.00
 -11   8   4    2.40    3.00
 -10  -8   4    5.50    3.20
 -10  -8   4    4.20    3.30
  10  -8  -4   11.50    3.90
 -10   8   4    9.10    3.60
  10   8  -4    5.10    2.20
  -9  -8   4   11.50    4.00
  -9  -8   4   11.70    3.90
   9  -8  -4    2.10    2.80
   9   8  -4   13.00    3.10
  -9   8   4   12.80    4.00
  -8  -8   4   37.40    6.20
  -8  -8   4   36.20    6.40
   8  -8  -4   38.70    6.60
  -8   8   4   37.30    6.00
   8   8  -4   43.50    5.40
  -7  -8   4   -1.50    2.50
  -7  -8   4    0.40    2.50
   7  -8  -4    0.80    2.50
   7   8  -4   -2.60    1.50
  -7   8   4    4.40    2.80
   6  -8  -4   47.80    7.10
  -6  -8   4   51.49    7.40
   6   8  -4   45.10    5.90
  -6   8   4   70.19    8.30
  -5  -8   4    0.70    2.30
   5  -8  -4    1.00    2.30
  -5   8   4    3.60    2.80
   5   8  -4    1.40    2.20
  -4  -8   4   69.29    8.80
   4  -8  -4   87.29    9.20
  -4   8   4   76.59    8.80
   4   8  -4   81.99    8.40
   3  -8  -4  182.88   13.60
  -3  -8   4  174.88   13.90
   3   8  -4  188.28   12.90
  -3   8   4  203.88   13.90
  -2  -8   4  156.58   12.40
   2  -8  -4  145.39   11.80
  -2   8   4  157.58   11.80
   2   8  -4  156.18   11.30
  -1  -8   4  108.29   11.20
   1  -8  -4  118.39   10.00
  -1   8   4  110.99    9.50
   1   8  -4  126.19    9.60
   0  -8  -4   11.70    3.50
   0  -8   4    2.90    2.60
   0   8  -4    8.70    3.00
   0   8   4   13.50    3.60
  -1  -8  -4   47.90    6.50
  -1  -8  -4   47.90    6.60
   1  -8   4   50.59    7.60
   1   8   4   54.09    6.70
  -1   8  -4   38.00    6.00
  -2  -8  -4    9.40    3.50
   2  -8   4    6.20    3.30
  -2  -8  -4   10.10    3.30
   2   8   4    9.20    3.10
  -2   8  -4    3.70    2.40
  -3  -8  -4    9.90    3.50
   3  -8   4    2.00    3.00
  -3  -8  -4    3.00    2.40
  -3   8  -4    1.90    2.20
   3   8   4    3.50    2.10
   4  -8   4    7.10    3.30
  -4  -8  -4    5.80    2.60
  -4  -8  -4    8.80    3.20
   4   8   4    8.60    2.80
  -4   8  -4    8.90    3.00
  -5  -8  -4    0.40    2.60
   5  -8   4    2.80    2.90
   5  -8   4    0.30    2.60
  -5  -8  -4    6.70    2.70
   5   8   4    5.60    2.20
  -5   8  -4    9.00    3.30
   5   8   4    2.40    2.20
  -6  -8  -4   15.90    3.80
   6  -8   4   26.30    5.50
  -6  -8  -4   34.30    5.70
   6  -8   4   26.20    5.10
   6   8   4   26.30    4.50
  -6   8  -4   28.00    5.30
   6   8   4   25.90    4.20
  -7  -8  -4   73.69    8.00
  -7  -8  -4   86.19    9.20
   7  -8   4   78.99    9.60
   7  -8   4   67.79    8.10
   7   8   4   72.59    7.60
  -7   8  -4   78.99    8.70
   7   8   4   76.69    7.70
   8  -8   4   92.39   10.20
   8  -8   4   79.79    8.70
  -8  -8  -4   83.19    9.30
  -8   8  -4   77.89    8.80
   8   8   4   78.69    7.90
  -9  -8  -4   22.10    5.10
   9  -8   4   15.80    4.40
   9  -8   4   23.30    5.40
  -9   8  -4   21.40    4.70
   9   8   4   16.20    3.50
  -9   8  -4   12.50    3.40
  10  -8   4   13.10    4.20
  10  -8   4   15.40    4.60
 -10  -8  -4   10.90    3.80
 -10   8  -4   13.90    4.10
 -10   8  -4    9.50    2.80
  10   8   4    4.70    2.30
 -11  -8  -4   -1.40    2.50
  11  -8   4    2.20    2.90
  11  -8   4    4.00    3.40
  11   8   4    2.30    1.90
 -11   8  -4    1.10    1.80
 -11   8  -4    2.10    2.80
  12  -8   4    4.30    3.30
 -12  -8  -4   -1.50    2.60
  12  -8   4    1.10    3.00
  12   8   4   -1.60    1.50
 -12   8  -4    1.90    1.60
 -12   8  -4    2.80    2.70
  13  -8   4   20.90    5.50
  13  -8   4   18.90    5.10
 -13  -8  -4    6.00    3.60
 -13   8  -4   12.90    4.00
 -13   8  -4   10.70    3.00
  13   8   4   16.70    3.70
 -14  -8  -4    1.70    3.20
  14  -8   4    2.80    3.60
  14  -8   4    3.30    3.70
  14   8   4   -0.80    1.80
 -14   8  -4    0.60    1.70
 -14   8  -4    2.20    2.90
  13  -9  -4   30.30    6.60
 -13  -9   4   22.80    6.40
  13   9  -4   34.00    5.90
 -13   9   4   43.90    7.40
 -12  -9   4   29.00    6.80
  12  -9  -4   30.00    6.40
 -12   9   4   19.50    5.80
  12   9  -4   39.70    6.30
  11  -9  -4   22.30    5.50
 -11  -9   4   17.50    5.60
 -11  -9   4   19.60    5.20
  11   9  -4   16.50    4.80
 -11   9   4   18.80    5.70
 -10  -9   4   23.40    5.30
  10  -9  -4   40.80    6.90
 -10  -9   4   32.10    6.80
 -10   9   4   24.40    6.00
  10   9  -4   30.70    5.00
  -9  -9   4    2.60    3.70
   9  -9  -4    1.80    3.20
  -9  -9   4    0.70    2.80
  -9   9   4   -2.10    2.90
   9   9  -4    4.60    2.30
  -8  -9   4  111.69   11.30
   8  -9  -4   93.79   10.90
  -8   9   4   87.99   10.30
   8   9  -4   86.59    8.80
  -7  -9   4   19.60    5.00
   7  -9  -4   20.40    5.10
   7   9  -4   19.70    4.10
  -7   9   4   29.40    5.70
   6  -9  -4    3.00    2.90
  -6  -9   4    0.50    2.90
  -6   9   4   -0.40    2.20
   6   9  -4   -1.40    2.00
  -5  -9   4   19.50    5.10
   5  -9  -4   22.70    5.20
   5   9  -4   17.40    4.00
  -5   9   4   15.50    4.40
  -4  -9   4   -0.40    2.60
   4  -9  -4   -0.20    2.60
   4   9  -4   -1.70    1.90
  -4   9   4    1.80    2.90
  -3  -9   4  108.99   11.60
   3  -9  -4  100.79   10.70
  -3   9   4  103.69   10.60
   3   9  -4  101.89   10.00
  -2  -9   4   26.40    5.90
   2  -9  -4   25.10    5.40
  -2   9   4   30.80    5.60
   2   9  -4   38.00    5.70
  -1  -9   4   23.30    5.60
   1  -9  -4   22.80    4.90
   1   9  -4   24.00    4.70
  -1   9   4   26.30    5.20
   0  -9  -4   21.30    4.90
   0  -9   4   17.50    4.80
   0   9   4   20.60    4.60
   0   9  -4   23.00    4.80
   1  -9   4    7.90    4.00
  -1  -9  -4    3.70    2.60
   1   9   4    9.90    3.30
  -1   9  -4    1.90    2.30
  -2  -9  -4   -0.60    2.30
   2  -9   4   -0.30    2.70
  -2   9  -4    1.00    2.20
   2   9   4   -2.90    1.90
   3  -9   4    2.40    3.10
  -3  -9  -4    7.10    3.40
  -3  -9  -4    2.90    3.00
   3   9   4   -0.30    2.50
  -3   9  -4    2.30    2.60
  -4  -9  -4   58.79    7.80
   4  -9   4   34.90    6.90
  -4  -9  -4   54.59    7.30
  -4   9  -4   53.99    7.40
   4   9   4   67.39    7.80
  -5  -9  -4   70.69    8.80
  -5  -9  -4   82.89    9.10
   5  -9   4   68.69    9.60
   5   9   4   87.59    7.20
   5   9   4   82.79    8.70
  -5   9  -4   56.49    8.10
  -6  -9  -4   99.89   10.80
  -6  -9  -4  104.49   10.50
   6  -9   4   91.19   11.10
   6   9   4  111.59    9.10
  -6   9  -4  105.39   10.90
   6   9   4   93.79    8.20
   7  -9   4   52.49    8.10
  -7  -9  -4   34.80    6.30
   7  -9   4   51.79    7.30
   7   9   4   36.60    5.40
  -7   9  -4   43.30    6.80
   8  -9   4    1.10    3.00
  -8  -9  -4    0.50    3.10
   8  -9   4    1.30    3.30
  -8   9  -4    2.30    2.80
   8   9   4    3.00    2.30
   9  -9   4    3.20    3.20
  -9  -9  -4    4.90    3.40
   9  -9   4    0.70    3.40
  -9   9  -4    2.00    3.00
   9   9   4    2.30    2.20
  -9   9  -4    4.90    3.10
  10  -9   4    3.30    3.90
 -10  -9  -4   15.70    5.00
  10  -9   4   11.90    4.90
  10   9   4   18.10    4.10
 -10   9  -4   10.50    4.00
 -10   9  -4   16.90    3.80
  11  -9   4   -0.60    3.40
  11  -9   4    0.30    3.60
 -11  -9  -4    1.10    3.20
  11   9   4   -1.40    2.00
 -11   9  -4    0.00    2.00
 -11   9  -4    4.60    3.40
  12  -9   4   -2.10    3.30
  -9 -10   4   22.40    6.00
   9 -10  -4   15.90    5.10
   9  10  -4   25.20    4.60
  -9  10   4   16.50    5.20
   8 -10  -4    4.00    3.60
  -8 -10   4   -2.50    3.30
  -8  10   4    1.10    2.90
   8  10  -4   -2.30    1.90
   7 -10  -4    5.30    3.90
  -7 -10   4   -2.10    3.40
   7  10  -4   -1.20    2.10
  -7  10   4    8.90    4.00
   6 -10  -4   -2.60    2.70
  -6 -10   4   -1.40    3.00
  -6  10   4    2.30    3.10
   6  10  -4   -0.70    1.90
   5 -10  -4   16.90    5.10
  -5 -10   4   23.10    5.80
  -5  10   4   27.80    5.90
   5  10  -4   25.50    5.10
  -4 -10   4   13.70    4.70
   4 -10  -4   36.90    7.10
   4  10  -4   18.90    4.50
  -4  10   4   16.80    5.00
  -3 -10   4   -0.60    2.70
   3 -10  -4    6.40    3.80
   3  10  -4    7.30    3.50
  -3  10   4    2.40    3.40
   2 -10  -4   17.30    5.30
  -2 -10   4   19.90    5.60
  -2  10   4   34.30    6.20
   2  10  -4   15.80    4.30
   1 -10  -4    4.20    3.30
  -1 -10   4    5.30    4.10
  -1  10   4   15.20    4.20
   1  10  -4    6.70    3.40
   0 -10  -4    0.30    2.70
   0 -10   4   -3.10    3.40
   0  10   4    2.70    2.90
   0  10  -4    2.80    2.50
   1 -10   4   10.50    4.10
  -1 -10  -4   11.10    4.10
  -1  10  -4    2.70    2.90
   1  10   4    2.50    3.40
  -2 -10  -4    0.00    2.40
   2 -10   4    0.20    3.30
   2  10   4    4.40    3.40
  -2  10  -4   -1.20    2.20
  -3 -10  -4   -0.40    2.50
   3 -10   4   -0.90    3.10
  -3  10  -4   -0.70    2.50
   3  10   4   -2.10    2.60
   4 -10   4   28.90    6.40
  -4 -10  -4   21.40    5.30
   4  10   4   13.80    4.10
  -4  10  -4   23.20    5.20
   4  10   4   21.70    4.50
   5 -10   4   14.60    5.10
  -5 -10  -4   17.10    4.60
  -5 -10  -4   18.40    5.30
   5  10   4   18.60    4.00
   5  10   4   14.10    4.30
  -5  10  -4   12.70    4.30
   6 -10   4   79.39   11.00
  -6 -10  -4   90.09   11.10
   6  10   4   98.89    9.60
  -6  10  -4   84.79   10.40
  -7 -10  -4   -2.10    3.10
   7 -10   4    1.60    4.10
  -7  10  -4    4.90    3.40
   7  10   4    0.50    2.20
  -8  10  -4   -5.40    2.00
  -8  10  -4   -1.40    3.10
   8  10   4   -1.40    2.00
  23   0  -5    1.20    4.40
 -23   0   5    0.30    2.30
  22   0  -5    3.00    4.50
 -22   0   5    0.50    2.00
  21   0  -5   -0.10    3.90
 -21   0   5    2.10    1.90
 -21   0   5   -0.40    1.80
  21   0  -5    0.80    1.30
  20   0  -5    1.50    1.30
 -20   0   5    3.80    1.90
  20   0  -5   -1.50    3.10
 -20   0   5    2.40    2.20
  19   0  -5    0.30    1.00
 -19   0   5    0.10    1.80
 -19   0   5    0.10    1.30
  19   0  -5   -2.50    2.90
 -18   0   5    0.70    1.20
 -18   0   5   -1.30    1.70
  18   0  -5    2.10    3.10
  18   0  -5   -1.40    0.90
  17   0  -5    0.40    2.60
 -17   0   5   -0.10    1.40
 -17   0   5   -0.10    1.10
  17   0  -5   -0.70    0.80
 -16   0   5   -1.10    0.90
 -16   0   5    1.20    1.60
  16   0  -5   -0.10    0.70
  16   0  -5    2.70    2.90
  15   0  -5    0.10    0.80
 -15   0   5    0.60    1.10
  15   0  -5    0.60    1.00
  15   0  -5    4.30    3.00
 -15   0   5    0.90    1.40
 -14   0   5   -1.40    1.30
  14   0  -5   -0.10    0.60
  14   0  -5    2.60    2.70
  14   0  -5    0.30    0.80
 -14   0   5    0.30    0.80
 -13   0   5   -1.00    0.60
  13   0  -5    0.40    0.70
 -13   0   5    1.60    1.50
  13   0  -5    1.60    2.50
  13   0  -5    0.00    0.60
  12   0  -5   -1.90    1.90
  12   0  -5    0.50    0.60
  12   0  -5    0.50    0.50
 -12   0   5    0.30    0.70
 -12   0   5   -0.20    1.30
  11   0  -5    0.10    0.60
  11   0  -5   -2.10    1.70
 -11   0   5    0.60    0.70
 -11   0   5    0.30    1.30
  11   0  -5    0.40    0.50
  10   0  -5   -0.10    0.40
 -10   0   5    0.10    0.60
  10   0  -5    0.60    1.80
 -10   0   5   -0.60    1.00
  10   0  -5   -0.40    0.30
   9   0  -5    0.00    0.50
  -9   0   5   -0.70    1.10
  -9   0   5    0.60    0.50
   9   0  -5   -2.00    1.60
   9   0  -5   -0.40    0.30
  -8   0   5   -0.10    0.50
  -8   0   5   -0.40    1.10
   8   0  -5    1.90    1.70
   8   0  -5   -0.10    0.40
   8   0  -5   -0.20    0.40
  -7   0   5    0.30    0.40
   7   0  -5   -0.30    0.30
   7   0  -5   -0.40    0.40
   7   0  -5   -1.20    1.20
  -7   0   5    0.60    1.10
  -6   0   5    1.00    1.10
   6   0  -5   -1.70    1.10
   6   0  -5    0.10    0.40
   6   0  -5    0.10    0.30
  -6   0   5    0.20    0.50
   5   0  -5    0.30    0.40
   5   0  -5   -0.80    1.40
  -5   0   5    0.10    0.50
  -5   0   5    1.70    1.30
   4   0  -5    0.90    1.40
  -4   0   5    0.50    0.60
   4   0  -5   -0.10    0.40
  -4   0   5    0.10    1.10
  -3   0   5   -0.10    0.50
  -3   0   5   -0.40    1.10
   3   0  -5    0.30    0.40
   3   0  -5    0.10    1.20
  -2   0   5   -0.40    0.50
  -2   0   5    0.30    1.10
   2   0  -5    1.50    1.20
   2   0  -5   -0.30    0.30
   1   0  -5    0.50    0.40
  -1   0   5    0.10    1.00
   1   0  -5    0.00    0.30
   1   0  -5   -0.20    0.90
  -1   0   5    0.30    0.50
   0   0  -5    0.70    0.40
   0   0  -5    0.40    0.90
   0   0  -5    0.30    0.30
   0   0   5    1.00    0.50
  -1   0  -5   -0.30    0.30
  -1   0  -5    0.30    0.30
   1   0   5    0.40    0.40
  -1   0  -5    0.50    0.80
   1   0   5   -0.60    0.30
  -2   0  -5    0.10    0.30
   2   0   5    0.10    0.40
   2   0   5   -0.70    0.40
  -2   0  -5    0.20    0.70
  -2   0  -5    0.10    0.40
  -3   0  -5   -0.40    0.60
  -3   0  -5   -0.30    0.20
   3   0   5    0.60    0.50
  -3   0  -5    0.40    0.40
   3   0   5    1.10    0.50
   4   0   5    0.40    0.50
   4   0   5    0.10    0.40
  -4   0  -5   -0.10    0.40
  -4   0  -5    0.50    0.30
  -4   0  -5    0.10    0.70
  -5   0  -5    0.60    0.30
  -5   0  -5    1.60    0.60
   5   0   5    0.70    0.60
   5   0   5    1.40    0.60
  -6   0  -5    0.20    0.20
  -6   0  -5    0.00    0.70
  -6   0  -5   -0.20    0.40
   6   0   5   -0.60    0.40
   6   0   5   -0.10    0.40
  -7   0  -5    0.30    0.70
  -7   0  -5    0.30    0.30
  -7   0  -5    0.10    0.50
   7   0   5    0.70    0.50
   7   0   5   -0.40    0.50
   8   0   5   -0.40    0.50
  -8   0  -5    0.40    0.90
  -8   0  -5   -0.30    0.50
  -9   0  -5   -0.10    0.90
   9   0   5    0.10    0.70
  -9   0  -5   -0.10    0.60
 -10   0  -5    1.00    1.10
  10   0   5    2.30    1.00
 -10   0  -5    3.90    1.20
  11   0   5    0.40    0.80
 -11   0  -5   -0.30    0.60
 -11   0  -5    0.10    1.10
 -12   0  -5    0.40    0.80
  12   0   5   -0.10    0.80
 -12   0  -5   -1.50    1.00
  13   0   5    1.10    1.00
 -13   0  -5    0.30    0.90
 -13   0  -5   -1.30    1.20
 -14   0  -5    1.10    1.30
 -14   0  -5   -0.20    1.10
  14   0   5    0.00    1.00
 -15   0  -5    3.80    1.60
 -15   0  -5    5.00    2.00
  15   0   5    3.70    1.60
 -16   0  -5   -0.20    1.20
 -16   0  -5    1.40    1.40
  16   0   5    1.20    1.50
  17   0   5    1.70    1.40
[truncated: 866,099 more chars]
