# Supplementary material for: Photoswitchable Nitrogen Superbases: Using Light for Reversible Carbon Dioxide Capture
Source: Angew Chem Int Ed Engl. 2021 Nov 26;61(3):e202112344. doi: 10.1002/anie.202112344 (PMC9299603; doi:10.1002/anie.202112344)
Supplement: Supplementary file 1 — Supporting Information [file ANIE-61-0-s001.zip › 8c.cif]

data_compound8c
_audit_creation_date               2021-04-16
_audit_creation_method
;
Olex2 1.2
(compiled 2018.05.29 svn.r3508 for OlexSys, GUI svn.r5506)
;
_shelxl_version_number             2013-4
_audit_contact_author_address      ?
_audit_contact_author_email        ?
_audit_contact_author_name         ''
_audit_contact_author_phone        ?
_publ_contact_author_id_orcid      ?
_publ_section_references
;
Dolomanov, O.V., Bourhis, L.J., Gildea, R.J, Howard, J.A.K. & Puschmann, H.
 (2009), J. Appl. Cryst. 42, 339-341.

Sheldrick, G.M. (2015). Acta Cryst. A71, 3-8.

Sheldrick, G.M. (2015). Acta Cryst. C71, 3-8.
;
_chemical_name_common              ?
_chemical_name_systematic
;
 ?
;
_chemical_formula_moiety           'C31 H33 N3 S2'
_chemical_formula_sum              'C31 H33 N3 S2'
_chemical_formula_weight           511.72
_chemical_absolute_configuration   ?
_chemical_melting_point            ?
loop_
  _atom_type_symbol
  _atom_type_description
  _atom_type_scat_dispersion_real
  _atom_type_scat_dispersion_imag
  _atom_type_scat_source
 'C' 'C' 0.0033 0.0016 'International Tables Vol C Tables 4.2.6.8 and 6.1.1.4'
 'H' 'H' 0.0000 0.0000 'International Tables Vol C Tables 4.2.6.8 and 6.1.1.4'
 'N' 'N' 0.0061 0.0033 'International Tables Vol C Tables 4.2.6.8 and 6.1.1.4'
 'S' 'S' 0.1246 0.1234 'International Tables Vol C Tables 4.2.6.8 and 6.1.1.4'

_shelx_space_group_comment
;
The symmetry employed for this shelxl refinement is uniquely defined
by the following loop, which should always be used as a source of
symmetry information in preference to the above space-group names.
They are only intended as comments.
;
_space_group_crystal_system        'orthorhombic'
_space_group_IT_number             33
_space_group_name_H-M_alt          'P n a 21'
_space_group_name_Hall             'P 2c -2n'
loop_
  _space_group_symop_operation_xyz
 'x, y, z'
 '-x, -y, z+1/2'
 'x+1/2, -y+1/2, z'
 '-x+1/2, y+1/2, z+1/2'

_cell_length_a                     27.286(4)
_cell_length_b                     8.3958(13)
_cell_length_c                     11.5623(16)
_cell_angle_alpha                  90
_cell_angle_beta                   90
_cell_angle_gamma                  90
_cell_volume                       2648.8(6)
_cell_formula_units_Z              4
_cell_measurement_reflns_used      3143
_cell_measurement_temperature      100(2)
_cell_measurement_theta_max        25.33
_cell_measurement_theta_min        2.31
_shelx_estimated_absorpt_T_max     0.989
_shelx_estimated_absorpt_T_min     0.910
_exptl_absorpt_coefficient_mu      0.227
_exptl_absorpt_correction_T_max    1.0000
_exptl_absorpt_correction_T_min    0.7324
_exptl_absorpt_correction_type     multi-scan
_exptl_absorpt_process_details    
 'SADABS-2016/2 (Bruker,2016/2) was used for absorption correction. wR2(int) was 0.1498 before and 0.0603 after correction. The Ratio of minimum to maximum transmission is 0.7324. The \l/2 correction factor is Not present.'
_exptl_crystal_colour              violet
_exptl_crystal_colour_primary      violet
_exptl_crystal_density_diffrn      1.283
_exptl_crystal_density_meas        ?
_exptl_crystal_density_method      ?
_exptl_crystal_description         plate
_exptl_crystal_F_000               1088
_exptl_crystal_size_max            0.423
_exptl_crystal_size_mid            0.389
_exptl_crystal_size_min            0.049
_exptl_special_details
;
 ?
;
_exptl_transmission_factor_max     ?
_exptl_transmission_factor_min     ?
_diffrn_reflns_av_R_equivalents    0.0992
_diffrn_reflns_av_unetI/netI       0.0881
_diffrn_reflns_Laue_measured_fraction_full  0.999
_diffrn_reflns_Laue_measured_fraction_max  0.992
_diffrn_reflns_limit_h_max         33
_diffrn_reflns_limit_h_min         -33
_diffrn_reflns_limit_k_max         10
_diffrn_reflns_limit_k_min         -9
_diffrn_reflns_limit_l_max         14
_diffrn_reflns_limit_l_min         -13
_diffrn_reflns_number              14580
_diffrn_reflns_point_group_measured_fraction_full  0.982
_diffrn_reflns_point_group_measured_fraction_max  0.968
_diffrn_reflns_theta_full          25.242
_diffrn_reflns_theta_max           25.964
_diffrn_reflns_theta_min           1.493
_diffrn_ambient_temperature        100
_diffrn_detector_area_resol_mean   ?
_diffrn_measured_fraction_theta_full  0.999
_diffrn_measured_fraction_theta_max  0.992
_diffrn_measurement_device_type    'Bruker APEX-II CCD'
_diffrn_measurement_method         '\f and \w scans'
_diffrn_radiation_type             MoK\a
_diffrn_radiation_wavelength       0.71073
_diffrn_source                     ?
_diffrn_standards_number           0
_reflns_Friedel_coverage           0.854
_reflns_Friedel_fraction_full      0.963
_reflns_Friedel_fraction_max       0.942
_reflns_number_gt                  4113
_reflns_number_total               5020
_reflns_special_details
;
 Reflections were merged by SHELXL according to the crystal
 class for the calculation of statistics and refinement.
 
 _reflns_Friedel_fraction is defined as the number of unique
 Friedel pairs measured divided by the number that would be
 possible theoretically, ignoring centric projections and
 systematic absences.
;
_reflns_threshold_expression       'I > 2\s(I)'
_computing_cell_refinement         'SAINT v8.37A (Bruker, 2015)'
_computing_data_collection         ?
_computing_data_reduction          'SAINT v8.37A (Bruker, 2015)'
_computing_molecular_graphics      'Olex2 (Dolomanov et al., 2009)'
_computing_publication_material    'Olex2 (Dolomanov et al., 2009)'
_computing_structure_refinement    'ShelXL (Sheldrick, 2015)'
_computing_structure_solution      'ShelXT (Sheldrick, 2015)'
_refine_diff_density_max           0.719
_refine_diff_density_min           -0.354
_refine_diff_density_rms           0.079
_refine_ls_abs_structure_details
;
 Flack x determined using 1571 quotients [(I+)-(I-)]/[(I+)+(I-)]
 (Parsons and Flack (2004), Acta Cryst. A60, s61).
;
_refine_ls_abs_structure_Flack     -0.20(7)
_refine_ls_extinction_coef         .
_refine_ls_extinction_method       none
_refine_ls_goodness_of_fit_ref     1.102
_refine_ls_hydrogen_treatment      constr
_refine_ls_matrix_type             full
_refine_ls_number_parameters       371
_refine_ls_number_reflns           5020
_refine_ls_number_restraints       1
_refine_ls_R_factor_all            0.0816
_refine_ls_R_factor_gt             0.0638
_refine_ls_restrained_S_all        1.102
_refine_ls_shift/su_max            0.001
_refine_ls_shift/su_mean           0.000
_refine_ls_structure_factor_coef   Fsqd
_refine_ls_weighting_details      
 'w=1/[\s^2^(Fo^2^)+(0.0754P)^2^+1.0286P] where P=(Fo^2^+2Fc^2^)/3'
_refine_ls_weighting_scheme        calc
_refine_ls_wR_factor_gt            0.1533
_refine_ls_wR_factor_ref           0.1635
_refine_special_details
;
 ?
;
_olex2_refinement_description
;
1. Fixed Uiso
 At 1.2 times of:
  All C(H) groups
 At 1.5 times of:
  All C(H,H,H) groups
2. Others
 Sof(C13B)=Sof(C14B)=Sof(H14A)=Sof(H14B)=Sof(H14C)=Sof(C22B)=Sof(C25B)=
 Sof(H25A)=Sof(H25B)=Sof(H25C)=1-FVAR(1)
 Sof(C13A)=Sof(C22A)=Sof(C14A)=Sof(H14D)=Sof(H14E)=Sof(H14F)=Sof(C25A)=
 Sof(H25D)=Sof(H25E)=Sof(H25F)=FVAR(1)
3.a Aromatic/amide H refined with riding coordinates:
 C11(H11), C16(H16), C17(H17), C18(H18), C19(H19), C20(H20), C24(H24),
 C27(H27), C28(H28), C29(H29), C30(H30), C31(H31)
3.b Idealised Me refined as rotating group:
 C4(H4A,H4B,H4C), C5(H5A,H5B,H5C), C7(H7A,H7B,H7C), C8(H8A,H8B,H8C), C9(H9A,
 H9B,H9C), C14B(H14A,H14B,H14C), C14A(H14D,H14E,H14F), C25B(H25A,H25B,H25C),
 C25A(H25D,H25E,H25F)
;
_atom_sites_solution_hydrogens     geom
_atom_sites_solution_primary       dual
_atom_sites_solution_secondary     ?
loop_
  _atom_site_label
  _atom_site_type_symbol
  _atom_site_fract_x
  _atom_site_fract_y
  _atom_site_fract_z
  _atom_site_U_iso_or_equiv
  _atom_site_adp_type
  _atom_site_occupancy
  _atom_site_site_symmetry_order
  _atom_site_calc_flag
  _atom_site_refinement_flags_posn
  _atom_site_refinement_flags_adp
  _atom_site_refinement_flags_occupancy
  _atom_site_disorder_assembly
  _atom_site_disorder_group
 S1 S 0.45387(5) 0.5709(2) 0.38064(14) 0.0343(4) Uani 1 1 d . . . . .
 S2 S 0.54434(5) 0.85886(19) 0.33545(16) 0.0353(4) Uani 1 1 d . . . . .
 N1 N 0.67605(18) 0.2549(7) 0.6822(4) 0.0338(12) Uani 1 1 d . . . . .
 N2 N 0.59218(19) 0.2881(6) 0.6061(4) 0.0304(11) Uani 1 1 d . . . . .
 N3 N 0.64991(16) 0.4698(7) 0.5743(4) 0.0311(11) Uani 1 1 d . . . . .
 C1 C 0.6408(2) 0.3221(8) 0.6275(5) 0.0319(14) Uani 1 1 d . . . . .
 C2 C 0.5702(2) 0.4101(8) 0.5415(5) 0.0281(13) Uani 1 1 d . . . . .
 C3 C 0.6082(2) 0.5270(7) 0.5228(5) 0.0282(13) Uani 1 1 d . . . . .
 C4 C 0.6954(2) 0.5529(8) 0.5877(6) 0.0384(15) Uani 1 1 d . . . . .
 H4A H 0.6900 0.6500 0.6330 0.058 Uiso 1 1 calc GR . . . .
 H4B H 0.7083 0.5812 0.5114 0.058 Uiso 1 1 calc GR . . . .
 H4C H 0.7189 0.4843 0.6279 0.058 Uiso 1 1 calc GR . . . .
 C5 C 0.5704(2) 0.1324(9) 0.6049(6) 0.0390(15) Uani 1 1 d . . . . .
 H5A H 0.5960 0.0518 0.6156 0.059 Uiso 1 1 calc GR . . . .
 H5B H 0.5540 0.1150 0.5306 0.059 Uiso 1 1 calc GR . . . .
 H5C H 0.5465 0.1241 0.6677 0.059 Uiso 1 1 calc GR . . . .
 C6 C 0.6778(2) 0.1191(8) 0.7606(6) 0.0381(16) Uani 1 1 d . . . . .
 C7 C 0.7227(3) 0.1504(9) 0.8361(8) 0.054(2) Uani 1 1 d . . . . .
 H7A H 0.7519 0.1591 0.7870 0.081 Uiso 1 1 calc GR . . . .
 H7B H 0.7270 0.0622 0.8907 0.081 Uiso 1 1 calc GR . . . .
 H7C H 0.7181 0.2499 0.8790 0.081 Uiso 1 1 calc GR . . . .
 C8 C 0.6872(3) -0.0359(9) 0.6951(6) 0.0420(16) Uani 1 1 d . . . . .
 H8A H 0.6592 -0.0590 0.6447 0.063 Uiso 1 1 calc GR . . . .
 H8B H 0.6915 -0.1232 0.7505 0.063 Uiso 1 1 calc GR . . . .
 H8C H 0.7169 -0.0249 0.6482 0.063 Uiso 1 1 calc GR . . . .
 C9 C 0.6337(3) 0.1021(10) 0.8415(7) 0.054(2) Uani 1 1 d . . . . .
 H9A H 0.6273 0.2043 0.8796 0.081 Uiso 1 1 calc GR . . . .
 H9B H 0.6407 0.0209 0.9001 0.081 Uiso 1 1 calc GR . . . .
 H9C H 0.6049 0.0702 0.7966 0.081 Uiso 1 1 calc GR . . . .
 C10 C 0.5247(2) 0.4228(8) 0.4987(6) 0.0363(15) Uani 1 1 d . . . . .
 C11 C 0.4807(2) 0.3379(8) 0.5156(6) 0.0332(14) Uani 1 1 d . . . . .
 H11 H 0.4794 0.2425 0.5596 0.040 Uiso 1 1 calc R . . . .
 C12 C 0.4403(2) 0.4018(8) 0.4647(5) 0.0313(13) Uani 1 1 d . . . . .
 C13A C 0.5196(3) 0.5449(14) 0.4041(10) 0.029(3) Uani 0.72(2) 1 d . . P A 1
 C13B C 0.5122(9) 0.611(4) 0.456(3) 0.034(7) Uani 0.28(2) 1 d . . P A 2
 C14B C 0.5023(18) 0.732(7) 0.552(5) 0.035(11) Uani 0.28(2) 1 d . . P A 2
 H14A H 0.4944 0.8356 0.5171 0.053 Uiso 0.28(2) 1 calc GR . P A 2
 H14B H 0.5315 0.7430 0.6006 0.053 Uiso 0.28(2) 1 calc GR . P A 2
 H14C H 0.4747 0.6961 0.5991 0.053 Uiso 0.28(2) 1 calc GR . P A 2
 C15 C 0.3889(2) 0.3578(7) 0.4778(5) 0.0310(14) Uani 1 1 d . . . . .
 C16 C 0.3739(2) 0.2566(9) 0.5668(6) 0.0389(15) Uani 1 1 d . . . . .
 H16 H 0.3979 0.2102 0.6161 0.047 Uiso 1 1 calc R . . . .
 C17 C 0.3252(2) 0.2227(9) 0.5843(6) 0.0385(16) Uani 1 1 d . . . . .
 H17 H 0.3159 0.1535 0.6455 0.046 Uiso 1 1 calc R . . . .
 C18 C 0.2898(2) 0.2880(8) 0.5142(6) 0.0362(14) Uani 1 1 d . . . . .
 H18 H 0.2562 0.2650 0.5267 0.043 Uiso 1 1 calc R . . . .
 C19 C 0.3041(2) 0.3880(8) 0.4250(6) 0.0365(15) Uani 1 1 d . . . . .
 H19 H 0.2800 0.4338 0.3759 0.044 Uiso 1 1 calc R . . . .
 C20 C 0.3530(2) 0.4214(8) 0.4071(5) 0.0329(14) Uani 1 1 d . . . . .
 H20 H 0.3622 0.4893 0.3451 0.039 Uiso 1 1 calc R . . . .
 C21 C 0.5995(2) 0.6644(8) 0.4659(6) 0.0347(15) Uani 1 1 d . . . . .
 C22A C 0.5443(3) 0.6966(11) 0.4484(10) 0.026(3) Uani 0.72(2) 1 d . . P A 1
 C22B C 0.5551(6) 0.655(3) 0.376(3) 0.027(7) Uani 0.28(2) 1 d . . P A 2
 C23 C 0.6066(2) 0.9023(7) 0.3616(5) 0.0307(14) Uani 1 1 d . . . . .
 C24 C 0.6294(2) 0.7929(7) 0.4276(5) 0.0321(14) Uani 1 1 d . . . . .
 H24 H 0.6631 0.8010 0.4473 0.039 Uiso 1 1 calc R . . . .
 C14A C 0.5428(5) 0.4857(18) 0.2921(11) 0.037(3) Uani 0.72(2) 1 d . . P A 1
 H14D H 0.5289 0.3819 0.2717 0.055 Uiso 0.72(2) 1 calc GR . P A 1
 H14E H 0.5783 0.4751 0.3028 0.055 Uiso 0.72(2) 1 calc GR . P A 1
 H14F H 0.5362 0.5620 0.2299 0.055 Uiso 0.72(2) 1 calc GR . P A 1
 C25B C 0.5605(11) 0.539(4) 0.275(3) 0.032(7) Uani 0.28(2) 1 d . . P A 2
 H25A H 0.5286 0.5244 0.2380 0.048 Uiso 0.28(2) 1 calc GR . P A 2
 H25B H 0.5724 0.4368 0.3043 0.048 Uiso 0.28(2) 1 calc GR . P A 2
 H25C H 0.5839 0.5824 0.2192 0.048 Uiso 0.28(2) 1 calc GR . P A 2
 C26 C 0.6274(2) 1.0472(7) 0.3082(5) 0.0291(13) Uani 1 1 d . . . . .
 C27 C 0.6691(2) 1.1183(8) 0.3540(6) 0.0383(15) Uani 1 1 d . . . . .
 H27 H 0.6840 1.0748 0.4212 0.046 Uiso 1 1 calc R . . . .
 C28 C 0.6890(2) 1.2515(9) 0.3027(7) 0.0457(18) Uani 1 1 d . . . . .
 H28 H 0.7169 1.3015 0.3357 0.055 Uiso 1 1 calc R . . . .
 C29 C 0.6681(2) 1.3122(9) 0.2026(6) 0.0395(16) Uani 1 1 d . . . . .
 H29 H 0.6825 1.4013 0.1650 0.047 Uiso 1 1 calc R . . . .
 C30 C 0.6269(2) 1.2440(8) 0.1586(6) 0.0366(15) Uani 1 1 d . . . . .
 H30 H 0.6122 1.2877 0.0912 0.044 Uiso 1 1 calc R . . . .
 C31 C 0.6065(2) 1.1135(8) 0.2100(6) 0.0342(15) Uani 1 1 d . . . . .
 H31 H 0.5776 1.0676 0.1783 0.041 Uiso 1 1 calc R . . . .
 C25A C 0.5189(6) 0.759(3) 0.560(2) 0.033(4) Uani 0.72(2) 1 d . . P A 1
 H25D H 0.5393 0.8418 0.5952 0.050 Uiso 0.72(2) 1 calc GR . P A 1
 H25E H 0.5144 0.6712 0.6142 0.050 Uiso 0.72(2) 1 calc GR . P A 1
 H25F H 0.4868 0.8044 0.5396 0.050 Uiso 0.72(2) 1 calc GR . P A 1

loop_
  _atom_site_aniso_label
  _atom_site_aniso_U_11
  _atom_site_aniso_U_22
  _atom_site_aniso_U_33
  _atom_site_aniso_U_23
  _atom_site_aniso_U_13
  _atom_site_aniso_U_12
 S1 0.0255(7) 0.0380(9) 0.0393(9) 0.0105(7) -0.0034(6) -0.0007(6)
 S2 0.0288(7) 0.0317(8) 0.0456(9) 0.0061(7) -0.0085(7) -0.0012(6)
 N1 0.029(3) 0.043(3) 0.030(3) 0.004(2) 0.001(2) 0.008(2)
 N2 0.033(3) 0.032(3) 0.026(3) 0.003(2) 0.0020(19) 0.007(2)
 N3 0.022(2) 0.040(3) 0.031(3) 0.003(2) 0.001(2) 0.007(2)
 C1 0.027(3) 0.040(4) 0.029(3) -0.003(3) 0.003(2) 0.007(3)
 C2 0.029(3) 0.034(3) 0.021(3) 0.003(2) 0.005(2) 0.007(2)
 C3 0.024(3) 0.033(3) 0.028(3) -0.005(3) 0.003(2) 0.002(2)
 C4 0.036(3) 0.034(4) 0.045(4) 0.005(3) -0.007(3) 0.007(3)
 C5 0.035(3) 0.037(4) 0.045(4) 0.011(3) 0.004(3) 0.004(3)
 C6 0.042(4) 0.037(4) 0.035(4) 0.000(3) -0.004(3) 0.007(3)
 C7 0.069(5) 0.039(4) 0.054(5) -0.001(4) -0.026(4) 0.010(4)
 C8 0.045(4) 0.046(4) 0.034(4) -0.001(3) -0.005(3) 0.006(3)
 C9 0.069(5) 0.061(5) 0.032(4) 0.015(4) 0.011(4) 0.023(4)
 C10 0.034(3) 0.047(4) 0.028(3) 0.009(3) 0.002(3) 0.002(3)
 C11 0.028(3) 0.041(4) 0.030(3) 0.007(3) 0.002(3) 0.000(3)
 C12 0.030(3) 0.037(3) 0.026(3) 0.005(3) 0.002(2) 0.003(3)
 C13A 0.028(4) 0.033(6) 0.026(6) 0.006(5) -0.005(4) 0.001(4)
 C13B 0.047(15) 0.037(15) 0.017(13) -0.019(12) -0.005(10) 0.004(12)
 C14B 0.05(3) 0.023(17) 0.031(18) 0.005(12) 0.01(2) -0.02(2)
 C15 0.037(3) 0.027(3) 0.029(3) -0.003(3) -0.002(3) -0.002(3)
 C16 0.034(3) 0.042(4) 0.040(4) 0.013(3) -0.002(3) 0.005(3)
 C17 0.034(3) 0.039(4) 0.042(4) 0.009(3) 0.002(3) -0.003(3)
 C18 0.027(3) 0.039(4) 0.043(4) -0.003(3) 0.000(3) -0.005(3)
 C19 0.036(3) 0.037(3) 0.037(4) -0.001(3) -0.011(3) -0.003(3)
 C20 0.030(3) 0.037(4) 0.031(4) 0.005(3) -0.002(2) -0.001(3)
 C21 0.027(3) 0.031(3) 0.045(4) 0.001(3) -0.008(3) 0.002(3)
 C22A 0.027(4) 0.022(5) 0.030(7) 0.005(4) 0.002(4) -0.004(4)
 C22B 0.008(8) 0.037(13) 0.037(18) -0.016(11) 0.001(9) -0.005(7)
 C23 0.029(3) 0.031(3) 0.032(4) -0.004(3) -0.005(2) 0.000(2)
 C24 0.028(3) 0.035(3) 0.033(3) -0.001(3) -0.006(2) -0.002(3)
 C14A 0.043(8) 0.043(7) 0.025(6) -0.003(5) 0.001(5) 0.001(5)
 C25B 0.024(15) 0.038(18) 0.034(15) -0.002(13) 0.006(11) 0.006(12)
 C26 0.029(3) 0.029(3) 0.030(3) -0.003(2) 0.001(2) 0.004(2)
 C27 0.029(3) 0.042(4) 0.044(4) 0.009(3) -0.007(3) -0.003(3)
 C28 0.030(3) 0.045(4) 0.062(5) 0.015(3) -0.011(3) -0.007(3)
 C29 0.040(4) 0.038(4) 0.041(4) 0.011(3) 0.008(3) 0.002(3)
 C30 0.037(3) 0.041(4) 0.032(4) 0.004(3) 0.000(3) 0.009(3)
 C31 0.037(3) 0.034(4) 0.031(4) -0.004(3) -0.005(3) 0.003(3)
 C25A 0.037(10) 0.028(10) 0.034(6) -0.002(6) 0.002(7) 0.003(6)

_geom_special_details
;
 All esds (except the esd in the dihedral angle between two l.s. planes)
 are estimated using the full covariance matrix.  The cell esds are taken
 into account individually in the estimation of esds in distances, angles
 and torsion angles; correlations between esds in cell parameters are only
 used when they are defined by crystal symmetry.  An approximate (isotropic)
 treatment of cell esds is used for estimating esds involving l.s. planes.
;
loop_
  _geom_bond_atom_site_label_1
  _geom_bond_atom_site_label_2
  _geom_bond_distance
  _geom_bond_site_symmetry_2
  _geom_bond_publ_flag
 S1 C12 1.760(6) . ?
 S1 C13A 1.827(8) . ?
 S1 C13B 1.85(2) . ?
 S2 C22A 1.887(9) . ?
 S2 C22B 1.80(2) . ?
 S2 C23 1.764(6) . ?
 N1 C1 1.282(8) . ?
 N1 C6 1.458(8) . ?
 N2 C1 1.380(8) . ?
 N2 C2 1.402(8) . ?
 N2 C5 1.436(9) . ?
 N3 C1 1.406(9) . ?
 N3 C3 1.371(7) . ?
 N3 C4 1.432(8) . ?
 C2 C3 1.445(9) . ?
 C2 C10 1.341(9) . ?
 C3 C21 1.348(9) . ?
 C4 H4A 0.9800 . ?
 C4 H4B 0.9800 . ?
 C4 H4C 0.9800 . ?
 C5 H5A 0.9800 . ?
 C5 H5B 0.9800 . ?
 C5 H5C 0.9800 . ?
 C6 C7 1.527(10) . ?
 C6 C8 1.527(10) . ?
 C6 C9 1.531(10) . ?
 C7 H7A 0.9800 . ?
 C7 H7B 0.9800 . ?
 C7 H7C 0.9800 . ?
 C8 H8A 0.9800 . ?
 C8 H8B 0.9800 . ?
 C8 H8C 0.9800 . ?
 C9 H9A 0.9800 . ?
 C9 H9B 0.9800 . ?
 C9 H9C 0.9800 . ?
 C10 C11 1.410(9) . ?
 C10 C13A 1.506(10) . ?
 C10 C13B 1.69(3) . ?
 C11 H11 0.9500 . ?
 C11 C12 1.360(9) . ?
 C12 C15 1.457(9) . ?
 C13A C22A 1.528(16) . ?
 C13A C14A 1.52(2) . ?
 C13B C14B 1.53(7) . ?
 C13B C22B 1.54(4) . ?
 C14B H14A 0.9800 . ?
 C14B H14B 0.9800 . ?
 C14B H14C 0.9800 . ?
 C15 C16 1.395(9) . ?
 C15 C20 1.384(9) . ?
 C16 H16 0.9500 . ?
 C16 C17 1.375(9) . ?
 C17 H17 0.9500 . ?
 C17 C18 1.375(9) . ?
 C18 H18 0.9500 . ?
 C18 C19 1.385(9) . ?
 C19 H19 0.9500 . ?
 C19 C20 1.379(9) . ?
 C20 H20 0.9500 . ?
 C21 C22A 1.546(10) . ?
 C21 C22B 1.60(2) . ?
 C21 C24 1.423(9) . ?
 C22A C25A 1.55(3) . ?
 C22B C25B 1.52(4) . ?
 C23 C24 1.347(8) . ?
 C23 C26 1.477(8) . ?
 C24 H24 0.9500 . ?
 C14A H14D 0.9800 . ?
 C14A H14E 0.9800 . ?
 C14A H14F 0.9800 . ?
 C25B H25A 0.9800 . ?
 C25B H25B 0.9800 . ?
 C25B H25C 0.9800 . ?
 C26 C27 1.388(9) . ?
 C26 C31 1.388(9) . ?
 C27 H27 0.9500 . ?
 C27 C28 1.377(10) . ?
 C28 H28 0.9500 . ?
 C28 C29 1.387(9) . ?
 C29 H29 0.9500 . ?
 C29 C30 1.360(10) . ?
 C30 H30 0.9500 . ?
 C30 C31 1.366(10) . ?
 C31 H31 0.9500 . ?
 C25A H25D 0.9800 . ?
 C25A H25E 0.9800 . ?
 C25A H25F 0.9800 . ?

loop_
  _geom_angle_atom_site_label_1
  _geom_angle_atom_site_label_2
  _geom_angle_atom_site_label_3
  _geom_angle
  _geom_angle_site_symmetry_1
  _geom_angle_site_symmetry_3
  _geom_angle_publ_flag
 C12 S1 C13A 91.6(3) . . ?
 C12 S1 C13B 93.8(8) . . ?
 C23 S2 C22A 91.8(3) . . ?
 C23 S2 C22B 89.7(6) . . ?
 C1 N1 C6 132.6(6) . . ?
 C1 N2 C2 110.8(5) . . ?
 C1 N2 C5 126.0(5) . . ?
 C2 N2 C5 118.9(5) . . ?
 C1 N3 C4 122.4(5) . . ?
 C3 N3 C1 110.7(5) . . ?
 C3 N3 C4 126.5(5) . . ?
 N1 C1 N2 136.0(6) . . ?
 N1 C1 N3 118.1(6) . . ?
 N2 C1 N3 105.9(5) . . ?
 N2 C2 C3 105.6(5) . . ?
 C10 C2 N2 130.6(6) . . ?
 C10 C2 C3 123.7(6) . . ?
 N3 C3 C2 107.0(5) . . ?
 C21 C3 N3 131.1(6) . . ?
 C21 C3 C2 121.9(5) . . ?
 N3 C4 H4A 109.5 . . ?
 N3 C4 H4B 109.5 . . ?
 N3 C4 H4C 109.5 . . ?
 H4A C4 H4B 109.5 . . ?
 H4A C4 H4C 109.5 . . ?
 H4B C4 H4C 109.5 . . ?
 N2 C5 H5A 109.5 . . ?
 N2 C5 H5B 109.5 . . ?
 N2 C5 H5C 109.5 . . ?
 H5A C5 H5B 109.5 . . ?
 H5A C5 H5C 109.5 . . ?
 H5B C5 H5C 109.5 . . ?
 N1 C6 C7 104.3(6) . . ?
 N1 C6 C8 111.3(5) . . ?
 N1 C6 C9 115.3(5) . . ?
 C7 C6 C9 107.3(6) . . ?
 C8 C6 C7 107.2(6) . . ?
 C8 C6 C9 110.8(6) . . ?
 C6 C7 H7A 109.5 . . ?
 C6 C7 H7B 109.5 . . ?
 C6 C7 H7C 109.5 . . ?
 H7A C7 H7B 109.5 . . ?
 H7A C7 H7C 109.5 . . ?
 H7B C7 H7C 109.5 . . ?
 C6 C8 H8A 109.5 . . ?
 C6 C8 H8B 109.5 . . ?
 C6 C8 H8C 109.5 . . ?
 H8A C8 H8B 109.5 . . ?
 H8A C8 H8C 109.5 . . ?
 H8B C8 H8C 109.5 . . ?
 C6 C9 H9A 109.5 . . ?
 C6 C9 H9B 109.5 . . ?
 C6 C9 H9C 109.5 . . ?
 H9A C9 H9B 109.5 . . ?
 H9A C9 H9C 109.5 . . ?
 H9B C9 H9C 109.5 . . ?
 C2 C10 C11 134.2(6) . . ?
 C2 C10 C13A 114.1(6) . . ?
 C2 C10 C13B 111.6(10) . . ?
 C11 C10 C13A 111.5(6) . . ?
 C11 C10 C13B 110.0(10) . . ?
 C10 C11 H11 122.2 . . ?
 C12 C11 C10 115.6(6) . . ?
 C12 C11 H11 122.2 . . ?
 C11 C12 S1 112.7(5) . . ?
 C11 C12 C15 129.4(6) . . ?
 C15 C12 S1 117.7(5) . . ?
 C10 C13A S1 106.2(5) . . ?
 C10 C13A C22A 106.5(8) . . ?
 C10 C13A C14A 110.9(9) . . ?
 C22A C13A S1 112.5(9) . . ?
 C14A C13A S1 108.7(7) . . ?
 C14A C13A C22A 111.9(10) . . ?
 C10 C13B S1 98.1(14) . . ?
 C14B C13B S1 108(2) . . ?
 C14B C13B C10 117(3) . . ?
 C14B C13B C22B 114(3) . . ?
 C22B C13B S1 114(2) . . ?
 C22B C13B C10 104(2) . . ?
 C13B C14B H14A 109.5 . . ?
 C13B C14B H14B 109.5 . . ?
 C13B C14B H14C 109.5 . . ?
 H14A C14B H14B 109.5 . . ?
 H14A C14B H14C 109.5 . . ?
 H14B C14B H14C 109.5 . . ?
 C16 C15 C12 120.9(6) . . ?
 C20 C15 C12 121.5(6) . . ?
 C20 C15 C16 117.6(6) . . ?
 C15 C16 H16 119.4 . . ?
 C17 C16 C15 121.2(6) . . ?
 C17 C16 H16 119.4 . . ?
 C16 C17 H17 119.7 . . ?
 C18 C17 C16 120.6(6) . . ?
 C18 C17 H17 119.7 . . ?
 C17 C18 H18 120.5 . . ?
 C17 C18 C19 119.0(6) . . ?
 C19 C18 H18 120.5 . . ?
 C18 C19 H19 119.8 . . ?
 C20 C19 C18 120.4(6) . . ?
 C20 C19 H19 119.8 . . ?
 C15 C20 H20 119.4 . . ?
 C19 C20 C15 121.2(6) . . ?
 C19 C20 H20 119.4 . . ?
 C3 C21 C22A 112.6(6) . . ?
 C3 C21 C22B 114.2(9) . . ?
 C3 C21 C24 134.4(6) . . ?
 C24 C21 C22A 112.7(6) . . ?
 C24 C21 C22B 105.6(9) . . ?
 C13A C22A S2 111.7(7) . . ?
 C13A C22A C21 109.1(8) . . ?
 C13A C22A C25A 111.3(11) . . ?
 C21 C22A S2 102.5(5) . . ?
 C21 C22A C25A 112.8(9) . . ?
 C25A C22A S2 109.2(10) . . ?
 C13B C22B S2 105.2(19) . . ?
 C13B C22B C21 101(2) . . ?
 C21 C22B S2 104.3(11) . . ?
 C25B C22B S2 115.2(19) . . ?
 C25B C22B C13B 112(2) . . ?
 C25B C22B C21 117.0(17) . . ?
 C24 C23 S2 113.6(5) . . ?
 C24 C23 C26 128.4(5) . . ?
 C26 C23 S2 118.0(4) . . ?
 C21 C24 H24 122.3 . . ?
 C23 C24 C21 115.4(5) . . ?
 C23 C24 H24 122.3 . . ?
 C13A C14A H14D 109.5 . . ?
 C13A C14A H14E 109.5 . . ?
 C13A C14A H14F 109.5 . . ?
 H14D C14A H14E 109.5 . . ?
 H14D C14A H14F 109.5 . . ?
 H14E C14A H14F 109.5 . . ?
 C22B C25B H25A 109.5 . . ?
 C22B C25B H25B 109.5 . . ?
 C22B C25B H25C 109.5 . . ?
 H25A C25B H25B 109.5 . . ?
 H25A C25B H25C 109.5 . . ?
 H25B C25B H25C 109.5 . . ?
 C27 C26 C23 120.7(5) . . ?
 C31 C26 C23 120.9(5) . . ?
 C31 C26 C27 118.5(6) . . ?
 C26 C27 H27 119.7 . . ?
 C28 C27 C26 120.5(6) . . ?
 C28 C27 H27 119.7 . . ?
 C27 C28 H28 120.1 . . ?
 C27 C28 C29 119.7(6) . . ?
 C29 C28 H28 120.1 . . ?
 C28 C29 H29 120.1 . . ?
 C30 C29 C28 119.8(6) . . ?
 C30 C29 H29 120.1 . . ?
 C29 C30 H30 119.6 . . ?
 C29 C30 C31 120.8(6) . . ?
 C31 C30 H30 119.6 . . ?
 C26 C31 H31 119.7 . . ?
 C30 C31 C26 120.7(6) . . ?
 C30 C31 H31 119.7 . . ?
 C22A C25A H25D 109.5 . . ?
 C22A C25A H25E 109.5 . . ?
 C22A C25A H25F 109.5 . . ?
 H25D C25A H25E 109.5 . . ?
 H25D C25A H25F 109.5 . . ?
 H25E C25A H25F 109.5 . . ?

_shelx_res_file
;
TITL Pna21_a.res in Pna2(1)
REM Old TITL Pna21 in Pna2(1)
REM SHELXT solution in Pna2(1)
REM R1 0.132, Rweak 0.036, Alpha 0.009, Orientation a'=c, b'=a, c'=b
REM Flack x = -0.403 ( 0.079 ) from Parsons' quotients
REM Formula found by SHELXT: C31 N3 S2
CELL 0.71073 27.2857 8.3958 11.5623 90 90 90
ZERR 4 0.0035 0.0013 0.0016 0 0 0
LATT -1
SYMM -X,-Y,0.5+Z
SYMM 0.5+X,0.5-Y,+Z
SYMM 0.5-X,0.5+Y,0.5+Z
SFAC C H N S
UNIT 124 132 12 8

L.S. 10
PLAN  1
SIZE 0.049 0.389 0.423
TEMP -173.15
BOND $H
LIST 6
fmap 2
ACTA
OMIT 12 3 -6
OMIT 6 3 -6
OMIT 3 3 -9
OMIT 9 3 -6
OMIT 12 3 6
OMIT 6 9 -3
REM <olex2.extras>
REM <HklSrc "%.\\Pna21_a.hkl">
REM </olex2.extras>

WGHT    0.075400    1.028600
FVAR       0.51806   0.71665
S1    4    0.453874    0.570900    0.380642    11.00000    0.02551    0.03800 =
         0.03934    0.01053   -0.00342   -0.00067
S2    4    0.544339    0.858856    0.335449    11.00000    0.02875    0.03167 =
         0.04563    0.00606   -0.00851   -0.00121
N1    3    0.676052    0.254932    0.682185    11.00000    0.02900    0.04275 =
         0.02962    0.00408    0.00126    0.00840
N2    3    0.592176    0.288136    0.606076    11.00000    0.03306    0.03172 =
         0.02634    0.00340    0.00204    0.00675
N3    3    0.649915    0.469761    0.574291    11.00000    0.02234    0.04023 =
         0.03064    0.00280    0.00091    0.00663
C1    1    0.640819    0.322142    0.627511    11.00000    0.02688    0.03995 =
         0.02901   -0.00315    0.00347    0.00682
C2    1    0.570206    0.410068    0.541498    11.00000    0.02930    0.03398 =
         0.02096    0.00257    0.00459    0.00727
C3    1    0.608217    0.527036    0.522756    11.00000    0.02391    0.03269 =
         0.02807   -0.00526    0.00345    0.00200
C4    1    0.695379    0.552885    0.587728    11.00000    0.03576    0.03422 =
         0.04526    0.00548   -0.00675    0.00737
AFIX 137
H4A   2    0.689986    0.649975    0.633022    11.00000   -1.50000
H4B   2    0.708339    0.581237    0.511408    11.00000   -1.50000
H4C   2    0.718929    0.484336    0.627949    11.00000   -1.50000
AFIX   0
C5    1    0.570443    0.132393    0.604878    11.00000    0.03471    0.03685 =
         0.04548    0.01109    0.00386    0.00408
AFIX 137
H5A   2    0.596027    0.051804    0.615569    11.00000   -1.50000
H5B   2    0.554014    0.114967    0.530577    11.00000   -1.50000
H5C   2    0.546454    0.124110    0.667672    11.00000   -1.50000
AFIX   0
C6    1    0.677832    0.119078    0.760614    11.00000    0.04171    0.03749 =
         0.03503   -0.00042   -0.00435    0.00700
C7    1    0.722736    0.150377    0.836069    11.00000    0.06857    0.03907 =
         0.05422   -0.00053   -0.02557    0.00950
AFIX 137
H7A   2    0.751892    0.159095    0.786979    11.00000   -1.50000
H7B   2    0.726997    0.062196    0.890684    11.00000   -1.50000
H7C   2    0.718141    0.249930    0.878972    11.00000   -1.50000
AFIX   0
C8    1    0.687208   -0.035880    0.695128    11.00000    0.04535    0.04642 =
         0.03411   -0.00090   -0.00492    0.00582
AFIX 137
H8A   2    0.659242   -0.058965    0.644657    11.00000   -1.50000
H8B   2    0.691469   -0.123185    0.750480    11.00000   -1.50000
H8C   2    0.716932   -0.024947    0.648215    11.00000   -1.50000
AFIX   0
C9    1    0.633718    0.102092    0.841521    11.00000    0.06872    0.06130 =
         0.03243    0.01549    0.01055    0.02289
AFIX 137
H9A   2    0.627297    0.204280    0.879579    11.00000   -1.50000
H9B   2    0.640749    0.020921    0.900127    11.00000   -1.50000
H9C   2    0.604872    0.070204    0.796644    11.00000   -1.50000
AFIX   0
C10   1    0.524699    0.422838    0.498721    11.00000    0.03445    0.04690 =
         0.02767    0.00881    0.00202    0.00207
C11   1    0.480690    0.337944    0.515605    11.00000    0.02830    0.04112 =
         0.03031    0.00670    0.00213   -0.00024
AFIX  43
H11   2    0.479358    0.242485    0.559608    11.00000   -1.20000
AFIX   0
C12   1    0.440270    0.401796    0.464712    11.00000    0.03048    0.03736 =
         0.02614    0.00483    0.00195    0.00282
PART 1
C13A  1    0.519610    0.544944    0.404125    21.00000    0.02778    0.03274 =
         0.02622    0.00559   -0.00462    0.00058
PART 0
PART 2
C13B  1    0.512222    0.610996    0.456436   -21.00000    0.04737    0.03671 =
         0.01735   -0.01891   -0.00542    0.00373
C14B  1    0.502329    0.732248    0.551840   -21.00000    0.05223    0.02287 =
         0.03090    0.00475    0.00666   -0.01530
AFIX 137
H14A  2    0.494429    0.835575    0.517098   -21.00000   -1.50000
H14B  2    0.531526    0.742957    0.600587   -21.00000   -1.50000
H14C  2    0.474676    0.696126    0.599140   -21.00000   -1.50000
AFIX   0
PART 0
C15   1    0.388915    0.357752    0.477817    11.00000    0.03670    0.02708 =
         0.02920   -0.00298   -0.00158   -0.00248
C16   1    0.373940    0.256582    0.566771    11.00000    0.03378    0.04240 =
         0.04038    0.01314   -0.00240    0.00490
AFIX  43
H16   2    0.397851    0.210241    0.616112    11.00000   -1.20000
AFIX   0
C17   1    0.325214    0.222733    0.584322    11.00000    0.03421    0.03922 =
         0.04208    0.00896    0.00211   -0.00330
AFIX  43
H17   2    0.315898    0.153538    0.645502    11.00000   -1.20000
AFIX   0
C18   1    0.289839    0.288029    0.514212    11.00000    0.02742    0.03860 =
         0.04252   -0.00325    0.00019   -0.00471
AFIX  43
H18   2    0.256169    0.264966    0.526745    11.00000   -1.20000
AFIX   0
C19   1    0.304052    0.387986    0.425000    11.00000    0.03627    0.03680 =
         0.03652   -0.00139   -0.01059   -0.00313
AFIX  43
H19   2    0.279972    0.433804    0.375860    11.00000   -1.20000
AFIX   0
C20   1    0.352968    0.421392    0.407090    11.00000    0.02992    0.03732 =
         0.03139    0.00537   -0.00244   -0.00130
AFIX  43
H20   2    0.362156    0.489332    0.345067    11.00000   -1.20000
AFIX   0
C21   1    0.599549    0.664356    0.465862    11.00000    0.02729    0.03131 =
         0.04548    0.00073   -0.00830    0.00196
PART 1
C22A  1    0.544268    0.696581    0.448408    21.00000    0.02687    0.02159 =
         0.02971    0.00465    0.00219   -0.00412
PART 0
PART 2
C22B  1    0.555116    0.655190    0.375868   -21.00000    0.00750    0.03674 =
         0.03718   -0.01633    0.00114   -0.00505
PART 0
C23   1    0.606615    0.902322    0.361574    11.00000    0.02901    0.03074 =
         0.03223   -0.00371   -0.00469   -0.00039
C24   1    0.629405    0.792921    0.427609    11.00000    0.02817    0.03512 =
         0.03300   -0.00062   -0.00596   -0.00226
AFIX  43
H24   2    0.663114    0.801029    0.447309    11.00000   -1.20000
AFIX   0
PART 1
C14A  1    0.542831    0.485689    0.292145    21.00000    0.04261    0.04262 =
         0.02546   -0.00303    0.00096    0.00134
AFIX 137
H14D  2    0.528881    0.381870    0.271726    21.00000   -1.50000
H14E  2    0.578313    0.475102    0.302801    21.00000   -1.50000
H14F  2    0.536223    0.562015    0.229943    21.00000   -1.50000
AFIX   0
PART 0
PART 2
C25B  1    0.560458    0.539382    0.275385   -21.00000    0.02440    0.03756 =
         0.03377   -0.00180    0.00609    0.00570
AFIX 137
H25A  2    0.528552    0.524436    0.238010   -21.00000   -1.50000
H25B  2    0.572409    0.436752    0.304279   -21.00000   -1.50000
H25C  2    0.583853    0.582389    0.219165   -21.00000   -1.50000
AFIX   0
PART 0
C26   1    0.627446    1.047188    0.308232    11.00000    0.02892    0.02871 =
         0.02977   -0.00259    0.00063    0.00403
C27   1    0.669086    1.118307    0.353980    11.00000    0.02889    0.04246 =
         0.04350    0.00929   -0.00737   -0.00257
AFIX  43
H27   2    0.683974    1.074769    0.421189    11.00000   -1.20000
AFIX   0
C28   1    0.688974    1.251463    0.302694    11.00000    0.02982    0.04537 =
         0.06198    0.01492   -0.01122   -0.00670
AFIX  43
H28   2    0.716897    1.301500    0.335688    11.00000   -1.20000
AFIX   0
C29   1    0.668061    1.312231    0.202638    11.00000    0.04003    0.03773 =
         0.04077    0.01142    0.00799    0.00227
AFIX  43
H29   2    0.682457    1.401272    0.165006    11.00000   -1.20000
AFIX   0
C30   1    0.626904    1.244027    0.158568    11.00000    0.03738    0.04093 =
         0.03157    0.00419   -0.00021    0.00912
AFIX  43
H30   2    0.612182    1.287672    0.091194    11.00000   -1.20000
AFIX   0
C31   1    0.606476    1.113491    0.210027    11.00000    0.03712    0.03425 =
         0.03132   -0.00433   -0.00457    0.00342
AFIX  43
H31   2    0.577629    1.067628    0.178285    11.00000   -1.20000
AFIX   0
PART 1
C25A  1    0.518860    0.759282    0.559618    21.00000    0.03650    0.02838 =
         0.03418   -0.00185    0.00215    0.00274
AFIX 137
H25D  2    0.539306    0.841771    0.595229    21.00000   -1.50000
H25E  2    0.514391    0.671209    0.614232    21.00000   -1.50000
H25F  2    0.486847    0.804439    0.539580    21.00000   -1.50000
AFIX   0
HKLF 4

REM  Pna21_a.res in Pna2(1)
REM R1 =  0.0638 for    4113 Fo > 4sig(Fo)  and  0.0816 for all    5020 data
REM    371 parameters refined using      1 restraints

END

WGHT      0.0754      1.0287

REM Highest difference peak  0.719,  deepest hole -0.354,  1-sigma level  0.079
Q1    1   0.4876  0.5708  0.3866  11.00000  0.05    0.72
;
_shelx_res_checksum                68836
_shelx_hkl_file
;
   0   1   0    0.20    0.80
   0   2   0  413.76   24.10
   0   3   0   -3.00    3.20
   0   4   0  429.16   25.80
   0   5   0   -2.30    3.90
   0   6   0  553.74   33.60
   0   7   0    1.30    5.50
   0   7   0   23.30    7.20
   0   8   0   22.00    6.10
   0   8   0   27.10    9.10
   0   9   0    8.60    7.50
   0  10   0   61.29   14.30
   0   0   1    1.00    0.60
   0   0  -1    0.50    0.20
   0   1  -1 3135.79  185.78
   0   1  -1 3199.98  186.08
   0  -1   1 3717.23  186.88
   0   2  -1   -0.20    1.60
   0  -2   1    2.00    6.00
   0   2  -1   -2.50    2.00
   0   2   1    8.50    4.40
   0  -3   1  135.29   15.40
   0   3  -1  183.78   11.10
   0   3   1  187.18   13.90
   0  -4   1   -5.00    7.30
   0   4   1   -3.00    4.70
   0   4  -1   -3.00    2.60
   0   5  -1  247.18   18.40
   0   5  -1  277.57   16.90
   0  -5   1  257.57   21.70
   0   5   1  267.77   18.90
   0   6  -1    5.00    5.40
   0   6   1    1.50    5.90
   0   6  -1    4.10    4.30
   0   7  -1  123.59   10.90
   0   7   1  123.79   12.40
   0   7  -1  108.49   13.30
   0   8   1   -8.30    6.40
   0   8  -1    1.70    6.30
   0   9  -1   14.80    9.30
   0   9   1    7.00    8.60
   0  10   1   22.30   10.20
   0  10  -1   -4.20    9.90
   0   0  -2 4280.07  234.78
   0   0   2 4184.58  235.98
   0  -1  -2    1.90    1.70
   0   1  -2    1.70    1.40
   0   1  -2   -0.80    1.40
   0  -1   2    1.00    4.80
   0   2   2 3503.05  181.78
   0  -2   2 3072.89  181.98
   0   2  -2 3113.59  179.88
   0   2  -2 3269.07  180.48
   0   3  -2   -2.40    2.50
   0   3   2   -4.50    5.60
   0  -3   2   11.00    8.10
   0   3  -2    0.80    1.50
   0   4  -2 3024.20  176.98
   0   4  -2 3382.86  175.48
   0   4   2 2949.00  177.58
   0  -4   2 3231.48  178.18
   0   5  -2   -1.70    3.60
   0  -5   2  -13.50    9.60
   0   5  -2   -0.20    2.20
   0   5   2   -9.50    6.30
   0   6  -2   46.90    4.90
   0   6   2   33.50    8.80
   0   6  -2   36.40    7.70
   0   7  -2    7.30    6.50
   0   7   2    1.20    7.70
   0   7  -2   -1.90    3.20
   0   8  -2   81.99   12.50
   0   8   2   74.39   11.50
   0   9   2   -8.80    9.80
   0   9  -2   -6.00    7.10
   0   9   2    7.00    8.60
   0  10   2   20.20   12.10
   0  10  -2   39.60   12.60
   0   0  -3    4.50    1.10
   0   0   3   -0.70    4.80
   0   1  -3 7450.95  409.96
   0   1   3 7292.77  410.86
   0  -1  -3 7367.36  410.06
   0   1  -3 7576.14  410.66
   0  -1   3 7248.47  412.06
   0  -2   3  -13.20    8.00
   0   2  -3    0.10    1.80
   0   2  -3    1.00    1.90
   0   3   3 3034.00  177.48
   0  -3   3 3239.88  178.28
   0   3  -3 3157.08  175.18
   0  -4   3   -1.50    9.70
   0   4  -3   -0.60    1.80
   0   4  -3   -0.70    3.20
   0   4   3   -8.80    6.60
   0   5   3  313.97   25.60
   0   5  -3  359.46   20.20
   0  -5   3  305.37   27.90
   0   5  -3  341.37   22.30
   0   6  -3   -1.50    4.70
   0   6  -3   -1.60    2.60
   0   6   3  -10.10    8.60
   0  -6   3    3.20   12.90
   0   7  -3  134.49   14.50
   0  -7   3  128.69   20.00
   0   7   3  131.39   15.40
   0   8   3    8.00    9.10
   0  -8   3  -17.90   13.70
   0   8  -3   -7.40    6.20
   0   9  -3   43.00   10.60
   0   9   3   26.70   10.80
   0  10  -3   -7.00   10.10
   0  10   3  -14.50   11.00
   0   0   4 5155.38  274.57
   0   0  -4 4655.53  271.87
   0  -1   4   -6.40    7.40
   0   1  -4   -0.30    1.20
   0   1   4   -4.90    3.80
   0  -1  -4   -1.20    1.60
   0   2  -4   30.10    4.10
   0  -2   4   21.20    9.20
   0   2  -4   27.40    3.40
   0   3  -4    0.10    2.30
   0  -3   4  -13.90    9.70
   0   3  -4   -1.70    2.50
   0   3   4    7.10    7.10
   0   4   4   81.49   12.70
   0   4  -4  116.79    8.00
   0  -4   4   76.39   14.70
   0   5  -4   -2.60    2.40
   0   5   4  -12.60    8.20
   0  -5   4  -12.20   12.00
   0   5  -4    2.70    4.20
   0   6   4  153.68   17.50
   0   6  -4  127.39   10.00
   0  -6   4  121.39   20.10
   0   6  -4  127.99   12.50
   0   7  -4    7.50    6.30
   0  -7   4   -3.60   15.70
   0   7   4   -0.50   10.30
   0   8  -4  101.09   13.60
   0  -8   4  108.49   20.40
   0   8   4  109.19   16.20
   0   9  -4   -8.20    7.80
   0  -9   4  -23.50   15.90
   0   9   4   -3.90    9.80
   0  -1   5  163.58   17.40
   0   1   5  135.99   13.40
   0  -1  -5  150.78    9.50
   0   1  -5  141.19    9.00
   0   2  -5   -1.40    1.90
   0  -2   5   -7.20    9.00
   0  -2  -5   -0.60    2.90
   0   3  -5  717.63   42.60
   0  -3   5  738.53   48.00
   0   3  -5  735.73   42.30
   0   4   5   -1.30    8.50
   0   4  -5   -3.20    3.20
   0  -4   5   -1.90   12.20
   0   4  -5    0.50    3.00
   0   5  -5  585.14   35.00
   0   5   5  581.94   41.50
   0   5  -5  633.34   36.10
   0  -5   5  548.65   43.10
   0  -6   5  -12.20   14.50
   0   6   5    7.10   11.60
   0   6  -5    1.80    4.90
   0   6  -5   -8.60    4.70
   0   7  -5   10.60    6.70
   0   7   5    3.40   11.30
   0  -7   5   30.40   16.20
   0   8  -5    4.00    7.30
   0   8   5  -15.10   10.20
   0  -8   5    4.00   15.20
   0   9   5   47.20   14.60
   0  -9   5   78.99   20.90
   0   9  -5   55.89   12.00
   0   0  -6  953.40   58.79
   0   0   6 1186.18   63.99
   0   1   6   -5.60    6.20
   0  -1   6  -10.00    9.00
   0  -1  -6   -2.80    2.00
   0   1  -6   -1.00    1.50
   0  -2  -6  387.16   22.70
   0   2  -6  382.56   21.80
   0  -2   6  312.07   29.10
   0   3  -6    1.70    2.60
   0  -3   6  -13.50   11.70
   0   4  -6  247.78   16.80
   0  -4   6  224.78   26.00
   0   4  -6  239.78   16.10
   0   4   6  223.98   23.50
   0   5  -6    0.30    4.20
   0  -5   6  -22.20   14.10
   0   5   6   -1.80   10.60
   0   5  -6    1.70    4.20
   0   6   6  357.26   31.20
   0  -6   6  324.47   33.70
   0   7  -6    0.80    5.70
   0   7   6   -2.20   12.80
   0  -7   6   -8.20   16.10
   0  -8   6   34.70   18.70
   0   8   6   58.49   16.50
   0   8  -6   47.30   10.20
   0   9   6   16.10   12.30
   0  -9   6   20.20   18.80
   0   9  -6   -3.20    8.10
   0  -1   7   36.00   12.20
   0   1  -7   27.10    3.30
   0   1   7   33.40    9.70
   0  -1  -7   34.40    4.20
   0  -2   7   -9.50   11.00
   0  -2  -7    1.70    3.20
   0   2  -7    3.90    2.20
   0  -3   7  144.89   21.20
   0   3  -7  169.08   11.20
   0  -4   7  -17.20   14.30
   0   4   7    7.40   11.20
   0   4  -7    3.30    3.60
   0  -5   7  461.25   40.10
   0   5  -7  493.45   30.40
   0   5  -7  492.65   30.90
   0   5   7  485.35   39.20
   0   6  -7    0.50    4.70
   0   6   7    1.00   12.80
   0  -6   7   -5.10   15.30
   0   7   7   67.59   15.90
   0  -7   7   42.60   19.10
   0   8  -7    1.10    7.10
   0  -8   7    5.20   18.70
   0   8   7    3.70   14.00
   0  -9   7   57.59   20.90
   0   0  -8  335.37   21.00
   0   0   8  414.26   30.70
   0   1   8   -0.60    9.50
   0   1  -8   -1.60    1.80
   0  -1  -8    1.80    3.00
   0  -1   8    0.10   11.90
   0  -2   8  214.88   24.40
   0  -2  -8  170.38   13.10
   0   2  -8  185.28   11.70
   0   3  -8   -4.20    2.50
   0  -3   8  -21.60   13.70
   0   4   8  643.54   46.60
   0   4  -8  659.93   37.90
   0  -4   8  593.44   48.50
   0   5  -8   -2.30    4.30
   0   5   8  -15.70   12.90
   0  -5   8    1.00   16.40
   0  -6   8   76.09   20.30
   0   6  -8   87.59   10.30
   0   6   8  117.09   21.60
   0   7  -8    6.50    5.50
   0  -7   8  -25.40   16.50
   0   7   8  -12.30   14.80
   0  -8   8  118.19   22.90
   0   8   8  140.09   22.10
   0   0   9    8.10   12.50
   0   0  -9   14.50    3.10
   0   1  -9  338.07   19.50
   0   1   9  305.67   28.40
   0  -1   9  304.57   31.80
   0  -1  -9  320.27   20.50
   0   2  -9   -1.90    2.20
   0  -2  -9   -2.80    4.10
   0  -2   9   -7.60   13.70
   0   3  -9  671.53   36.80
   0  -3   9  539.05   47.40
   0  -4   9  -25.20   15.30
   0   4   9   -2.90   13.00
   0   4  -9    1.20    3.60
   0  -5   9  195.98   28.20
   0   5  -9  215.28   15.20
   0   5   9  191.18   26.50
   0  -6   9    0.20   16.80
   0   6   9   11.70   14.70
   0   6  -9   -8.70    4.80
   0   7   9    2.10   16.80
   0  -7   9   12.60   19.40
   0   7  -9    0.30    6.50
   0  -8   9   -7.90   19.80
   0   0 -10   81.49    7.50
   0   0  10   46.00   17.80
   0  -1 -10    6.50    4.00
   0  -1  10    7.40   15.10
   0   1  10   14.30   13.10
   0   2 -10   69.79    6.40
   0  -2  10   77.89   20.00
   0  -2 -10   87.99    9.80
   0  -3  10   -9.20   14.50
   0   3 -10    1.10    3.10
   0   4  10  243.68   28.50
   0  -4  10  190.48   28.00
   0   4 -10  189.18   13.70
   0   5 -10   -0.30    4.20
   0  -5  10  -18.60   17.00
   0   5  10   14.90   14.80
   0  -6  10  138.49   26.40
   0   6 -10  163.88   13.50
   0   6  10  158.88   25.20
   0   7  10   -0.60   16.70
   0  -7  10   -4.10   20.40
   0   7 -10    2.90    6.50
   0   0  11  112.09   20.70
   0  -1  11  116.59   23.50
   0   1  11  126.39   20.90
   0  -2  11   19.80   16.10
   0  -3  11   22.10   17.60
   0  -4  11    2.50   17.60
   0   4  11  -10.60   15.80
   0  -5  11   63.09   22.90
   0   5  11   98.49   23.50
   0   6  11    5.10   16.90
   0  -6  11    7.40   18.10
   0   0  12  191.68   27.30
   0   1  12   42.80   17.70
   0  -1  12    9.00   16.10
   0  -2  12   46.90   20.50
   0  -3  12   -6.20   18.60
   0  -4  12   11.30   17.60
   0   4  12   14.60   18.70
   0  -5  12    3.50   20.30
   0   5  12   -3.00   19.90
   0   0  13  129.69   25.80
   0   1  13   64.49   22.20
   0  -1  13   66.49   22.50
   0  -2  13   17.30   18.50
   0   3  13   47.80   21.40
   0  -3  13   32.90   22.90
   0   4  13  -28.20   20.40
   0  -4  13   20.20   19.00
   0   0  14  112.79   24.60
   0  -1  14   24.50   19.70
   0   1  14    3.40   20.40
   1   0   0   -0.10    0.10
  -1   0   0   -0.20    0.10
  -1   1   0 4354.26  241.78
   1   1   0 3929.01  218.18
  -1  -2   0 1560.54   98.49
  -1   2   0 1962.20   98.59
   1   2   0 2099.99  117.29
   1   3   0  450.95   26.70
  -1  -3   0  387.26   25.80
  -1   3   0  460.95   25.40
  -1   4   0  258.37   16.80
   1   4   0  256.97   16.60
   1   5   0  163.88   12.40
  -1   5   0  189.78   13.90
   1   6   0  283.07   21.90
  -1   6   0  328.27   21.80
   1   6   0  342.27   21.00
   1   7   0  592.74   35.20
  -1   7   0  608.84   37.20
   1   7   0  549.85   37.30
   1   8   0    0.90    6.60
  -1   8   0   12.10    5.70
  -1   8   0    2.10    7.30
  -1   9   0   73.29   13.20
   1   9   0   78.69   14.20
  -1  10   0   23.10   11.10
   1  10   0   17.20   10.00
   1   0  -1    0.00    0.20
  -1   0  -1    0.50    0.50
   1   0   1    0.70    0.80
  -1   0   1    0.40    0.50
  -1   0   1    0.40    1.00
   1   1  -1  307.97   18.00
  -1   1   1  269.87   16.50
   1  -1   1  317.67   18.90
  -1   1  -1  279.47   15.60
  -1  -1   1  275.07   16.80
   1  -1  -1  316.07   18.10
   1  -2   1 1369.26   77.29
  -1   2   1 1252.37   73.49
   1   2  -1 1428.86   76.29
   1   2  -1 1365.16   75.49
  -1  -2   1 1328.47   73.89
   1   2   1 1254.07   76.79
  -1   2  -1 1301.97   72.39
   1  -3   1  212.68   16.80
   1   3  -1  204.98   12.80
  -1   3   1  244.78   16.50
   1   3  -1  201.98   13.70
  -1   3  -1  241.48   14.40
   1   3   1  218.68   15.60
  -1  -3   1  204.08   18.30
   1   4  -1  480.35   28.70
   1   4  -1  478.25   27.30
  -1   4   1  395.86   27.10
  -1   4  -1  478.55   25.80
   1   4   1  437.46   28.90
  -1  -4   1  416.56   28.90
   1   5  -1  260.27   15.80
   1   5  -1  222.48   17.30
  -1   5   1  230.48   17.10
   1   5   1  246.58   18.10
  -1  -5   1  189.58   19.70
  -1   5  -1  248.78   15.20
   1   6  -1  563.54   32.00
   1   6  -1  496.25   33.90
  -1   6   1  540.55   36.80
  -1   6  -1  647.14   35.70
   1   6   1  540.15   33.70
  -1   7   1   50.49    8.80
   1   7  -1   56.79    6.90
   1   7  -1   58.79    9.60
   1   7   1   42.30    8.50
  -1   7  -1   41.00    6.40
  -1   7  -1   48.70    9.50
   1   8  -1   36.40   10.10
  -1   8   1   33.60    8.50
   1   8   1   30.00    9.50
  -1   8  -1   34.80    6.80
  -1   8  -1   27.80    9.20
   1   8   1   29.70    7.70
   1   9  -1    8.80    8.40
  -1   9   1   10.60    9.50
   1   9   1   10.40    9.10
  -1   9  -1   31.80   10.30
   1  10  -1   54.39   14.30
  -1  10   1   37.30   12.70
  -1  10  -1   42.90   12.40
   1  10   1   31.60   12.80
  -1   0   2   -3.80    2.60
   1   0   2   -1.70    2.30
  -1   0   2    1.90    1.00
   1   0  -2    1.70    0.80
   1   1  -2 6277.87  365.16
   1   1  -2 5858.41  365.06
   1  -1   2 7122.49  366.56
  -1  -1   2 5818.92  330.37
   1   1   2 6742.83  365.46
  -1   1  -2 6489.85  329.07
  -1   1  -2 5476.05  329.17
   1  -1  -2 6898.71  365.16
   1   2  -2 1371.26   68.89
  -1   2   2 1412.26   77.29
   1   2  -2 1077.49   68.09
   1  -2   2 1231.08   70.99
  -1  -2   2 1341.87   77.59
  -1   2  -2 1430.36   75.79
  -1   2  -2 1215.18   75.19
   1   3  -2 1334.87   74.59
   1   3  -2 1259.87   73.39
  -1   3   2 1270.87   71.89
   1  -3   2 1322.87   76.39
  -1   3  -2 1220.98   70.59
  -1  -3   2 1282.07   72.29
   1   3   2 1353.06   75.99
  -1   3  -2 1200.88   69.49
   1   4  -2   62.09    7.10
  -1   4   2   73.29    9.60
   1  -4   2   75.89   11.70
   1   4  -2   57.19    4.90
  -1   4  -2   72.19    5.70
  -1  -4   2   64.29   11.50
  -1   4  -2   70.39    7.80
   1   4   2   69.49    9.30
  -1   5   2  377.46   25.20
   1   5  -2  380.86   21.80
   1   5  -2  343.37   24.00
   1  -5   2  380.76   28.60
   1   5   2  383.16   26.00
  -1   5  -2  371.46   21.40
  -1   5  -2  340.37   23.50
  -1  -5   2  344.07   27.80
   1   6  -2   26.30    3.80
   1  -6   2   37.70   12.80
   1   6  -2   32.50    6.70
  -1   6   2   26.40    8.60
  -1  -6   2   35.20   13.90
   1   6   2   17.50    8.30
  -1   6  -2   24.70    6.70
  -1   6  -2   33.90    4.40
   1   7  -2  151.98   15.60
   1   7  -2  141.59   11.50
  -1   7   2  132.99   14.00
   1   7   2  171.68   16.00
  -1   7  -2  129.29   10.40
  -1   7  -2  143.49   14.90
   1   8  -2    7.30    7.30
  -1   8   2   12.30    8.30
  -1   8  -2   23.60    9.00
   1   8   2   -1.60    8.20
  -1   9   2    9.70    9.30
   1   9  -2   14.50    9.40
  -1   9  -2   30.10   10.10
   1   9   2    9.50   10.10
  -1  10   2  -14.10   11.10
   1  10  -2    4.90    9.50
   1  10   2    4.30    9.60
  -1  10  -2   -9.30   10.60
  -1   0   3  -14.00    5.10
   1   0  -3    5.10    1.20
   1   0   3   -1.20    4.20
  -1   0   3    2.70    1.80
  -1  -1  -3 3446.26  198.88
   1   1  -3 3715.43  223.58
   1  -1   3 4147.29  225.88
  -1   1  -3 3731.53  198.78
   1  -1  -3 3895.21  223.78
  -1  -1   3 3490.55  200.98
   1   1   3 4347.06  224.68
  -1   1  -3 3634.64  199.58
  -1   2   3   74.89    9.50
   1   2  -3   68.19    5.80
   1  -2   3   53.79   11.20
   1   2  -3   77.69    5.70
  -1   2  -3   75.19    5.70
  -1   2  -3   71.79    5.80
  -1  -2   3   54.39   10.80
   1   3  -3  480.45   29.70
   1   3  -3  544.75   30.60
   1  -3   3  543.55   35.00
  -1   3   3  496.05   32.20
   1   3   3  531.75   33.30
  -1   3  -3  499.45   29.50
  -1  -3   3  515.85   33.50
  -1   3  -3  489.25   28.70
   1   4  -3  296.17   18.50
  -1   4   3  296.27   23.90
   1   4  -3  345.77   20.30
   1  -4   3  325.97   25.60
   1   4   3  311.17   23.70
  -1  -4   3  315.37   26.00
  -1   4  -3  330.57   20.80
  -1   4  -3  340.77   19.40
   1   5  -3   40.40    6.40
  -1   5   3   34.70    9.40
   1  -5   3   31.60   12.10
   1   5  -3   29.50    3.60
  -1   5  -3   26.30    3.70
  -1   5  -3   27.80    5.90
   1   5   3   53.39   10.40
  -1  -5   3   17.50   11.90
  -1   6   3  200.08   20.20
   1  -6   3  184.88   21.60
   1   6  -3  185.68   11.90
   1   6  -3  168.88   14.80
   1   6   3  181.78   18.10
  -1   6  -3  190.58   12.50
  -1  -6   3  196.78   21.80
  -1   6  -3  167.48   15.20
   1   7  -3   36.10    8.30
  -1   7   3   54.09   11.30
  -1   7  -3   42.20    5.60
  -1   7  -3   65.59   10.10
  -1  -7   3   56.79   15.90
   1   7   3   63.99   11.40
  -1   8   3   38.70   10.10
   1   8  -3   52.39   10.20
   1   8   3   35.60   11.00
  -1   8  -3   29.80    9.20
  -1  -8   3   23.20   15.10
   1   9  -3    5.30    9.30
  -1   9   3   23.00   10.80
  -1   9  -3   34.80   10.80
   1   9   3   -3.80    9.40
   1  10  -3   72.19   15.30
  -1  10   3  126.59   17.40
  -1  10  -3   92.29   16.40
   1  10   3   98.39   16.60
  -1   0   4  -13.10    6.00
   1   0   4   -7.90    4.90
   1   0  -4    3.40    1.30
   1   1  -4  713.13   39.20
  -1  -1  -4  632.24   37.30
   1  -1   4  641.44   42.80
   1   1   4  743.33   41.20
   1  -1  -4  670.53   39.40
  -1  -1   4  681.83   41.30
  -1   1  -4  665.13   37.00
   1  -2   4  196.58   19.10
   1   2  -4  209.18   12.40
   1   2  -4  184.88   13.00
  -1  -2   4  163.28   17.50
  -1   2  -4  157.58   11.30
  -1   2  -4  175.38   10.70
   1  -2  -4  198.18   12.90
   1   3  -4 1491.75   77.99
  -1   3   4 1294.37   77.69
   1  -3   4 1454.75   82.09
   1   3  -4 1205.78   77.49
  -1   3  -4 1394.96   74.89
  -1   3  -4 1303.37   74.89
  -1  -3   4 1288.07   78.79
   1  -4   4   83.59   14.90
   1   4  -4   68.89    7.30
  -1   4   4   68.09   11.70
   1   4  -4   63.69    6.20
   1   4   4   84.89   12.40
  -1   4  -4   77.09    6.70
  -1  -4   4   77.79   14.50
  -1   4  -4   71.99    7.60
  -1   5   4  213.78   21.00
   1   5  -4  172.58   12.30
   1  -5   4  233.68   22.70
   1   5  -4  194.68   14.40
  -1   5  -4  174.98   12.30
   1   5   4  214.88   21.80
  -1   5  -4  178.48   14.00
  -1  -5   4  190.48   21.10
  -1   6   4  107.49   15.20
   1  -6   4   91.19   18.00
   1   6  -4   93.79   10.90
   1   6  -4  114.19    8.80
  -1   6  -4   83.19    8.30
   1   6   4   96.99   14.80
  -1  -6   4  111.29   18.90
  -1   6  -4  101.59   10.90
   1   7  -4  256.77   21.10
  -1   7   4  294.87   25.50
   1  -7   4  329.57   31.60
   1   7   4  280.57   26.00
  -1   7  -4  286.27   21.60
  -1  -7   4  272.07   29.00
   1  -8   4   11.40   15.20
  -1   8   4    5.20   10.30
   1   8  -4    5.90    7.10
  -1   8  -4    3.90    7.30
  -1  -8   4   18.50   16.20
   1   8   4   19.40   10.70
   1  -9   4    6.30   16.80
   1   9  -4   14.50    9.70
  -1   9   4   35.10   11.30
  -1   9  -4   15.90    9.90
  -1  -9   4   -1.90   16.50
   1   9   4   19.60   11.40
  -1   0   5  -13.70    6.50
   1   0   5   -6.30    6.00
   1   0  -5    0.50    1.40
  -1   1   5   24.40    7.50
   1  -1   5   22.30    9.50
  -1  -1  -5   24.90    3.20
   1   1  -5   26.30    2.90
  -1   1  -5   23.10    2.60
  -1  -1   5   35.30    9.90
   1   1   5   21.60    6.60
   1  -1  -5   28.90    3.40
   1  -2   5 1462.85   85.39
   1   2  -5 1456.35   80.89
  -1   2  -5 1370.06   73.49
  -1   2  -5 1258.87   74.69
   1  -2  -5 1399.46   81.39
  -1  -2   5 1279.87   78.19
   1   3  -5   92.69    7.80
  -1   3   5  106.09   13.70
   1   3  -5   90.59    8.40
   1  -3   5  117.49   16.40
  -1  -3   5  108.49   16.00
  -1   3  -5   96.49    8.60
  -1   3  -5   87.89    7.50
   1   4  -5  260.97   17.20
  -1   4   5  272.57   24.90
   1   4  -5  273.67   17.50
   1  -4   5  281.37   26.80
  -1  -4   5  287.27   27.30
  -1   4  -5  285.47   18.20
  -1   4  -5  274.67   18.10
   1   4   5  247.38   23.90
   1  -5   5  306.07   29.20
   1   5  -5  268.07   17.90
  -1   5   5  261.17   26.20
   1   5  -5  280.07   19.00
  -1   5  -5  302.17   19.50
  -1   5  -5  280.37   18.40
  -1  -5   5  277.27   28.40
   1   5   5  274.27   26.80
   1  -6   5  190.98   24.40
  -1   6   5  221.38   22.50
   1   6  -5  229.28   16.90
   1   6   5  232.88   23.60
  -1   6  -5  200.78   14.90
  -1   6  -5  213.48   16.80
  -1  -6   5  236.28   25.40
   1   7  -5   -1.20    5.60
  -1   7   5    0.80   10.50
   1  -7   5   15.90   14.50
  -1  -7   5   23.70   15.90
  -1   7  -5   -1.70    5.90
   1   7   5   14.10   11.40
  -1   8   5   15.20   12.20
   1  -8   5   25.90   17.70
   1   8  -5   23.50    8.60
   1   8   5   12.10   12.10
  -1   8  -5   10.00    8.00
  -1  -8   5   28.00   16.50
  -1   9   5   -8.60   11.80
   1  -9   5   43.20   17.90
   1   9  -5   11.40    8.80
   1   9   5   16.10   13.00
  -1  -9   5    7.20   17.30
  -1   9  -5   10.20    9.20
   1   0  -6    1.20    1.60
  -1   0   6  -13.10    8.00
   1   0   6   -5.40    7.30
   1  -1   6  318.87   26.70
   1   1  -6  347.37   20.50
  -1   1   6  376.16   25.50
  -1  -1  -6  365.86   21.10
   1   1   6  389.86   25.40
   1  -1  -6  352.46   21.00
  -1  -1   6  393.06   28.40
  -1   1  -6  321.77   20.40
   1   2  -6   90.59    6.50
   1  -2   6   87.49   14.90
  -1  -2   6   75.99   14.90
  -1   2  -6   90.99    6.50
   1  -2  -6   77.59    7.40
   1   3  -6  221.48   14.20
   1  -3   6  217.28   25.20
  -1   3   6  234.98   22.20
  -1   3  -6  212.38   13.90
  -1   3  -6  215.08   15.70
  -1  -3   6  215.48   23.40
   1   4  -6  155.58   12.00
   1   4  -6  147.09   12.50
   1  -4   6  175.28   22.50
  -1   4   6  161.48   19.30
  -1  -4   6  157.48   21.70
  -1   4  -6  168.38   13.00
   1   4   6  191.48   19.80
  -1   4  -6  157.78   12.00
   1  -5   6   50.19   17.20
   1   5  -6   50.49    7.00
   1   5  -6   68.29    8.30
  -1   5   6   80.39   15.10
  -1   5  -6   54.99    7.30
  -1   5  -6   55.59    7.60
   1   5   6   86.39   15.80
  -1  -5   6   50.99   17.10
   1  -6   6   49.20   17.40
   1   6  -6   44.20    7.90
  -1   6   6   44.80   14.60
  -1  -6   6   41.00   17.60
  -1   6  -6   46.50    7.80
   1   6   6   29.40   14.10
   1   7  -6   76.59   10.70
   1  -7   6   76.19   19.00
  -1   7   6   85.29   16.50
  -1   7  -6   86.59   11.40
   1   7   6   93.69   16.50
  -1  -7   6   80.89   19.50
  -1   8   6  -10.90   11.60
   1  -8   6   19.00   18.40
   1   8  -6    6.30    7.70
  -1   8  -6   -0.60    7.50
  -1  -8   6    4.60   18.60
   1   8   6    0.40   12.20
  -1   9   6   61.49   16.30
   1  -9   6   75.29   21.50
   1   9  -6   56.89   12.30
  -1   9  -6   44.40   11.50
   1   9   6   74.29   17.30
  -1  -9   6   83.49   22.00
   1   0  -7    0.30    1.70
   1   0   7   -3.80    8.40
  -1   0   7   -4.10    9.10
  -1   1   7   22.00    9.60
   1  -1   7   30.70   11.50
   1   1  -7   36.20    3.70
   1   1   7   22.00    9.00
   1  -1  -7   34.70    4.40
  -1  -1   7   23.90   12.00
   1   2  -7  221.28   14.10
   1  -2   7  263.77   25.50
  -1  -2  -7  214.88   14.50
  -1   2  -7  214.88   13.30
  -1  -2   7  227.98   24.70
   1  -2  -7  223.28   15.10
   1   3  -7   18.10    3.70
   1  -3   7    6.60   13.90
  -1  -3   7   21.40   14.00
  -1   3  -7   15.90    3.50
   1  -4   7  141.89   21.70
  -1   4   7  133.79   18.70
   1   4  -7  146.69   11.00
  -1   4  -7  140.19   10.60
  -1  -4   7  121.29   20.70
  -1   4  -7  122.29   12.40
   1   4   7  123.49   18.30
   1   5  -7   63.99    8.10
  -1   5   7   64.59   15.40
   1  -5   7   43.70   18.20
  -1  -5   7   72.69   18.70
  -1   5  -7   48.60    7.70
   1   5   7   57.39   15.30
  -1   5  -7   47.20    7.30
   1   6  -7   35.60    7.40
  -1   6   7   30.90   13.80
   1  -6   7   24.50   17.90
  -1   6  -7   27.40    6.30
  -1  -6   7    7.10   15.80
   1   6   7   40.80   14.80
  -1   7   7   61.39   16.90
   1  -7   7   28.70   18.90
   1   7  -7   71.69   10.40
  -1   7  -7   55.99    9.60
  -1  -7   7   43.40   19.50
   1   7   7  102.59   19.70
   1  -8   7   30.10   17.50
   1   8  -7    5.30    7.30
  -1   8   7   -1.50   13.10
  -1   8  -7    4.10    7.90
   1   8   7   17.40   13.70
  -1  -8   7   28.30   19.60
   1  -9   7   17.50   20.70
  -1  -9   7   30.00   21.20
   1   0   8   -9.10    9.90
  -1   0   8   -5.30   11.60
   1   0  -8   -0.20    2.00
   1  -1   8  549.15   41.40
   1   1  -8  550.84   32.20
  -1   1   8  564.44   37.60
   1  -1  -8  564.04   33.00
   1   1   8  584.94   39.10
  -1  -1   8  468.25   39.30
   1   2  -8    5.20    2.40
  -1  -2  -8    0.60    3.70
   1  -2   8   -1.80   13.40
   1  -2  -8    5.70    4.20
   1   2   8    2.40    8.30
  -1  -2   8    2.20   13.40
  -1   2  -8    7.20    2.40
   1  -3   8    5.80   14.50
   1   3  -8   17.00    3.90
  -1  -3   8    0.50   14.70
  -1   3  -8   10.80    3.30
   1  -4   8   15.60   16.90
   1   4  -8   38.70    5.60
  -1   4   8   18.00   13.30
  -1   4  -8   27.10    5.10
  -1  -4   8   32.80   17.30
   1  -5   8  110.19   21.10
   1   5  -8  116.39   10.90
  -1   5   8  121.09   20.40
  -1  -5   8  122.39   22.60
  -1   5  -8  115.49   11.00
   1   5   8  118.99   20.10
  -1   6   8   56.89   17.80
   1   6  -8   51.09    8.10
   1  -6   8   66.19   19.10
   1   6   8   64.69   16.90
  -1  -6   8   57.49   18.80
  -1   6  -8   61.29    8.40
   1  -7   8   46.90   20.30
  -1   7   8   45.70   16.40
   1   7  -8   69.79    9.70
  -1  -7   8   44.20   20.20
   1   7   8   30.10   17.10
  -1   7  -8   61.79    9.40
   1   8  -8   13.80    6.80
  -1   8   8   -2.40   15.50
   1  -8   8    8.50   20.00
  -1   8  -8   20.10    8.10
  -1  -8   8   21.10   18.50
   1   8   8  -14.70   15.90
  -1   0   9    8.20   13.70
  -1   0  -9    1.50    2.60
   1   0  -9   -2.10    2.40
   1   0   9    6.60   12.10
   1  -1   9   -0.50   13.10
  -1   1   9  -14.70   10.60
   1   1  -9    1.70    2.30
  -1  -1   9   -0.80   14.00
   1   1   9    2.60   10.60
   1  -1  -9    2.30    3.60
  -1  -2  -9  129.69   11.70
   1   2  -9  143.69   10.10
   1  -2   9  168.98   24.80
   1  -2  -9  146.09   12.00
  -1  -2   9  175.78   24.10
   1   2   9  168.28   18.90
  -1   2  -9  138.99    9.50
   1  -3   9   11.60   15.00
   1   3  -9    4.30    2.70
  -1   3  -9    3.70    3.00
  -1  -3   9   10.70   16.70
   1  -4   9   93.09   20.80
  -1   4   9   88.79   18.70
   1   4  -9   86.59    8.20
  -1  -4   9   82.59   20.40
  -1   4  -9   87.79    8.30
  -1   5   9    7.00   15.40
   1  -5   9   -1.10   15.70
   1   5  -9    5.10    4.10
  -1   5  -9   -1.40    3.90
  -1  -5   9  -13.20   16.00
   1   5   9   19.50   15.30
   1   6  -9   32.80    6.80
   1  -6   9   26.20   18.60
  -1   6   9   20.20   16.80
   1   6   9   16.60   15.60
  -1   6  -9   26.60    7.00
  -1  -6   9   28.20   19.00
   1  -7   9   29.10   18.90
  -1   7   9   29.90   18.30
   1   7  -9   -2.70    6.30
   1   7   9   36.60   17.10
  -1  -7   9   20.50   19.50
  -1   7  -9   11.50    6.60
   1  -8   9    5.30   20.30
  -1  -8   9   57.59   22.10
   1   0 -10   -1.80    2.80
   1   0  10    6.60   12.50
  -1   0  10   -9.40   13.80
  -1   1  10  265.97   29.10
   1   1 -10  249.38   15.80
   1  -1  10  252.47   30.20
   1  -1 -10  258.97   17.20
   1   1  10  232.38   27.50
  -1  -1  10  273.57   30.50
   1   2 -10    0.40    2.40
   1  -2  10   12.70   14.10
  -1  -2  10   -5.70   14.20
   1  -2 -10   -2.00    4.70
   1  -3  10  -10.00   16.60
   1   3 -10   16.70    4.00
  -1   3 -10   19.50    5.30
  -1  -3  10   23.10   17.80
  -1   4  10  114.69   21.50
   1   4 -10   85.49    8.30
   1  -4  10   81.49   21.20
  -1   4 -10  108.39   10.30
   1   4  10   78.89   18.50
  -1  -4  10   88.29   20.90
  -1   5  10   14.20   17.00
   1  -5  10   24.90   17.40
   1   5 -10   26.10    5.60
  -1   5 -10   21.30    6.20
  -1  -5  10  -14.90   16.90
   1   5  10   17.80   18.00
   1  -6  10   13.60   18.30
   1   6 -10   11.30    5.10
  -1   6  10    8.40   18.50
   1   6  10   -5.70   16.20
  -1  -6  10    6.60   18.10
  -1   6 -10   19.20    7.40
   1  -7  10    6.90   18.30
  -1   7  10  -26.40   17.50
   1   7 -10   11.30    6.30
  -1  -7  10  -15.00   18.70
   1   7  10   48.90   19.70
  -1   0  11   -6.70   14.80
   1   0  11   10.50   15.50
   1  -1  11   13.40   16.30
  -1   1  11   20.20   15.30
   1   1  11   29.30   14.70
  -1  -1  11   35.20   17.00
   1  -2  11  196.68   27.50
  -1  -2  11  201.68   29.30
   1  -3  11   29.00   17.90
  -1  -3  11    8.60   17.60
  -1   4  11   10.30   17.00
   1  -4  11   14.00   16.80
  -1  -4  11    1.80   17.10
   1   4  11    0.20   16.20
  -1   5  11   23.00   20.00
   1  -5  11   29.10   17.80
   1   5  11   10.90   17.10
  -1  -5  11   26.20   20.30
  -1   6  11   14.10   20.40
   1  -6  11   18.10   19.80
  -1  -6  11   13.30   20.30
   1   6  11   11.70   20.00
   1   0  12   14.10   16.40
  -1   0  12    5.50   18.00
  -1   1  12  164.28   26.80
   1  -1  12  154.48   28.00
   1   1  12  167.18   25.80
  -1  -1  12  188.28   28.50
   1  -2  12   29.90   18.20
   1   2  12   67.79   16.70
  -1  -2  12   41.40   19.80
  -1   3  12   72.39   21.80
   1  -3  12   83.99   22.50
  -1  -3  12   49.60   20.80
  -1   4  12    5.20   19.60
   1  -4  12   18.20   16.90
   1   4  12  -16.60   17.60
  -1  -4  12   35.00   18.80
   1  -5  12   93.29   24.20
  -1   5  12   82.79   25.10
   1   5  12  102.99   23.80
  -1  -5  12   58.29   24.00
  -1   0  13   -1.20   15.40
   1   0  13   16.90   17.90
   1  -1  13   44.40   18.40
  -1   1  13   34.30   21.50
  -1  -1  13   55.59   21.20
   1   1  13   44.50   19.00
   1  -2  13  128.39   26.40
  -1  -2  13  147.29   28.80
   1  -3  13   28.10   21.70
  -1   3  13   52.79   23.60
  -1  -3  13   43.80   19.80
  -1   4  13    5.20   20.30
   1  -4  13   30.40   24.60
  -1  -4  13   40.30   20.20
   1   4  13   15.40   22.70
  -1   0  14   27.70   21.00
   1   0  14    6.30   20.70
   1  -1  14   72.39   24.60
  -1   1  14   72.79   22.90
  -1  -1  14   78.49   23.20
   1   1  14   65.69   23.80
  -2   0   0 2386.06  132.39
   2   0   0   -0.10    0.10
   2   1   0  147.19    8.80
  -2   1   0  121.69    7.50
   2   2   0  664.93   38.70
   2   2   0  689.43   38.80
  -2   2   0  631.74   36.20
   2   3   0   61.79    5.90
  -2   3   0   53.29    5.80
   2   3   0   41.60    5.20
   2   4   0  811.32   49.10
  -2   4   0  895.91   51.59
   2   4   0  863.91   48.30
   2   5   0  234.18   17.10
  -2   5   0  267.87   18.00
   2   5   0  240.38   16.00
  -2   6   0    0.50    5.30
   2   6   0   18.00    5.70
   2   6   0    8.10    5.00
   2   7   0   21.80    7.40
   2   7   0   32.60    6.80
  -2   7   0   30.80    7.30
  -2   8   0   17.00    6.00
   2   8   0    7.10    7.10
  -2   9   0    2.70    9.50
   2   9   0   16.20    9.20
  -2  10   0   10.90   10.60
   2  10   0   15.30   10.40
   2   0   1 1840.62  103.69
  -2   0   1 1579.44   84.29
  -2   0  -1 1433.06   84.39
  -2   0   1 1527.65   84.49
   2   0  -1 1877.81  103.29
   2   1  -1 2169.88  123.99
   2  -1   1 2109.59  124.69
  -2   1   1 2251.77  117.19
  -2   1  -1 1935.01  116.29
  -2  -1   1 2098.99  117.09
   2  -1  -1 2400.26  124.09
   2   2  -1 1118.29   63.19
  -2   2   1 1236.98   65.39
  -2   2  -1 1135.49   64.19
  -2  -2   1 1068.89   65.79
  -2   3   1 1357.86   75.19
   2   3  -1 1471.35   75.89
   2   3  -1 1304.17   76.79
   2   3   1 1274.97   77.29
  -2   3  -1 1355.16   74.09
  -2  -3   1 1232.18   75.69
   2   4  -1   43.70    4.30
  -2   4   1   35.60    6.50
   2   4  -1   32.00    5.60
  -2  -4   1   37.50    9.30
   2   4   1   41.20    6.90
  -2   4  -1   44.50    4.90
  -2   5   1   65.99    8.60
   2   5  -1   72.79    8.80
   2   5  -1   83.69    7.30
   2   5   1   75.79    9.10
  -2  -5   1   70.59   11.50
  -2   5  -1   99.29    8.30
   2   6  -1  255.77   16.50
  -2   6   1  266.67   20.00
   2   6  -1  230.78   18.60
  -2   6  -1  272.07   18.00
   2   6   1  270.27   19.10
  -2   7   1   26.40    7.40
   2   7  -1   15.60    5.20
   2   7  -1   13.10    6.50
  -2   7  -1   14.30    5.20
   2   7   1   14.30    7.20
   2   7   1   10.30    6.40
  -2   8   1   31.00    8.50
   2   8  -1   43.40    9.70
  -2   8  -1   37.20    9.80
  -2   8  -1   23.60    5.90
   2   8   1   32.90    9.60
   2   8   1   53.59    9.00
  -2   9   1    9.30    7.80
   2   9  -1    4.50    8.90
  -2   9  -1   18.80    9.30
   2   9   1   13.00    7.80
  -2  10   1   -0.10   10.80
   2  10  -1   14.50   10.20
  -2  10  -1   -2.50    9.90
   2  10   1   -5.60    9.40
  -2   0   2 4656.63  251.97
   2   0  -2 5663.63  303.27
  -2   0  -2 4055.49  251.57
  -2   0   2 4850.61  251.27
   2   0   2 5267.07  304.17
   2  -1   2 9754.22  522.75
  -2   1   2 8042.20  439.06
   2   1  -2 9999.00  521.35
  -2  -1   2 7551.94  439.16
   2   1   2 9286.17  521.75
  -2   1  -2 7849.11  437.86
  -2   1  -2 8125.89  438.06
   2  -1  -2 8555.54  521.45
   2  -2   2 1150.88   68.69
  -2   2   2 1173.38   65.59
   2   2  -2 1205.38   66.49
  -2   2  -2 1170.18   63.89
  -2  -2   2 1137.49   65.79
  -2   2  -2 1056.59   63.39
   2   3  -2  104.19    8.30
  -2   3   2  125.59   12.20
   2  -3   2  114.39   12.80
   2   3   2  107.29   11.00
  -2  -3   2  121.89   12.30
  -2   3  -2   94.79    7.00
   2  -4   2   26.80    9.80
  -2   4   2   41.50    7.80
   2   4  -2   33.30    5.40
   2   4   2   36.70    8.00
  -2   4  -2   33.80    3.80
  -2  -4   2   22.90    9.90
  -2   5   2  342.47   23.30
   2   5  -2  306.97   21.10
   2   5  -2  318.37   18.70
  -2  -5   2  288.97   26.20
  -2   5  -2  312.17   21.50
   2   5   2  329.57   23.50
  -2   5  -2  333.47   19.50
   2   6  -2   42.40    4.60
   2   6  -2   51.89    7.90
  -2   6   2   47.40    9.80
  -2   6  -2   45.10    5.30
  -2  -6   2   57.89   14.00
  -2   6  -2   45.70    8.20
   2   6   2   46.20    9.50
  -2   7   2   20.00    8.50
   2   7  -2   10.80    6.80
  -2   7  -2    5.00    6.70
  -2   7  -2   12.70    4.00
  -2  -7   2    3.40   13.20
   2   7   2   12.10    8.20
   2   8  -2   60.79   11.10
  -2   8   2   42.80    9.70
   2   8   2   59.59   11.40
  -2   8  -2   48.80   10.00
   2   8   2   55.19   10.20
   2   9  -2    9.70    8.10
  -2   9   2    3.00    8.50
  -2   9  -2    5.00    8.40
   2   9   2   -0.60    8.20
   2  10  -2   16.40   11.70
  -2  10   2   33.70   12.90
   2  10   2   19.50   10.70
  -2  10  -2   21.20   11.70
  -2   0   3 3236.08  177.98
  -2   0   3 3155.58  179.38
   2   0   3 3648.23  202.88
   2   0  -3 3601.34  201.28
   2  -1   3  872.41   52.09
   2   1  -3  932.81   49.50
  -2   1  -3  767.22   40.60
   2  -1  -3  845.72   49.50
  -2  -1   3  709.03   43.00
   2   1   3  860.21   50.59
  -2   1  -3  645.64   39.60
   2   2  -3 2359.36  135.49
  -2   2   3 2074.19  123.89
   2  -2   3 2538.55  137.99
   2   2  -3 2285.17  135.19
   2   2   3 2462.65  135.79
   2  -2  -3 2479.65  135.69
  -2  -2   3 2235.18  124.59
  -2   2  -3 2119.19  121.89
  -2   2  -3 2292.67  121.99
   2  -3   3 2821.22  157.18
   2   3  -3 2701.83  154.58
  -2   3   3 2543.65  145.29
  -2   3  -3 2684.03  142.89
  -2   3  -3 2417.16  143.39
  -2  -3   3 2584.04  145.59
   2   4  -3   86.69    8.40
  -2   4   3   88.99   11.10
   2  -4   3   73.29   13.10
  -2  -4   3   59.19   12.10
  -2   4  -3   80.29    8.10
   2   4   3   81.99   11.40
  -2   4  -3   75.09    6.20
  -2   5   3    0.00    7.90
   2  -5   3    6.30   11.50
   2   5  -3    4.60    4.10
   2   5   3   23.90    8.80
  -2   5  -3    6.60    4.50
  -2   5  -3   10.90    3.00
  -2  -5   3    9.70   12.60
  -2   6   3   40.30   10.30
   2   6  -3   43.30    7.80
  -2   6  -3   53.29    8.70
  -2   6  -3   45.60    5.30
   2   6   3   52.79   11.50
  -2  -6   3   51.39   15.50
  -2   7   3   75.39   12.50
   2  -7   3   37.90   15.10
   2   7  -3   44.90    9.60
   2   7   3   46.70   11.10
  -2  -7   3   55.09   16.70
  -2   7  -3   42.30    5.60
  -2   7  -3   41.60    9.20
   2   8  -3   59.09   11.10
  -2   8   3   67.79   12.90
   2   8   3   59.59   12.20
  -2   8  -3  100.49   13.50
  -2  -8   3   72.89   18.20
  -2   9   3   21.70   10.20
   2   9  -3   11.10    9.10
   2   9   3   18.30   10.60
  -2   9  -3   16.60   10.10
   2  10  -3    3.80   11.00
  -2  10  -3   13.80   10.70
   2  10   3   29.90   11.10
   2   0  -4  357.66   19.90
  -2   0   4  333.97   23.70
   2   0   4  327.67   22.90
   2  -1   4  565.54   39.50
   2   1  -4  655.83   36.30
   2   1   4  663.93   38.30
  -2  -1   4  536.45   36.10
  -2   1  -4  577.04   33.20
   2  -1  -4  658.23   36.50
  -2   2   4   37.40    8.10
   2  -2   4   41.50   10.60
   2   2  -4   57.09    4.70
  -2   2  -4   48.70    4.30
  -2  -2   4   27.70    9.90
   2  -2  -4   43.60    4.90
  -2   2  -4   39.40    4.90
   2   3  -4  836.32   49.10
   2  -3   4  868.21   54.19
  -2   3   4  798.12   50.89
   2   3  -4  878.51   49.50
  -2   3  -4  808.72   47.60
  -2  -3   4  867.11   52.09
  -2   3  -4  843.42   47.60
   2  -4   4    8.80   11.50
  -2   4   4    3.50    7.80
   2   4  -4   13.60    3.90
  -2   4  -4   15.00    4.10
  -2   4  -4   12.10    3.20
  -2  -4   4    4.60   11.00
   2   4   4    2.80    7.80
   2   5  -4    7.40    4.20
   2  -5   4   -2.40   12.50
  -2   5   4   17.70    9.40
  -2   5  -4   13.00    5.00
   2   5   4    8.80    9.80
  -2  -5   4   12.60   12.80
  -2   5  -4    8.20    3.40
   2   6  -4   31.30    7.00
  -2   6   4   29.40   11.30
   2  -6   4   31.70   15.20
  -2   6  -4   30.20    7.00
  -2  -6   4   22.60   15.70
   2   6   4   35.40   12.30
  -2   6  -4   31.50    4.90
   2  -7   4   93.59   18.20
  -2   7   4  102.59   15.20
   2   7  -4   66.79   10.40
  -2   7  -4   89.39   12.10
   2   7   4   78.99   14.20
  -2   7  -4   86.99   10.80
  -2  -7   4  120.89   20.00
  -2   8   4   59.39   13.20
   2  -8   4   64.29   17.60
   2   8  -4   44.00   10.20
  -2   8  -4   45.80    9.80
   2   8   4   63.79   12.80
  -2  -8   4   42.60   17.60
  -2   9   4   -6.80   10.30
   2   9  -4   15.00    9.60
  -2  -9   4  -19.50   16.50
   2   9   4   -3.80   10.90
  -2   9  -4   14.30    9.90
   2   0  -5   88.59    6.00
   2   0   5   85.49   11.20
  -2   0   5   82.99   11.90
   2   1  -5  335.17   18.50
   2  -1   5  290.97   23.80
   2   1   5  309.57   21.50
   2  -1  -5  306.57   18.70
  -2  -1   5  254.57   22.10
   2  -2   5  746.13   49.10
   2   2  -5  745.13   43.90
  -2   2  -5  641.04   38.80
   2  -2  -5  761.62   44.40
  -2  -2   5  723.53   44.60
   2   2   5  824.62   46.00
  -2   2  -5  703.63   40.40
  -2   3   5  861.81   53.89
   2  -3   5  877.11   58.29
   2   3  -5  956.70   52.99
  -2  -3   5  843.92   55.09
  -2   3  -5  894.61   49.80
  -2   3  -5  865.31   50.49
   2   4  -5  346.97   22.80
  -2   4   5  339.47   28.50
   2  -4   5  330.47   31.10
   2   4  -5  423.36   23.60
  -2  -4   5  382.16   31.10
  -2   4  -5  355.16   22.90
   2   4   5  385.46   29.50
  -2   4  -5  389.06   23.10
   2  -5   5   52.49   16.00
  -2   5   5   49.60   12.80
   2   5  -5   46.30    6.90
  -2  -5   5   44.50   15.70
  -2   5  -5   40.80    5.90
   2   5   5   40.20   12.90
  -2   5  -5   40.00    6.80
  -2   6   5  111.69   16.40
   2  -6   5  138.59   20.50
   2   6  -5  111.89   12.10
  -2   6  -5   99.99    9.70
  -2   6  -5  104.29   11.60
   2   6   5  128.59   18.30
  -2  -6   5  112.69   19.90
   2   7  -5   38.50    8.20
   2  -7   5   35.60   15.80
  -2   7   5   30.80   12.50
  -2   7  -5   33.50    8.30
   2   7   5   35.60   13.20
  -2  -7   5   30.00   17.30
  -2   8   5   88.69   15.90
   2   8  -5   90.79   13.00
  -2   8  -5   97.39   13.00
   2   8   5  101.79   17.90
  -2  -8   5   87.69   21.60
   2   9  -5   39.70   10.70
  -2   9   5   39.70   13.80
   2  -9   5   45.80   19.80
  -2  -9   5   37.40   20.30
   2   9   5   53.49   14.20
  -2   9  -5   38.40   11.20
   2   0  -6  111.09    7.20
   2   0   6   89.39   12.90
  -2   0   6  134.89   16.30
   2   1  -6  186.18   11.50
   2  -1   6  170.78   18.80
  -2  -1   6  208.18   20.80
   2  -1  -6  193.08   12.00
   2   1   6  186.18   16.30
   2  -2   6  159.18   18.90
   2   2  -6  165.28   10.50
  -2   2  -6  146.69    9.40
   2  -2  -6  164.58   11.40
   2   2   6  152.68   14.10
  -2  -2   6  137.69   18.10
  -2   3   6  337.17   27.30
   2  -3   6  346.77   31.10
   2   3  -6  367.46   22.00
  -2  -3   6  309.27   29.10
  -2   3  -6  330.97   20.40
  -2   3  -6  347.37   22.00
  -2   4   6  289.37   26.80
   2   4  -6  289.67   19.10
   2  -4   6  303.47   30.10
  -2   4  -6  271.77   18.10
  -2  -4   6  271.47   28.60
  -2   4  -6  291.17   19.30
   2   5  -6  292.87   19.70
   2  -5   6  289.47   30.50
  -2   5   6  288.67   28.30
  -2   5  -6  320.27   20.20
  -2  -5   6  257.07   29.60
  -2   5  -6  281.47   19.70
   2   5   6  253.47   27.50
  -2   6   6  158.38   19.70
   2  -6   6  154.18   22.70
   2   6  -6  141.29   13.30
  -2  -6   6  138.89   21.10
  -2   6  -6  135.19   13.10
   2   6   6  161.38   21.10
  -2   6  -6  137.29   12.60
   2  -7   6   10.20   17.20
   2   7  -6   41.90    8.80
  -2   7   6   45.10   14.30
  -2   7  -6   41.10    8.90
  -2  -7   6   64.19   19.80
   2   7   6   65.99   16.50
  -2   8   6   19.50   12.90
   2  -8   6   23.80   17.70
   2   8  -6    3.30    8.00
  -2  -8   6   14.40   17.30
  -2   8  -6    7.20    7.30
   2   8   6   -6.40   12.40
   2   9  -6   33.50   11.30
  -2   9   6   19.80   14.50
   2  -9   6   61.79   19.80
  -2  -9   6   47.60   20.50
  -2   9  -6   40.90   10.20
   2   9   6   47.00   15.10
   2   0   7  640.24   41.70
  -2   0   7  578.44   39.80
   2   0  -7  620.64   36.00
  -2   1   7    8.50    3.00
   2  -1   7    3.90    9.10
   2   1  -7    8.90    2.30
  -2  -1   7   -4.80   10.60
   2  -1  -7    4.50    2.70
   2   1   7    3.90    7.40
   2   2  -7   88.39    6.80
   2  -2   7  102.89   16.60
  -2   2  -7   80.69    6.10
   2   2   7   93.79   12.20
   2  -2  -7   85.79    8.30
  -2  -2   7   93.89   17.20
   2   3  -7   99.09    8.20
  -2   3   7   96.29   16.10
   2  -3   7  105.79   19.20
  -2  -3   7   91.19   18.40
  -2   3  -7   77.59    7.00
  -2   3  -7   91.69   10.20
   2   4  -7  265.17   17.90
  -2   4   7  271.37   27.50
   2  -4   7  294.87   30.70
  -2   4  -7  264.27   19.40
  -2   4  -7  263.27   17.60
  -2  -4   7  302.57   30.30
  -2   5   7  293.07   27.10
   2  -5   7  219.18   28.30
   2   5  -7  263.67   18.10
   2   5   7  285.57   28.00
  -2  -5   7  235.18   27.20
  -2   5  -7  223.88   16.40
  -2   5  -7  210.78   17.20
   2  -6   7    0.20   16.10
   2   6  -7    4.60    4.90
  -2   6   7  -10.30   11.70
  -2  -6   7  -15.40   15.10
  -2   6  -7    3.00    5.20
   2   6   7   16.80   13.80
  -2   7   7   15.90   13.40
   2  -7   7    3.20   17.40
   2   7  -7   20.20    7.10
  -2   7  -7   20.90    7.10
   2   7   7   25.30   14.30
  -2  -7   7   12.60   16.70
   2   8  -7   39.40    9.30
  -2   8   7   38.30   16.40
   2  -8   7   57.09   20.70
  -2   8  -7   31.10    9.00
   2   8   7   37.30   16.10
  -2  -8   7   45.00   20.50
   2   0  -8  202.18   13.20
   2   0   8  236.48   23.80
  -2   0   8  252.07   25.90
  -2   1   8  151.28   18.10
   2  -1   8  122.89   18.70
   2   1  -8  103.59    7.80
  -2   1   8  100.59    9.20
   2   1   8  118.19   16.00
   2  -1  -8  124.79    9.10
  -2  -1   8  119.09   18.90
   2   2  -8  192.48   12.30
   2  -2   8  208.58   24.60
   2  -2  -8  194.08   13.60
   2   2   8  165.98   18.50
  -2   2  -8  172.18   11.00
  -2  -2   8  175.48   23.50
  -2   3   8   -8.90   11.60
   2  -3   8   -9.80   14.20
   2   3  -8   -2.60    2.90
  -2   3  -8    0.60    2.70
  -2  -3   8   10.60   14.20
   2  -4   8   92.89   21.10
  -2   4   8   61.19   15.00
   2   4  -8   98.49    9.10
  -2  -4   8   82.09   20.40
  -2   4  -8   85.09    8.00
   2   5  -8   17.70    5.20
   2  -5   8    1.50   16.20
  -2   5   8    6.00   12.20
  -2  -5   8   16.10   16.30
  -2   5  -8   13.40    6.10
   2   5   8   33.20   15.00
  -2   5  -8    4.60    4.70
   2   6  -8   48.50    8.10
   2  -6   8   37.40   18.70
  -2   6   8   34.30   14.70
  -2   6  -8   49.30    7.50
  -2  -6   8   37.60   18.30
   2   6   8   43.70   17.40
   2   7  -8   20.10    6.70
   2  -7   8   12.40   17.60
  -2   7   8  -12.20   14.00
  -2   7  -8    8.50    6.10
   2   7   8   12.80   14.90
  -2  -7   8   22.00   17.60
   2   8  -8   85.49   11.60
   2  -8   8   47.10   22.50
  -2   8   8   80.99   19.20
  -2  -8   8   69.09   22.10
   2   8   8  102.49   19.60
  -2   8  -8   70.09   11.70
  -2   0   9  167.08   22.90
   2   0  -9  156.18   10.60
   2   0   9  132.39   20.40
   2  -1   9  106.39   19.40
  -2   1   9   99.89   17.80
   2   1  -9   94.89    7.60
  -2  -1   9  101.99   19.80
   2   1   9  124.89   17.70
   2  -1  -9  104.79    9.00
   2   2  -9    8.50    3.00
   2  -2   9    1.00   13.80
   2   2   9   13.10    9.50
   2  -2  -9   12.70    4.50
  -2  -2   9    6.30   16.00
   2  -3   9   31.70   16.50
   2   3  -9   28.40    4.40
  -2   3   9   29.70   14.30
  -2  -3   9   28.00   16.80
  -2   3  -9   31.40    4.40
   2   4  -9   61.89    6.90
   2  -4   9   41.70   18.40
  -2   4   9   49.30   15.90
  -2  -4   9   76.89   20.00
  -2   4  -9   59.39    6.90
   2  -5   9   71.99   19.70
   2   5  -9   76.49    8.50
  -2   5   9   63.19   17.90
  -2  -5   9   71.99   20.50
  -2   5  -9   90.09    9.20
   2   5   9   80.19   19.30
  -2   6   9   18.30   14.60
   2  -6   9   18.80   18.30
   2   6  -9   -2.80    4.70
  -2  -6   9   -5.50   15.50
  -2   6  -9   -1.90    5.40
   2   6   9   -7.10   15.70
  -2   7   9   22.30   14.20
   2   7  -9   -0.10    6.30
   2  -7   9   35.50   19.90
  -2  -7   9   -7.20   17.20
   2   7   9  -27.80   15.80
  -2   7  -9    4.60    6.40
   2   0 -10   20.30    4.10
   2   0  10   23.90   14.40
  -2   0  10   14.70   16.00
   2   1 -10   35.80    4.90
   2  -1  10   27.10   15.80
  -2   1  10   48.50   17.10
   2  -1 -10   55.49    6.80
  -2  -1  10   46.40   18.80
   2   1  10   43.70   14.00
   2   2 -10   63.19    6.50
  -2   2  10   60.89    8.30
   2  -2  10   86.69   20.40
  -2  -2  10   78.89   20.00
   2  -2 -10   91.39    9.40
   2   2  10  109.19   17.00
   2  -3  10   20.80   16.30
   2   3 -10    5.60    3.30
  -2   3  10   -9.50   15.10
  -2  -3  10    2.80   15.10
   2  -4  10   -0.30   16.70
  -2   4  10   22.00   14.50
   2   4 -10    8.70    3.90
  -2  -4  10   24.70   15.80
   2  -5  10   30.00   18.40
   2   5 -10   34.80    6.10
  -2   5  10   47.80   16.70
  -2  -5  10   23.20   18.60
   2   5  10   32.00   18.20
  -2   6  10   53.19   19.80
   2   6 -10   53.69    8.20
   2  -6  10   50.59   21.70
   2   6  10   31.90   20.60
  -2  -6  10   49.00   20.40
   2  -7  10  -26.40   18.10
   2   7 -10    8.90    5.90
  -2   7  10   -2.30   16.10
  -2  -7  10  -14.50   17.80
   2   7  10   -7.40   19.00
   2   0  11  139.39   21.70
  -2   0  11  102.29   23.00
  -2   1  11    6.90   16.10
   2  -1  11   15.80   15.50
   2   1  11   32.40   13.40
  -2  -1  11   32.60   16.50
   2  -2  11   10.90   16.20
  -2  -2  11   64.99   20.00
  -2   3  11  -20.10   14.80
   2  -3  11   -0.80   14.40
  -2  -3  11    7.80   15.70
  -2   4  11   24.20   18.20
   2  -4  11   37.90   20.00
  -2  -4  11   27.00   18.70
   2  -5  11   60.69   19.90
  -2   5  11   54.89   19.50
  -2  -5  11   55.69   21.90
   2   5  11   14.30   19.20
  -2   6  11   27.70   20.00
   2  -6  11   -0.90   19.70
  -2  -6  11   -8.00   19.70
   2   6  11   -6.30   20.00
  -2   0  12  142.69   25.20
   2   0  12  148.59   25.10
   2  -1  12   52.69   19.70
   2   1  12   66.09   17.30
  -2  -1  12   62.49   20.50
   2  -2  12   45.30   17.90
  -2  -2  12   10.90   20.00
   2  -3  12   34.90   19.50
  -2   3  12   13.00   19.60
  -2  -3  12   31.20   21.40
   2  -4  12    2.90   17.60
  -2   4  12   25.40   17.90
  -2  -4  12   11.50   19.10
  -2   5  12   30.60   20.50
   2  -5  12   52.19   19.90
  -2  -5  12   43.70   22.10
   2   5  12   26.30   21.00
   2   0  13  121.29   26.00
  -2   0  13  143.69   27.40
  -2   1  13   26.80   18.90
   2  -1  13    5.80   19.60
  -2  -1  13   37.90   20.00
   2   1  13   19.10   17.30
   2  -2  13   58.09   21.70
   2   2  13  112.09   21.30
  -2  -2  13   20.80   23.80
   2  -3  13    7.20   17.20
  -2   3  13   24.10   22.00
  -2  -3  13   33.60   20.80
  -2   4  13    8.90   23.70
   2  -4  13   26.10   18.90
  -2  -4  13   12.40   23.80
   2   4  13  -21.80   20.20
  -2   0  14   67.59   23.80
   2   0  14   50.49   23.10
   2  -1  14   38.30   20.90
   2   1  14   52.29   21.30
  -2  -1  14   23.20   21.60
  -3   0   0    2.00    0.50
  -3   0   0    4.60    0.80
   3   0   0    3.40    0.50
   3   1   0 1980.80  107.69
   3  -1   0 1883.61  107.69
  -3   1   0 1399.26   78.29
  -3   2   0  330.67   19.90
   3   2   0  315.87   19.60
   3   2   0  335.07   19.40
  -3   3   0  149.59   11.00
   3   4   0   -1.00    2.90
  -3   4   0    4.10    3.90
   3   4   0   -1.80    3.70
   3   5   0  246.28   16.40
   3   5   0  245.08   17.50
  -3   5   0  248.48   17.30
  -3   6   0   21.80    5.80
   3   7   0  183.08   17.30
   3   7   0  213.28   15.50
  -3   7   0  191.58   15.90
  -3   8   0   61.59    8.80
   3   8   0   64.49   11.30
  -3   9   0   31.70   10.60
   3   9   0   32.10   10.00
  -3  10   0   26.60   12.10
   3  10   0   27.00   11.50
  -3   0  -1   -0.40    0.70
  -3   0   1    1.00    0.80
   3   0   1    1.10    1.20
  -3   0   1    0.10    1.20
   3   0  -1    0.60    0.60
  -3   1   1 1617.24   89.69
   3   1  -1 1776.32  100.99
   3  -1   1 1871.61  101.79
   3   1   1 1862.61  100.99
  -3   1  -1 1431.36   88.99
  -3  -1   1 1750.52   89.89
   3  -1  -1 1733.13  101.09
   3   2  -1  421.86   24.70
  -3   2   1  362.16   23.30
  -3  -2   1  366.06   24.50
  -3   2  -1  395.26   21.80
   3   3  -1  542.25   31.00
  -3   3   1  546.25   30.50
  -3   3  -1  493.85   29.10
   3   3   1  504.45   31.80
  -3  -3   1  462.75   31.50
   3   4  -1   61.19    6.80
  -3   4   1   59.89    8.00
  -3  -4   1   77.59   10.20
   3   4   1   56.69    7.80
  -3   4  -1   64.39    6.80
   3   5  -1  422.76   28.70
  -3   5   1  467.45   29.60
   3   5  -1  480.75   27.20
  -3   5  -1  504.95   28.40
   3   5   1  470.45   29.30
  -3  -5   1  424.56   31.20
   3   6  -1  113.09    9.50
  -3   6   1  135.49   13.40
   3   6  -1   91.19   11.40
   3   6   1  121.39   11.70
  -3   6  -1  114.99   10.70
   3   6   1  133.79   12.90
  -3   7   1    9.60    7.20
   3   7  -1   19.70    7.20
   3   7   1   10.90    6.50
  -3   7  -1   16.70    5.40
   3   7   1   24.80    7.30
   3   8  -1  126.39   15.00
  -3   8   1  113.09   12.70
  -3   8  -1  135.59   16.20
  -3   8  -1  127.19   11.40
   3   8   1  122.09   15.00
  -3   9   1    8.80    7.40
   3   9  -1   15.40    8.60
  -3   9  -1   12.40    9.60
   3   9   1   10.10    9.70
  -3  10   1   14.20   11.90
   3  10  -1   45.10   12.10
  -3  10  -1   59.89   13.10
   3  10   1   41.30   12.90
   3   0   2    2.50    3.00
  -3   0  -2    1.00    1.90
  -3   0   2    1.10    1.60
   3   0  -2    0.40    1.10
  -3   0   2   -2.20    2.90
   3  -1   2 3561.54  208.08
  -3   1   2 3623.54  193.98
   3   1  -2 3789.52  206.78
   3  -1  -2 3616.14  206.78
   3   1   2 3901.41  207.28
  -3   1  -2 3364.26  192.78
  -3  -1   2 3416.26  193.88
  -3   2   2  893.61   56.49
   3   2  -2 1170.28   64.19
   3  -2   2 1200.58   66.49
   3  -2  -2 1046.20   64.29
  -3   2  -2  959.70   54.59
  -3  -2   2 1060.99   57.09
   3   3  -2  579.84   33.40
  -3   3   2  514.95   30.70
   3  -3   2  556.44   36.10
  -3  -3   2  484.75   32.00
  -3   3  -2  468.65   27.90
   3  -4   2  371.86   28.60
   3   4  -2  400.96   25.20
  -3   4   2  373.96   25.70
   3   4   2  455.95   27.70
  -3  -4   2  365.56   27.90
  -3   4  -2  407.36   22.90
  -3   5   2   23.80    7.90
   3   5  -2   30.60    5.90
   3   5   2   31.40    8.60
  -3  -5   2   26.50   11.50
  -3   5  -2   29.70    4.10
  -3   6   2  314.37   22.60
   3   6  -2  288.27   20.40
  -3  -6   2  291.87   26.70
  -3   6  -2  277.57   18.20
   3   6   2  279.57   22.50
   3   7  -2  160.38   16.10
  -3   7   2  146.19   15.10
   3   7   2  166.98   16.10
  -3   7  -2  160.58   15.90
   3   7   2  165.28   16.90
  -3   7  -2  136.29   11.10
  -3   8   2  129.49   14.10
   3   8  -2  135.09   15.50
   3   8   2  123.29   13.40
   3   8   2  127.79   15.70
  -3   8  -2  130.59   15.60
  -3   8  -2   93.69    9.90
   3   9  -2   12.20    9.70
  -3   9   2   24.70    9.20
   3   9   2   25.80    8.70
  -3   9  -2   19.40   10.10
   3  10  -2   -3.60   10.00
   3  10   2   15.10   11.20
  -3  10  -2   17.30   10.50
  -3   0   3   -6.80    6.40
   3   0  -3    2.70    1.30
  -3   0  -3    4.80    3.10
  -3   0   3    3.40    2.30
   3   0   3    3.50    4.20
  -3   1   3 1243.28   66.69
   3  -1   3 1426.66   81.69
   3   1  -3 1420.56   79.29
   3  -1  -3 1361.76   79.39
   3   1   3 1459.65   80.39
  -3   1  -3 1081.19   65.09
  -3  -1   3 1137.19   67.09
   3  -2   3  903.71   54.29
   3   2  -3  874.71   51.19
  -3   2   3  696.23   45.90
   3   2   3  921.01   51.69
   3  -2  -3  904.51   51.49
  -3  -2   3  743.53   46.60
  -3   2  -3  857.21   43.80
  -3   2  -3  742.03   43.50
   3  -3   3  192.78   20.70
  -3   3   3  181.18   16.30
   3   3  -3  215.38   14.80
  -3   3  -3  165.68   11.60
  -3  -3   3  193.08   18.50
   3   3   3  263.17   15.60
  -3   3  -3  205.08   12.50
   3  -4   3  548.95   37.80
  -3   4   3  523.95   34.50
   3   4  -3  567.74   33.30
  -3  -4   3  463.95   35.90
   3   4   3  548.35   36.10
  -3   4  -3  573.84   31.00
  -3   4  -3  542.95   32.20
   3  -5   3   17.40   11.90
   3   5  -3   18.30    5.20
  -3   5   3   40.50    9.40
  -3   5  -3   25.70    3.90
  -3  -5   3   37.50   13.50
   3   5   3   20.20    9.60
  -3   5  -3   14.70    5.20
  -3   6   3  155.08   16.60
   3  -6   3  152.18   19.20
  -3   6  -3  160.28   11.60
  -3  -6   3  182.58   21.30
   3   6   3  131.29   15.60
  -3   7   3  140.49   15.80
   3   7  -3  130.89   14.30
  -3   7  -3  139.29   14.60
  -3   7  -3  124.09   10.50
   3   7   3  152.28   16.90
  -3  -7   3  140.79   20.50
   3   8  -3   47.40    9.70
  -3   8   3   37.40   11.00
  -3  -8   3   37.90   16.10
   3   8   3   21.90   10.80
   3   8   3   43.00   10.20
  -3   8  -3   41.90    9.80
  -3   9   3    4.00   10.10
   3   9  -3   23.00    9.90
   3   9   3   34.30   11.50
  -3   9  -3   45.40   11.20
   3  10  -3   32.60   12.40
   3  10   3   41.10   12.50
  -3  10  -3   35.50   13.60
   3   0  -4   -0.20    1.30
   3   0   4   -4.50    4.50
  -3   0   4    0.50    2.00
  -3   0   4   -9.10    7.10
   3  -1   4  149.79   14.40
   3   1  -4  158.08    9.50
  -3   1  -4  119.89    9.60
  -3  -1   4  122.39   13.40
   3   1   4  153.18   12.20
   3  -1  -4  144.59    9.60
  -3   2   4 2254.37  134.59
   3   2  -4 2726.93  163.48
   3  -2   4 3066.09  166.88
   3  -2  -4 2964.70  163.88
  -3   2  -4 2592.94  132.99
   3   2   4 2975.80  164.58
  -3   2  -4 2251.97  131.99
  -3  -2   4 2356.76  135.29
   3   3  -4   94.09    8.20
   3  -3   4  115.59   16.30
  -3   3   4  108.09   12.60
  -3  -3   4  120.39   14.60
  -3   3  -4   80.29    7.40
  -3   3  -4   85.39    7.50
   3   3   4  104.49    9.20
   3   4  -4   55.19    6.40
  -3   4   4   54.19   10.50
   3  -4   4   48.00   13.00
  -3   4  -4   49.90    5.60
  -3   4  -4   59.69    6.80
  -3  -4   4   63.69   13.00
  -3   5   4   30.00   10.10
   3  -5   4   35.40   14.90
   3   5  -4   41.00    6.70
  -3  -5   4   25.70   14.10
  -3   5  -4   54.79    5.90
   3   5   4   58.79   12.60
  -3   5  -4   49.60    7.30
   3   6  -4   44.30    7.60
  -3   6   4   44.90   11.50
   3  -6   4   31.20   15.00
   3   6   4   37.80   12.00
  -3   6  -4   35.40    7.50
  -3   6  -4   40.10    5.60
  -3  -6   4   43.30   16.20
   3  -7   4   54.29   16.30
  -3   7   4   59.89   13.10
   3   7  -4   77.69   10.50
  -3  -7   4   71.09   18.00
   3   7   4   75.69   13.90
  -3   7  -4   76.59   10.50
  -3   7  -4   51.49    6.60
   3   8  -4   14.60    7.60
  -3   8   4   11.50   10.60
   3   8   4   30.70   11.80
  -3  -8   4   16.10   16.50
  -3   8  -4   24.80    9.30
  -3   9   4   -5.30   10.70
   3   9  -4   -1.90    8.00
  -3   9  -4   13.10    8.70
   3   9   4  -15.60   10.80
   3   9   4    2.10    9.70
   3   0  -5    2.90    1.70
  -3   0   5   -5.50    8.10
   3   0   5   -3.00    5.20
   3   1  -5  656.23   35.70
   3  -1   5  617.84   40.00
  -3   1  -5  522.85   31.80
  -3  -1   5  518.65   35.50
   3  -1  -5  604.34   35.80
   3   1   5  613.44   38.20
  -3   2   5 1289.27   73.79
   3   2  -5 1507.25   81.89
   3  -2   5 1519.45   86.49
   3  -2  -5 1423.86   82.39
   3   2   5 1377.36   83.79
  -3   2  -5 1150.58   69.89
  -3   2  -5 1265.67   71.39
  -3  -2   5 1292.97   74.69
   3   3  -5  343.67   19.90
   3  -3   5  273.27   27.00
  -3   3   5  300.97   24.50
  -3   3  -5  292.57   18.80
  -3   3  -5  333.47   20.00
  -3  -3   5  291.67   26.30
   3   4  -5  282.67   18.40
   3  -4   5  260.37   27.60
  -3   4   5  226.38   22.90
  -3   4  -5  248.18   16.40
  -3  -4   5  247.58   25.20
  -3   4  -5  242.28   16.20
   3  -5   5   49.70   16.20
   3   5  -5   59.79    7.70
  -3   5   5   49.40   12.00
  -3   5  -5   49.30    7.10
   3   5   5   67.79   14.00
  -3   5  -5   57.49    6.70
  -3  -5   5   45.20   15.20
   3  -6   5   64.49   18.10
  -3   6   5   71.79   14.20
   3   6  -5   62.59    8.80
   3   6   5   54.19   15.00
  -3   6  -5   58.09    7.40
  -3   6  -5   56.09    8.90
  -3  -6   5   65.29   18.20
   3   7  -5   97.09   12.20
   3  -7   5   89.29   20.00
  -3   7   5   86.39   15.60
  -3   7  -5  105.79   12.40
  -3  -7   5  105.29   19.80
   3   7   5  104.79   16.90
  -3   8   5   14.90   12.20
   3  -8   5   21.40   17.00
   3   8  -5    3.90    7.20
  -3   8  -5   17.80    8.50
   3   8   5   12.30   11.90
  -3  -8   5   20.50   16.80
   3  -9   5   32.90   18.40
   3   9  -5   35.40   10.90
  -3   9   5   38.60   12.10
  -3  -9   5   -2.90   18.10
  -3   9  -5   14.60    9.90
   3   9   5   30.10   10.10
   3   9   5   48.80   14.70
  -3   0   6   -1.60    9.20
   3   0  -6   -0.10    1.80
   3   0   6   -4.40    6.00
   3   1  -6  201.48   12.60
   3  -1   6  169.58   19.00
   3   1   6  217.58   17.20
  -3  -1   6  192.98   20.40
   3  -1  -6  214.48   13.00
  -3   2   6  307.47   25.30
   3  -2   6  348.27   29.00
   3   2  -6  362.06   21.80
  -3   2  -6  313.87   21.20
   3   2   6  383.66   25.00
  -3  -2   6  330.17   27.20
   3  -2  -6  371.86   22.60
   3   3  -6  816.72   51.19
   3  -3  -6  986.90   52.49
  -3   3  -6  636.84   38.20
  -3   3  -6  686.13   39.80
   3   4  -6  198.98   13.90
   3  -4   6  189.08   23.80
  -3   4   6  169.98   19.40
  -3  -4   6  166.28   21.60
  -3   4  -6  181.28   12.80
  -3   4  -6  192.28   14.20
   3  -5   6  125.19   21.40
  -3   5   6  119.79   17.90
   3   5  -6  139.09   11.80
  -3   5  -6  135.69   11.80
   3   5   6  122.99   18.70
  -3   5  -6  114.49   11.10
  -3  -5   6  138.79   20.70
  -3   6   6  128.99   20.00
   3  -6   6   80.09   19.50
  -3   6  -6  234.58   16.00
  -3   6  -6  184.08   14.90
   3   6   6  132.79   19.10
   3  -7   6  -10.20   15.40
   3   7  -6   14.40    6.20
  -3   7   6   -0.50   12.00
  -3   7  -6    9.70    6.90
  -3  -7   6  -11.20   16.10
   3   7   6   -9.80   12.50
   3  -8   6   45.60   18.00
   3   8  -6   18.50    8.40
  -3   8   6   42.90   14.10
  -3   8  -6   11.00    7.90
   3   8   6   15.00   12.80
  -3  -8   6   39.60   19.20
  -3   9   6   20.90   13.90
   3   9  -6  101.09   13.40
   3  -9   6   46.40   20.60
  -3  -9   6   37.70   20.70
  -3   9  -6   89.69   12.40
   3   9   6    7.50   14.30
   3   0   7   -7.50    6.80
   3   0  -7    2.90    2.10
  -3   0   7    3.00   10.50
   3   1  -7  340.77   20.70
   3  -1   7  331.17   27.60
  -3   1   7  280.57   18.10
   3  -1  -7  371.46   21.30
   3   1   7  346.47   25.80
  -3  -1   7  314.87   27.30
   3  -2   7  320.07   28.10
   3   2  -7  292.97   18.40
   3   2   7  315.27   22.90
   3  -2  -7  304.37   19.50
  -3  -2   7  256.77   27.30
  -3   3   7   14.40   11.10
   3  -3   7    6.20   13.50
   3   3  -7   17.60    3.80
   3  -3  -7   15.70    4.70
  -3   3  -7    8.70    5.70
  -3   3  -7   14.30    3.30
   3   3   7   19.20    7.20
  -3  -3   7   -5.80   13.10
   3   4  -7  213.38   15.00
   3  -4   7  210.48   26.00
  -3   4   7  216.88   23.30
  -3   4  -7  219.38   14.90
  -3   4  -7  203.48   16.80
  -3  -4   7  254.57   26.00
   3   5  -7   87.69    9.50
  -3   5   7   98.89   16.70
   3  -5   7   94.29   20.80
  -3  -5   7   87.89   19.40
  -3   5  -7   76.39    9.60
   3   5   7  123.99   19.50
  -3   5  -7   87.99    9.30
   3   6  -7   56.69    8.40
  -3   6   7   36.90   13.90
   3  -6   7   53.39   19.10
   3   6   7   74.39   18.10
  -3   6  -7   60.69    8.30
  -3  -6   7   38.50   16.80
  -3   6  -7   56.39    9.00
   3   7  -7  204.98   16.70
  -3   7   7  200.48   23.70
   3  -7   7  146.99   24.60
  -3   7  -7  153.48   15.40
   3   7   7  199.08   24.80
  -3  -7   7  152.88   25.30
   3   8  -7    7.00    7.30
   3  -8   7    4.30   18.70
  -3   8   7    4.90   13.00
   3   8   7   27.40   14.00
  -3  -8   7   15.10   18.10
  -3   8  -7   -6.50    7.00
   3   0   8    0.80    9.30
  -3   0   8    8.50   12.60
   3   0  -8    3.30    2.30
   3   1  -8  179.38   11.30
  -3   1   8  147.69   11.80
   3  -1   8  176.88   22.30
   3   1   8  164.98   18.90
   3  -1  -8  175.28   12.20
  -3  -1   8  199.78   23.00
   3   2  -8   51.29    5.40
   3  -2   8   51.09   15.40
   3  -2  -8   58.49    7.10
   3   2   8   58.89   11.20
  -3  -2   8   57.19   16.80
   3   3  -8    7.80    3.30
  -3   3   8   12.50   12.80
   3  -3   8    4.40   13.60
  -3  -3   8   -2.90   14.30
   3  -3  -8    6.10    4.70
  -3   3  -8    6.50    3.10
   3   4  -8   74.59    7.80
   3  -4   8   53.09   18.70
  -3   4   8   73.09   16.50
  -3   4  -8   65.09    7.10
  -3  -4   8   65.99   18.70
  -3   4  -8   51.39    9.30
   3  -5   8  119.19   23.10
   3   5  -8  123.29   11.20
  -3   5   8  153.58   21.60
   3   5   8  113.99   20.70
  -3   5  -8  102.19   12.40
  -3  -5   8  113.19   22.10
  -3   5  -8  129.89   11.20
   3  -6   8   73.79   20.90
  -3   6   8   66.09   17.30
   3   6  -8   54.99    8.70
  -3   6  -8   91.59   10.30
  -3  -6   8   46.80   19.30
   3   6   8  107.29   20.90
   3   7  -8   23.40    7.30
  -3   7   8   20.30   14.50
   3  -7   8    3.80   17.60
  -3  -7   8    5.40   16.60
  -3   7  -8   26.90    7.70
   3   7   8    3.50   16.70
  -3   8   8  107.49   21.90
   3  -8   8   71.59   23.90
   3   8  -8  111.99   13.30
  -3   8  -8  101.09   12.80
  -3  -8   8  111.69   24.80
   3   8   8  114.19   22.40
   3   0  -9   -1.90    2.60
  -3   0   9   -3.50   14.00
   3   0   9   -3.10   10.10
   3   1  -9   97.09    7.80
   3  -1   9   98.49   18.30
   3  -1  -9  111.59    9.20
  -3  -1   9  133.39   21.60
   3   1   9  117.99   17.10
   3   2  -9   62.59    6.40
   3  -2   9   81.89   18.90
   3  -2  -9   86.59    8.80
   3   2   9   81.19   14.30
  -3  -2   9   76.39   20.20
  -3   3   9   74.69   16.80
   3   3  -9  262.27   16.80
  -3  -3   9   40.40   17.30
   3  -4   9   81.69   20.40
   3   4  -9   78.69    8.10
  -3   4   9   51.29   16.20
  -3   4  -9   53.49    6.20
  -3  -4   9   41.00   19.10
   3   5  -9   96.09    9.90
   3  -5   9   83.99   21.60
  -3   5   9   65.59   17.80
   3   5   9  117.29   21.80
  -3  -5   9   63.89   19.90
  -3   5  -9   72.49    8.30
  -3   6   9   13.70   16.30
   3  -6   9   11.00   18.20
   3   6  -9   35.40    7.00
   3   6   9   24.40   17.60
  -3   6  -9   20.70    6.20
  -3  -6   9   19.10   18.40
  -3   7   9   14.80   17.90
   3   7  -9   40.00    8.20
   3  -7   9   14.70   18.60
  -3  -7   9   13.10   17.70
   3   7   9   12.80   18.40
  -3   7  -9   50.89    8.70
  -3   0  10   -2.50   14.20
   3   0 -10   -0.80    2.90
   3   0  10    4.20   11.50
   3  -1  10   55.89   17.40
   3   1 -10   65.59    6.30
  -3   1  10   86.79   19.50
   3   1  10   66.29   15.90
  -3  -1  10   50.19   18.50
   3  -1 -10   57.39    7.40
   3   2 -10   46.90    5.20
   3  -2  10   43.90   17.80
  -3   2  10   35.30    7.00
   3   2  10   49.90   12.60
   3  -2 -10   46.20    7.20
  -3  -2  10   46.50   19.00
   3  -3  10   55.89   18.90
   3   3 -10   61.49    6.50
  -3   3  10   47.80   17.50
   3  -3 -10   68.39    9.30
  -3  -3  10   71.39   20.60
  -3   4  10  240.68   29.00
   3   4 -10  228.18   15.00
   3  -4  10  185.28   27.90
  -3  -4  10  225.28   31.10
   3  -5  10   14.80   17.60
  -3   5  10   38.40   16.40
   3   5 -10   15.70    5.60
   3   5  10   20.00   16.50
  -3  -5  10   33.70   18.20
   3  -6  10   45.20   21.40
  -3   6  10   96.49   20.80
   3   6 -10   45.00    7.70
  -3  -6  10   47.20   20.70
   3   6  10   95.49   22.40
   3   7 -10   14.00    5.90
   3  -7  10   -2.00   18.90
  -3   7  10   25.60   15.70
  -3  -7  10  -22.30   17.70
   3   7  10   -1.80   17.30
  -3   0  11    1.90   16.60
   3   0  11   11.00   14.30
   3   0 -11   -0.70    3.70
   3   1 -11   37.60    5.40
   3  -1  11   49.60   17.40
   3   1  11   72.59   15.90
  -3  -1  11   53.59   19.60
   3  -1 -11   44.30    7.20
   3  -2  11   34.70   17.70
   3   2 -11   26.60    4.30
  -3  -2  11   35.50   19.70
   3   2  11   19.00   12.80
   3  -2 -11   21.60    6.60
   3  -3  11   45.10   18.40
   3   3 -11   35.90    5.30
  -3   3  11   13.60   18.00
  -3  -3  11   44.40   18.90
   3   4 -11    9.30    4.40
  -3   4  11   -3.50   17.70
   3  -4  11    7.40   16.40
  -3  -4  11   14.10   18.20
  -3   5  11   22.40   15.70
   3  -5  11    9.90   19.00
   3   5 -11   25.10    5.60
   3   5  11   14.40   18.80
  -3  -5  11   16.60   18.50
   3   6 -11    0.60    5.40
   3  -6  11    2.50   19.80
  -3   6  11   -2.00   16.60
  -3  -6  11   11.90   18.60
   3   6  11    6.50   19.40
  -3   0  12   25.90   17.20
   3   0  12   12.80   15.60
   3  -1  12   61.49   20.70
  -3   1  12   93.09   21.20
   3   1  12  107.39   20.60
  -3  -1  12   88.79   22.40
  -3   2  12    1.20   17.70
   3  -2  12   11.90   17.70
  -3  -2  12   12.60   19.00
   3   2  12   37.70   14.10
  -3   3  12    0.10   19.60
   3  -3  12   56.09   20.00
  -3  -3  12   40.40   20.20
  -3   4  12   14.10   22.30
   3  -4  12    7.10   18.90
  -3  -4  12   29.30   22.00
  -3   5  12   72.09   21.10
   3  -5  12   20.90   19.30
  -3  -5  12   21.30   20.50
   3   5  12   18.00   20.70
  -3   0  13   23.70   19.50
   3   0  13   19.80   16.80
   3  -1  13   -0.80   17.40
  -3   1  13   11.00   19.30
   3   1  13   49.10   15.50
  -3  -1  13   17.40   22.60
  -3   2  13   -7.20   19.90
   3  -2  13   49.90   19.60
   3   2  13   69.09   20.30
  -3  -2  13   35.10   18.70
  -3   3  13   46.50   23.70
   3  -3  13   38.50   19.90
  -3  -3  13   52.49   22.00
   3   3  13   70.49   15.80
   3  -4  13   -7.70   20.00
  -3   4  13  -25.90   20.80
  -3  -4  13   -7.30   22.60
  -3   0  14   66.69   21.90
   3   0  14   23.20   19.80
   3  -1  14    9.30   20.30
  -3   1  14   16.90   20.50
   3   1  14   79.79   22.70
  -3  -1  14   31.80   25.60
  -4   0   0 3917.41  223.98
   4   0   0 5369.76  297.77
  -4   0   0 4156.48  224.08
  -4  -1   0 1148.29   59.19
   4  -1   0 1576.94   81.09
  -4   1   0  965.00   59.39
   4   1   0 1324.57   80.99
   4   2   0   92.99    6.90
  -4   2   0   57.79    5.60
  -4   3   0  750.02   43.40
   4   3   0  749.03   47.00
   4   3   0  902.81   47.60
   4   4   0  107.79    9.40
  -4   4   0  108.09    9.70
   4   5   0 1087.79   64.59
   4   5   0 1190.68   66.29
  -4   5   0 1009.60   58.49
   4   6   0   20.20    6.20
   4   6   0   17.90    5.40
  -4   6   0   21.90    6.00
   4   7   0    2.60    5.40
  -4   7   0    1.60    5.80
   4   7   0  -10.30    4.80
  -4   8   0   -7.90    6.10
   4   8   0   37.80    9.30
   4   9   0  261.87   24.10
  -4   9   0  237.18   18.50
  -4  10   0   -1.90   11.60
   4  10   0   23.20   10.10
   4   0   1 3734.13  210.78
  -4   0   1 3113.59  165.28
   4   0  -1 3840.32  210.28
  -4   0  -1 2979.70  165.28
  -4   0   1 2820.42  165.28
   4   1  -1  411.26   23.10
   4  -1   1  436.86   24.00
  -4   1   1  345.67   19.30
   4  -1  -1  417.56   23.20
  -4  -1   1  338.07   19.70
   4   1   1  351.06   22.90
  -4   1  -1  284.57   18.30
   4   2  -1 1650.73   90.29
  -4   2   1 1557.94   86.89
  -4  -2   1 1573.14   87.29
   4   2   1 1564.64   90.29
  -4   2  -1 1481.75   85.89
   4   3  -1  487.55   29.00
  -4   3   1  390.06   24.60
  -4  -3   1  405.66   25.80
   4   3   1  492.75   29.20
  -4   3  -1  391.06   23.40
  -4   4   1  245.58   16.40
   4   4  -1  231.58   16.10
   4   4   1  239.38   16.30
  -4  -4   1  212.68   18.20
  -4   4  -1  207.88   14.30
   4   4   1  249.18   17.70
  -4   5   1   58.59    8.20
   4   5  -1   73.59    8.20
   4   5   1   45.30    7.90
   4   5   1   52.79    7.70
  -4   5  -1   51.79    6.30
  -4   6   1  242.78   18.90
   4   6  -1  223.38   17.00
   4   6   1  228.48   17.70
  -4   6  -1  237.28   16.50
   4   6   1  208.38   17.00
   4   7  -1    8.20    6.30
  -4   7   1   -2.70    6.80
  -4   7  -1    8.90    4.80
   4   7   1   19.40    6.80
   4   7   1    6.10    5.60
  -4   8   1  166.38   15.70
   4   8  -1  181.08   18.60
   4   8   1  173.78   18.80
  -4   8  -1  127.79   12.10
  -4   9   1   37.60    8.90
   4   9  -1   31.00    9.50
  -4   9  -1   40.50   12.30
   4   9   1   33.70   10.20
   4  10  -1   29.60   12.00
  -4  10  -1   53.89   13.70
   4  10   1   32.90   13.00
  -4   0   2 1484.15   78.89
   4   0   2 1788.72  103.59
  -4   0   2 1418.56   79.49
   4   0  -2 1890.01  102.49
  -4   0  -2 1317.87   79.19
   4   1  -2 4291.57  241.78
  -4   1   2 3298.57  190.88
   4  -1   2 4680.93  243.28
  -4   1  -2 3212.28  189.88
   4  -1  -2 4223.38  241.78
   4   1   2 4209.98  242.38
  -4  -1   2 3729.83  191.08
   4  -2   2  253.47   19.40
   4   2  -2  257.87   15.70
  -4   2   2  266.07   18.00
  -4  -2   2  218.18   19.50
   4  -2  -2  253.77   15.80
  -4   2  -2  247.98   14.70
   4   3  -2   73.09    6.60
  -4   3   2   67.19    8.70
  -4  -3   2   93.29   11.40
  -4   3  -2   68.89    5.80
  -4   4   2   63.99    9.40
   4   4  -2   92.69    8.40
   4   4   2   81.39   10.40
  -4  -4   2   89.59   13.20
  -4   4  -2   83.39    6.60
   4   5  -2  472.35   29.40
  -4   5   2  525.95   32.40
  -4  -5   2  454.35   35.00
   4   5   2  468.85   31.50
  -4   5  -2  500.05   29.20
  -4   6   2  162.38   17.00
   4   6  -2  170.18   14.40
  -4  -6   2  184.18   19.60
   4   6   2  163.68   16.20
  -4   6  -2  166.78   12.10
   4   6   2  170.68   14.90
  -4   7   2  116.89   13.40
   4   7  -2  118.39   13.40
  -4   7  -2  100.89    9.40
   4   7   2  108.09   13.40
   4   7   2  132.79   14.30
  -4   7  -2   95.19   12.20
  -4   8   2   -1.30    7.90
   4   8  -2   24.00    8.20
  -4   8  -2    2.80    7.40
   4   8   2    8.50    8.20
  -4   8  -2    3.90    4.30
   4   8   2   14.90    7.20
  -4   9   2  121.19   15.00
   4   9  -2  110.89   15.40
   4   9   2  120.69   16.60
  -4   9  -2  144.39   17.50
   4  10  -2   32.70   11.80
  -4  10  -2   22.90   12.70
   4  10   2   29.00   11.70
   4   0   3 1488.25   86.69
   4   0  -3 1554.64   84.99
  -4   0   3 1217.58   67.89
  -4   0  -3 1132.99   68.59
  -4   0   3 1267.57   69.09
   4   1  -3 1712.03   89.19
  -4   1   3 1268.27   74.29
   4  -1   3 1614.24   91.39
   4   1   3 1466.65   90.09
  -4   1  -3 1242.68   72.79
   4  -1  -3 1578.94   89.19
  -4  -1   3 1361.36   74.69
   4   2  -3   11.80    2.60
  -4   2   3    6.40    6.20
   4  -2   3    0.50    7.40
   4   2   3   11.60    3.70
  -4   2  -3   13.40    2.80
  -4  -2   3   19.20    8.70
   4  -2  -3   17.90    3.10
  -4   2  -3   14.00    2.80
   4   3  -3  469.55   28.70
   4  -3   3  505.35   33.40
  -4   3   3  482.15   30.70
  -4   3  -3  473.05   27.90
  -4   3  -3  452.25   27.40
  -4  -3   3  472.55   31.80
   4  -4   3  748.33   48.80
   4   4  -3  777.02   44.90
  -4   4   3  702.43   46.50
   4   4   3  772.02   47.20
  -4  -4   3  750.12   48.50
  -4   4  -3  750.22   44.60
  -4   4  -3  809.02   43.50
   4  -5   3   13.90   12.30
  -4   5   3   10.10    7.70
   4   5  -3   18.80    5.10
  -4   5  -3   18.80    3.50
  -4  -5   3    0.60   12.10
  -4   5  -3   18.20    5.30
   4   5   3   21.70    9.90
   4  -6   3  499.25   39.30
   4   6  -3  548.75   34.20
  -4   6   3  584.54   36.70
  -4   6  -3  541.55   34.50
   4   6   3  580.74   37.90
  -4   6  -3  531.65   32.10
  -4  -6   3  513.55   40.60
  -4   7   3  200.08   19.20
   4   7  -3  184.08   16.50
  -4   7  -3  207.28   17.20
  -4   7  -3  179.28   13.40
   4   7   3  183.28   17.30
  -4  -7   3  176.48   22.70
   4   7   3  202.38   19.50
  -4   8   3   68.39   12.80
   4   8  -3   78.79   11.70
  -4   8  -3   95.49   13.10
   4   8   3   72.59   12.40
   4   8   3   64.59   12.30
   4   9  -3   -2.30    8.40
  -4   9   3  -13.50    9.10
  -4   9  -3    1.70    8.10
   4   9   3   10.40    8.20
   4  10  -3    6.20    9.70
  -4  10  -3    8.40   10.10
   4  10   3   14.80   11.40
   4   0  -4  726.53   40.90
  -4   0   4  653.03   35.80
   4   0   4  722.73   43.40
  -4   0   4  572.34   38.40
   4   1  -4  117.19    7.60
  -4   1   4   93.19   10.40
   4  -1   4  120.69   13.20
  -4   1  -4   84.49    8.00
   4   1   4   94.79   10.20
  -4  -1   4  101.99   12.40
   4  -1  -4  122.79    7.70
  -4   2   4 1463.85   88.39
   4   2  -4 1807.62  104.29
   4  -2   4 1832.02  107.59
  -4   2  -4 1444.26   85.59
  -4   2  -4 1564.14   86.39
   4  -2  -4 1909.91  104.69
  -4  -2   4 1643.84   89.09
   4   2   4 1883.41  105.39
   4   3  -4  475.55   29.90
   4  -3   4  497.85   35.50
  -4   3   4  369.36   28.60
  -4   3  -4  478.15   25.30
   4   3   4  536.35   30.80
  -4  -3   4  368.56   30.10
  -4   3  -4  415.76   25.10
   4  -4   4  132.39   17.70
   4   4  -4  133.69   10.50
  -4   4   4  109.49   13.90
  -4   4  -4  127.99    9.50
  -4  -4   4  108.29   15.80
  -4   4  -4  125.79   10.00
   4  -5   4  240.38   27.20
   4   5  -4  297.57   18.60
  -4   5   4  244.68   22.70
  -4   5  -4  251.37   17.70
   4   5   4  226.88   24.10
  -4  -5   4  246.18   25.30
  -4   5  -4  248.98   16.40
   4   6  -4   75.19    9.40
  -4   6   4   55.29   12.30
   4  -6   4   63.59   17.00
  -4   6  -4   71.29    9.30
  -4  -6   4   59.39   16.90
  -4   6  -4   53.09    6.50
   4   6   4   83.99   14.90
   4   7  -4    7.00    6.10
   4  -7   4    6.90   14.70
  -4   7   4    3.10   10.20
  -4  -7   4    2.90   15.20
  -4   7  -4   10.00    4.30
  -4   7  -4   18.20    7.10
   4   7   4    7.40   10.90
  -4   8   4    4.10    9.70
   4   8  -4   32.80    8.30
   4   8   4   25.00    9.10
  -4   8  -4   34.70    8.70
  -4  -8   4   -2.30   15.60
   4   8   4    5.50   11.10
  -4   9   4  106.39   16.10
   4   9  -4  108.89   15.30
  -4   9  -4  100.39   15.30
   4   9   4  112.09   16.00
   4   0  -5   58.49    4.60
  -4   0   5   60.79   11.30
   4   0   5   54.89    8.80
  -4   1   5  936.61   57.29
   4   1  -5 1197.68   64.29
   4  -1   5 1133.19   68.09
   4   1   5 1115.29   66.69
   4  -1  -5 1110.19   64.39
  -4   1  -5  949.90   55.69
  -4  -1   5  978.10   58.29
   4   2  -5  796.52   43.10
   4  -2   5  721.13   48.00
  -4   2   5  618.74   41.80
   4  -2  -5  713.03   43.50
  -4  -2   5  625.24   43.00
  -4   2  -5  711.13   39.30
   4   2   5  768.12   45.30
  -4   3   5  113.59   14.50
   4   3  -5  153.98   10.90
   4  -3   5  187.88   20.10
  -4   3  -5  127.49    9.20
   4  -3  -5  154.88   11.90
  -4   3  -5  126.99   10.40
  -4  -3   5  133.49   17.00
   4   3   5  150.18   12.70
   4   4  -5   78.49    8.30
   4  -4   5   70.19   16.70
  -4   4   5   72.29   12.70
  -4  -4   5   53.19   14.70
  -4   4  -5   66.29    7.20
  -4   4  -5   60.99    7.00
  -4   5   5  162.48   18.50
   4  -5   5  166.08   22.60
   4   5  -5  189.88   14.20
  -4   5  -5  160.88   13.10
   4   5   5  167.18   20.20
  -4   5  -5  173.78   12.80
  -4  -5   5  150.68   20.80
   4  -6   5   29.30   16.20
  -4   6   5   48.10   12.80
   4   6  -5   54.29    8.30
  -4   6  -5   45.60    6.70
   4   6   5   37.10   13.80
  -4   6  -5   52.99    8.10
  -4  -6   5   36.70   17.20
  -4   7   5    7.70   10.80
   4  -7   5   -7.20   14.50
   4   7  -5    7.00    6.00
  -4   7  -5   10.20    4.70
   4   7   5  -13.10   11.70
  -4   7  -5   11.80    6.20
  -4  -7   5    7.00   15.90
   4   8  -5  147.99   15.80
  -4   8   5  128.69   18.90
  -4   8  -5  181.38   17.90
  -4  -8   5  164.48   24.60
   4   8   5  151.58   19.70
  -4   9   5   45.30   13.60
   4   9  -5   44.90   10.40
   4   9   5   55.59   14.00
  -4   9  -5   51.09   11.70
   4   9   5   37.80   12.30
  -4  -9   5   22.10   19.40
   4   0  -6  237.88   14.30
  -4   0   6  212.18   21.00
   4   0   6  229.88   19.40
   4  -1   6 1159.08   70.39
   4   1  -6 1201.78   65.89
   4  -1  -6 1163.28   66.09
   4   1   6 1137.59   68.89
  -4  -1   6 1020.40   62.79
   4   2  -6  223.08   13.30
  -4   2   6  165.88   17.60
   4  -2   6  192.78   20.80
  -4   2  -6  170.98   13.80
   4   2   6  206.48   16.80
   4  -2  -6  200.28   14.00
  -4  -2   6  186.98   20.40
   4  -3   6  284.07   27.70
  -4   3   6  220.28   23.70
   4   3  -6  284.27   18.10
   4  -3  -6  298.97   19.40
  -4  -3   6  261.37   26.10
   4   3   6  289.97   20.90
  -4   3  -6  262.37   16.10
  -4   3  -6  259.77   18.10
   4  -4   6    8.10   15.10
   4   4  -6   31.10    5.30
  -4   4   6   42.90   11.80
  -4   4  -6   18.80    4.60
  -4  -4   6   18.40   14.40
  -4   4  -6   19.70    5.60
   4   5  -6  158.88   13.60
  -4   5   6  199.38   20.70
   4  -5   6  187.28   24.70
  -4  -5   6  159.48   21.80
  -4   5  -6  159.58   13.20
  -4   5  -6  142.59   12.60
   4   5   6  193.48   21.80
  -4   6   6   29.90   12.10
   4  -6   6   37.50   17.30
   4   6  -6   40.70    7.70
  -4   6  -6   36.80    7.00
  -4   6  -6   41.30    7.70
  -4  -6   6   33.50   16.10
   4   6   6   39.60   15.50
   4  -7   6   36.80   17.10
  -4   7   6   64.59   14.90
   4   7  -6   39.10    8.70
  -4  -7   6   53.09   19.60
  -4   7  -6   44.70    9.10
   4   7   6   63.59   15.60
   4  -8   6   45.60   20.00
   4   8  -6   41.00    9.20
  -4   8   6   46.30   14.20
  -4   8  -6   19.80    8.80
   4   8   6   40.90   15.50
  -4  -8   6   36.10   19.70
   4  -9   6   79.49   22.70
   4   9  -6   74.49   12.10
  -4   9   6   49.99   15.50
   4   9   6   38.20   12.60
   4   9   6   40.50   17.10
  -4  -9   6   27.50   21.10
  -4   9  -6   39.00   11.40
   4   0   7  172.18   19.00
  -4   0   7  180.08   20.20
   4   0  -7  229.68   13.40
   4   1  -7  189.88   12.10
  -4   1   7  164.58   11.90
   4  -1   7  166.48   19.60
  -4  -1   7  180.08   21.30
   4   1   7  187.68   17.80
   4  -1  -7  204.38   12.70
   4  -2   7   61.99   14.00
   4   2  -7   66.39    5.90
  -4   2   7   55.59   13.00
   4   2   7   62.89   10.40
   4  -2  -7   71.39    7.40
  -4  -2   7   69.59   16.70
  -4   3   7   15.50   11.00
   4   3  -7   15.30    3.60
   4  -3   7   12.20   13.00
  -4   3  -7    9.50    5.20
  -4  -3   7   20.60   14.70
   4   3   7   12.50    6.50
   4  -3  -7    6.60    4.70
  -4   3  -7   15.40    3.40
   4  -4   7    3.30   14.80
  -4   4   7    8.30   10.90
   4   4  -7    8.80    4.10
  -4   4  -7   12.70    4.30
  -4   4  -7    2.80    5.20
  -4  -4   7   11.10   14.60
   4   5  -7  332.87   21.30
   4  -5   7  296.87   32.50
  -4   5   7  299.47   29.70
  -4   5  -7  313.87   20.40
   4   5   7  302.47   31.20
  -4  -5   7  294.47   31.30
  -4   5  -7  296.37   21.50
  -4   6   7    8.50   12.30
   4   6  -7   15.80    5.90
   4  -6   7   27.90   17.80
  -4   6  -7   22.90    6.60
   4   6   7   19.30   14.20
  -4  -6   7   17.50   16.30
  -4   6  -7   15.30    6.50
   4   7  -7   36.10    7.60
   4  -7   7   14.10   17.90
  -4   7   7   28.30   13.80
  -4  -7   7   22.70   18.50
  -4   7  -7   34.10    8.10
   4   7   7    1.40   15.10
  -4   8   7   23.60   12.80
   4  -8   7    1.50   18.10
   4   8  -7   19.80    7.60
   4   8   7   11.70   14.40
  -4   8  -7   10.70    7.90
  -4  -8   7    9.00   18.10
   4   0  -8  184.18   12.00
  -4   0   8  158.38   20.90
   4   0   8  177.38   20.60
   4  -1   8  283.17   27.00
   4   1  -8  310.27   18.60
  -4   1   8  282.57   18.50
   4  -1  -8  315.67   19.30
  -4  -1   8  266.57   29.10
   4   1   8  311.77   25.50
   4  -2   8   46.30   15.20
  -4   2   8   38.30   13.80
   4   2  -8   41.90    4.80
  -4  -2   8   30.50   15.10
   4  -2  -8   38.30    5.90
   4   2   8   35.40   10.00
  -4   3   8  183.88   22.90
   4   3  -8  262.87   16.50
   4  -3   8  295.77   29.70
  -4  -3   8  209.18   26.60
  -4   3  -8  218.58   13.70
   4  -3  -8  231.28   17.90
   4   4  -8  147.69   10.70
  -4   4   8   42.60   15.10
   4  -4   8   70.59   19.20
  -4   4  -8  114.29    9.00
  -4   4  -8  140.29   13.20
  -4  -4   8   42.00   18.80
   4  -5   8  193.98   26.40
  -4   5   8  188.98   22.80
   4   5  -8  204.58   15.20
  -4  -5   8  164.88   24.80
  -4   5  -8  189.48   14.10
  -4   5  -8  180.38   16.20
   4  -6   8   34.60   19.20
   4   6  -8   37.50    7.80
  -4   6   8   36.20   13.70
  -4  -6   8   38.90   17.40
   4   6   8   22.70   14.20
  -4   6  -8   40.00    7.20
   4   7  -8    5.80    6.60
  -4   7   8   22.90   14.00
   4  -7   8   15.20   18.40
   4   7   8   13.00   14.50
  -4   7  -8   13.70    6.60
  -4  -7   8   27.40   16.70
   4   8  -8   44.20    9.00
   4  -8   8   11.50   19.60
  -4   8   8   56.19   17.50
  -4   8  -8   32.80    9.40
  -4  -8   8   25.80   21.00
   4   8   8    7.60   18.00
  -4   0   9  222.48   26.60
   4   0  -9  190.88   12.90
   4   0   9  196.18   23.30
   4  -1   9   46.90   14.80
   4   1  -9   27.70    4.10
  -4  -1   9   27.20   16.20
   4  -1  -9   40.90    5.80
   4   1   9   34.80   11.60
  -4   2   9  310.37   29.00
   4  -2   9  265.07   29.30
   4   2  -9  274.17   17.30
   4  -2  -9  279.77   18.90
  -4  -2   9  262.27   29.80
   4   2   9  275.17   24.80
  -4   3   9   31.80   14.70
   4  -3   9   39.30   17.30
   4   3  -9   51.99    5.90
   4  -3  -9   50.59    8.10
  -4  -3   9   23.30   16.80
   4   3   9   59.59   12.10
   4  -4   9  136.39   23.20
  -4   4   9  140.79   22.30
   4   4  -9  147.99   11.20
  -4  -4   9  135.59   23.20
  -4   4  -9  158.78   11.60
   4  -5   9   26.60   16.80
  -4   5   9   45.00   16.40
   4   5  -9   15.80    5.30
  -4   5  -9   18.10    7.90
  -4   5  -9   21.90    5.70
  -4  -5   9    6.60   17.10
  -4   6   9   24.90   15.90
   4  -6   9   45.70   19.30
   4   6  -9   38.90    7.00
  -4  -6   9   -2.10   17.30
  -4   6  -9   23.30    6.80
   4   6   9   30.70   17.30
   4  -7   9    5.60   17.10
  -4   7   9   13.70   14.40
   4   7  -9    0.30    6.10
  -4  -7   9   13.20   16.30
  -4   7  -9   11.80    6.20
   4   7   9   40.10   18.10
  -4   0  10    7.80   15.90
   4   0  10    5.70   11.50
   4   0 -10    0.10    3.10
   4   1 -10  181.28   12.50
   4  -1  10  182.18   24.60
   4  -1 -10  183.38   13.80
   4   1  10  226.28   24.60
  -4  -1  10  180.28   25.40
  -4   2  10   53.59   17.40
   4  -2  10   38.00   16.00
   4   2 -10   47.80    5.50
  -4   2  10   49.00    8.00
   4   2  10   66.09   13.30
   4  -2 -10   55.39    8.00
  -4  -2  10   86.89   20.80
  -4   3  10  184.18   24.50
   4   3 -10  159.88   11.60
   4  -3  10  152.78   24.50
   4  -3 -10  164.08   14.90
   4   3  10  191.48   21.20
  -4  -3  10  175.88   27.00
   4   4 -10   17.40    4.40
   4  -4  10   45.70   17.50
  -4   4  10    6.30   15.40
  -4  -4  10   15.00   17.30
   4   5 -10    7.70    4.90
  -4   5  10    3.40   14.70
   4  -5  10    6.50   16.10
  -4  -5  10   24.50   17.70
   4   5  10   50.39   17.00
   4  -6  10   35.90   19.00
  -4   6  10   11.60   17.10
   4   6 -10   18.10    6.30
  -4  -6  10   13.10   18.40
   4   6  10   49.99   18.80
   4   7 -10   66.19    9.60
   4  -7  10   60.39   22.30
  -4   7  10   66.29   20.70
   4   7  10   74.49   22.30
  -4  -7  10   38.90   22.60
  -4   0  11  421.36   40.50
   4   0 -11  372.76   23.80
   4   0  11  408.36   35.70
   4   1 -11   26.40    4.60
   4  -1  11   24.20   15.90
  -4  -1  11   54.39   19.60
   4   1  11   30.70   13.80
   4  -1 -11   27.10    6.00
  -4   2  11   17.80   16.80
   4   2 -11    0.50    2.80
   4  -2  11   17.60   15.70
   4  -2 -11   -8.10    4.60
   4   2  11    9.70   11.40
  -4  -2  11   20.70   17.20
  -4   3  11   65.49   19.40
  -4   3  11   60.19    8.80
   4   3 -11   39.70    5.80
   4  -3  11   60.19   18.90
   4  -3 -11   67.39    9.60
  -4  -3  11   61.79   20.20
   4  -4  11   74.19   20.30
  -4   4  11   70.49   21.10
   4   4 -11   64.79    7.40
  -4  -4  11   83.09   23.00
  -4   5  11   23.40   19.40
   4  -5  11   54.99   19.00
   4   5 -11   36.00    5.90
   4   5  11   53.49   20.80
  -4  -5  11   33.20   20.80
   4   6 -11   14.40    5.40
   4  -6  11    8.60   18.90
  -4   6  11   15.80   19.90
   4   6  11   13.00   19.20
  -4  -6  11   -8.00   19.50
  -4   0  12   21.30   17.60
   4   0  12   47.90   15.30
   4  -1  12   11.70   16.10
   4   1  12   42.20   14.10
  -4  -1  12  -17.50   21.10
  -4   2  12   -0.60   18.20
   4  -2  12    8.90   16.40
   4   2  12    4.30   12.80
  -4  -2  12   18.90   22.10
  -4   3  12  106.69   23.00
   4  -3  12   78.59   21.40
  -4  -3  12   91.39   24.70
   4  -4  12   63.79   21.20
  -4   4  12   49.30   21.70
  -4  -4  12   48.30   22.20
  -4   5  12   19.10   20.90
   4  -5  12   24.40   17.60
   4   5  12  -17.80   18.60
  -4  -5  12    1.40   19.60
   4   0  13  103.09   23.90
   4  -1  13   36.30   21.10
  -4   1  13   46.50   21.40
   4   1  13  110.69   21.40
  -4  -1  13   58.89   24.00
  -4   2  13    4.80   21.00
   4  -2  13   23.90   18.30
  -4  -2  13   16.80   19.80
   4   2  13   45.10   13.70
   4  -3  13   -4.00   16.40
  -4   3  13   14.40   21.70
   4   3  13   15.30   13.80
  -4  -3  13   16.40   23.10
  -4   4  13   23.40   21.20
  -4   0  14    2.00   27.70
   4   0  14   36.70   18.60
   4  -1  14   71.69   24.00
  -4   1  14   20.70   22.90
  -4  -1  14   56.69   23.80
   4   1  14   50.89   21.30
  -5   0   0   57.59    4.10
   5   0   0   92.49    5.60
   5   1   0  390.36   21.90
  -5  -1   0  313.27   17.80
   5  -1   0  372.86   22.00
  -5   1   0  305.57   18.30
   5   2   0  815.62   46.40
  -5   2   0  623.74   36.20
   5   3   0   41.20    5.10
  -5   3   0   30.00    4.70
   5   4   0 1627.54   87.99
  -5   4   0 1484.75   84.49
   5   4   0 1464.85   86.99
   5   5   0  126.19   10.70
   5   5   0  102.69    9.90
  -5   5   0  149.19   12.70
  -5   6   0  263.17   19.00
   5   6   0  229.28   16.60
   5   6   0  268.07   18.50
  -5   7   0  143.09   13.70
   5   7   0  143.69   15.00
  -5   8   0   -9.00    6.30
   5   8   0    5.50    7.50
   5   9   0   16.70    8.90
  -5   9   0    0.60    6.30
  -5  10   0    2.90   11.50
   5  10   0   -6.10    9.60
  -5   0   1    3.00    1.60
  -5   0  -1    0.30    1.40
   5   0  -1    3.20    1.20
  -5   0   1   -1.40    1.80
   5   0   1    0.20    2.30
   5   1  -1  349.07   21.30
  -5   1   1  321.87   18.60
   5  -1   1  405.96   22.30
   5  -1   1  364.36   21.30
  -5  -1  -1  315.77   18.20
   5   1   1  350.76   21.20
   5  -1  -1  381.56   21.40
  -5   1  -1  278.97   17.60
   5   2  -1  332.87   20.70
  -5   2   1  297.27   19.10
  -5  -2   1  319.27   20.10
   5   2   1  347.97   20.70
  -5   2  -1  276.97   17.40
   5  -2  -1  367.16   21.00
   5   3  -1  143.09   10.50
  -5   3   1  139.89   11.60
  -5   3  -1  126.79    9.50
   5   3   1  159.68   10.80
  -5  -3   1  152.08   13.50
   5   4  -1  177.48   12.60
  -5   4   1  169.68   13.60
   5   4   1  159.18   14.50
   5   4   1  179.68   12.80
  -5   4  -1  164.08   11.80
   5   5  -1  250.27   16.90
  -5   5   1  215.08   17.40
  -5   5  -1  235.38   15.60
   5   5   1  234.78   18.20
   5   5   1  223.68   16.90
   5   6  -1    9.30    5.20
  -5   6   1   13.30    7.00
  -5   6  -1   13.10    4.90
   5   6   1    1.50    6.40
   5   6   1    7.90    5.20
   5   7  -1   10.40    5.90
  -5   7   1   16.20    8.00
   5   7   1   10.50    6.90
  -5   7  -1   22.20    5.70
   5   7   1   33.60    7.60
  -5   8   1   84.89   11.40
   5   8  -1   88.09   12.30
  -5   8  -1   78.89    8.70
   5   8   1   91.59   13.20
   5   9  -1   14.50    8.90
  -5   9   1    6.00    7.00
   5   9   1   20.10    9.60
  -5   9  -1   13.10   10.00
   5  10  -1    2.10    9.90
   5  10   1    5.30    9.50
  -5  10  -1   11.00   12.20
   5   0   2    4.10    3.20
  -5   0  -2    1.20    2.00
   5   0  -2   -0.20    1.30
  -5   0   2    3.70    3.90
  -5   0   2    2.00    1.80
  -5   1   2   83.69    8.20
   5   1  -2  101.09    6.50
   5  -1   2  100.49    9.30
   5  -1  -2   95.09    6.50
   5   1   2   84.79    8.10
  -5   1  -2   71.49    5.90
  -5  -1   2   89.89   10.10
   5   2  -2 4435.36  246.88
   5  -2   2 4492.85  248.38
  -5   2   2 3881.31  218.98
  -5   2  -2 3648.03  217.58
  -5  -2   2 4214.08  219.48
   5  -2  -2 4688.03  247.08
   5   2   2 4116.39  246.68
  -5   3   2   93.89    9.70
   5   3  -2   91.79    7.70
   5  -3   2  101.59   12.50
  -5   3  -2   88.59    6.90
  -5  -3   2  104.39   12.20
   5   3   2  103.89    8.30
  -5   4   2  401.06   25.30
   5   4  -2  366.46   23.90
   5   4   2  405.26   24.40
   5   4   2  390.16   26.10
  -5   4  -2  369.76   22.20
  -5  -4   2  351.66   27.70
  -5   5   2   30.40    8.00
   5   5  -2   29.00    5.80
  -5   5  -2   30.30    4.50
   5   5   2   31.00    6.40
  -5  -5   2   43.90   12.10
   5   5   2   27.70    9.00
  -5   6   2   31.20    8.70
   5   6  -2   32.10    6.80
  -5   6  -2   27.40    4.80
   5   6   2   20.80    9.40
   5   6   2   28.20    7.00
  -5   7   2  129.89   14.20
   5   7  -2  140.39   14.90
  -5   7  -2  136.29   11.00
   5   7   2  162.18   16.30
   5   7   2  154.58   15.60
  -5   8   2   25.80    9.60
   5   8  -2   31.20    9.10
  -5   8  -2   24.50    5.30
  -5   8  -2   34.20    9.90
   5   8   2   31.20    9.60
  -5   9   2   21.90    9.50
   5   9  -2   19.40    9.50
  -5   9  -2   18.70   10.30
   5   9   2   35.10    9.90
   5  10  -2   25.00   11.90
  -5  10   2   44.10   11.60
  -5  10  -2   30.40   13.30
   5  10   2   15.50   11.30
   5   0   3    4.50    3.90
   5   0  -3    3.50    1.50
  -5   0  -3    1.70    2.80
  -5   0   3    9.90    2.60
  -5   0   3  -17.60    5.30
   5  -1   3  221.68   16.70
  -5   1   3  159.18   15.80
   5   1  -3  230.68   13.70
  -5  -1   3  175.58   16.90
   5   1   3  213.28   15.00
  -5  -1   3  178.48   13.80
  -5   1  -3  219.28   12.60
   5  -1  -3  239.68   13.70
  -5   2   3  338.17   24.30
   5   2  -3  447.26   25.80
   5  -2   3  423.06   29.10
  -5  -2   3  385.26   25.10
  -5   2  -3  350.16   21.30
   5   2   3  450.25   26.90
   5  -2  -3  438.36   26.10
  -5   3   3  780.92   46.70
   5   3  -3  872.81   51.79
   5  -3   3  934.31   55.29
  -5  -3   3  773.82   48.10
  -5   3  -3  753.72   44.00
   5   4  -3   33.50    5.20
  -5   4   3   38.40    8.40
   5  -4   3   51.29   12.40
  -5  -4   3   55.29   12.40
  -5   4  -3   43.40    4.90
   5   5  -3  371.16   23.90
  -5   5   3  312.17   24.50
   5   5   3  365.76   28.10
  -5   5  -3  323.87   20.10
  -5  -5   3  349.47   29.30
  -5   6   3   65.79   11.50
   5   6  -3   47.50    7.80
  -5   6  -3   59.39    6.60
   5   6   3   61.29    8.90
  -5   6  -3   61.29    9.20
   5   6   3   62.09   12.00
  -5  -6   3   56.69   16.40
   5   7  -3   25.40    7.70
  -5   7   3   25.90   10.50
   5   7   3   33.00    8.20
  -5  -7   3   40.30   15.30
   5   7   3   29.70   10.70
  -5   7  -3   31.50    8.60
  -5   7  -3   25.00    5.00
  -5   8   3   29.10   10.30
   5   8  -3   35.70    9.20
  -5   8  -3   51.49   10.10
   5   8   3   33.20    9.40
  -5   8  -3   27.20    5.50
   5   8   3   42.50   10.90
   5   9  -3    7.30    8.40
  -5   9   3  -22.00    9.30
  -5   9  -3    3.20    9.60
   5   9   3    5.40    8.90
  -5   0   4   -1.00    2.10
  -5   0  -4    4.30    3.50
  -5   0   4    1.50    7.40
   5   0  -4    0.60    1.40
  -5   0   4    3.40    6.10
   5   0   4   -0.60    4.20
   5   1  -4  419.66   21.60
   5  -1   4  325.87   24.80
  -5   1   4  294.07   21.30
  -5   1  -4  272.87   18.50
  -5  -1   4  315.77   22.60
   5   1   4  351.66   23.70
   5  -1  -4  359.16   21.60
   5  -2   4 1223.88   72.19
  -5   2   4 1001.90   61.49
   5   2  -4 1198.18   68.59
   5  -2  -4 1134.19   68.89
  -5   2  -4 1127.59   59.29
  -5   2  -4  921.41   58.29
   5   2   4 1297.97   69.89
  -5  -2   4 1101.79   62.19
  -5   3   4  240.78   21.60
   5   3  -4  320.57   20.70
   5  -3   4  325.47   26.90
   5  -3  -4  341.47   21.50
  -5   3  -4  298.87   17.80
  -5  -3   4  263.77   23.60
  -5   3  -4  297.47   17.90
   5   3   4  359.96   22.10
   5   4  -4  135.49   11.30
   5  -4   4  125.09   18.10
  -5   4   4  120.59   14.10
  -5  -4   4  111.29   16.50
   5   4   4  163.98   12.30
  -5   4  -4  120.49   10.10
  -5   4  -4  134.69   10.00
  -5   5   4   94.89   13.90
   5  -5   4   92.19   17.60
   5   5  -4  107.99   10.20
  -5   5  -4   90.69    8.60
  -5  -5   4  109.19   17.80
   5   5   4   92.19   14.80
  -5   5  -4   99.09   10.20
  -5   6   4    2.10    8.90
   5   6  -4    9.70    5.40
  -5  -6   4    3.30   14.80
  -5   6  -4    2.10    5.00
   5   6   4   -1.70   10.30
  -5   6  -4   -0.50    3.50
  -5   7   4    3.80   10.00
   5   7  -4   13.50    6.40
  -5   7  -4   14.60    5.00
   5   7   4    7.70    6.80
  -5   7  -4   13.10    7.00
  -5  -7   4   16.30   16.20
   5   7   4   24.60   11.50
   5   8  -4   13.60    8.30
  -5   8   4   23.80   11.40
   5   8   4   26.10   12.10
  -5  -8   4    8.20   16.90
  -5   8  -4   23.10    8.30
   5   8   4   27.60    9.00
   5   9  -4   60.29   12.10
  -5   9   4   54.69   13.40
   5   9   4   58.69   11.60
  -5   9  -4   55.69   12.00
   5   1  -5  998.70   50.99
   5  -1   5  799.02   54.39
  -5   1   5  789.22   48.10
   5  -1  -5  905.11   50.99
  -5  -1   5  794.02   49.10
   5   1   5  862.11   53.49
  -5   1  -5  768.82   46.20
   5  -2   5  209.58   20.00
   5   2  -5  213.08   13.30
  -5   2   5  165.58   16.30
   5  -2  -5  216.38   14.10
  -5   2  -5  168.28   12.70
   5   2   5  202.18   15.90
  -5  -2   5  178.08   19.70
  -5   3   5  180.28   17.80
   5  -3   5  194.98   22.40
   5   3  -5  214.98   13.90
  -5   3  -5  179.78   12.20
  -5  -3   5  184.98   20.70
   5   3   5  202.18   15.70
  -5   3  -5  193.18   13.50
   5  -3  -5  220.78   14.80
   5  -4   5  158.28   20.80
   5   4  -5  148.99   11.70
  -5   4   5  115.79   15.00
  -5   4  -5  121.69   10.40
  -5   4  -5  118.69   10.00
  -5  -4   5  143.29   18.20
  -5   5   5   23.50   10.50
   5  -5   5    2.00   14.40
   5   5  -5   21.70    5.70
  -5   5  -5   27.40    5.30
  -5   5  -5   38.30    6.20
  -5  -5   5    8.90   14.10
   5   5   5   35.60   12.50
   5  -6   5  395.16   35.70
  -5   6   5  376.46   30.20
   5   6  -5  397.46   26.50
  -5   6  -5  375.46   24.10
   5   6   5  412.26   34.50
  -5   6  -5  382.56   25.50
  -5  -6   5  370.16   35.60
   5   7  -5   52.69    9.30
  -5   7   5   44.10   13.10
   5  -7   5   34.60   16.30
  -5   7  -5   43.70    6.80
  -5   7  -5   61.09    9.80
  -5  -7   5   36.20   18.20
   5   7   5   41.50   13.60
  -5   8   5   18.30   12.00
   5  -8   5   40.30   16.40
   5   8  -5   32.40    9.60
   5   8   5   13.20    8.70
   5   8   5   21.80   12.30
  -5   8  -5   38.60    8.90
  -5  -8   5   12.80   18.00
   5   9  -5   19.90   10.20
  -5   9   5   10.10   11.90
   5   9   5   39.30   10.70
  -5  -9   5    3.30   18.80
  -5   9  -5   22.60   10.70
   5   0   6    4.80    6.00
  -5   0   6   -8.50    9.40
   5   0  -6   -0.80    1.90
   5  -1   6   59.99   11.10
  -5   1   6   50.99   10.70
   5   1  -6   56.89    5.20
  -5   1  -6   48.80    7.30
  -5  -1   6   44.00   12.10
   5   1   6   70.09   10.00
   5  -1  -6   56.89    5.50
   5  -2   6  605.44   43.10
   5   2  -6  679.63   37.50
  -5   2   6  537.15   36.50
   5   2   6  668.23   40.50
   5  -2  -6  624.74   38.10
  -5   2  -6  526.25   32.70
  -5  -2   6  516.85   37.70
   5  -3   6  330.07   29.30
   5   3  -6  329.47   20.00
  -5   3   6  220.48   23.70
  -5   3  -6  273.77   16.50
  -5  -3   6  251.27   26.20
  -5   3  -6  276.77   18.70
   5   3   6  319.67   22.50
   5  -3  -6  306.37   20.80
  -5   4   6   82.29   14.30
   5  -4   6   97.29   19.20
   5   4  -6   96.29    9.10
  -5   4  -6   95.89   10.00
  -5  -4   6   70.79   17.20
  -5   4  -6   85.39    8.20
   5  -5   6    0.00   15.10
   5   5  -6   13.00    5.30
  -5   5   6    6.40   10.40
  -5   5  -6   14.50    5.30
  -5  -5   6    8.50   14.50
  -5   5  -6    8.10    4.90
   5  -6   6   -1.70   15.90
   5   6  -6    4.60    5.10
  -5   6   6   15.60   11.70
  -5   6  -6    9.60    5.50
  -5  -6   6   18.50   16.80
  -5   6  -6    7.60    5.20
   5   6   6   10.10   12.20
   5   7  -6   99.19   12.30
   5  -7   6   71.19   20.30
  -5   7   6   95.19   16.40
  -5  -7   6   77.09   19.50
  -5   7  -6   74.59   10.60
   5   7   6   81.19   18.30
  -5   8   6  127.59   19.20
   5  -8   6  118.59   22.90
   5   8  -6  142.79   15.10
  -5  -8   6  140.69   24.50
   5   8   6  124.69   18.50
  -5   8  -6  131.89   15.40
  -5   9   6   18.50   12.50
   5   9  -6   19.90    9.10
   5   9   6    6.40   13.70
  -5   9  -6   17.20   10.30
  -5  -9   6    6.40   20.00
   5   9   6    8.00    9.60
   5   0  -7    3.40    2.20
   5   0   7    4.60    7.40
  -5   0   7    0.30   10.80
  -5   1   7  190.38   13.50
   5   1  -7  230.58   14.10
   5  -1   7  227.28   21.60
  -5   1   7  204.98   20.00
   5   1   7  201.78   19.10
   5  -1  -7  230.58   14.50
  -5  -1   7  213.48   22.50
  -5   2   7    5.10   10.50
   5   2  -7   15.00    3.20
   5  -2   7    6.20   10.80
   5   2   7    9.40    6.50
   5  -2  -7   18.10    4.30
  -5  -2   7   -2.30   12.60
  -5   2  -7   12.50    5.70
   5   3  -7  152.58   11.00
  -5   3   7  136.39   18.00
   5  -3   7  128.49   21.80
  -5   3  -7  132.19   12.90
   5  -3  -7  140.59   12.30
  -5  -3   7  120.99   19.80
   5   3   7  178.68   15.50
   5   4  -7   42.80    6.10
   5  -4   7   41.30   16.70
  -5   4   7   26.00   12.50
  -5   4  -7   45.00    5.90
  -5  -4   7   33.80   15.80
   5   4   7   32.90    8.70
  -5   4  -7   28.40    6.80
   5  -5   7   23.50   17.70
  -5   5   7   18.90   12.30
   5   5  -7   25.20    6.00
  -5   5  -7   25.70    5.40
  -5  -5   7   -6.50   14.60
  -5   5  -7   25.10    6.40
  -5   6   7   53.79   14.10
   5   6  -7   60.49    8.40
   5  -6   7   66.39   18.90
  -5  -6   7   64.29   17.60
  -5   6  -7   62.49    8.50
  -5   6  -7   61.09    9.50
   5   6   7   43.40   15.80
   5   7  -7   93.49   11.60
  -5   7   7   98.59   18.30
   5  -7   7   78.19   20.90
   5   7   7  114.89   19.50
  -5   7  -7   97.49   12.00
  -5  -7   7   81.69   21.90
   5  -8   7   -5.70   17.50
  -5   8   7    8.90   12.50
   5   8  -7   12.30    6.60
   5   8   7   -2.80   15.80
  -5   8  -7    4.30    6.80
  -5  -8   7   23.90   18.40
  -5   0   8    3.60   12.90
   5   0   8   11.70    8.80
   5   1  -8    3.30    2.40
  -5   1   8    1.70    3.60
   5  -1   8   -8.40    9.30
   5   1   8   -6.60    7.30
  -5  -1   8   11.90   14.70
   5  -1  -8    5.10    3.10
  -5   2   8   35.40   13.70
   5  -2   8   42.50   14.20
   5   2  -8   40.50    5.00
   5   2   8   45.30   10.50
   5  -2  -8   49.20    6.60
  -5  -2   8   38.70   16.00
   5  -3   8  130.89   21.80
   5   3  -8  125.39    9.70
  -5   3   8  109.89   18.30
   5   3   8  110.79   14.40
   5  -3  -8  125.49   12.10
  -5  -3   8  118.99   21.00
  -5   3  -8  126.79   13.60
  -5   4   8  196.48   22.80
   5   4  -8  177.58   13.00
   5  -4   8  179.58   25.70
  -5  -4   8  172.78   24.80
  -5   4  -8  145.49   15.00
  -5   4  -8  153.88   11.70
  -5   5   8   51.39   15.70
   5   5  -8   62.79    8.00
   5  -5   8   49.60   19.90
  -5  -5   8   51.09   18.20
  -5   5  -8   65.99    8.00
  -5   5  -8   54.79    9.40
  -5   6   8   93.09   18.70
   5   6  -8   87.39   10.40
   5  -6   8   92.59   21.00
  -5   6  -8   89.19   11.40
  -5   6  -8  112.39   11.20
  -5  -6   8   73.69   20.30
   5   6   8  110.19   20.80
   5  -7   8    2.30   18.00
  -5   7   8    7.60   13.00
   5   7  -8    1.50    6.30
   5   7   8    4.30   14.40
  -5  -7   8    8.10   17.50
  -5   7  -8   -0.30    6.20
   5  -8   8   49.60   21.70
   5   8  -8   94.79   12.10
  -5   8   8  116.19   20.20
  -5   8  -8   76.69   12.70
  -5  -8   8   83.39   21.90
   5   8   8  118.79   22.40
  -5   0   9  -13.90   13.80
   5   0  -9    3.20    2.60
   5   0   9    2.30   10.20
   5   1  -9  175.38   12.20
   5  -1   9  180.88   23.60
   5  -1  -9  192.78   13.30
   5   1   9  195.38   21.90
  -5  -1   9  248.68   28.80
   5   2  -9   74.89    6.90
  -5   2   9   92.19   17.90
   5  -2   9   75.29   17.50
  -5  -2   9   67.89   19.60
   5   2   9   62.59   12.70
   5  -2  -9   77.69    9.00
  -5   3   9   71.29   18.20
   5   3  -9   71.09    7.20
   5  -3   9   44.20   17.00
  -5  -3   9   49.20   20.10
   5   3   9   79.99   13.40
   5  -3  -9   85.39   10.00
  -5   4   9    3.70   13.50
   5   4  -9   10.60    4.20
   5  -4   9   23.40   15.50
  -5  -4   9    1.90   16.30
  -5   5   9   44.10   15.10
   5  -5   9   43.50   19.20
   5   5  -9   55.19    7.50
  -5  -5   9   31.10   17.50
  -5   5  -9   40.40    8.70
  -5   6   9   20.70   13.10
   5   6  -9    4.50    4.40
   5  -6   9    5.60   16.10
  -5  -6   9   -7.10   15.30
   5   6   9    9.50   17.50
   5   7  -9   94.09   11.90
   5  -7   9   95.29   23.50
  -5   7   9   90.39   21.00
  -5  -7   9  106.99   23.30
   5   7   9  130.09   24.70
   5   0 -10    0.40    3.20
   5   0  10    8.10   12.20
  -5   0  10   -3.20   16.50
   5  -1  10   86.09   17.80
   5   1 -10   83.59    7.60
  -5   1  10   94.59   19.10
   5  -1 -10  104.19    9.50
  -5  -1  10  111.79   22.80
   5   1  10   84.69   16.00
   5  -2  10   -6.60   13.70
  -5   2  10    3.20    5.00
  -5   2  10   -2.20   14.30
   5   2 -10    3.50    2.80
  -5  -2  10   12.20   15.80
   5   2  10    7.50   10.50
   5  -2 -10   12.40    4.90
   5   3 -10   87.19    7.80
   5  -3  10   84.39   21.00
  -5   3  10   56.19   18.60
   5  -3 -10   93.29   11.10
   5   3  10  103.99   16.20
  -5  -3  10   83.89   21.10
   5   4 -10   29.90    5.40
   5  -4  10   46.50   17.20
  -5   4  10   56.09   16.40
  -5  -4  10   27.90   18.30
   5  -5  10  -12.10   17.20
  -5   5  10   30.50   16.40
   5   5 -10   17.50    4.90
  -5  -5  10   23.60   17.80
   5  -6  10   43.00   19.40
  -5   6  10   51.49   18.00
   5   6 -10   43.60    7.30
   5   6  10   78.19   23.60
  -5  -6  10   38.20   19.50
   5   7 -10   -1.10    6.20
  -5   7  10    6.30   15.70
   5  -7  10    4.90   20.00
   5   7  10    7.00   19.50
  -5  -7  10   44.00   18.60
   5   0  11    5.10   11.40
   5   0 -11    4.80    3.60
  -5   0  11   21.90   16.20
   5  -1  11   19.60   13.00
  -5   1  11    1.80   15.60
   5   1 -11    9.40    3.70
   5   1  11   16.80   12.60
   5  -1 -11   15.50    4.90
  -5  -1  11   27.10   19.20
  -5   2  11   61.69   19.60
   5   2 -11   46.20    5.90
   5  -2  11   53.99   17.80
   5  -2 -11   66.09    8.90
  -5  -2  11   81.69   20.80
   5   2  11   61.39   15.00
  -5   3  11   46.40    8.10
  -5   3  11   69.19   21.10
   5  -3  11   44.90   19.00
   5   3 -11   36.30    5.60
  -5  -3  11   43.20   21.20
   5  -3 -11   63.69   10.10
   5  -4  11   27.00   16.10
  -5   4  11   18.70   15.90
   5   4 -11    2.70    3.90
  -5  -4  11    7.00   17.20
  -5   5  11   32.70   18.20
   5  -5  11   23.30   19.30
   5   5 -11    3.90    4.10
  -5  -5  11    3.10   16.50
   5  -6  11   23.70   17.60
  -5   6  11    7.50   17.00
   5   6 -11    6.90    5.20
   5   6  11    4.10   19.30
  -5  -6  11  -20.00   18.30
   5   0  12   31.20   14.10
  -5   0  12    3.70   18.00
   5  -1  12    6.90   15.10
  -5   1  12    6.80   17.30
  -5  -1  12   33.30   18.60
   5   1  12   30.30   12.90
  -5   2  12   34.90   20.80
   5  -2  12   44.30   19.20
   5   2  12   30.00   14.50
  -5  -2  12   76.89   22.10
   5  -3  12   49.90   18.90
  -5   3  12   41.70   22.10
  -5  -3  12   62.69   22.50
   5   3  12   63.39   14.90
   5  -4  12   46.50   19.90
  -5   4  12   79.49   21.20
  -5  -4  12   43.80   22.40
  -5   5  12   20.00   18.10
   5  -5  12   29.30   19.70
  -5  -5  12   18.20   19.70
   5   0  13   27.40   16.20
  -5   0  13  -20.90   23.00
  -5   0  13    5.70   17.80
  -5   1  13  -17.80   19.20
   5  -1  13   26.10   15.90
  -5  -1  13  -12.20   21.30
   5   1  13   26.00   15.70
   5  -2  13   22.70   18.60
  -5   2  13   31.80   19.50
  -5  -2  13   54.79   21.70
   5   2  13   46.50   15.10
   5  -3  13   20.50   20.10
  -5   3  13  -15.50   21.20
  -5  -3  13    9.00   22.90
   5   3  13   38.80   17.50
   5   0  14   10.70   17.80
  -5   0  14  -13.50   20.40
  -5   0  14   49.20   23.30
  -5   1  14    0.60   20.50
  -6   0   0 1818.42  107.29
   6   0   0 2674.63  148.59
  -6   0   0 2033.00  107.19
   6  -1   0  628.24   34.60
  -6  -1   0  443.06   24.60
   6   1   0  590.64   34.50
  -6   1   0  418.96   25.10
   6   2   0  222.38   13.80
  -6   2   0  148.79   10.80
  -6   3   0   11.90    3.80
   6   3   0   33.20    4.40
  -6   4   0  436.56   27.00
   6   4   0  488.75   29.70
  -6   5   0  196.38   15.20
   6   5   0  208.78   15.40
  -6   6   0   51.29    8.00
   6   6   0   45.80    6.80
   6   6   0  105.69   10.50
   6   7   0   34.70    8.10
  -6   7   0   56.09    8.80
   6   8   0    5.50    6.60
  -6   8   0    2.50    5.90
  -6   9   0   93.89   10.60
   6   9   0  108.99   15.00
   6  10   0    2.40   10.10
   6   0   1  380.56   22.40
   6   0  -1  416.56   22.70
  -6   0   1  283.27   18.00
  -6   0  -1  331.17   17.80
  -6   0   1  298.17   17.90
   6   0   1  401.36   23.70
  -6  -1  -1  435.16   25.10
   6  -1   1  598.14   32.40
   6   1  -1  549.45   31.30
  -6   1   1  437.16   25.50
   6  -1   1  539.35   31.20
   6  -1  -1  527.85   31.30
   6   1   1  535.95   31.20
  -6   1  -1  415.96   24.60
  -6   2   1  151.38   11.60
   6   2  -1  180.38   11.60
   6   2   1  188.78   11.50
  -6   2  -1  138.89    9.40
   6  -2  -1  169.08   11.70
  -6   3   1  113.29   10.40
   6   3  -1  127.19    9.50
   6   3   1  135.29    9.80
  -6   3  -1  118.29    8.60
   6   4  -1   29.90    4.90
  -6   4   1   24.70    6.10
  -6   4  -1   22.50    4.20
   6   4   1   16.80    6.60
   6   4   1   30.70    5.40
   6   5  -1    5.30    4.00
  -6   5   1    0.90    5.30
   6   5   1    1.50    4.10
   6   5   1    1.30    6.30
  -6   5  -1    1.40    3.80
  -6   6   1  367.96   25.70
   6   6  -1  375.96   24.90
   6   6   1  381.56   25.30
  -6   6  -1  377.66   23.80
   6   6   1  354.46   25.00
   6   7  -1   17.20    7.00
  -6   7   1   21.90    8.10
   6   7   1   22.50    7.60
   6   7   1   15.20    7.40
  -6   7  -1   13.10    5.20
  -6   8   1  187.18   16.50
   6   8  -1  194.78   19.00
   6   8   1  191.08   18.60
  -6   8  -1  139.09   13.10
  -6   9   1    3.00    7.60
   6   9  -1   12.10    8.70
  -6   9  -1    2.30    5.30
   6   9   1   15.10    8.70
   6  10  -1   31.20   12.10
  -6  10  -1   46.40   14.50
   6  10   1   59.69   13.30
  -6   0  -2  477.75   26.30
  -6   0   2  458.55   26.80
   6   0   2  565.94   33.90
  -6   0   2  415.66   26.00
   6   0  -2  582.24   32.60
   6   1  -2  570.14   32.20
  -6   1   2  425.36   28.20
  -6  -1  -2  470.05   27.60
   6  -1   2  572.84   33.70
  -6   1  -2  487.05   26.80
  -6  -1   2  455.35   29.40
   6   1   2  555.74   33.10
   6  -1  -2  555.84   32.10
   6   2  -2  204.88   12.70
   6  -2   2  192.98   16.10
  -6   2   2  167.58   13.90
  -6  -2   2  191.28   16.60
   6  -2  -2  209.88   13.00
   6   2   2  195.58   12.70
  -6   2  -2  160.08   10.70
  -6   3   2  464.85   27.80
   6   3  -2  437.66   29.30
   6   3   2  558.64   29.70
  -6   3  -2  409.16   25.20
  -6  -3   2  432.36   29.70
   6   4  -2  174.18   12.40
  -6   4   2  133.09   13.70
   6   4   2  165.98   12.60
  -6  -4   2  165.38   17.90
  -6   4  -2  143.89   10.10
   6   5  -2  595.84   38.50
  -6   5   2  596.14   38.60
   6   5   2  642.34   39.10
   6   5   2  698.03   41.10
  -6  -5   2  585.24   41.00
  -6   5  -2  648.94   36.10
   6   6  -2    9.50    5.40
  -6   6   2   17.60    8.30
   6   6   2   13.50    8.90
  -6   6  -2    8.50    3.90
   6   6   2   15.80    6.00
  -6   7   2    7.60    8.70
   6   7  -2   13.70    6.70
   6   7   2   31.40    8.30
  -6   7  -2   10.80    4.30
   6   7   2   16.70    9.10
  -6   8   2   -3.10    8.00
   6   8  -2   -0.10    6.70
  -6   8  -2   -2.20    4.10
   6   8   2   12.30    7.00
  -6   9   2  118.59   15.60
   6   9  -2  112.19   15.40
  -6   9  -2  156.88   18.70
   6   9   2  136.39   17.10
   6  10  -2   34.80   11.10
  -6  10  -2   54.19   13.50
   6  10   2   20.80   11.30
   6   0  -3 2230.48  124.99
  -6   0   3 1890.11  106.09
   6   0   3 2253.77  126.89
  -6   0  -3 1890.11  105.79
  -6   0   3 1847.42  105.19
  -6   1   3  630.24   35.60
   6  -1   3  723.23   41.70
   6   1  -3  693.33   39.50
  -6  -1   3  563.54   33.90
   6  -1  -3  696.43   39.50
  -6   1  -3  538.45   33.20
   6   1   3  668.73   40.70
  -6  -1   3  574.54   35.70
   6   2  -3  351.66   19.80
  -6   2   3  291.67   20.30
   6  -2   3  373.26   23.60
   6   2   3  321.17   19.60
  -6   2  -3  295.67   17.30
   6  -2  -3  298.77   19.90
   6   2   3  316.57   20.90
  -6  -2   3  240.18   21.60
   6   3  -3  369.66   25.40
   6  -3   3  383.36   29.90
  -6   3  -3  262.17   15.40
   6   3   3  474.55   25.80
   6  -3  -3  466.65   26.20
  -6  -3   3  189.18   21.40
   6   4  -3    4.10    3.20
  -6   4   3    7.30    6.60
   6  -4   3    6.40   10.40
  -6  -4   3   12.50   11.30
   6   4   3   -2.00    3.20
  -6   4  -3    4.60    2.80
   6   5  -3   19.90    5.10
  -6   5   3   24.10    8.80
   6   5   3   16.50    5.50
  -6   5  -3   15.20    3.70
  -6  -5   3   15.30   13.40
   6   5   3   12.70    9.60
  -6   6   3  340.87   26.00
   6   6  -3  458.85   28.20
   6   6   3  360.56   31.70
  -6   6  -3  329.07   21.10
  -6  -6   3  340.17   30.80
   6   6   3  453.95   28.90
  -6   7   3  336.07   25.30
   6   7  -3  289.77   22.40
   6   7   3  345.37   23.50
   6   7   3  297.97   26.30
  -6   7  -3  282.67   19.60
  -6   7  -3  313.37   23.20
   6   8  -3  218.68   19.40
  -6   8   3  206.18   20.80
  -6   8  -3  253.37   20.60
   6   8   3  224.08   23.20
   6   8   3  228.48   20.70
  -6   8  -3  197.58   15.00
  -6   9   3    9.00   10.60
   6   9  -3  104.49   13.90
   6   9   3   63.79   11.80
  -6   9  -3  100.19   13.20
   6   0  -4  132.29    8.50
   6   0   4  132.69   11.90
  -6   0  -4   98.39    9.20
  -6   0   4  109.39    7.90
  -6   0   4   92.29   10.20
   6  -1   4  130.29   12.90
  -6   1   4  112.29   11.60
   6   1  -4  142.39    8.70
  -6  -1   4  106.19   12.60
  -6  -1   4  111.39   10.70
  -6   1  -4   94.29    8.60
   6   1   4  113.99   11.10
   6  -1  -4  133.49    8.80
   6  -2   4  131.69   14.40
  -6   2   4   88.29   11.50
   6   2  -4  126.29    8.40
   6   2   4  103.59   10.30
  -6  -2   4   87.49   12.40
   6  -2  -4  101.19    8.60
  -6   2  -4   93.09    8.00
   6   3  -4  121.59    8.80
   6  -3   4  134.49   16.10
  -6   3   4  113.59   12.80
  -6   3  -4  121.09    9.20
  -6   3  -4   97.39    8.60
  -6  -3   4  105.99   14.80
   6   3   4  105.89   10.30
   6  -3  -4   94.19    9.00
  -6   4   4    3.60    7.50
   6   4  -4   10.00    3.80
   6  -4   4    9.20   11.60
  -6   4  -4    1.40    3.50
  -6   4  -4    5.90    3.40
  -6  -4   4    6.20   12.30
   6   4   4    9.80    5.00
   6  -5   4  202.68   22.90
   6   5  -4  186.18   14.90
  -6   5   4  202.88   19.40
  -6   5  -4  192.68   13.70
  -6   5  -4  205.78   15.10
   6   5   4  226.18   20.70
  -6  -5   4  165.68   21.70
   6   6  -4    2.50    4.80
  -6   6   4    3.40    9.40
   6  -6   4    7.50   14.50
  -6   6  -4    1.60    3.70
   6   6   4    1.90    5.20
  -6  -6   4    6.30   14.90
  -6   6  -4   -0.50    5.00
   6   6   4   -0.10   11.00
  -6   7   4   56.39   12.80
   6   7  -4   50.79    8.60
  -6  -7   4   46.20   17.50
   6   7   4   43.10   14.00
  -6   7  -4   44.40    6.40
   6   7   4   45.00    9.20
  -6   7  -4   56.49    9.60
   6   8  -4   15.40    8.10
  -6   8   4    1.40   10.50
   6   8   4   15.50    7.30
  -6  -8   4    2.20   15.40
  -6   8  -4    5.90    8.00
   6   8   4    3.90   11.70
  -6   8  -4   -0.80    6.40
   6   9  -4  136.99   15.90
  -6   9   4  148.79   18.30
  -6   9  -4  116.19   17.30
   6   9   4  124.09   17.30
   6   0   5  944.41   56.79
  -6   0   5  811.92   49.00
   6   0  -5  956.60   53.79
   6   1  -5  145.29    9.70
  -6   1   5   97.99   12.90
   6  -1   5  138.99   15.20
  -6   1  -5  126.59   10.70
  -6  -1   5  143.29   15.50
   6   1   5  150.68   13.50
   6  -1  -5  149.29    9.80
   6  -2   5  204.08   19.90
  -6   2   5  193.58   18.30
   6   2  -5  241.58   14.00
   6  -2  -5  196.78   14.30
   6   2   5  221.58   16.70
  -6   2  -5  167.18   13.10
  -6  -2   5  178.88   18.40
   6  -3   5  254.97   25.10
   6   3  -5  263.97   17.30
  -6   3   5  234.58   21.20
   6  -3  -5  282.97   18.10
  -6  -3   5  206.88   22.60
  -6   3  -5  246.68   16.20
  -6   3  -5  227.68   14.80
   6   3   5  282.57   19.40
   6   4  -5  432.96   27.00
   6  -4   5  436.36   35.40
  -6   4   5  358.26   29.40
  -6  -4   5  349.67   31.70
  -6   4  -5  423.56   24.80
   6   4   5  447.86   28.50
  -6   4  -5  395.56   24.30
   6   5  -5   18.30    5.40
   6  -5   5   30.10   15.70
  -6   5   5   11.40    9.90
  -6   5  -5   10.80    4.50
  -6  -5   5    7.30   14.90
  -6   5  -5   20.80    5.40
  -6   6   5   62.49   13.00
   6   6  -5   61.39    8.90
   6  -6   5   60.59   17.90
  -6  -6   5   78.39   18.10
   6   6   5   37.40   13.80
  -6   6  -5   49.80    8.40
  -6   6  -5   53.69    7.40
   6   7  -5    6.80    5.70
  -6   7   5    7.20   11.00
  -6   7  -5    2.40    5.80
   6   7   5   -5.00    5.80
  -6  -7   5   11.20   16.70
  -6   7  -5    0.10    4.20
   6   7   5   -5.10   11.60
  -6   8   5   77.69   14.80
   6   8  -5   91.49   12.60
   6   8   5   67.39   12.20
   6   8   5   88.19   16.90
  -6  -8   5   65.49   21.30
  -6   8  -5   82.49   12.60
   6   9  -5   21.80    9.80
  -6   9   5   38.80   13.70
  -6   9  -5   24.80    8.90
   6   9   5   27.50    9.10
  -6   0   6  349.47   27.40
  -6   0   6  362.56   25.90
   6   0  -6  590.34   34.00
   6   1  -6  273.97   16.40
   6  -1   6  260.77   21.90
  -6   1   6  220.38   20.20
  -6   1  -6  207.38   15.80
   6  -1  -6  267.87   16.50
   6   1   6  263.07   20.30
  -6  -1   6  189.08   21.60
   6   2  -6  213.58   13.50
   6  -2   6  236.78   21.30
  -6   2   6  178.08   18.60
  -6  -2   6  202.28   20.60
  -6   2  -6  172.88   14.30
   6  -2  -6  224.58   14.40
   6   2   6  172.98   17.10
  -6   3   6  199.48   21.00
   6   3  -6 1315.47   70.59
  -6  -3   6  258.87   24.80
   6  -3  -6 1157.08   71.19
  -6   4   6   20.90   10.80
   6  -4   6   24.30   15.00
   6   4  -6   14.70    4.30
  -6   4  -6   17.60    5.50
   6   4   6   17.80    6.70
  -6  -4   6   -1.30   13.10
  -6   4  -6   22.00    4.70
  -6   5   6  252.47   24.00
   6  -5   6  264.07   29.10
   6   5  -6  261.47   18.30
  -6   5  -6  247.48   18.10
  -6   5  -6  239.78   17.40
  -6  -5   6  255.37   27.00
   6  -6   6   54.09   17.90
  -6   6  -6  118.99   11.80
  -6  -6   6   51.29   19.40
  -6   6  -6  156.28   12.70
   6   6   6   77.89   16.70
   6  -7   6   11.70   16.10
  -6   7   6   30.60   12.60
   6   7  -6   24.90    7.30
   6   7   6   32.50   13.30
  -6   7  -6    8.10    6.60
  -6   7  -6   18.60    6.20
  -6  -7   6   37.80   18.10
   6   8  -6   10.40    7.30
  -6   8   6   -4.50   11.80
   6  -8   6    8.80   18.30
   6   8   6  -20.30   13.40
  -6  -8   6   21.80   17.80
   6   8   6   -4.20    7.60
  -6   8  -6   -1.80    7.00
   6   9  -6   85.49   14.20
  -6   9   6   94.79   16.00
   6   9   6  104.89   14.40
  -6   9  -6   63.39   12.30
   6   9   6   98.19   19.90
  -6  -9   6   30.30   21.10
   6   0   7  339.87   27.60
  -6   0   7  314.17   27.90
   6   0  -7  398.56   22.60
   6   1  -7   51.19    5.00
  -6   1   7   39.40   12.00
   6  -1   7   42.70   11.60
  -6   1   7   50.09    6.30
  -6  -1   7   35.80   13.90
   6   1   7   46.30   10.10
   6  -1  -7   37.60    4.90
   6   2  -7   24.80    4.00
  -6   2   7   36.20   12.30
   6  -2   7   24.90   11.60
  -6   2  -7   12.70    6.00
   6   2   7   18.60    7.60
   6  -2  -7   29.30    5.10
  -6  -2   7   24.10   14.00
  -6   3   7   17.10   11.90
   6  -3   7    4.60   12.60
   6   3  -7   31.90    4.80
  -6   3  -7   23.70    6.50
  -6  -3   7   28.20   14.80
   6   3   7   29.20    8.30
   6  -3  -7   29.70    5.90
  -6   4   7  257.17   24.70
   6   4  -7  230.68   16.10
   6  -4   7  260.07   28.70
  -6   4  -7  233.78   15.90
   6   4   7  224.18   19.00
  -6  -4   7  253.47   28.00
  -6   4  -7  232.68   18.40
  -6   5   7   13.80   12.00
   6   5  -7   15.40    5.20
   6  -5   7    5.60   16.10
  -6   5  -7   15.80    5.40
  -6   5  -7   13.80    6.50
  -6  -5   7   11.10   14.90
   6   6  -7   14.80    6.20
  -6   6   7   11.90   11.90
   6  -6   7   22.50   16.00
  -6   6  -7   19.80    6.20
  -6   6  -7   21.20    7.10
   6   6   7   14.80   14.30
  -6  -6   7   44.70   17.20
   6  -7   7   17.30   17.40
  -6   7   7    5.80   11.60
   6   7  -7    3.10    6.00
   6   7   7   27.00   15.10
  -6  -7   7   14.50   17.70
  -6   7  -7    9.10    6.50
  -6   8   7   38.80   15.40
   6   8  -7   37.10    8.80
   6  -8   7   34.90   19.70
  -6  -8   7   53.69   21.30
   6   8   7   35.80   17.70
  -6   8  -7   35.80    9.40
   6   8   7   31.10   10.70
  -6   0   8  261.17   26.80
   6   0  -8  249.48   15.50
   6   0   8  231.28   22.50
   6   1  -8   78.39    6.60
  -6   1   8   88.59    9.50
   6  -1   8   72.49   15.10
  -6   1   8   65.29   15.10
  -6  -1   8   89.39   18.90
   6  -1  -8   81.89    7.40
   6   1   8   76.29   13.10
   6   2  -8   83.89    7.40
  -6   2   8   80.49   16.00
   6  -2   8   87.29   16.70
   6   2   8  102.49   14.10
  -6  -2   8   76.89   18.20
   6  -2  -8  102.39    9.70
   6   3  -8  952.10   53.29
   6  -3   8  884.31   61.49
  -6   3   8  825.32   56.29
   6   3   8  907.41   57.39
   6  -3  -8  938.21   54.69
  -6   3  -8  904.31   51.99
  -6  -3   8  783.32   56.69
   6   4  -8  248.98   16.10
   6  -4   8  198.88   26.90
  -6   4   8  184.48   22.90
  -6  -4   8  229.28   26.20
  -6   4  -8  206.08   14.40
   6   4   8  231.18   20.70
  -6   4  -8  235.28   18.40
   6   5  -8   37.20    6.30
   6  -5   8   48.90   17.50
  -6   5   8   25.70   13.00
  -6  -5   8   20.90   15.40
  -6   5  -8   19.80    7.10
  -6   5  -8   34.40    6.30
   6  -6   8   17.20   16.60
   6   6  -8   21.30    6.40
  -6   6   8   28.70   12.50
   6   6   8   23.40   16.30
  -6   6  -8   29.90    8.30
  -6   6  -8   19.20    6.00
  -6  -6   8   25.10   15.80
   6  -7   8   -4.90   17.90
   6   7  -8   -1.30    6.20
  -6   7   8   -1.40   13.90
  -6   7  -8   -6.10    6.20
   6   7   8   -1.50   15.80
  -6  -7   8   21.30   18.70
  -6   8   8   -5.50   12.90
   6   8  -8    8.30    7.90
   6  -8   8   15.60   18.00
  -6  -8   8   12.10   18.40
  -6   8  -8   -8.50    6.90
   6   8   8   37.90   16.40
  -6   0   9  356.46   34.60
   6   0  -9  520.55   30.90
  -6   1   9    0.00   13.00
   6   1  -9    8.30    3.10
   6  -1   9   10.90   11.80
   6  -1  -9    8.40    3.80
   6   1   9   13.40    9.60
  -6  -1   9    8.50   16.70
  -6   2   9  117.79   19.30
   6   2  -9  128.79    9.60
   6  -2   9  121.79   20.40
  -6   2   9   95.69    9.90
  -6  -2   9  117.39   22.00
   6   2   9  132.09   17.20
   6  -2  -9  118.99   11.30
   6  -3   9   56.99   17.40
  -6   3   9   22.20   13.90
   6   3  -9   58.69    6.60
  -6  -3   9   35.10   16.80
   6   3   9   85.69   13.20
   6  -3  -9   65.49    8.40
   6  -4   9   -0.40   14.90
   6   4  -9    5.90    3.80
  -6   4   9    4.50   13.10
  -6   4  -9   -2.10    6.10
  -6  -4   9    0.10   16.10
   6   4   9    7.10    7.70
   6   5  -9   16.30    4.90
  -6   5   9    3.70   13.40
   6  -5   9   29.20   16.80
  -6   5  -9   19.40    8.00
  -6  -5   9   -5.80   16.20
   6  -6   9   59.09   20.00
  -6   6   9   55.29   16.80
  -6  -6   9   48.20   19.30
   6   6   9   99.19   22.00
  -6   7   9   22.60   15.70
   6   7  -9   25.20    6.80
   6  -7   9    1.10   19.00
  -6  -7   9   27.30   18.80
   6   7   9   27.70   20.10
  -6   0  10   23.60   18.60
   6   0 -10   32.30    5.10
   6   0  10   28.60   12.50
   6  -1  10  201.98   25.90
   6   1 -10  198.88   13.80
  -6   1  10  188.18   24.30
   6   1  10  228.48   23.80
  -6  -1  10  248.88   29.40
   6  -1 -10  210.78   15.20
   6  -2  10   28.90   14.80
   6   2 -10   13.90    3.70
  -6   2  10    6.70   14.10
  -6   2  10    6.40    5.20
   6  -2 -10   17.10    5.30
  -6  -2  10    0.80   16.80
   6   2  10    4.10    9.30
  -6   3  10  101.09   20.70
   6   3 -10   81.69    8.00
   6  -3  10   90.39   19.90
   6   3  10   97.79   15.90
  -6  -3  10   97.89   22.40
   6  -3 -10  110.29   11.60
   6   4 -10   49.30    6.50
   6  -4  10   77.49   20.80
  -6   4  10   34.30   17.20
  -6  -4  10   25.70   18.40
   6   4  10   52.49   12.70
   6  -5  10   35.60   18.00
   6   5 -10   24.50    5.50
  -6   5  10   21.00   17.60
  -6  -5  10   21.70   19.60
  -6   6  10   10.20   15.70
   6   6 -10   -3.30    4.60
   6  -6  10   20.30   17.80
  -6  -6  10   19.20   18.10
   6   6  10    7.10   17.50
  -6   7  10   45.20   19.40
   6   7 -10   12.20    7.50
   6  -7  10   21.00   21.60
   6   7  10    1.20   21.40
  -6  -7  10   27.80   20.50
   6   0 -11   56.39    6.90
   6   0  11   71.39   17.30
  -6   0  11   45.50   21.20
  -6   0  11   54.09   17.30
   6  -1  11   28.30   13.80
  -6   1  11    9.20   16.40
   6   1 -11   27.30    4.80
   6   1  11   35.80   13.20
   6  -1 -11   28.40    6.00
  -6  -1  11   50.79   21.20
   6  -2  11  149.88   24.70
  -6   2  11  155.58   25.40
   6   2 -11  125.79   10.20
  -6  -2  11  223.28   29.90
   6   2  11  140.79   20.10
   6  -2 -11  149.39   13.20
  -6   3  11    7.10    5.30
  -6   3  11  -20.10   15.90
   6   3 -11    2.40    3.60
   6  -3  11   -2.90   14.00
   6   3  11    4.00   10.20
  -6  -3  11    7.20   17.90
   6  -3 -11    5.10    6.20
   6   4 -11  130.19   11.00
   6  -4  11  167.68   27.20
  -6   4  11  174.18   27.40
  -6  -4  11  122.09   25.70
   6  -5  11   -4.40   18.40
  -6   5  11   -8.10   17.00
   6   5 -11    4.80    4.80
  -6  -5  11  -18.30   18.10
   6  -6  11   43.70   19.70
  -6   6  11   22.20   15.90
   6   6 -11   21.40    6.00
   6   6  11    0.80   19.40
  -6  -6  11   -9.90   18.40
   6   0 -12  134.19   12.20
  -6   0  12  138.29   27.20
   6   0  12  196.98   26.10
  -6   0  12  123.09   22.20
   6   1 -12   35.00    5.60
   6  -1  12   38.60   15.80
  -6   1  12   70.19   20.10
  -6  -1  12   71.69   23.20
   6   1  12   47.90   16.00
   6  -1 -12   39.40    7.50
  -6   2  12   11.10   18.90
   6   2 -12   21.90    4.80
   6  -2  12   56.69   18.30
   6  -2 -12   24.00    7.40
  -6  -2  12   13.20   20.10
   6   2  12   26.50   14.10
   6   3 -12   37.30    6.00
   6  -3  12   32.90   18.50
  -6   3  12   76.69   22.70
   6  -3 -12   68.59   12.10
  -6  -3  12   46.40   22.60
   6   3  12   69.19   15.30
   6   4 -12   23.90    6.00
   6  -4  12   52.49   19.20
  -6   4  12   44.70   23.40
  -6  -4  12   23.40   21.60
   6   5 -12    8.50    7.30
  -6   5  12  -13.80   20.50
   6  -5  12   13.80   21.40
  -6  -5  12   27.20   21.90
  -6   0  13  144.89   25.10
   6   0  13  194.38   27.90
  -6   0  13  177.38   29.10
  -6   1  13   22.40   20.80
   6  -1  13   34.90   17.70
   6   1  13   71.39   17.10
  -6  -1  13   35.10   18.80
  -6  -1  13   42.30   21.00
  -6   2  13   15.00   22.60
   6  -2  13   12.20   17.00
  -6  -2  13   19.00   22.50
   6   2  13   29.90   15.80
  -6   3  13   49.50   21.90
   6  -3  13   22.60   18.00
   6   3  13   21.40   15.20
  -6  -3  13   -7.60   21.80
  -7   0   0  127.09    8.40
  -7  -1   0   43.20    3.80
  -7   1   0   40.30    4.40
   7  -1   0   50.79    4.30
   7   1   0   54.69    4.30
   7   2   0 1332.57   75.79
   7  -2   0 1355.56   75.89
  -7   2   0 1170.08   66.39
  -7   3   0    8.10    3.80
   7   3   0   15.30    3.50
  -7   4   0   77.29    8.30
   7   4   0  112.89    9.50
   7   5   0   16.90    4.90
  -7   5   0    2.00    5.00
   7   6   0   11.30    5.70
  -7   6   0    9.60    6.10
   7   7   0  420.96   28.80
  -7   7   0  415.76   27.80
  -7   8   0  101.79   11.10
   7   8   0  143.79   16.00
  -7   9   0   22.90    6.90
   7   9   0   33.00   10.30
   7  10   0    2.80   10.00
  -7   0  -1    2.10    1.90
   7   0   1    2.30    1.00
  -7   0   1    1.70    2.30
  -7   0   1   -4.00    2.50
   7   0  -1    1.90    1.30
   7   0   1   -1.20    3.00
   7   1  -1  588.34   36.00
   7  -1   1  682.73   36.10
  -7  -1  -1  477.05   27.90
  -7   1   1  482.55   28.50
   7   1   1  639.04   35.90
   7  -1  -1  630.94   36.10
  -7   1  -1  475.95   27.50
  -7   2   1  160.58   12.90
   7   2  -1  236.38   14.60
   7   2   1  236.88   14.50
   7  -2  -1  230.08   14.60
  -7   2  -1  181.88   11.20
   7   3  -1  336.07   19.70
  -7   3   1  258.37   17.60
  -7   3  -1  251.87   15.90
   7   3   1  297.77   19.50
   7   4  -1   10.90    3.70
  -7   4   1   25.50    6.00
   7   4   1   14.00    4.00
  -7   4  -1   21.10    4.40
  -7   5   1  153.98   14.70
   7   5  -1  191.78   14.10
   7   5   1  176.18   16.30
  -7   5  -1  174.48   12.90
   7   5   1  179.88   14.30
  -7   6   1   83.09   11.00
   7   6  -1   87.69   10.50
   7   6   1   97.69   11.10
   7   6   1   84.69   10.70
  -7   6  -1   87.69    9.10
   7   7  -1   35.80    7.90
  -7   7   1   19.70    8.30
   7   7   1   30.60    8.20
  -7   7  -1   16.70    5.60
   7   8  -1  125.89   14.60
  -7   8   1   92.39   11.50
   7   8   1  116.89   14.60
  -7   8  -1   87.09    9.30
   7   9  -1   22.40   10.50
  -7   9   1   17.10    9.40
   7   9   1   29.00   10.00
  -7   9  -1   17.90    6.00
   7  10  -1   22.30   11.20
  -7  10  -1   26.90   13.70
   7  10   1   20.70   10.80
  -7   0   2   -3.60    3.60
  -7   0  -2    0.40    2.10
   7   0  -2    2.00    1.30
  -7   0   2   -1.40    1.90
   7   0   2    2.70    3.30
  -7   1   2  526.65   32.10
   7  -1   2  640.94   36.50
   7   1  -2  572.04   34.80
  -7  -1  -2  514.75   31.50
  -7   1  -2  546.65   30.90
   7   1   2  636.74   35.90
  -7  -1   2  544.95   33.00
   7  -1  -2  595.84   34.70
  -7   2   2  325.97   21.60
   7   2  -2  419.76   24.70
  -7  -2   2  356.86   23.30
   7  -2  -2  418.56   25.00
   7   2   2  421.56   24.60
  -7   2  -2  316.37   19.60
   7   3  -2  453.35   26.90
  -7   3   2  328.97   23.80
  -7   3  -2  368.96   21.70
   7  -3  -2  432.86   27.10
   7   3   2  453.55   26.90
  -7  -3   2  390.46   26.00
   7   4  -2   40.40    5.80
  -7   4   2   57.89    8.90
   7   4   2   55.39    6.70
  -7  -4   2   50.89   11.10
  -7   4  -2   43.10    5.10
   7   5  -2    4.90    3.80
  -7   5   2   11.00    7.10
  -7   5  -2   11.70    3.80
   7   5   2    4.90    8.00
   7   5   2    5.70    4.20
   7   6  -2    3.60    4.80
  -7   6   2    5.80    7.40
   7   6   2    1.30    4.70
  -7   6  -2    5.50    4.00
   7   6   2    0.70    9.00
  -7   7   2    1.40    8.40
   7   7  -2   13.40    6.20
   7   7   2   12.40    6.70
  -7   7  -2    8.50    4.40
   7   7   2   19.10    8.80
  -7   8   2   76.09   12.00
   7   8  -2   51.19    9.80
   7   8   2   70.09   11.60
  -7   8  -2   46.40    6.70
   7   9  -2   34.10    9.60
  -7   9   2    3.70    8.90
   7   9   2   21.20    9.50
  -7   9  -2    7.70    7.10
  -7   9  -2   -6.80    9.20
   7  10  -2   24.50   10.60
   7  10   2   31.40   11.50
  -7  10  -2   44.20   13.70
  -7   0  -3   -2.40    2.90
  -7   0   3    2.00    2.20
   7   0   3   -1.80    4.00
   7   0  -3   -0.20    1.40
  -7   0   3   -5.40    5.10
   7  -1   3 2503.35  136.29
  -7   1   3 2168.08  119.09
  -7  -1  -3 2070.19  118.69
   7   1  -3 2423.76  134.39
  -7  -1   3 2094.39  117.89
   7  -1  -3 2388.56  134.39
  -7   1  -3 2038.90  117.89
   7   1   3 2310.77  135.59
  -7  -1   3 2139.29  119.49
   7   2  -3   49.90    5.00
   7  -2   3   43.40    8.70
  -7   2   3   42.00    7.40
   7   2   3   44.60    6.20
  -7  -2   3   44.00   10.30
   7   2   3   54.99    5.10
   7  -2  -3   50.49    5.50
   7  -3   3  581.64   38.60
  -7   3   3  501.55   32.90
   7   3  -3  595.14   34.70
  -7   3  -3  539.15   30.40
   7   3   3  580.94   34.70
  -7  -3   3  491.45   34.80
   7  -3  -3  599.04   35.20
  -7   4   3   73.79   10.50
   7   4  -3   83.69    8.30
  -7  -4   3   46.30   13.00
  -7   4  -3   50.49    5.60
   7   4   3   69.49    7.80
  -7   5   3  272.07   22.20
   7   5  -3  321.17   20.70
  -7   5  -3  270.67   17.50
   7   5   3  287.37   20.60
  -7  -5   3  275.07   27.30
   7   5   3  309.97   25.40
   7   6  -3   31.10    6.70
  -7   6   3   37.50   10.40
   7   6   3   26.80   10.80
  -7   6  -3   31.60    5.40
   7   6   3   34.80    7.30
  -7  -6   3   29.70   15.00
   7   7  -3   21.30    7.10
  -7   7   3    8.30    9.20
   7   7   3   18.70    7.60
  -7   7  -3   14.10    4.50
   7   7   3   39.10   10.70
   7   8  -3  147.29   16.30
  -7   8   3  164.58   17.50
   7   8   3  180.78   18.10
  -7   8  -3  172.28   18.10
  -7   8  -3  136.39   12.10
  -7   9   3   -1.40    9.00
   7   9  -3   -1.00    7.80
  -7   9  -3    3.20    8.10
   7   9   3    8.80    8.30
   7   0   4   -2.50    4.00
  -7   0   4    2.90    2.90
  -7   0  -4   -6.20    2.70
   7   0  -4   -1.00    1.50
  -7   0   4   -4.30    5.80
   7  -1   4   46.10    8.40
  -7   1   4   36.60    8.00
   7   1  -4   42.60    4.30
  -7  -1   4   31.70    6.70
  -7  -1   4   38.00    9.40
   7   1   4   43.80    7.10
   7  -1  -4   41.90    4.30
  -7   1  -4   29.70    4.70
   7  -2   4   34.10    9.50
   7   2  -4   46.90    4.80
  -7   2   4   17.50    7.30
   7  -2  -4   48.70    5.20
   7   2   4   37.50    6.60
  -7  -2   4   30.00   10.30
  -7   2  -4   41.10    5.10
  -7   3   4  182.28   17.30
   7  -3   4  210.78   20.70
   7   3  -4  219.88   14.70
   7   3   4  229.18   16.40
  -7  -3   4  189.28   20.80
  -7   3  -4  180.68   12.80
   7   3   4  221.68   14.70
   7  -3  -4  231.98   15.30
   7   4  -4   20.20    4.60
  -7   4   4   21.20    8.70
   7  -4   4    9.70   11.80
  -7  -4   4    2.90   12.40
   7   4   4   16.40    4.60
   7   4   4   13.60    5.60
  -7   4  -4   10.40    3.90
   7  -5   4   14.70   14.30
   7   5  -4   14.70    5.30
  -7   5   4   25.80    9.00
  -7   5  -4    5.60    4.80
   7   5   4   13.80    5.30
  -7   5  -4   14.20    4.20
  -7  -5   4   17.00   14.40
   7   6  -4    0.80    4.50
   7  -6   4    2.70   14.50
  -7   6   4   10.80    9.80
   7   6   4    3.00    5.30
  -7   6  -4    0.40    3.90
   7   6   4    3.80   11.60
  -7  -6   4  -15.70   15.10
  -7   6  -4    6.50    5.70
   7   7  -4  119.89   13.20
  -7   7   4   90.59   14.00
  -7  -7   4  101.99   19.30
  -7   7  -4   83.09    8.90
  -7   7  -4  111.59   12.80
   7   7   4  105.49   16.10
   7   7   4  107.09   13.00
   7   8  -4   11.50    8.30
  -7   8   4    0.60    9.90
   7   8   4   14.00   10.90
  -7   8  -4    5.30    4.60
   7   8   4    9.00    8.20
  -7   8  -4   11.40    7.60
   7   9  -4    1.20    9.00
  -7   9   4  -10.70   10.40
  -7   9  -4   14.80    9.20
   7   9   4    4.90    7.90
   7   0  -5    1.50    1.80
   7   0   5    1.40    5.00
  -7   0  -5    2.20    4.10
  -7   0   5   -1.00    6.90
  -7   1   5  449.56   29.30
   7   1  -5  579.24   31.90
   7  -1   5  537.85   35.80
   7  -1  -5  569.64   32.00
   7   1   5  502.15   34.70
  -7  -1   5  381.26   27.20
  -7   1  -5  411.26   26.40
  -7  -1   5  448.76   30.00
  -7   2   5  475.15   31.30
   7  -2   5  577.54   38.30
   7   2  -5  569.64   33.40
  -7   2  -5  443.56   27.90
   7  -2  -5  578.84   33.90
   7   2   5  567.44   35.60
  -7  -2   5  437.46   32.10
   7  -3   5  257.97   23.80
   7   3  -5  258.67   17.00
  -7   3   5  218.08   21.10
   7  -3  -5  270.17   17.70
   7   3   5  272.27   19.30
  -7   3  -5  251.37   16.40
  -7  -3   5  212.18   22.80
   7   4  -5  252.17   17.00
  -7   4   5  245.18   21.90
   7  -4   5  249.97   27.00
   7   4   5  256.77   19.00
  -7   4  -5  244.18   16.10
  -7  -4   5  220.98   24.00
  -7   4  -5  198.28   15.20
  -7   5   5  109.79   15.30
   7   5  -5  132.89   11.90
   7  -5   5  123.49   20.80
   7   5   5  141.89   13.90
  -7   5  -5  130.59   11.20
  -7   5  -5  120.29   11.40
  -7  -5   5  112.49   19.50
   7   6  -5   25.70    6.90
  -7   6   5   25.60   10.70
   7  -6   5   50.59   17.30
  -7   6  -5   36.10    7.10
   7   6   5   28.50    7.50
   7   6   5   42.80   13.30
  -7   6  -5   24.50    5.60
  -7  -6   5   26.30   16.70
   7   7  -5  157.18   15.40
  -7   7   5  160.58   18.30
   7   7   5  109.29   18.10
  -7   7  -5  147.19   15.10
   7   7   5  136.59   15.40
  -7   7  -5  113.19   11.80
  -7  -7   5  130.49   22.70
  -7   8   5    3.10    9.90
   7   8  -5   -0.40    6.90
   7   8   5   23.50   11.40
  -7   8  -5    5.20    6.90
  -7  -8   5  -12.00   17.00
   7   8   5   11.90    6.50
  -7   9   5   -0.70   11.50
   7   9  -5    2.10    8.60
   7   9   5   -0.60    8.00
  -7   9  -5   -0.60    8.90
   7   0  -6    2.30    2.10
  -7   0   6    3.10    7.60
   7   0   6    3.50    6.10
   7  -1   6    4.50    7.40
  -7   1   6    2.10    8.40
   7   1  -6    7.20    2.60
  -7   1  -6    1.10    4.50
  -7  -1   6   -0.20   10.30
   7  -1  -6    8.80    2.60
   7   1   6    4.40    5.90
  -7  -1   6    4.80    8.00
   7  -2   6  845.92   53.59
  -7   2   6  738.03   45.50
   7   2  -6  863.01   48.10
   7   2   6  781.62   51.19
  -7   2  -6  689.63   42.00
  -7  -2   6  657.63   45.60
   7  -2  -6  858.21   48.80
   7   3  -6  167.48   11.80
  -7   3   6  142.29   17.20
   7  -3   6  166.68   21.10
   7   3   6  168.98   15.50
   7  -3  -6  167.28   12.80
  -7   3  -6  151.18   13.20
  -7  -3   6  149.69   19.20
  -7   4   6   44.50   12.70
   7  -4   6   63.39   17.70
   7   4  -6   62.89    7.70
  -7  -4   6   57.49   15.90
  -7   4  -6   64.59    7.00
   7   4   6   82.19   10.70
  -7   4  -6   66.49    8.30
   7  -5   6   46.20   17.00
  -7   5   6   41.60   12.60
   7   5  -6   45.10    7.30
  -7  -5   6   27.90   17.20
  -7   5  -6   43.90    7.20
  -7   5  -6   47.70    7.30
   7   5   6   48.40    9.40
   7  -6   6   90.19   19.50
  -7   6   6  104.29   15.70
   7   6  -6   75.49   10.30
   7   6   6   91.09   17.10
  -7   6  -6   86.29   10.10
  -7  -6   6   70.29   19.30
  -7   6  -6   93.99   10.60
   7  -7   6    1.00   15.70
  -7   7   6   11.80   12.40
   7   7  -6   17.80    6.70
  -7   7  -6    5.80    5.90
  -7  -7   6    6.70   16.80
  -7   7  -6   14.50    7.10
   7   7   6   13.10   13.80
   7   7   6    8.60    7.20
   7   8  -6   95.49   12.60
   7  -8   6   75.29   21.40
  -7   8   6  103.99   17.40
  -7  -8   6   83.09   23.20
   7   8   6  113.59   20.80
  -7   8  -6   98.19   13.20
   7   8   6  102.59   13.60
  -7   9   6   -7.00   12.20
   7   9  -6   16.10    8.60
  -7   9  -6    2.40    8.90
   7   9   6    4.70    9.80
  -7  -9   6  -24.80   18.70
   7   0  -7  118.89    8.70
  -7   0   7   49.20   11.30
  -7   1   7  186.98   19.20
   7   1  -7  198.78   12.30
  -7   1   7  160.78   12.60
   7  -1   7  178.78   19.60
  -7  -1   7  170.78   17.00
  -7  -1   7  207.58   22.00
   7  -1  -7  191.18   12.60
   7   1   7  167.08   17.60
   7   2  -7   43.80    5.20
   7  -2   7   47.60   13.40
  -7   2   7   35.50   11.70
   7  -2  -7   48.00    6.30
  -7  -2   7   34.70   14.60
   7   2   7   44.40    9.40
  -7   2  -7   37.60    7.80
   7   3  -7  242.38   15.40
   7  -3   7  252.37   25.70
  -7   3   7  191.58   20.90
   7   3   7  214.58   19.50
  -7  -3   7  233.38   24.00
  -7   3  -7  190.68   16.50
   7  -3  -7  227.68   16.60
  -7   4   7    3.50   10.30
   7   4  -7   14.30    4.80
   7  -4   7   16.50   15.20
  -7   4  -7   11.60    5.60
   7  -4  -7   21.80    6.30
  -7  -4   7   21.20   14.90
   7   4   7   17.60    7.40
  -7   4  -7   15.30    4.50
   7  -5   7   35.30   17.30
  -7   5   7   40.50   12.30
   7   5  -7   60.09    7.90
  -7  -5   7   27.30   16.40
  -7   5  -7   38.40    8.10
  -7   5  -7   47.40    7.00
   7  -6   7   -2.40   16.30
   7   6  -7    8.60    5.60
  -7   6   7  -10.90   10.70
   7   6   7    1.00   13.30
  -7   6  -7   14.00    5.70
  -7  -6   7    5.80   15.60
  -7   6  -7   14.40    6.20
   7  -7   7  108.99   23.50
  -7   7   7   97.19   18.40
   7   7  -7  183.58   15.60
  -7   7  -7  131.09   19.00
  -7   7  -7  179.68   14.90
   7   7   7  166.48   16.90
   7   7   7  123.49   22.90
  -7  -7   7   98.69   22.80
   7  -8   7   12.40   17.10
   7   8  -7    7.50    7.40
  -7   8   7   -9.30   12.40
   7   8   7   -1.60   13.80
  -7  -8   7   -1.90   18.20
  -7   8  -7   -3.90    7.40
   7   8   7    4.80    7.20
   7   0  -8   -0.10    2.40
   7   0   8   -4.50    7.40
  -7   0   8   -6.00   10.70
   7  -1   8   21.00   11.50
   7   1  -8   14.00    3.30
  -7   1   8   17.50   12.20
  -7   1   8   12.10    5.00
  -7  -1   8   30.70   14.80
   7   1   8   14.50    8.70
   7  -1  -8   12.10    3.50
   7   2  -8  202.58   12.90
  -7   2   8  159.28   20.40
   7  -2   8  177.98   22.90
   7   2   8  179.78   19.00
  -7  -2   8  172.08   22.50
  -7   2  -8  175.58   16.30
   7  -2  -8  185.28   14.00
   7   3  -8   27.50    4.50
   7  -3   8   17.90   14.90
  -7   3   8   15.50   13.00
  -7   3  -8   19.80    7.10
   7   3   8   11.20    8.10
   7  -3  -8   24.50    5.90
  -7  -3   8   23.80   15.60
   7   4  -8  249.68   16.60
   7  -4   8  261.17   29.80
  -7   4   8  256.07   25.00
  -7  -4   8  189.48   27.10
   7   4   8  221.18   20.90
   7  -4  -8  241.78   18.50
  -7   4  -8  209.08   18.30
   7  -5   8   -5.50   14.80
   7   5  -8   -1.20    4.40
  -7   5   8   13.50   12.70
  -7   5  -8    1.80    5.70
  -7   5  -8    1.80    4.50
  -7  -5   8  -10.60   14.50
  -7   6   8   61.09   16.00
   7  -6   8  100.49   22.60
   7   6  -8   71.29    9.70
   7   6   8   74.89   19.90
  -7   6  -8   67.49    9.40
  -7   6  -8   82.89   11.10
  -7  -6   8   71.49   20.50
   7   7  -8   19.80    7.00
  -7   7   8   31.00   14.50
   7  -7   8    9.20   19.30
  -7  -7   8   -2.30   17.20
   7   7   8   -3.60   17.20
  -7   7  -8    5.20    6.20
  -7   8   8   70.79   18.70
   7   8  -8   48.40   10.20
   7  -8   8   62.69   20.90
  -7  -8   8   83.49   24.30
   7   8   8   40.40   19.70
  -7   8  -8   49.70   11.60
   7   0   9   -6.70    8.40
  -7   0   9  -10.00   12.60
   7   0  -9   -4.20    2.70
  -7   1   9   13.60   13.50
   7  -1   9   17.80   12.00
   7   1  -9   10.20    3.30
   7  -1  -9   13.10    4.10
  -7  -1   9    9.50   16.30
   7   1   9   15.40   10.70
   7  -2   9  184.68   24.40
  -7   2   9  147.49   12.80
   7   2  -9  169.38   12.20
  -7   2   9  181.08   22.50
   7   2   9  193.88   21.10
  -7  -2   9  176.88   24.50
   7  -2  -9  169.58   13.70
   7   3  -9   24.20    4.60
  -7   3   9   32.90   15.30
   7  -3   9   33.40   15.90
   7  -3  -9   21.60    6.50
  -7  -3   9   15.60   16.70
   7   3   9   25.80   10.20
  -7   4   9   90.39   17.00
   7  -4   9   64.09   19.30
   7   4  -9   85.09    8.40
   7  -4  -9   70.39   10.30
  -7  -4   9   54.89   18.70
  -7   4  -9   72.39   11.10
   7   4   9   72.19   13.60
   7  -5   9   27.40   17.10
  -7   5   9   37.90   14.00
   7   5  -9   17.40    5.20
  -7   5  -9   24.00    8.00
  -7  -5   9   18.00   16.50
  -7   6   9   62.89   17.00
   7  -6   9   56.89   19.60
   7   6  -9   56.69    8.50
  -7   6  -9   49.80   10.60
   7   6   9   55.39   19.20
  -7  -6   9   68.89   18.90
   7  -7   9   80.99   24.50
  -7   7   9  150.38   23.30
   7   7  -9  159.48   13.90
   7   7   9  112.89   24.60
  -7  -7   9  128.89   25.90
  -7   0  10   33.50   17.60
   7   0 -10   12.40    3.70
  -7   0  10   49.99   15.40
   7  -1  10   48.30   14.70
   7   1 -10   48.70    5.80
  -7   1  10   24.60   15.20
   7  -1 -10   42.20    6.50
   7   1  10   38.90   12.60
  -7  -1  10   73.69   19.70
   7   2 -10   38.10    5.30
   7  -2  10   29.00   13.40
  -7   2  10   64.89   17.60
  -7   2  10   27.00    7.00
  -7  -2  10   47.70   19.00
   7  -2 -10   39.50    7.20
   7   2  10   49.99   13.10
   7   3 -10   36.90    5.10
  -7   3  10   48.10   17.30
   7  -3  10   16.50   15.10
   7  -3 -10   23.10    7.00
  -7  -3  10   23.70   17.50
   7   3  10   27.30   11.10
  -7   4  10   73.19   18.20
   7  -4  10   46.70   17.60
   7   4 -10   37.70    6.00
   7   4  10   38.10   12.00
   7  -4 -10   45.70    9.30
  -7  -4  10   50.19   18.40
   7   5 -10   21.70    5.50
   7  -5  10   47.70   18.10
  -7   5  10   24.50   16.10
  -7   5 -10   18.00    9.10
  -7  -5  10   15.80   17.70
   7   6 -10   44.80    7.80
  -7   6  10   53.59   17.70
   7  -6  10   45.90   20.70
   7   6  10   69.99   22.60
  -7  -6  10   57.89   19.50
   7  -7  10    7.30   22.00
  -7  -7  10   24.00   21.50
   7   0 -11   24.20    4.80
  -7   0  11    4.30   14.40
   7   1 -11   81.09    8.40
  -7   1  11  103.79   19.70
   7  -1  11   95.39   19.30
  -7  -1  11  138.09   24.30
  -7  -1  11   81.59   17.70
   7  -1 -11   96.69   10.10
   7   1  11   81.79   16.70
   7  -2  11   18.00   15.10
   7   2 -11   16.60    4.00
  -7   2  11   25.40   17.80
   7   2  11   16.80   11.90
   7  -2 -11   24.20    6.40
  -7  -2  11   26.80   20.30
  -7   3  11   44.70    8.50
   7  -3  11   51.59   18.70
  -7   3  11   90.39   19.90
   7   3 -11   53.89    6.70
   7  -3 -11   63.79    9.60
  -7  -3  11   59.99   20.90
   7   3  11   62.29   15.40
   7   4 -11   31.20    5.30
  -7   4  11   44.50   18.00
   7  -4  11   45.40   19.70
  -7  -4  11   28.30   19.30
   7   4  11   41.40   13.20
  -7   5  11  -20.80   16.70
   7  -5  11   19.80   17.60
   7   5 -11   11.30    5.00
  -7  -5  11   -3.40   18.70
  -7   6  11   23.10   18.60
   7  -6  11   14.20   21.20
   7   6 -11   13.20    6.30
   7   6  11    0.10   19.50
  -7  -6  11    2.00   19.00
   7   0  12   25.40   13.00
  -7   0  12   -2.80   16.80
   7   1 -12   68.19    7.60
  -7   1  12   45.00   18.40
   7  -1  12   71.59   18.00
   7   1  12   70.29   18.90
  -7  -1  12   44.10   17.50
   7  -1 -12   61.09    8.80
  -7  -1  12   94.89   22.60
  -7   2  12   78.99   23.00
   7  -2  12   99.79   21.70
   7   2 -12   80.39    8.50
   7  -2 -12  100.19   11.80
   7   2  12  109.59   19.70
  -7  -2  12  105.29   25.40
   7  -3  12   10.30   16.90
  -7   3  12   14.70   18.50
  -7   3  12   -5.80    6.00
   7   3 -12    4.20    3.80
   7   3  12   26.50   12.40
  -7  -3  12   16.90   19.50
   7  -3 -12   10.60    7.50
  -7   4  12   78.39   22.40
   7   4 -12   50.39    6.80
   7  -4  12   51.99   20.20
  -7  -4  12   52.19   21.70
   7  -5  12    6.80   19.00
   7   5 -12   15.90    5.30
  -7   5  12   12.60   21.40
  -7  -5  12  -14.50   20.70
   7   0  13   33.40   15.00
  -7   0  13   47.30   20.60
  -7   0  13    3.10   18.40
   7  -1  13   34.20   18.60
  -7   1  13   24.20   22.60
  -7  -1  13   34.50   22.60
   7   1  13   62.59   17.50
  -7  -1  13   37.60   18.30
   7  -2  13   20.90   17.90
  -7   2  13   -6.00   19.80
   7   2  13   18.60   15.50
  -7  -2  13   23.90   21.70
  -7   3  13    6.80   22.80
   7  -3  13   52.49   19.30
   7   3  13   37.60   16.10
  -7  -3  13   14.30   22.50
  -8   0   0 1448.85   77.19
  -8   0   0 1310.67   77.49
   8   0   0 1830.02  101.99
  -8   1   0   21.30    3.40
  -8  -1   0   18.30    2.50
   8  -1   0   35.20    3.50
   8   1   0   37.10    3.40
  -8  -2   0  157.98   10.00
   8  -2   0  156.08   11.00
   8   2   0  173.58   11.00
  -8   2   0  131.39   10.60
  -8   3   0  470.65   28.60
   8   3   0  627.34   36.70
  -8   4   0  354.16   22.90
   8   4   0  458.35   28.00
   8   5   0  320.47   21.40
  -8   5   0  290.67   20.20
  -8   6   0   48.50    8.20
   8   6   0   43.80    7.90
  -8   7   0   16.60    7.40
   8   7   0   13.20    6.50
   8   8   0   28.30    8.60
  -8   8   0    0.30    6.20
   8   9   0   48.90   11.60
  -8   9   0   25.60    7.50
   8  10   0   -8.10    9.80
  -8   0   1  181.78   11.80
   8   0  -1  245.98   14.80
   8   0   1  250.37   14.60
  -8   0   1  170.28   12.00
  -8   0  -1  205.98   11.80
   8   0   1  268.97   16.30
  -8   1   1  389.26   25.10
   8  -1   1  504.95   28.90
   8   1  -1  482.75   28.80
  -8  -1  -1  433.66   24.50
  -8   1  -1  426.76   24.30
   8   1   1  486.85   28.60
   8  -1  -1  538.65   28.90
  -8  -1   1  412.16   23.60
  -8   2   1  196.68   15.40
   8   2  -1  302.27   17.40
  -8   2  -1  242.48   14.00
   8  -2  -1  286.27   17.60
   8   2   1  270.97   17.40
   8   3  -1   91.49    7.80
  -8   3   1   75.59    8.50
   8   3   1   89.59    7.70
  -8   3  -1   76.29    7.00
  -8   4   1   17.30    5.90
   8   4  -1   16.20    4.30
  -8   4  -1   16.10    4.30
   8   4   1   26.90    5.00
  -8   5   1    6.30    6.30
   8   5  -1    8.90    4.20
  -8   5  -1   20.50    5.00
   8   5   1   12.40    5.30
   8   5   1   19.30    7.40
   8   6  -1  288.27   21.00
  -8   6   1  287.77   21.70
   8   6   1  318.17   22.10
   8   6   1  301.47   21.40
  -8   6  -1  290.07   19.50
  -8   7   1  194.28   18.20
   8   7  -1  214.08   17.60
  -8   7  -1  202.78   15.30
   8   7   1  196.98   17.70
   8   8  -1   80.59   12.20
  -8   8   1   80.89   11.30
   8   8   1   91.99   13.00
  -8   8  -1   76.69    8.80
   8   9  -1   29.20    9.30
  -8   9   1   15.20    9.10
  -8   9  -1   18.60    5.90
   8   9   1   20.30    9.90
   8  10  -1   26.10   11.10
   8  10   1   -0.20    9.30
  -8  10  -1   12.40   10.90
   8   0  -2 1170.38   65.39
  -8   0   2  943.21   51.79
  -8   0   2  811.22   51.39
   8   0   2 1160.88   66.79
  -8   0  -2  966.80   51.59
  -8   1   2   -2.10    4.40
   8   1  -2    0.70    1.60
   8  -1   2   -0.60    4.10
  -8  -1  -2   -4.10    2.90
   8  -1  -2   -0.20    1.40
   8   1   2    3.80    3.70
  -8   1  -2   -0.80    2.10
  -8  -1   2   10.50    6.70
  -8   2   2  346.47   22.90
   8   2  -2  398.26   24.40
  -8   2  -2  334.57   20.90
  -8  -2   2  384.36   24.30
   8   2   2  428.26   24.30
   8  -2  -2  412.96   24.70
  -8   3   2  363.36   23.80
   8   3  -2  412.56   24.90
   8  -3  -2  390.26   25.10
   8   3   2  425.46   24.80
  -8  -3   2  374.26   25.50
  -8   3  -2  342.97   21.40
   8   4  -2  154.78   12.10
  -8   4   2  140.69   13.80
  -8   4  -2  136.49   10.10
   8   4   2  176.38   12.50
  -8   5   2  125.29   13.60
   8   5  -2  138.79   11.50
   8   5   2  133.19   12.00
   8   5   2  127.59   14.00
  -8   5  -2  135.39   10.40
   8   6  -2   78.79    9.80
  -8   6   2   62.59   10.70
   8   6   2   87.59   10.70
  -8   6  -2   62.69    7.00
   8   6   2   67.89   11.70
   8   7  -2  108.49   12.80
  -8   7   2  103.69   13.80
   8   7   2  116.59   13.70
  -8   7  -2   98.69    9.80
   8   7   2  102.39   12.80
  -8   8   2   46.70   10.30
   8   8  -2   63.49   10.60
  -8   8  -2   51.19    6.90
   8   8   2   67.49   11.40
   8   9  -2   86.89   13.50
  -8   9   2   92.09   13.00
   8   9   2   78.69   12.80
  -8   9  -2   62.19    8.30
  -8   0  -3  104.19    8.90
   8   0  -3  128.59    8.70
  -8   0   3  107.09    8.20
  -8   0   3  124.39   10.60
   8   0   3  151.18   11.50
  -8  -1  -3   27.60    5.10
  -8   1   3   33.30    6.70
   8  -1   3   47.70    7.60
   8   1  -3   44.00    4.20
   8   1   3   40.50    6.30
  -8   1  -3   32.20    4.30
  -8  -1   3   34.00    9.00
   8  -1  -3   45.30    4.30
  -8  -1   3   27.50    4.80
   8   2  -3  336.87   19.90
  -8   2   3  255.17   20.10
   8  -2   3  327.37   23.20
  -8  -2   3  305.67   23.00
  -8   2  -3  292.77   17.80
   8   2   3  308.37   19.50
   8   2   3  334.27   21.30
   8  -2  -3  339.37   20.20
   8   3  -3  794.22   44.80
  -8   3   3  644.34   39.90
   8  -3   3  772.12   48.40
  -8  -3   3  622.84   41.70
   8  -3  -3  786.32   45.30
   8   3   3  736.63   44.60
  -8   3  -3  651.63   37.40
   8  -4   3  197.78   20.90
  -8   4   3  203.18   17.40
   8   4  -3  177.08   13.90
  -8  -4   3  182.98   19.50
  -8   4  -3  176.98   12.60
   8   4   3  208.78   14.10
   8   5  -3    1.50    4.00
  -8   5   3   10.80    7.90
   8   5   3   17.40    5.00
  -8  -5   3   13.80   13.10
  -8   5  -3    2.60    3.40
  -8   6   3  268.37   23.20
   8   6  -3  294.07   20.90
   8   6   3  336.17   26.60
  -8   6  -3  261.17   17.60
   8   6   3  277.07   21.10
  -8   7   3  124.89   15.70
   8   7  -3  104.89   12.50
  -8   7  -3  111.09   10.50
   8   7   3  111.69   15.60
   8   7   3  135.19   14.40
   8   8  -3  131.69   15.20
  -8   8   3  148.39   17.10
   8   8   3  145.29   16.30
  -8   8  -3  114.09   11.10
  -8   8  -3  139.49   16.10
   8   9  -3    4.00    8.00
  -8   9   3   11.00   10.00
   8   9   3    2.50    7.80
  -8   9  -3    6.50   10.00
  -8   0  -4  120.59   10.20
   8   0  -4  124.39    8.40
  -8   0   4  119.89   12.40
  -8   0   4  108.99    9.10
   8  -1   4  963.30   56.19
   8   1  -4  979.70   53.29
  -8   1   4  734.73   44.90
  -8  -1   4  732.23   43.60
  -8  -1   4  741.53   45.80
   8   1   4  899.61   55.19
  -8   1  -4  754.62   43.50
   8  -1  -4  910.91   53.29
   8   2  -4  127.39    8.60
  -8   2   4   79.19   10.70
   8  -2   4  102.49   13.50
  -8  -2   4   97.69   13.50
   8   2   4  107.69   10.80
   8  -2  -4  116.29    8.80
  -8   2  -4   91.29    8.20
   8  -3   4  396.06   28.10
   8   3  -4  363.26   22.50
  -8   3   4  308.87   23.80
  -8   3  -4  321.27   20.40
   8   3   4  357.46   24.20
  -8  -3   4  335.97   26.90
   8  -3  -4  380.76   23.10
   8   3   4  352.66   22.40
   8   4  -4  290.17   18.20
  -8   4   4  213.78   20.00
   8  -4   4  250.27   26.30
   8   4   4  284.77   18.30
  -8   4  -4  218.38   15.30
   8   4   4  255.27   19.50
  -8  -4   4  232.48   22.70
   8  -5   4  258.47   28.10
  -8   5   4  231.88   21.80
   8   5  -4  259.27   18.00
   8   5   4  244.18   17.90
  -8   5  -4  244.88   16.70
  -8  -5   4  260.27   25.70
   8   6  -4   28.10    6.70
  -8   6   4   40.20   10.80
   8   6   4   31.60   12.50
  -8   6  -4   17.60    6.70
  -8   6  -4   17.80    5.00
   8   6   4   26.10    7.30
  -8  -6   4   16.70   15.70
   8   7  -4   27.80    7.40
  -8   7   4   30.80   11.40
  -8  -7   4   20.70   16.10
   8   7   4   13.50   12.10
   8   7   4   23.50    7.50
  -8   7  -4   24.80    7.70
  -8   7  -4   15.90    4.90
   8   8  -4   36.00    9.00
  -8   8   4   16.20   10.40
   8   8   4   36.20    9.40
  -8   8  -4    1.80    4.50
  -8   8  -4   22.60    7.70
  -8   9   4   64.09   14.30
   8   9  -4   63.29   11.80
   8   9   4   58.59   12.40
  -8   9  -4   68.09   13.80
   8   0   5  725.63   46.60
  -8   0  -5  643.04   38.00
  -8   0   5  599.44   38.80
   8   0  -5  788.42   43.50
   8   1  -5   96.89    7.40
   8  -1   5   92.69   12.40
  -8   1   5   74.29   11.00
   8  -1  -5  103.49    7.50
  -8  -1   5   86.99   12.70
  -8   1  -5   72.19    8.20
   8   1   5   92.59   11.60
  -8  -1   5   63.29    9.50
   8  -2   5   42.70   10.50
  -8   2   5   37.90    9.00
   8   2  -5   53.39    5.30
  -8  -2   5   27.90   10.90
   8  -2  -5   43.00    5.40
   8   2   5   34.60    7.10
  -8   2  -5   37.40    6.20
   8  -3   5   20.20   10.70
  -8   3   5   11.90    8.30
   8   3  -5   27.30    4.60
  -8   3  -5   18.20    4.80
   8  -3  -5   19.40    4.70
  -8  -3   5    0.90   11.50
   8   3   5   22.20    6.40
   8   4  -5   85.99    8.50
  -8   4   5   80.39   13.00
   8  -4   5   89.39   17.30
   8   4   5   87.89   10.90
   8   4   5   81.69    8.60
  -8   4  -5   95.09    9.40
  -8   4  -5   82.49    8.50
   8  -4  -5   80.89    9.60
  -8  -4   5   54.09   16.20
  -8   5   5  194.28   19.60
   8  -5   5  211.58   25.70
   8   5  -5  243.98   16.40
  -8  -5   5  191.68   23.50
   8   5   5  219.78   18.60
   8   5   5  205.28   16.40
  -8   5  -5  176.28   14.40
  -8   5  -5  182.68   14.20
  -8   6   5  227.28   22.60
   8  -6   5  262.77   30.20
   8   6  -5  247.88   18.80
  -8   6  -5  234.78   17.90
  -8   6  -5  226.28   16.70
  -8  -6   5  232.58   26.90
   8   6   5  255.77   25.20
   8   6   5  239.08   18.70
   8   7  -5   42.40    8.80
  -8   7   5   26.30   11.50
  -8   7  -5   34.50    8.30
   8   7   5   35.10    8.40
  -8  -7   5   30.20   17.80
  -8   7  -5   25.10    6.00
   8   7   5   49.00   14.00
   8   8  -5   66.89   11.70
  -8   8   5   70.29   15.20
   8   8   5   59.69   15.80
  -8   8  -5   64.89   11.20
  -8   8  -5   73.39   11.50
  -8  -8   5   37.30   19.50
   8   8   5   92.39   13.00
   8   9  -5   49.60   11.50
  -8   9   5   47.30   14.00
   8   9   5   43.70   11.10
  -8   9  -5   42.40   11.60
  -8   0   6   47.60   10.30
   8   0   6   48.80   10.10
   8   0  -6   49.80    5.10
  -8   1   6  117.39   14.20
   8   1  -6  148.99   10.00
  -8   1   6  104.19    9.10
   8  -1   6  160.28   17.70
   8   1   6  118.39   13.80
  -8  -1   6  110.59   12.60
  -8   1  -6  107.09   11.20
  -8  -1   6  117.89   15.50
   8  -1  -6  147.69   10.20
   8  -2   6  157.58   19.20
  -8   2   6  140.79   16.20
   8   2  -6  170.38   11.40
  -8   2  -6  149.19   12.80
  -8  -2   6  133.29   17.60
  -8  -2   6  120.39   12.90
   8   2   6  170.58   15.70
   8  -2  -6  161.58   11.90
   8  -3   6   97.29   16.90
  -8   3   6   86.09   13.20
   8   3  -6  107.89    8.80
   8   3   6  115.09   13.10
  -8   3  -6   85.29    9.80
   8  -3  -6  102.99    9.70
  -8  -3   6   85.19   15.80
   8   4  -6   57.29    7.10
  -8   4   6   47.00   12.00
   8  -4   6   48.40   16.00
   8   4   6   76.69   10.70
  -8   4  -6   47.30    7.60
  -8  -4   6   38.20   15.40
   8   4   6   58.09    7.40
   8  -4  -6   45.30    7.80
  -8   4  -6   57.79    6.80
  -8   5   6  339.07   29.00
   8   5  -6  377.36   24.50
   8  -5   6  385.96   36.20
  -8  -5   6  320.77   33.70
   8   5   6  367.56   24.90
  -8   5  -6  363.06   23.30
   8   5   6  384.66   27.00
  -8   5  -6  321.17   22.20
   8  -6   6   32.80   17.30
  -8   6   6    0.00   10.00
   8   6  -6    5.00    5.40
  -8   6  -6    8.40    5.20
  -8  -6   6   -1.80   16.40
   8   6   6    6.50   12.80
   8   6   6   10.40    5.80
  -8   6  -6   10.60    5.50
  -8   7   6   -1.40   11.00
   8   7  -6    7.90    6.60
   8  -7   6    1.70   15.80
  -8  -7   6   -1.30   17.00
  -8   7  -6    5.60    5.50
  -8   7  -6   15.00    6.10
   8   7   6   -0.70   13.20
   8   7   6   19.20    6.40
  -8   8   6   96.59   16.40
   8  -8   6  101.89   22.10
   8   8  -6   83.49   12.50
  -8  -8   6   55.89   21.90
  -8   8  -6  101.89   12.90
   8   8   6   94.09   13.70
   8   8   6  112.39   18.70
   8   9  -6   70.49   11.70
   8   9   6   56.59   11.70
  -8   9  -6   45.70   12.30
  -8   0   7  264.37   24.30
   8   0  -7  312.57   18.90
   8   0   7  296.57   24.40
   8   1  -7   67.99    6.30
   8  -1   7   59.99   12.50
  -8   1   7   55.19    7.00
  -8   1   7   53.39   12.60
  -8   1  -7   58.49    9.30
  -8  -1   7   45.90   14.50
   8  -1  -7   66.09    6.50
  -8  -1   7   40.70   11.20
   8   1   7   78.99   12.40
   8   2  -7  310.07   18.90
  -8   2   7  231.38   24.60
   8  -2   7  273.17   26.10
   8  -2  -7  295.77   19.60
  -8   2  -7  264.17   19.40
   8   2   7  319.27   23.70
  -8  -2   7  241.98   21.40
  -8  -2   7  256.07   26.60
   8  -3   7   63.19   16.20
   8   3  -7   92.39    8.40
  -8   3   7   92.79   15.40
  -8   3  -7   92.89   11.00
  -8  -3   7   86.29   18.30
   8  -3  -7  104.69   10.40
   8   3   7  116.49   14.10
  -8   4   7  306.97   27.20
   8  -4   7  285.47   30.80
   8   4  -7  320.57   19.80
  -8   4  -7  261.77   17.50
  -8  -4   7  281.97   29.80
  -8   4  -7  257.47   20.70
   8   4   7  299.27   24.30
   8  -4  -7  288.17   21.20
   8   5  -7   50.99    7.60
  -8   5   7   43.70   12.70
   8  -5   7   47.30   17.80
  -8  -5   7   23.60   17.00
   8   5   7   63.39   11.30
  -8   5  -7   33.50    6.30
  -8   5  -7   33.90    7.50
   8   6  -7   12.30    5.10
   8  -6   7   32.30   16.30
  -8   6   7  -15.50    9.40
  -8   6  -7   14.80    6.30
  -8  -6   7   -9.90   16.00
  -8   6  -7    9.80    6.00
   8   6   7    4.40   13.20
   8   6   7    8.90    6.20
   8   6   7    8.00    8.90
  -8   7   7   19.50   12.20
   8  -7   7   20.10   17.50
   8   7  -7   11.40    6.70
  -8   7  -7    8.60    7.10
   8   7   7    9.20    6.90
   8   7   7  -12.70   14.60
  -8  -7   7    3.80   18.40
  -8   7  -7   14.20    6.90
   8  -8   7    1.40   17.30
  -8   8   7  -17.70   11.90
   8   8  -7  -11.20    5.90
   8   8   7  -25.70   14.60
  -8  -8   7    8.50   19.60
   8   8   7   10.00    7.00
  -8   8  -7   -7.40    7.70
   8   0  -8   78.59    7.10
  -8   0   8   59.69   13.70
   8   1  -8  221.88   14.20
  -8   1   8  188.08   15.10
  -8   1   8  179.78   21.50
   8  -1   8  185.18   22.30
  -8  -1   8  235.58   24.50
  -8  -1   8  224.18   22.70
   8  -1  -8  223.38   14.70
   8   1   8  220.58   21.00
   8   2  -8   29.90    4.60
  -8   2   8   16.30   13.40
   8  -2   8   22.70   12.10
   8   2   8   32.10    9.80
  -8   2  -8   34.20    8.20
  -8  -2   8    8.90   15.20
   8  -2  -8   42.30    6.20
  -8  -2   8   22.10   10.90
  -8   3   8  136.09   18.50
   8  -3   8  147.39   22.60
   8   3  -8  143.19   11.00
   8   3   8  159.38   17.90
  -8   3  -8  141.79   14.30
  -8  -3   8   88.39   19.70
   8  -3  -8  142.09   12.60
  -8   4   8   30.50   12.50
   8   4  -8  125.49   10.60
   8  -4   8   69.89   18.30
  -8   4  -8   66.19    9.40
  -8  -4   8   -2.20   15.30
   8   4   8  151.18   16.60
   8  -4  -8  174.38   13.60
  -8   5   8    7.60   11.20
   8  -5   8   12.60   15.40
   8   5  -8    8.40    4.90
  -8  -5   8   16.40   14.50
  -8   5  -8    5.90    6.00
  -8   6   8   20.40   14.30
   8   6  -8   62.49    8.70
   8  -6   8   40.70   18.50
  -8  -6   8   63.49   19.30
  -8   6  -8   48.10    9.00
  -8   7   8   30.50   13.40
   8   7  -8    9.00    6.80
   8  -7   8    4.10   18.60
  -8  -7   8   26.50   18.40
   8   7   8   32.50   15.80
  -8   8   8    0.30   13.90
   8   8  -8   16.10    7.30
   8  -8   8  -11.90   18.40
  -8  -8   8   17.70   19.80
   8   8   8   -3.30   16.70
   8   0  -9  375.26   23.00
   8   0   9  362.16   30.70
  -8   0   9  315.47   29.50
   8   1  -9   76.49    7.40
   8  -1   9   92.69   17.20
  -8   1   9   76.89   17.00
   8   1   9   83.19   15.30
  -8  -1   9   90.79   19.80
  -8  -1   9   78.69   15.50
   8  -1  -9   81.09    8.20
   8  -2   9   45.90   13.60
   8   2  -9   26.30    4.70
  -8   2   9   30.50   14.10
  -8   2   9   32.10    6.50
   8  -2  -9   31.00    6.30
  -8  -2   9   26.30   16.70
  -8  -2   9    8.30   12.30
   8   2   9   40.80   11.60
   8   3  -9   41.50    5.80
   8  -3   9   36.80   16.60
  -8   3   9   37.20   14.20
   8  -3  -9   34.60    6.90
  -8  -3   9   44.60   17.10
   8   3   9   46.50   11.40
  -8   3  -9   31.90    8.80
   8  -4   9    8.80   15.70
  -8   4   9   27.00   14.40
   8   4  -9   28.90    5.10
  -8  -4   9   22.80   16.30
   8  -4  -9   31.90    7.40
  -8   4  -9   22.20    8.10
   8   4   9   20.70   10.30
   8   5  -9  103.19   10.50
  -8   5   9   92.69   18.60
   8  -5   9  108.29   21.90
  -8   5  -9   64.69   10.60
  -8  -5   9   46.70   19.80
   8  -6   9    5.80   16.60
  -8   6   9   13.10   12.80
   8   6  -9    1.10    5.20
  -8   6  -9   10.10    7.20
  -8  -6   9    3.20   16.90
   8   7  -9   25.40    7.10
  -8   7   9   13.20   14.40
   8  -7   9   20.90   19.50
   8   7   9   62.29   19.40
  -8  -7   9   18.20   19.20
   8   0 -10  103.39    9.20
   8   0  10  119.59   19.00
  -8   0  10   98.79   17.70
   8  -1  10  106.69   19.50
  -8   1  10  131.19   21.00
   8   1 -10  129.19    9.80
   8   1  10  150.78   20.60
  -8  -1  10  109.29   17.90
   8  -1 -10  119.49   10.60
  -8  -1  10  157.98   24.30
   8   2 -10   94.09    8.30
   8  -2  10   82.49   18.90
  -8   2  10   86.19   10.80
  -8   2  10   84.49   18.10
   8   2  10   87.39   16.10
   8  -2 -10  114.99   11.20
  -8  -2  10   87.29   21.10
  -8  -2  10   80.59   15.60
  -8   3  10  155.18   22.70
   8   3 -10  159.58   12.00
   8  -3  10  153.28   25.00
   8  -3 -10  156.88   14.40
   8   3  10  192.98   22.10
  -8  -3  10  110.69   22.60
  -8   4  10  123.49   21.90
   8  -4  10  106.39   23.30
   8   4 -10  129.29   10.40
  -8  -4  10   87.29   21.60
   8   4  10  102.09   17.50
   8  -4 -10  125.39   14.00
  -8   5  10    0.10   15.20
   8   5 -10    3.80    4.50
   8  -5  10   28.20   17.60
  -8   5 -10   -5.50    6.90
  -8  -5  10   13.40   16.30
   8   6 -10   22.80    6.40
   8  -6  10   42.80   18.90
  -8   6  10   14.30   15.70
  -8  -6  10   55.89   19.10
   8   0 -11   33.10    5.60
  -8   0  11   50.49   15.30
   8   0  11   25.30   14.00
   8  -1  11   13.00   11.00
  -8   1  11  -18.10   15.30
   8   1 -11    0.20    3.30
   8  -1 -11   -5.90    4.10
  -8  -1  11  -18.40   18.20
   8   1  11   15.00   11.00
  -8  -1  11  -10.70   13.40
   8  -2  11   36.30   14.30
  -8   2  11   11.30   16.00
   8   2 -11   36.80    5.40
  -8  -2  11   18.60   21.50
  -8  -2  11   15.30   19.60
   8   2  11   50.19   14.70
   8  -2 -11   29.40    7.20
  -8   3  11  135.99   24.10
   8   3 -11  116.49   10.50
   8  -3  11  113.09   23.40
  -8   3  11  118.59   12.90
   8  -3 -11  146.19   14.60
   8   3  11  160.68   21.60
  -8  -3  11   94.79   23.80
   8  -4  11   88.39   20.70
   8   4 -11   91.09    8.50
  -8   4  11   30.70   20.00
   8  -4 -11   77.09   11.90
   8   4  11   81.39   16.80
  -8  -4  11   62.39   21.80
   8  -5  11   27.10   17.40
   8   5 -11    4.80    4.30
  -8   5  11   11.30   14.90
  -8  -5  11   27.40   19.60
   8  -6  11   32.10   18.00
  -8   6  11   15.20   17.40
   8   6  11  -11.80   19.30
  -8  -6  11   41.00   19.90
   8   0  12  173.78   24.40
   8   0 -12   95.49   10.20
  -8   0  12   74.79   19.00
   8   1 -12   37.40    6.40
  -8   1  12   32.00   19.30
   8  -1  12   50.39   15.70
  -8  -1  12   36.00   16.50
  -8  -1  12   17.30   21.00
   8  -1 -12   48.00    8.00
   8   1  12   57.19   16.50
   8  -2  12   25.30   16.70
   8   2 -12   17.30    4.70
  -8   2  12   38.20   18.10
   8   2  12   30.10   12.30
  -8  -2  12   33.90   20.50
   8  -2 -12   25.10    7.00
   8   3 -12    9.70    4.30
   8  -3  12    5.90   15.40
  -8   3  12  -28.20   18.10
  -8   3  12    0.50    6.90
  -8  -3  12    5.10   20.50
   8  -3 -12   14.50    7.80
   8   3  12   16.30   12.30
  -8   4  12   23.90    7.00
   8   4 -12   23.10    5.40
  -8   4  12    9.30   21.30
   8  -4  12    3.20   18.20
   8   4  12   43.00   15.40
  -8  -4  12    3.60   21.10
  -8  -5  12   -0.50   20.10
   8   0  13  245.58   31.70
  -8   0  13  124.19   25.30
   8  -1  13   65.59   17.90
  -8   1  13   49.20   22.60
  -8  -1  13   34.10   23.40
  -8  -1  13   61.19   18.90
   8   1  13   61.39   18.90
  -8   2  13   23.50   19.70
   8  -2  13   31.20   16.20
   8   2  13   21.40   14.80
  -8  -2  13   -2.40   19.80
  -8   3  13   10.30   21.10
   8  -3  13   15.90   19.50
   8   3  13   42.00   14.70
  -8  -3  13    8.80   21.70
  -9   0   0  182.18   11.60
   9  -1   0  206.68   12.60
  -9  -1   0  167.88   10.60
   9   1   0  208.48   12.60
  -9   1   0  174.88   11.30
  -9  -2   0  612.94   33.40
   9   2   0  680.33   40.10
   9  -2   0  717.53   40.40
  -9   2   0  538.05   33.80
  -9   3   0  674.43   39.80
   9   3   0  989.10   56.89
   9   4   0   13.50    4.00
  -9   4   0    5.50    4.80
   9   5   0  103.49   10.50
  -9   5   0   74.09    9.10
  -9   6   0   60.19    9.10
   9   6   0   85.59   10.30
  -9   7   0  407.46   27.30
   9   7   0  461.05   31.00
   9   8   0   17.50    8.40
  -9   8   0   21.10    6.90
   9   9   0    9.20    8.20
  -9   9   0    9.30    6.60
  -9   0  -1   -2.00    2.10
   9   0  -1    3.60    1.40
   9   0   1    8.40    3.60
   9   0   1    2.30    1.10
  -9   0   1   -2.30    2.70
  -9   0   1    6.50    2.40
   9   1  -1  255.47   15.30
  -9  -1  -1  217.78   13.80
  -9   1   1  175.38   14.60
   9  -1   1  272.57   15.30
   9  -1  -1  249.97   15.20
  -9  -1   1  229.28   13.00
  -9   1  -1  240.98   13.70
   9   1   1  242.38   15.00
  -9   2   1  253.37   19.10
   9  -2   1  359.66   22.20
  -9  -2  -1  329.27   18.80
   9   2  -1  367.36   22.20
   9  -2  -1  377.96   22.40
  -9   2  -1  300.47   18.00
   9   2   1  380.46   22.20
   9   3  -1  109.19    8.90
  -9   3   1   82.69    9.00
   9   3   1  113.99    8.70
   9  -3  -1  106.99    9.10
  -9   3  -1   92.39    7.70
   9   4  -1  485.85   29.50
  -9   4   1  327.57   24.50
   9   4   1  479.45   29.40
  -9   4  -1  412.26   23.30
   9   5  -1    5.30    4.00
  -9   5   1    3.40    6.00
   9   5   1   12.70    4.60
   9   5   1   10.00    7.20
  -9   5  -1    0.90    4.20
  -9   6   1   86.69   11.20
   9   6  -1   71.79    9.50
  -9   6  -1   64.39    8.10
   9   6   1   74.19    9.80
   9   6   1   52.39    9.10
  -9   7   1   27.70    8.40
   9   7  -1   32.50    7.60
   9   7   1   49.30    8.90
  -9   7  -1   28.20    6.30
  -9   8   1   93.79   12.30
   9   8  -1   91.29   12.50
   9   8   1   98.39   13.30
  -9   8  -1   75.79    8.90
  -9   9   1   46.50    9.30
   9   9  -1   42.80   10.00
   9   9   1   40.70   10.80
  -9   9  -1   41.40    7.30
  -9   0  -2    0.20    2.50
   9   0   2   -0.40    3.90
  -9   0   2    0.10    3.60
   9   0  -2    2.20    1.40
   9  -1   2  559.84   34.30
  -9  -1  -2  479.15   27.30
  -9   1   2  447.16   27.70
   9   1  -2  542.55   32.30
   9  -1  -2  588.34   32.40
   9   1   2  564.94   33.80
  -9   1  -2  445.56   26.60
  -9  -1   2  436.76   26.10
   9   2  -2   56.39    5.60
  -9   2   2   62.99    7.70
   9  -2  -2   50.69    5.60
   9   2   2   67.89    5.50
  -9   2  -2   42.50    4.70
  -9   3   2   96.79   10.10
   9   3  -2  104.29    8.40
   9   3   2  110.39    8.50
   9  -3  -2  101.89    8.70
  -9   3  -2   81.19    7.40
   9   4  -2  207.28   15.00
  -9   4   2  176.38   15.80
  -9   4  -2  174.78   12.30
   9   4   2  223.18   15.10
  -9   5   2  170.98   16.10
   9   5  -2  155.18   12.70
   9   5   2  160.88   13.20
  -9   5  -2  136.79   11.10
   9   6  -2   92.29   10.40
  -9   6   2  106.49   13.10
   9   6   2   88.89   10.80
   9   6   2   81.89   12.20
  -9   6  -2   85.09    9.10
  -9   7   2  342.67   25.50
   9   7  -2  346.97   24.80
  -9   7  -2  309.37   20.80
   9   7   2  346.37   25.00
   9   8  -2   21.90    7.90
  -9   8   2   13.40    9.80
  -9   8  -2   22.90    5.20
   9   8   2   17.30    7.90
  -9   9   2   15.60    8.60
   9   9  -2    8.40    8.70
   9   9   2    2.20    8.40
  -9   9  -2   -5.10    5.20
  -9   0  -3   -0.80    2.60
   9   0   3    5.50    4.20
  -9   0   3    1.70    2.70
  -9   0   3    5.40    4.50
   9   0  -3    0.40    1.60
  -9  -1  -3   69.79    7.60
   9   1  -3   89.49    6.50
  -9   1   3   80.29    8.70
   9  -1   3   82.39    9.80
   9   1   3   78.49    9.10
  -9  -1   3   70.59    6.70
  -9   1  -3   75.29    6.80
  -9  -1   3   58.09   10.30
   9  -1  -3   86.49    6.40
   9   2  -3  718.33   42.40
  -9   2   3  645.24   38.50
   9  -2   3  743.23   45.20
   9  -2  -3  765.92   42.70
  -9  -2   3  571.04   39.60
   9   2   3  722.43   43.70
  -9   2  -3  648.14   36.50
  -9   3   3   10.00    6.20
   9  -3   3  146.89   17.50
   9   3  -3  207.78   13.00
   9   3   3  169.58   12.50
  -9   3  -3   17.90    3.80
  -9  -3   3   20.00   10.10
   9  -3  -3  214.98   13.40
   9   4  -3  413.76   25.90
  -9   4   3  373.46   27.30
  -9   4  -3  401.66   24.10
  -9  -4   3  401.76   30.50
   9   4   3  415.66   25.70
   9   5  -3   35.00    6.50
  -9   5   3   17.90    8.60
  -9   5  -3   25.00    4.80
   9   5   3   31.30    6.40
  -9  -5   3   41.90   13.70
  -9   6   3   -1.50    8.40
   9   6  -3   25.50    6.20
   9   6   3   18.40   10.90
  -9   6  -3   18.00    4.80
   9   6   3   32.20    7.10
  -9   7   3    3.20    9.60
   9   7  -3   28.10    7.80
  -9   7  -3   14.90    4.90
   9   7   3   28.90    8.00
   9   7   3    6.90   10.30
   9   8  -3   82.89   12.20
  -9   8   3   54.79   12.10
   9   8   3   71.09   11.80
  -9   8  -3   44.30    6.80
  -9   9   3   20.30   10.00
   9   9  -3   30.50   10.50
   9   9   3   41.10   10.80
  -9   9  -3    2.50    6.40
  -9   9  -3   50.59   13.50
  -9   0   4   -7.50    5.40
  -9   0  -4   -2.60    3.10
   9   0  -4    0.70    1.80
  -9   0   4   -0.40    3.40
   9   0   4   -6.60    4.70
   9  -1   4  280.37   20.80
  -9   1   4  215.18   18.60
  -9  -1  -4  259.87   17.60
   9   1  -4  272.47   17.30
  -9  -1   4  228.98   21.20
  -9  -1   4  245.78   17.00
   9   1   4  277.57   19.80
   9  -1  -4  304.17   17.40
  -9   1  -4  243.38   16.30
   9   2  -4   61.69    5.90
   9  -2   4   80.19   11.50
  -9   2   4   56.79    9.30
   9  -2  -4   56.29    6.30
   9   2   4   76.19    9.00
  -9  -2   4   65.79   12.20
  -9   2  -4   53.49    6.20
   9  -3   4  602.04   40.30
   9   3  -4  654.33   36.10
  -9   3   4  510.85   35.40
   9  -3  -4  624.34   36.40
   9   3   4  585.74   35.70
  -9  -3   4  548.45   37.90
  -9   3  -4  559.64   32.70
   9   3   4  583.14   37.50
  -9   4   4   16.90    8.50
   9  -4   4   45.30   13.80
   9   4  -4   37.10    5.50
  -9  -4   4   13.00   13.30
  -9   4  -4   22.00    4.70
   9   4   4   27.10    5.20
   9  -4  -4   33.40    6.30
   9   4   4   22.80    6.90
   9   5  -4    3.70    4.50
  -9   5   4    7.70    8.30
   9   5   4   12.60    4.80
  -9  -5   4    8.40   14.50
  -9   5  -4    7.80    4.10
   9   6  -4   14.90    6.10
  -9   6   4    5.50    9.00
  -9  -6   4   26.80   16.30
   9   6   4   10.00   11.70
  -9   6  -4   22.50    5.20
   9   6   4   22.70    6.30
  -9   7   4   47.30   12.40
   9   7  -4   54.79    9.30
   9   7   4   47.70   13.30
  -9   7  -4   38.20    6.40
  -9   7  -4   46.50    9.20
   9   7   4   52.19    9.20
  -9   8   4  122.09   16.70
   9   8  -4  129.69   15.30
  -9   8  -4  132.29   14.90
  -9   8  -4   84.19    9.60
   9   8   4  118.09   14.90
  -9   9   4   70.09   14.80
   9   9  -4   94.09   13.70
   9   9   4   61.29   11.50
  -9   9  -4   67.99   12.50
  -9   0  -5    0.80    4.10
   9   0  -5    2.60    2.20
   9   0   5   -2.40    5.30
  -9   0   5  -15.30    6.40
   9   1  -5  198.98   12.50
   9  -1   5  203.48   17.10
  -9   1   5  160.78   16.30
  -9  -1   5  165.38   18.10
   9  -1  -5  188.28   12.50
  -9  -1   5  145.49   13.90
  -9   1  -5  141.59   12.20
   9   1   5  179.08   15.80
   9   2  -5  272.57   16.60
   9  -2   5  254.17   21.80
  -9   2   5  235.18   20.20
   9  -2  -5  286.37   17.20
   9   2   5  235.38   19.20
  -9  -2   5  197.68   22.40
  -9   2  -5  238.88   16.30
   9  -3   5   80.79   14.30
   9   3  -5   73.89    7.30
  -9   3   5   66.69   11.90
   9  -3  -5   78.29    8.40
   9   3   5   76.99   10.30
  -9  -3   5   61.79   14.80
  -9   3  -5   74.89    8.40
   9   4  -5  145.99   11.60
   9  -4   5  122.69   19.50
  -9   4   5  137.39   16.00
  -9   4  -5  141.99   12.30
   9   4   5  138.99   11.60
   9  -4  -5  141.39   12.70
   9   4   5  181.88   15.00
  -9   4  -5  137.09   11.40
  -9  -4   5  151.48   19.60
  -9   5   5   15.10   10.10
   9  -5   5    6.10   15.00
   9   5  -5   10.10    4.90
   9   5   5   16.00    7.00
   9   5   5   11.90    5.30
  -9   5  -5    3.40    4.50
  -9  -5   5   16.40   15.70
  -9   5  -5   10.40    5.40
   9  -6   5   -3.00   16.00
   9   6  -5    6.50    5.40
  -9   6   5    7.30   10.10
   9   6   5    7.50    5.80
  -9   6  -5    7.50    5.00
   9   6   5   10.30   12.60
  -9  -6   5    8.60   16.10
  -9   6  -5   14.30    6.00
   9   7  -5  215.18   17.50
  -9   7   5  235.08   22.20
  -9   7  -5  212.28   18.10
  -9  -7   5  196.78   26.30
   9   7   5  189.78   19.70
   9   7   5  190.28   22.80
  -9   7  -5  191.88   15.80
   9   7   5  216.98   17.60
   9   8  -5   66.69   10.90
  -9   8   5   37.30   14.00
  -9   8  -5   30.80    7.20
  -9   8  -5   44.70    9.70
   9   8   5   43.40    9.70
   9   8   5   45.20   15.90
  -9   9   5  -30.90   10.70
   9   9  -5   28.60    9.90
  -9   9  -5   13.30    9.30
   9   9   5    0.80    8.80
   9   0  -6    2.90    2.40
  -9   0   6    3.20    8.00
   9   0   6    4.80    6.50
  -9   0  -6   -3.20    5.00
   9  -1   6  259.07   22.00
   9   1  -6  278.97   16.80
  -9   1   6  259.67   21.20
  -9   1   6  202.18   14.90
  -9  -1   6  224.48   19.10
  -9   1  -6  224.78   16.90
   9   1   6  258.57   20.90
   9  -1  -6  269.47   16.90
  -9  -1   6  211.88   22.40
   9  -2   6   48.30   11.80
   9   2  -6   50.49    5.60
  -9   2   6   28.90   10.50
  -9  -2   6   47.30    9.20
  -9  -2   6   57.59   13.80
  -9   2  -6   44.10    7.30
   9  -2  -6   60.89    6.70
   9   2   6   53.99    9.50
   9   3  -6  515.55   30.40
   9  -3   6  429.76   36.70
  -9   3   6  127.89   16.00
   9   3   6  523.75   33.60
  -9  -3   6  143.69   19.10
   9  -3  -6  534.95   31.40
   9   4  -6   33.60    5.90
   9  -4   6   39.50   15.10
  -9   4   6   45.60   12.30
  -9   4  -6   44.50    6.10
   9   4   6   48.90    9.80
   9   4   6   40.70    6.10
   9  -4  -6   53.79    7.90
  -9   4  -6   39.90    7.20
  -9  -4   6   44.80   16.80
   9   5  -6  117.29   11.50
   9  -5   6  107.19   20.40
  -9   5   6   99.59   15.30
  -9   5  -6  114.19   11.20
   9   5   6  109.29   11.00
  -9  -5   6   85.29   19.20
   9   5   6  137.89   15.20
  -9   5  -6   99.59   11.10
   9   6  -6   94.49    9.90
  -9   6   6   17.50   12.00
   9  -6   6   41.70   17.20
   9   6   6   60.29    8.90
  -9   6  -6   57.39    7.90
   9   6   6   76.39   11.80
  -9  -6   6   23.40   17.40
   9   7  -6   65.59   10.10
   9  -7   6   72.09   20.20
  -9   7   6   65.49   14.70
   9   7   6   35.80   16.30
  -9  -7   6   80.79   21.30
   9   7   6   56.99   10.00
  -9   7  -6   44.00    8.20
  -9   7  -6   78.59   11.10
  -9   8   6   -0.10   11.10
   9  -8   6   20.10   16.80
   9   8  -6    5.00    7.20
  -9   8  -6   15.20    7.70
   9   8   6   17.90    7.80
  -9  -8   6  -16.10   17.90
   9   8   6  -16.50   13.80
   9   0   7    2.10    7.50
   9   0  -7    4.30    2.70
  -9   0   7   -9.70    9.60
   9  -1   7   18.70   10.30
  -9   1   7   32.10    6.00
  -9   1   7   27.90   11.30
   9   1  -7   35.20    4.60
   9  -1  -7   43.60    5.40
  -9  -1   7   29.30   10.70
  -9  -1   7   34.30   13.50
   9   1   7   40.30    9.50
  -9   1  -7   33.30    7.70
   9  -2   7  175.48   21.70
   9   2  -7  170.18   12.20
  -9   2   7  160.98   18.50
   9  -2  -7  183.58   13.20
  -9  -2   7  139.79   19.40
  -9  -2   7  133.89   15.00
  -9   2  -7  143.79   14.20
   9   2   7  191.18   18.20
   9   3  -7   18.90    4.40
   9  -3   7   -6.20   12.60
  -9   3   7    4.80    9.90
  -9  -3   7    5.90   13.40
   9  -3  -7    4.10    4.20
   9   3   7   10.20    7.60
  -9   3  -7   11.70    5.80
  -9   4   7  119.19   17.00
   9  -4   7  125.19   22.20
   9   4  -7  143.29   11.20
   9  -4  -7  133.39   12.80
   9   4   7  139.39   16.20
  -9  -4   7   99.69   19.70
  -9   4  -7  139.39   13.90
  -9   5   7   92.89   16.80
   9   5  -7  107.49   11.10
   9  -5   7  142.09   22.40
  -9   5  -7  110.09   10.70
   9   5   7  138.39   15.70
   9   5   7  105.79   11.50
  -9   5  -7   89.29   11.60
  -9  -5   7  100.79   21.00
  -9   6   7   -4.30    9.50
   9  -6   7   12.90   17.10
   9   6  -7   -2.60    4.90
   9   6   7   15.00    5.30
  -9  -6   7    2.40   16.40
  -9   6  -7   -2.10    5.20
  -9   6  -7   -1.10    5.70
  -9   7   7   80.09   16.50
   9   7  -7   91.89   11.90
   9  -7   7  103.99   22.50
   9   7   7   99.59   19.40
   9   7   7   63.69   10.80
  -9   7  -7   79.79   10.60
  -9   7  -7   59.29    9.90
  -9  -7   7   52.19   19.60
   9   8  -7  -11.00    6.70
   9  -8   7    0.20   18.10
  -9   8   7    5.80   12.80
   9   8   7  -21.70   15.40
  -9  -8   7  -21.50   18.60
   9   8   7    9.70    7.00
  -9   8  -7  -14.70    6.80
  -9   0   8   -8.10   11.30
   9   0   8    2.70    8.10
   9   0  -8   -0.50    2.70
   9  -1   8   23.50   11.60
   9   1  -8   22.40    4.00
  -9   1   8   11.90   13.40
  -9   1   8   21.80    6.00
  -9  -1   8    7.40   11.30
   9  -1  -8   16.50    4.00
   9   1   8   25.00   10.10
  -9  -1   8   26.00   15.00
   9   2  -8  134.99   10.00
  -9   2   8  116.69   17.60
   9  -2   8  138.09   20.90
  -9   2  -8  109.29   13.00
   9   2   8  142.69   17.20
  -9  -2   8   94.59   19.10
   9  -2  -8  108.69   10.70
  -9  -2   8  110.79   14.60
  -9   3   8   61.09   15.20
   9  -3   8   90.99   18.00
   9   3  -8   78.79    8.00
  -9   3  -8   74.59   11.00
   9   3   8   89.39   14.00
  -9  -3   8   84.49   19.00
   9  -3  -8   89.99   10.20
   9   4  -8   82.09    8.30
  -9   4   8   92.89   16.90
   9  -4   8   69.79   18.50
  -9  -4   8   54.09   18.30
   9   4   8   72.69   13.20
   9  -4  -8   63.99    9.90
  -9   4  -8   74.69   10.60
   9   5  -8   48.50    7.30
   9  -5   8   87.39   19.80
  -9   5   8   43.60   13.90
  -9   5  -8   36.80    8.30
  -9  -5   8   43.10   18.40
   9  -6   8   23.40   19.10
   9   6  -8   35.90    7.00
  -9   6   8   10.70   12.50
  -9  -6   8   12.70   18.10
   9   6   8   20.20   12.00
  -9   6  -8   26.90    8.60
   9   7  -8   14.20    6.70
   9  -7   8   51.79   20.30
  -9   7   8   11.60   12.00
   9   7   8   -4.60   15.80
  -9  -7   8   14.70   19.20
  -9   7  -8    3.30   10.70
   9  -8   8   45.60   21.20
   9   8  -8   39.90    9.50
  -9   8   8   52.79   16.60
   9   8   8   86.39   18.80
  -9  -8   8   48.10   22.00
   9   0  -9    5.50    3.20
   9   0   9    9.70   10.10
  -9   0   9   -0.30   13.30
   9   1  -9    1.70    2.80
   9  -1   9   -2.30   10.90
  -9   1   9   -9.60   12.20
  -9  -1   9   -2.00   12.00
   9  -1  -9    2.50    3.30
  -9  -1   9   -4.60   15.80
   9   1   9   -2.70    8.40
   9   2  -9  323.87   20.50
   9  -2   9  286.87   29.90
  -9   2   9  279.87   28.60
  -9   2   9  258.67   19.10
  -9  -2   9  276.27   29.10
  -9  -2   9  261.07   25.00
   9   2   9  302.47   27.30
   9  -2  -9  373.46   22.30
   9   3  -9   88.29    8.50
  -9   3   9   33.70   15.50
   9  -3   9   91.29   18.20
  -9   3  -9   81.89   11.50
  -9  -3   9   41.70   17.60
   9   3   9  115.69   15.50
  -9   4   9   29.80   13.50
   9  -4   9   27.70   15.80
   9   4  -9   33.40    5.30
   9  -4  -9   35.70    8.40
  -9   4  -9   37.20    8.80
  -9  -4   9   17.10   16.00
   9   4   9   24.30   10.00
   9  -5   9   33.60   17.60
  -9   5   9    5.70   12.20
   9   5  -9   15.90    4.90
   9   5   9   19.40    9.10
  -9   5  -9    4.50    6.60
  -9  -5   9   16.20   15.90
   9  -6   9   -5.60   18.30
  -9   6   9   -3.40   13.70
   9   6  -9   48.10    7.30
  -9   6  -9   38.20    8.70
  -9  -6   9   21.70   17.60
   9  -7   9   50.29   20.00
   9   7  -9   20.00    7.60
  -9   7   9   26.40   14.70
  -9  -7   9   29.40   20.90
   9   7   9   19.10   19.10
   9   0 -10    3.60    3.40
   9   0  10    1.80    9.60
  -9   0  10   -9.60   13.00
   9  -1  10  122.29   21.60
   9   1 -10  113.39    9.20
  -9   1  10  110.89   18.20
  -9  -1  10   98.89   17.90
   9   1  10  125.89   19.00
   9  -1 -10  102.59   10.10
  -9  -1  10  115.39   22.50
   9  -2  10   21.50   13.10
  -9   2  10    8.20    5.70
  -9   2  10  -10.40   14.00
   9   2 -10    5.70    3.30
  -9  -2  10   37.50   17.80
   9  -2 -10    7.30    5.10
   9   2  10    2.30    9.80
  -9  -2  10   -4.00   11.50
   9  -3  10   18.90   15.50
   9   3 -10   25.90    4.70
  -9   3  10   14.10   15.40
   9  -3 -10   29.60    7.20
  -9  -3  10   17.90   16.90
   9   3  10   14.90   10.70
   9  -4  10   90.49   21.70
   9   4 -10  106.19   10.20
  -9   4  10  128.29   20.20
  -9   4 -10   87.29   13.60
   9  -4 -10  150.58   15.20
  -9  -4  10  119.29   23.50
   9   4  10  140.89   19.00
   9   5 -10   15.50    4.90
   9  -5  10   32.00   18.10
  -9   5  10   46.50   16.70
  -9  -5  10   29.60   18.00
   9   5  10   25.40   12.00
  -9   5 -10   17.00    8.70
   9  -6  10    2.50   19.40
   9   6 -10   24.40    6.00
  -9   6  10   16.90   15.90
  -9   6 -10   17.70    9.20
  -9  -6  10    0.70   19.40
   9   0 -11   -1.50    3.70
  -9   0  11    1.10   15.20
   9   0  11   -0.90   11.40
  -9   1  11   10.80   14.90
   9  -1  11   21.90   12.90
   9   1 -11    5.40    3.70
  -9  -1  11   10.10   18.20
  -9  -1  11   16.00   14.70
   9  -1 -11   -1.10    4.80
   9   1  11   10.90   10.20
   9  -2  11   24.50   13.90
   9   2 -11    6.00    3.70
  -9   2  11   -3.10   16.90
   9   2  11   20.90   12.20
   9  -2 -11   11.90    5.60
  -9  -2  11    2.20   18.30
  -9   3  11   26.60    7.60
   9  -3  11   41.50   15.80
   9   3 -11   27.40    5.30
  -9   3  11   16.00   17.60
  -9  -3  11   30.00   18.00
   9  -3 -11   21.50    7.60
   9   3  11   41.10   13.90
  -9   4  11   28.30   18.10
   9  -4  11   56.49   20.60
   9   4 -11   46.90    6.60
  -9  -4  11   40.20   21.70
   9  -4 -11   34.10    9.30
   9   4  11   54.59   14.80
   9   5 -11   39.30    6.70
  -9   5  11   38.50   19.00
   9  -5  11   57.39   19.20
  -9  -5  11   24.50   19.70
   9   5  11   35.40   14.30
   9   0  12    8.00   13.70
  -9   0  12   -0.60   16.00
   9   0 -12    1.60    4.20
  -9   1  12  211.68   25.70
   9   1 -12  154.98   12.80
   9  -1  12  143.39   23.90
  -9  -1  12  169.78   24.10
   9   1  12  208.18   28.30
   9  -1 -12  158.68   14.20
  -9  -1  12  184.28   29.50
   9  -2  12   19.90   16.00
  -9   2  12   -2.70   18.50
   9   2 -12    3.40    4.00
   9   2  12   27.80   11.80
   9  -2 -12   17.40    5.90
  -9  -2  12   12.80   20.50
   9  -3  12   42.30   19.00
  -9   3  12    2.00   17.90
  -9   3  12   13.60    7.80
   9   3 -12   17.70    5.00
   9   3  12   43.30   14.40
   9  -3 -12   35.10    8.70
  -9  -3  12   37.20   20.10
   9  -4  12   35.40   16.80
  -9   4  12   14.40    6.10
  -9   4  12   28.10   20.70
   9   4 -12    6.50    4.60
   9   4  12   10.80   11.60
   9  -4 -12   -4.00    7.70
  -9  -4  12   -9.50   19.70
  -9   0  13   26.50   19.20
  -9   0  13   10.80   21.80
   9   0  13   42.60   15.10
  -9   1  13   24.00   18.30
   9  -1  13   32.30   14.80
   9   1  13    7.00   15.50
  -9  -1  13    9.10   20.60
   9  -2  13   51.19   18.50
  -9   2  13   43.70   23.20
  -9  -2  13   14.20   22.90
   9   2  13   52.59   18.70
  -9   3  13   22.60   21.50
   9  -3  13   11.80   17.70
  -9  -3  13   42.60   22.20
 -10   0   0  217.28   14.80
 -10   0   0  261.87   14.60
  10   0   0  312.57   18.10
 -10  -1   0 1592.44   88.59
  10   1   0 1845.82  107.19
  10  -1   0 1989.70  107.29
 -10   1   0 1572.54   88.89
  10   2   0  464.15   27.40
 -10  -2   0  392.16   23.20
 -10   2   0  386.96   23.70
  10  -2   0  468.95   27.60
  10   3   0  271.27   17.50
 -10   3   0  208.78   14.70
 -10   4   0  208.08   15.40
  10   4   0  242.68   16.50
 -10   5   0   69.69    9.10
  10   5   0   57.49    7.80
 -10   6   0   -3.60    5.60
  10   6   0   -2.40    4.40
  10   7   0   35.60    8.20
 -10   7   0   53.89    9.10
  10   8   0   49.50    9.90
 -10   8   0   28.20    7.50
 -10   9   0   17.50    7.10
  10   9   0   20.20    8.80
 -10   0  -1  514.15   32.20
  10   0  -1  748.23   43.40
 -10   0   1  543.95   32.50
  10   0   1  754.72   43.20
  10   0   1  802.72   44.80
 -10   0   1  616.64   32.30
 -10  -1  -1  807.32   47.60
 -10   1   1  838.22   48.20
  10   1  -1  937.21   52.99
  10  -1   1  942.71   52.99
 -10  -1   1  866.81   47.00
 -10   1  -1  823.82   47.50
  10  -1  -1  973.30   53.09
  10   1   1  897.71   52.79
 -10   2   1  131.29   11.50
 -10  -2  -1  140.09   10.70
  10   2  -1  163.58   11.10
  10  -2   1  167.28   11.40
  10  -2  -1  170.38   11.50
  10   2   1  168.88   11.00
 -10   2  -1  139.39    9.70
  10   3  -1  570.74   32.70
 -10   3   1  411.66   27.80
 -10   3  -1  464.55   26.50
  10   3   1  528.45   32.60
  10  -3  -1  554.24   33.00
  10   4  -1   44.10    6.30
 -10   4   1   45.80    7.80
  10   4   1   42.60    6.10
 -10   4  -1   37.40    5.50
 -10   5   1   68.99   10.10
  10   5  -1   70.99    8.50
  10   5   1   69.09    8.60
  10   5   1   68.29   10.00
 -10   5  -1   86.29    8.50
  10   6  -1   21.10    6.10
 -10   6   1   17.00    7.70
  10   6   1   27.10    8.60
 -10   6  -1   21.60    5.80
  10   6   1   24.20    6.70
 -10   7   1    8.10    7.30
  10   7  -1    9.10    6.30
 -10   7  -1    7.70    5.50
  10   7   1    4.70    6.30
 -10   8   1   64.49   11.20
  10   8  -1   54.09   10.30
  10   8   1   39.70    9.70
 -10   8  -1   45.00    7.40
  10   9  -1   23.80   10.10
 -10   9   1   49.20    9.80
  10   9   1   34.30   10.60
 -10   9  -1   24.60    6.60
  10   0  -2 2882.91  161.78
 -10   0   2 2241.68  123.69
 -10   0   2 2169.28  123.69
  10   0   2 2920.41  163.28
 -10   0  -2 2197.38  123.59
 -10   1   2  152.08   11.80
  10   1  -2  189.18   12.10
  10  -1   2  221.98   14.90
 -10  -1  -2  130.49   10.30
  10  -1   2  183.38   11.90
  10   1   2  190.88   14.10
  10  -1  -2  190.08   12.00
 -10  -1   2  130.09    9.00
 -10   1  -2  128.79    9.50
 -10   2   2  137.89   11.80
  10   2  -2  138.09    9.60
  10  -2  -2  143.09    9.90
 -10   2  -2  104.79    8.50
  10   2   2  135.79    9.50
  10   3  -2    3.60    2.70
 -10   3   2    5.60    5.60
  10   3   2   -0.30    2.60
  10  -3  -2    1.80    2.90
 -10   4   2   48.30    8.40
  10   4  -2   43.30    6.20
 -10   4  -2   41.80    5.60
  10   4   2   55.39    6.70
  10   5  -2   38.80    6.70
 -10   5   2   26.20    8.20
 -10   5  -2   32.70    5.30
  10   5   2   31.00    6.20
 -10   6   2  176.68   17.00
  10   6  -2  185.28   15.30
  10   6   2  179.58   17.80
 -10   6  -2  156.78   12.60
  10   6   2  197.08   15.90
 -10   7   2   24.20    9.40
  10   7  -2   37.20    8.00
  10   7   2   23.90    7.80
 -10   7  -2   28.50    5.50
  10   8  -2   23.70    8.20
 -10   8   2   22.20    9.70
  10   8   2   15.70    8.00
 -10   8  -2   15.80    5.20
 -10   9   2   17.10    8.70
  10   9  -2   -5.40    7.90
  10   9   2   10.50    8.70
 -10   9  -2   -3.50    5.10
  10   0  -3  303.07   18.70
 -10   0  -3  255.87   16.50
  10   0   3  333.17   21.40
 -10   0   3  250.57   16.20
 -10   0   3  241.08   17.00
  10   1  -3  342.47   21.20
  10  -1   3  371.36   24.20
 -10   1   3  269.77   20.40
 -10  -1  -3  311.87   19.80
 -10  -1   3  313.57   22.00
  10   1   3  381.36   23.50
 -10   1  -3  306.17   18.80
  10  -1  -3  344.67   21.20
 -10  -1   3  292.67   18.70
  10   2  -3  108.09    8.10
  10  -2   3  105.39   12.20
 -10   2   3   83.39   10.50
  10   2   3  116.59    7.90
  10   2   3  120.09   10.80
 -10   2  -3  113.99    8.70
  10  -2  -3   94.69    8.10
 -10  -2   3   92.79   12.40
 -10   3   3  152.18   16.60
  10   3  -3  227.88   15.10
  10   3   3  229.58   14.90
 -10  -3   3  241.18   20.90
 -10   3  -3  223.18   14.20
  10  -3  -3  231.78   15.50
  10   4  -3   86.49    8.40
 -10   4   3   83.79   11.70
  10   4   3   85.89    8.70
 -10  -4   3   78.99   14.00
 -10   4  -3   75.19    7.90
  10   5  -3   56.39    8.00
 -10   5   3   41.70    9.70
 -10   5  -3   51.29    6.50
  10   5   3   53.99    7.90
  10   6  -3  215.18   16.90
 -10   6   3  150.28   17.70
  10   6   3  220.18   22.70
  10   6   3  207.78   16.90
 -10   6  -3  217.28   14.60
 -10   7   3   31.10   10.80
  10   7  -3   30.10    7.70
 -10   7  -3   28.40    5.60
  10   7   3   23.80   11.60
  10   7   3   33.80    8.20
  10   8  -3   28.20    8.30
 -10   8   3   34.70   11.00
 -10   8  -3   14.20    5.10
  10   8   3   25.30    8.80
  10   9  -3   29.70    9.70
 -10   9   3    7.80   10.70
 -10   9  -3    1.90    5.40
  10   9   3   12.30    9.00
 -10   9  -3   34.40   12.10
 -10   0  -4 1422.26   85.39
 -10   0   4 1561.84   85.59
  10   0   4 1934.01  112.19
  10   0  -4 1965.60  109.39
  10  -1   4  161.08   14.70
 -10  -1  -4  121.29   12.00
  10   1  -4  159.68   10.60
 -10   1   4  124.39   12.90
 -10  -1   4  148.39   15.40
 -10  -1   4  130.09   11.60
 -10   1  -4  149.88   11.00
  10  -1  -4  162.18   10.70
  10   1   4  148.49   13.60
  10   2  -4  230.88   14.50
  10  -2   4  224.18   19.00
 -10   2   4  177.08   17.10
 -10  -2   4  197.68   20.70
  10   2   4  216.38   16.80
  10  -2  -4  228.88   14.80
 -10   2  -4  214.08   14.30
  10   3  -4   70.19    7.10
  10  -3   4   68.49   12.50
 -10   3   4   63.69   10.40
  10   3   4   67.59    6.90
 -10   3  -4   48.90    6.20
  10   3   4   72.29    9.50
 -10  -3   4   44.60   13.00
  10  -3  -4   67.49    7.60
  10   4  -4  447.86   27.90
 -10   4   4  408.66   28.40
  10  -4   4  440.86   34.60
  10   4   4  474.35   27.90
 -10   4  -4  381.06   24.50
  10  -4  -4  420.66   28.50
  10   4   4  466.85   29.80
 -10  -4   4  367.56   32.30
  10   5  -4    5.00    4.30
 -10   5   4    3.00    8.20
 -10   5  -4    5.50    4.20
 -10  -5   4    8.50   14.90
  10   5   4    4.20    4.50
 -10   6   4  128.79   16.20
  10   6  -4  143.99   13.70
  10   6   4  161.68   18.80
 -10  -6   4  149.79   20.90
 -10   6  -4  127.59   11.50
  10   6   4  156.38   14.20
 -10   7   4  137.79   16.50
  10   7  -4  143.89   14.70
 -10   7  -4   80.69    9.10
  10   7   4  114.79   17.20
  10   7   4  136.79   14.50
 -10   8   4   93.99   15.00
  10   8  -4  106.79   13.80
  10   8   4   89.49   12.40
 -10   8  -4   57.59    8.00
 -10   8  -4   62.69   11.90
 -10   9   4   20.60   11.20
  10   9  -4   32.80    9.80
  10   9   4   19.60    9.90
 -10   9  -4   13.60    9.10
  10   0   5  399.36   28.40
 -10   0  -5  356.16   22.40
 -10   0   5  298.07   23.30
  10   0  -5  432.26   24.90
  10   1  -5   53.49    5.50
 -10   1   5   32.00    8.80
  10  -1   5   60.79   10.50
 -10   1  -5   43.20    6.80
  10   1   5   51.69    8.80
 -10  -1   5   31.70   11.90
 -10  -1   5   36.20    7.70
  10  -1  -5   53.09    5.60
 -10   2   5  275.97   22.60
  10  -2   5  281.77   24.70
  10   2  -5  336.17   19.70
  10   2   5  305.27   22.50
 -10   2  -5  286.37   18.70
  10  -2  -5  333.37   20.10
 -10  -2   5  234.68   25.50
  10  -3   5  177.68   20.20
 -10   3   5  135.49   16.30
  10   3  -5  168.08   12.50
 -10   3  -5  178.78   13.30
  10   3   5  183.98   15.70
 -10  -3   5  156.68   19.30
  10  -3  -5  185.68   13.40
  10  -4   5  245.88   24.50
 -10   4   5  174.88   18.40
  10   4  -5  195.48   14.20
  10   4   5  185.88   14.10
 -10   4  -5  189.48   14.10
  10   4   5  192.28   17.20
 -10   4  -5  194.38   15.00
 -10  -4   5  210.88   23.20
  10  -4  -5  194.18   15.20
  10  -5   5  194.18   25.10
  10   5  -5  176.68   14.30
 -10   5   5  197.78   19.40
  10   5   5  188.78   17.00
 -10   5  -5  176.88   14.40
  10   5   5  179.38   14.40
 -10   5  -5  174.68   14.50
 -10  -5   5  172.18   23.60
 -10   6   5   -2.60    9.00
  10   6  -5   10.50    5.50
 -10  -6   5   -4.20   15.60
  10   6   5   10.50    5.40
 -10   6  -5    0.60    5.30
  10   6   5   -3.10    7.60
 -10   6  -5   10.70    5.30
  10   7  -5   11.40    6.50
 -10   7   5   -1.90   10.20
 -10   7  -5   13.40    6.20
 -10  -7   5   17.50   17.40
 -10   7  -5    4.70    5.10
  10   7   5   -0.40   13.30
  10   7   5   -4.40    6.10
  10   8  -5   23.40    7.60
 -10   8   5   21.50   11.90
 -10   8  -5   17.80    6.20
 -10   8  -5   14.80    9.20
  10   8   5   19.20    8.00
 -10   9   5   22.70   13.10
  10   9  -5   44.70   10.60
 -10   9  -5   32.20   10.20
  10   9   5   26.50    9.50
 -10   0   6   53.59   10.10
  10   0   6   74.89   11.40
  10   0  -6   62.49    6.10
 -10   0  -6   47.10    8.10
  10   1  -6  137.89    9.80
  10  -1   6  145.89   17.10
 -10   1   6  106.39    9.40
 -10   1   6  100.59   13.60
  10   1   6  115.49   14.60
  10  -1  -6  139.29   10.00
 -10  -1   6   94.39   12.20
 -10   1  -6   92.49   10.80
 -10  -1   6  115.89   15.60
 -10   2   6   40.70   10.40
  10   2  -6   57.79    6.30
  10  -2   6   58.09   12.70
 -10   2  -6   42.80    7.20
 -10  -2   6   41.10   13.70
  10  -2  -6   65.59    7.10
  10   2   6   76.19   11.00
 -10   3   6   13.70   10.00
  10  -3   6   26.00   12.00
  10   3  -6   15.60    3.90
  10  -3  -6   14.60    4.70
 -10  -3   6   19.40   14.30
 -10   3  -6   14.10    5.50
  10   3   6    9.00    6.80
 -10   4   6  165.08   17.60
  10  -4   6  181.78   22.80
  10   4  -6  173.68   12.40
  10   4   6  142.49   12.10
 -10   4  -6  135.39   11.40
  10  -4  -6  160.98   13.60
  10   4   6  139.59   15.80
 -10   4  -6  142.69   13.50
 -10  -4   6  140.19   21.30
  10  -5   6   86.49   18.70
 -10   5   6   53.49   12.50
  10   5  -6   80.19    9.10
 -10  -5   6   87.89   19.00
  10   5   6   78.69   12.00
 -10   5  -6   65.39    9.30
 -10   5  -6   74.19    8.90
  10   5   6   57.59    8.20
  10   6  -6   39.80    7.90
 -10   6   6   30.40   11.90
  10  -6   6   44.90   18.20
 -10  -6   6   42.90   18.80
 -10   6  -6   43.10    8.00
 -10   6  -6   37.50    7.50
  10   6   6   49.60   10.60
  10   6   6   54.49    8.50
 -10   7   6    0.30    9.70
  10   7  -6   -5.60    6.20
  10   7   6   20.70   13.10
 -10   7  -6   -3.20    5.50
  10   7   6    1.30    6.10
 -10   7  -6   -0.50    5.80
 -10  -7   6   -8.40   16.90
 -10   8   6   28.80   13.40
  10   8  -6   56.69   10.30
  10   8   6   52.19   10.90
 -10  -8   6   18.60   19.30
 -10   8  -6   44.40    9.30
 -10   8  -6   53.19   11.20
  10   8   6   35.40   17.70
  10   0  -7  223.48   13.80
  10   0   7  169.58   19.40
 -10   0   7  177.68   18.10
 -10   1   7   69.49   13.20
 -10   1   7   61.99    8.20
  10  -1   7   56.99   12.50
  10   1  -7   65.79    6.60
 -10  -1   7   58.69   11.60
 -10  -1   7   67.79   14.80
  10   1   7   72.79   12.40
 -10   1  -7   47.80    8.80
  10  -1  -7   82.39    7.60
 -10   2   7   74.29   13.20
  10   2  -7   89.09    7.80
  10  -2   7  107.99   17.30
 -10  -2   7   67.29   11.30
  10  -2  -7   88.79    8.60
 -10  -2   7   77.79   16.00
 -10   2  -7   66.99    9.90
  10   2   7   87.99   13.50
  10   3  -7  187.18   13.50
  10  -3   7  188.78   23.40
 -10   3   7  162.88   18.70
  10  -3  -7  210.48   15.20
 -10  -3   7  171.48   21.90
  10   3   7  201.88   18.50
 -10   3  -7  158.48   15.30
  10   4  -7    1.30    4.50
  10  -4   7   19.80   14.60
 -10   4   7   19.80   11.60
  10  -4  -7   22.40    6.20
 -10   4  -7    9.60    6.40
  10   4   7   19.70    8.60
 -10  -4   7    5.10   16.60
 -10   5   7   56.79   14.10
  10  -5   7   38.60   16.90
  10   5  -7   60.39    8.20
 -10  -5   7   64.29   18.50
 -10   5  -7   62.69    9.60
  10   5   7   61.49   11.80
 -10   5  -7   71.79    8.60
 -10   6   7   39.70   12.40
  10   6  -7   43.20    8.00
  10  -6   7   26.20   18.50
 -10   6  -7   27.90    7.10
 -10  -6   7   41.10   18.50
 -10   6  -7   17.90    7.10
  10  -7   7   44.70   17.60
 -10   7   7   -0.80   11.50
  10   7  -7   15.60    6.50
  10   7   7    4.30    9.70
  10   7   7   24.70   16.10
 -10   7  -7    7.90    6.90
 -10  -7   7    9.50   17.70
 -10   7  -7    6.80    6.40
 -10   8   7    5.60   11.20
  10   8  -7    2.80    7.70
 -10   8  -7   -1.20    8.00
  10   8   7   26.70   13.90
 -10  -8   7  -28.80   18.60
  10   0  -8   -1.00    2.70
  10   0   8   -0.70    7.90
 -10   0   8   -8.80   10.90
  10  -1   8   53.99   13.90
 -10   1   8   43.10   13.40
 -10   1   8   50.69    8.20
  10   1  -8   62.19    6.70
 -10  -1   8   26.10   15.30
  10   1   8   88.59   14.50
 -10  -1   8   53.29   12.70
  10  -1  -8   65.59    7.10
  10   2  -8   27.00    4.80
 -10   2   8   42.60   13.90
  10  -2   8   35.90   13.40
 -10  -2   8   28.00   10.80
  10  -2  -8   47.00    6.50
 -10  -2   8   20.30   15.50
 -10   2  -8   37.90    8.70
  10   2   8   35.80   10.80
 -10   3   8   77.69   16.40
  10   3  -8   95.79    8.90
  10  -3   8   77.39   17.80
  10   3   8  117.49   16.20
 -10   3  -8  101.39   12.60
  10  -3  -8  130.49   12.00
 -10  -3   8   78.09   18.60
  10   4  -8   -0.10    3.60
  10  -4   8    1.50   12.90
 -10   4   8    4.30   10.90
 -10   4  -8    5.60    5.90
  10   4   8    1.00    7.70
 -10  -4   8   -0.10   14.30
  10  -4  -8   -3.10    4.40
 -10   5   8   76.49   16.00
  10  -5   8  116.39   21.80
  10   5  -8   93.49    9.90
  10   5   8   90.79   14.60
 -10   5  -8   75.59   11.20
 -10  -5   8  109.19   21.00
  10   6  -8  107.19   11.90
  10  -6   8  133.89   24.30
 -10   6   8  130.59   19.20
 -10  -6   8   87.99   22.20
 -10   6  -8  128.79   15.10
  10   7  -8   12.70    6.30
  10  -7   8   47.10   18.10
 -10   7   8    2.30   12.90
 -10  -7   8   -3.30   17.50
  10   7   8  -15.00   15.10
 -10   7  -8    9.40    7.80
 -10   0   9    7.90   13.10
  10   0  -9   23.20    4.70
  10   0   9   38.10   12.00
  10  -1   9   16.70   10.80
  10   1  -9   11.30    3.60
 -10   1   9    1.50   12.80
  10  -1  -9    8.10    4.10
 -10  -1   9    2.80   15.40
 -10  -1   9   -3.10   11.30
  10   1   9    9.00   10.30
 -10   2   9   48.90    8.20
  10  -2   9   56.59   15.30
  10   2  -9   38.50    5.70
 -10   2   9   37.60   15.20
 -10   2  -9   49.30   10.50
 -10  -2   9   43.30   17.40
  10  -2  -9   64.09    8.00
  10   2   9   42.00   12.20
 -10  -2   9   39.00   12.50
 -10   3   9  -17.60   11.30
  10   3  -9   -0.20    2.80
  10  -3   9   16.30   12.20
 -10  -3   9  -10.40   15.40
  10  -3  -9   -1.60    4.50
  10   3   9   -4.10    8.60
 -10   3  -9   -0.20    6.40
  10   4  -9   31.60    5.60
  10  -4   9   33.20   16.60
 -10   4   9   28.10   13.50
  10   4   9   29.80   11.20
 -10  -4   9   20.00   16.70
  10  -4  -9   33.50    8.00
 -10   4  -9   21.70    7.90
  10  -5   9  113.49   23.70
  10   5  -9  146.69   11.80
 -10   5   9  124.89   20.10
  10   5   9  126.19   18.60
 -10   5  -9  124.89   15.10
 -10  -5   9  122.29   23.30
  10   6  -9   33.40    6.90
  10  -6   9   65.59   21.70
 -10   6   9   22.40   14.60
 -10  -6   9   24.70   19.10
 -10   6  -9   37.00    9.70
  10   6   9   20.70   12.20
 -10   7   9   28.50   14.50
  10  -7   9   21.10   18.10
  10   7  -9   15.10    7.00
  10   7   9    3.90   18.20
 -10  -7   9   26.60   20.00
  10   0  10   87.99   17.10
 -10   0  10   66.89   15.40
  10   0 -10   81.19    8.60
  10  -1  10   13.50   11.40
 -10   1  10    3.90   14.50
  10   1 -10    4.10    3.30
  10  -1 -10    4.20    4.00
 -10  -1  10   14.90   12.40
  10   1  10    2.40   10.20
 -10   2  10  105.59   19.10
  10  -2  10  105.39   19.10
  10   2 -10  134.99   10.50
 -10   2  10  100.99   12.50
 -10  -2  10  113.39   20.10
  10  -2 -10  144.39   12.70
  10   2  10  130.59   19.50
 -10   3  10   96.19   19.30
  10   3 -10   73.49    8.00
  10  -3  10   89.19   20.00
  10   3  10   90.49   15.90
 -10  -3  10   59.69   20.30
  10  -3 -10   70.59   10.50
  10  -4  10   39.80   18.00
 -10   4  10   47.70   17.50
  10   4 -10   41.50    6.60
  10   4  10   51.09   12.80
  10  -4 -10   55.19   10.20
 -10   4 -10   41.70   10.00
 -10  -4  10   29.80   18.30
  10   5 -10   10.10    4.30
  10  -5  10   22.80   16.80
 -10   5  10   20.10   15.50
 -10  -5  10   25.70   18.40
  10   5  10    8.40   10.90
 -10   5 -10    8.70    8.00
 -10   6  10   35.40   17.20
  10   6 -10   51.29    8.10
  10  -6  10   44.20   22.20
 -10  -6  10   53.29   21.80
 -10   6 -10   60.79   12.10
  10   0  11   -3.50   11.30
  10   0 -11   -0.30    3.80
 -10   0  11    9.50   13.80
  10   1 -11   65.19    7.40
  10  -1  11   62.89   16.90
 -10   1  11   32.50   17.50
  10   1  11   72.89   16.50
 -10  -1  11   69.69   15.60
  10  -1 -11   51.89    8.10
  10  -2  11   83.89   17.60
  10   2 -11   50.29    6.80
 -10   2  11   49.10   18.20
  10   2  11   70.99   16.30
 -10  -2  11   55.59   19.60
  10  -2 -11   62.89    9.20
  10  -3  11   32.70   17.00
 -10   3  11   26.00   18.60
 -10   3  11   19.00    7.20
  10   3 -11   15.70    4.60
 -10  -3  11   19.20   19.20
  10  -3 -11   33.30    8.20
  10   3  11   28.00   13.50
 -10   4  11    6.90   17.80
  10  -4  11    3.70   15.60
  10   4 -11    7.00    3.90
 -10  -4  11   18.20   18.80
  10  -4 -11    5.60    7.70
  10   4  11    3.70   10.80
  10   5 -11   69.19    8.50
 -10   5  11   70.89   19.50
  10  -5  11   65.69   20.60
  10   5  11   75.59   17.70
 -10  -5  11   85.39   21.80
 -10   0  12   46.50   21.70
  10   0 -12   38.60    6.70
 -10   0  12   36.50   16.50
  10   0  12   47.20   17.70
 -10   1  12    5.10   18.20
  10   1 -12   64.39    8.10
  10  -1  12   60.39   16.00
  10   1  12   60.19   17.40
  10  -1 -12   51.69    8.80
 -10  -1  12   78.29   18.90
  10   2 -12   32.50    5.90
 -10   2  12   65.39   19.50
  10  -2  12   54.59   16.60
  10  -2 -12   42.00    8.80
 -10  -2  12   50.59   20.00
  10   2  12   53.69   16.60
 -10   3  12  -42.40   17.80
  10  -3  12   21.30   14.40
 -10   3  12    3.40    6.80
  10   3  12   31.20   14.80
  10  -3 -12   -4.70    6.40
 -10  -3  12   -9.50   18.90
 -10   4  12   29.60   19.60
  10  -4  12    6.80   16.40
 -10   4  12   10.30    6.50
  10   4 -12   -0.30    4.40
  10   4  12   13.70   13.60
  10  -4 -12   11.60    8.20
 -10  -4  12    0.70   19.80
 -10   0  13   91.29   25.00
  10   0  13   63.19   18.00
 -10   0  13   35.10   20.70
  10   0 -13   33.00    7.40
  10   1 -13    7.00    5.50
 -10   1  13   -1.30   20.50
  10  -1  13   28.90   15.60
  10   1  13   16.60   16.20
  10  -1 -13   15.20    6.80
 -10  -1  13    8.70   21.80
  10   2 -13    1.70    4.70
 -10   2  13   26.70   19.00
  10  -2  13   37.00   18.70
 -10  -2  13    2.90   19.80
  10  -2 -13   12.20    7.50
  10   2  13   49.40   16.20
  11   0   0  249.78   14.80
 -11   0   0  167.58   11.40
  11   1   0  316.37   18.70
  11  -1   0  314.67   18.80
 -11   1   0  262.27   18.00
 -11  -1   0  330.47   17.80
 -11  -2   0  275.77   17.40
  11   2   0  324.47   20.30
 -11   2   0  288.07   18.10
  11  -2   0  352.16   20.70
 -11   3   0  596.84   35.70
  11   3   0  847.02   49.10
  11   4   0   30.90    5.60
 -11   4   0   17.60    5.40
  11   5   0   82.09    9.30
 -11   5   0   60.79    8.40
 -11   6   0  103.59   11.40
  11   6   0  137.49   13.60
  11   7   0  275.07   21.20
 -11   7   0  266.17   20.20
  11   8   0   58.29   10.50
 -11   8   0   46.10    8.40
 -11   9   0   -9.20    5.80
  11   9   0   -8.50    7.30
 -11   0   1    7.60    2.70
  11  -1   1   82.79    6.80
 -11  -1  -1   74.89    7.30
 -11   1   1   63.79    7.60
  11   1  -1   96.39    7.00
 -11  -1   1  116.39    6.80
  11   1   1   97.19    6.70
  11  -1  -1  121.79    7.30
 -11   1  -1  101.79    7.40
 -11  -2  -1  335.07   19.40
  11  -2   1  363.96   22.10
  11   2  -1  353.06   21.80
 -11   2   1  258.47   19.70
  11   2   1  385.76   21.80
  11  -2  -1  353.46   22.10
 -11   2  -1  307.07   18.60
 -11   3   1  116.29   11.90
  11   3  -1  173.78   11.80
  11   3   1  166.58   11.90
 -11   3  -1  141.29   10.10
  11  -3  -1  157.18   12.10
 -11   4   1  211.78   17.90
  11   4  -1  278.27   19.40
 -11   4  -1  256.47   16.20
  11   4   1  312.47   19.50
 -11   5   1   51.09    9.20
  11   5  -1   42.80    7.00
 -11   5  -1   35.80    6.20
  11   5   1   50.89    7.40
  11   6  -1  180.88   14.80
 -11   6   1  138.89   15.50
 -11   6  -1  181.78   13.80
  11   6   1  153.18   14.30
 -11   7   1   -3.40    7.40
  11   7  -1   -0.40    5.40
 -11   7  -1    2.90    5.00
  11   7   1    7.40    6.20
  11   8  -1   52.79   10.40
 -11   8   1   63.39   10.60
  11   8   1   45.70    9.60
 -11   8  -1   29.90    6.80
 -11   9   1    8.40    8.50
  11   9  -1   18.60    9.40
  11   9   1    4.80    7.90
 -11   9  -1   -2.20    5.90
  11   0   2    3.30    4.60
 -11   0  -2    6.20    2.80
  11  -1   2    7.40    2.20
 -11   1   2   14.30    5.10
  11  -1   2   18.10    5.30
  11   1  -2   17.80    2.90
 -11  -1  -2    9.00    3.60
  11  -1  -2   16.80    2.70
  11   1   2   11.60    4.70
 -11  -1   2   15.80    3.00
  11   1   2    9.50    2.00
 -11   1  -2    9.50    3.00
 -11  -2  -2  285.37   19.60
  11   2  -2  344.27   20.80
 -11   2   2  295.47   20.50
  11  -2  -2  351.56   21.10
 -11   2  -2  301.67   18.40
  11   2   2  338.97   20.60
 -11   3   2  276.07   21.10
  11   3  -2  335.57   21.50
 -11   3  -2  307.27   18.70
  11  -3  -2  327.77   21.70
  11   3   2  377.46   21.60
  11   4  -2   16.70    4.50
 -11   4   2   13.00    6.80
 -11   4  -2   19.80    4.40
  11   4   2    8.10    4.10
 -11   5   2   44.80    9.60
  11   5  -2   60.09    8.30
  11   5   2   74.09    8.70
 -11   5  -2   50.29    6.70
 -11   6   2    1.00    8.20
  11   6  -2   16.10    6.10
 -11   6  -2   17.50    5.00
  11   6   2    2.90    9.60
  11   6   2   19.20    6.80
  11   7  -2  382.46   26.70
 -11   7   2  388.36   26.80
  11   7   2  380.46   26.90
 -11   7  -2  305.07   21.60
 -11   8   2   69.99   11.60
  11   8  -2   59.99   11.00
 -11   8  -2   42.60    7.20
  11   8   2   43.40   10.30
  11   9  -2   -1.30    8.20
 -11   9   2   -5.20    8.90
  11   9   2   -5.40    8.20
 -11   9  -2    0.20    5.30
  11   0   3   -0.50    4.40
  11   0  -3    1.00    1.90
 -11   0  -3   -2.00    3.10
 -11   0   3   -4.20    4.30
  11  -1   3  135.59   13.10
  11   1  -3  120.99    9.10
 -11  -1  -3   98.29    9.80
  11   1   3  148.59   12.30
  11  -1  -3  137.49    9.20
 -11   1  -3  107.89    8.80
 -11  -1   3   89.89    8.70
 -11   2   3  164.78   14.90
  11  -2   3  193.08   15.90
  11   2  -3  177.38   12.10
  11   2   3  195.08   14.70
 -11   2  -3  160.48   11.80
  11  -2  -3  171.18   12.20
 -11   3   3  292.37   22.60
  11   3  -3  330.67   21.20
  11  -3   3  329.07   25.20
  11  -3  -3  359.46   21.80
  11   3   3  345.97   21.10
 -11   3  -3  318.07   19.70
  11   4  -3  509.25   31.70
 -11   4   3  425.46   30.40
  11   4   3  546.95   31.80
  11  -4  -3  514.55   32.60
 -11   4  -3  456.85   27.30
  11   5  -3    2.90    4.40
 -11   5   3   11.90    8.70
  11   5   3    4.30    4.40
 -11   5  -3    5.40    4.20
  11   6  -3  317.87   22.70
 -11   6   3  317.37   25.20
 -11   6  -3  292.27   19.90
  11   6   3  307.27   27.60
  11   6   3  340.17   22.90
  11   7  -3   28.50    7.80
 -11   7   3   16.30    9.70
  11   7   3   26.70    8.00
 -11   7  -3   24.20    5.60
 -11   8   3   55.19   11.90
  11   8  -3   54.19   10.00
  11   8   3   47.70   10.40
 -11   8  -3   43.70    6.80
 -11   9   3    6.40   10.40
  11   9  -3   22.80    9.30
  11   9   3   -3.20    8.50
 -11   9  -3   12.00    9.60
 -11   9  -3   -5.20    5.00
  11   0   4   -0.70    5.40
 -11   0   4   27.80    6.50
 -11   0  -4   -0.60    3.60
  11   0  -4   -0.80    1.90
  11   1  -4  277.77   17.00
  11  -1   4  272.17   20.60
 -11  -1  -4  222.78   16.90
 -11   1   4  221.58   18.20
 -11  -1   4  235.88   21.10
 -11   1  -4  263.27   16.30
  11  -1  -4  257.17   16.90
 -11  -1   4  206.78   16.00
  11   1   4  295.67   19.90
  11  -2   4  276.07   21.00
  11   2  -4  259.67   16.50
 -11   2   4  254.17   20.00
 -11  -2   4  259.57   23.20
  11  -2  -4  258.97   16.80
 -11   2  -4  234.38   16.60
  11   2   4  258.37   19.30
 -11   3   4  108.39   13.10
  11  -3   4  148.29   16.60
  11   3  -4  127.19    9.60
  11  -3  -4  108.59   10.00
 -11  -3   4  118.09   16.60
 -11   3  -4   99.09    9.80
  11   3   4  122.59   12.60
  11   3   4  114.79    9.20
 -11   4   4  165.78   17.70
  11   4  -4  236.28   15.70
  11  -4   4  214.58   23.20
  11   4   4  223.68   15.60
  11   4   4  217.68   18.20
 -11   4  -4  180.68   13.80
  11  -4  -4  216.98   16.40
 -11  -4   4  189.88   20.90
 -11   5   4   79.99   12.80
  11   5  -4  108.99   11.10
 -11  -5   4   86.09   17.70
 -11   5  -4   63.09    7.90
  11   5   4  127.49   12.00
  11   6  -4  162.18   14.30
 -11   6   4  111.19   15.10
  11   6   4  153.68   14.90
 -11   6  -4  117.99   11.00
  11   7  -4  137.19   13.80
 -11   7   4   84.59   14.70
  11   7   4  102.09   16.80
  11   7   4   88.59   12.50
 -11   7  -4   79.79    8.90
  11   8  -4   13.90    7.00
 -11   8   4  -14.90   10.40
 -11   8  -4   -0.80    7.80
  11   8   4   -1.00    6.90
 -11   8  -4   -4.80    4.40
 -11   9   4   67.49   15.00
  11   9  -4  105.39   14.60
  11   9   4   87.79   14.10
 -11   9  -4   90.89   14.20
 -11   9  -4   38.30   10.10
 -11   0   5   -4.50    6.70
  11   0   5   -5.70    5.50
 -11   0  -5    3.20    4.40
  11   0  -5    2.10    2.30
 -11   1   5   28.70    5.60
 -11  -1  -5   29.90    6.80
 -11   1   5   13.80    7.70
  11   1  -5   33.70    4.50
  11  -1   5   36.90    9.30
  11   1   5   26.40    7.10
 -11  -1   5   24.10    6.70
 -11   1  -5   21.30    5.40
 -11  -1   5   32.90   11.50
  11  -1  -5   37.40    4.70
  11  -2   5  155.88   17.60
  11   2  -5  177.18   11.80
 -11   2   5  170.88   17.20
  11  -2  -5  170.98   12.10
 -11  -2   5  156.38   18.20
  11   2   5  170.98   15.30
 -11   2  -5  150.48   12.90
 -11   3   5    5.20    8.30
  11  -3   5   -3.30    9.10
  11   3  -5    8.20    3.50
  11  -3  -5    8.40    3.90
  11   3   5    1.20    6.10
 -11  -3   5   -3.80   13.10
 -11   3  -5   -1.40    4.50
 -11   4   5   77.49   12.70
  11   4  -5   94.69    9.40
  11  -4   5  101.39   17.50
 -11   4  -5   68.69    8.70
  11   4   5   91.69    8.90
  11  -4  -5   83.49    9.90
 -11  -4   5   68.49   17.30
  11   4   5   73.89   11.20
  11  -5   5   14.70   14.60
  11   5  -5   -1.60    4.10
 -11   5   5   -4.50    8.70
 -11  -5   5    3.00   15.70
  11   5   5   -1.30    4.30
 -11   5  -5    0.70    4.70
  11   5   5    4.30    6.70
  11   6  -5  132.89   12.90
 -11   6   5   94.89   14.70
 -11   6  -5  108.89   11.60
  11   6   5  121.39   12.60
 -11   6  -5  144.49   13.60
 -11  -6   5  117.59   20.80
  11   6   5  123.69   15.20
  11   7  -5   23.20    7.00
 -11   7   5   24.00   11.70
 -11   7  -5   13.00    5.60
  11   7   5   20.80    7.10
 -11   7  -5   14.20    7.40
  11   7   5    5.60    8.90
  11   7   5   30.80   12.80
 -11   8   5   11.30   11.30
  11   8  -5   29.00    8.80
 -11   8  -5   29.40    9.10
 -11   8  -5   16.90    6.20
  11   8   5   12.00    8.20
  11   9  -5   23.10    9.00
 -11   9  -5   26.60   10.40
  11   9   5   18.20    9.70
 -11   0   6  -13.50    7.70
  11   0  -6    4.30    2.50
 -11   0  -6    1.20    5.00
  11   0   6   12.40    7.00
 -11   1   6  429.46   29.80
  11   1  -6  508.55   29.60
 -11   1   6  408.06   25.80
  11  -1   6  475.55   34.40
  11   1   6  497.75   34.10
 -11   1  -6  397.06   27.10
  11  -1  -6  504.15   29.80
 -11  -1   6  408.76   27.70
 -11  -1   6  408.16   32.10
 -11   2   6   27.60   10.40
  11  -2   6   19.60   10.10
  11   2  -6   20.40    4.20
 -11   2  -6   18.20    6.20
  11   2   6   23.10    7.40
 -11  -2   6    4.80   13.70
 -11  -2   6   11.30    7.20
  11  -2  -6   28.60    5.00
  11  -3   6  179.68   21.20
 -11   3   6  126.19   16.40
  11   3  -6  161.18   12.00
 -11   3  -6  147.29   13.40
  11   3   6  165.98   16.10
 -11  -3   6  144.29   20.30
  11  -3  -6  163.48   13.10
 -11   4   6   90.39   15.00
  11  -4   6  163.98   21.00
  11   4  -6  134.19   10.90
  11  -4  -6  123.29   11.80
 -11  -4   6  138.29   20.50
  11   4   6  107.19   10.50
 -11   4  -6  113.99   12.20
  11   4   6  135.69   15.40
  11  -5   6   77.39   19.00
  11   5  -6   93.29   10.40
 -11   5   6   92.09   15.40
 -11   5  -6   91.99   10.50
 -11   5  -6   82.99    9.60
  11   5   6  119.59   14.40
 -11  -5   6   75.79   18.50
  11   5   6   89.39   10.00
  11   6  -6    8.00    5.30
  11  -6   6   21.90   16.30
 -11   6   6   20.50   10.70
  11   6   6    9.60    5.80
 -11   6  -6   18.50    6.20
 -11   6  -6    0.10    5.30
  11   6   6   -5.60    7.60
 -11  -6   6   -5.20   16.50
  11   7  -6  123.49   14.00
 -11   7   6  141.69   17.70
 -11  -7   6   69.89   21.70
  11   7   6  114.19   16.30
 -11   7  -6  136.39   14.00
  11   7   6  148.39   14.50
  11   7   6  141.39   20.90
 -11   7  -6  108.09   12.10
 -11   8   6   -7.90   11.30
  11   8  -6    7.70    8.10
 -11   8  -6   -6.50    5.10
  11   8   6   13.00    7.40
 -11   8  -6    6.30    7.80
 -11   0   7   -3.30    9.10
  11   0   7   -4.30    7.30
  11   0  -7    1.40    2.80
 -11   1   7   12.20    5.30
  11   1  -7   18.40    3.80
 -11   1   7   13.20   10.70
  11  -1   7    5.60    8.10
 -11  -1   7   19.60    9.40
 -11   1  -7   10.60    6.50
 -11  -1   7   11.50   13.70
  11   1   7   19.40    8.30
  11  -1  -7   17.00    4.00
  11   2  -7  725.63   41.10
  11  -2   7  693.53   47.90
 -11   2   7  611.74   41.00
 -11   2  -7  564.44   37.80
 -11  -2   7  600.74   37.60
  11   2   7  682.53   46.20
  11  -2  -7  693.23   41.70
 -11  -2   7  598.84   43.00
 -11   3   7   89.89   15.60
  11   3  -7  109.19    9.50
  11  -3   7   97.59   17.80
 -11  -3   7  103.99   19.80
  11   3   7  132.39   15.40
 -11   3  -7  106.79   12.30
  11  -3  -7  116.29   11.60
 -11   4   7   62.89   13.20
  11   4  -7   68.39    7.80
  11  -4   7   74.69   18.20
 -11   4  -7   49.10    9.10
  11  -4  -7   65.49    9.40
  11   4   7   82.39   13.00
 -11  -4   7   59.79   18.60
  11   5  -7   36.40    6.80
  11  -5   7   27.40   15.90
 -11   5   7   16.70   11.40
  11   5   7   39.60   10.30
 -11   5  -7   23.80    7.30
 -11  -5   7   17.50   17.40
  11   6  -7  217.98   16.80
 -11   6   7  234.98   23.70
  11  -6   7  205.38   27.30
  11   6   7  206.88   21.70
 -11  -6   7  183.68   26.20
 -11   6  -7  189.28   17.70
 -11   6  -7  223.08   22.10
  11  -7   7   34.50   18.20
  11   7  -7    6.10    6.30
 -11   7   7    6.00   11.40
 -11   7  -7    0.30    6.00
 -11  -7   7  -14.10   18.10
  11   7   7    1.90   14.90
 -11   8   7   29.00   13.70
  11  -8   7   25.10   19.20
  11   8  -7   23.80    8.00
 -11  -8   7  -23.60   18.70
  11   8   7   28.30   16.30
  11   0   8   10.80    9.30
 -11   0   8   -4.10   11.20
  11   0  -8    1.70    2.80
  11  -1   8  311.47   28.50
 -11   1   8  277.47   19.80
 -11   1   8  257.67   25.80
  11   1  -8  345.37   20.70
 -11  -1   8  302.17   27.60
 -11   1  -8  259.77   21.90
 -11  -1   8  258.27   24.80
  11   1   8  317.47   27.10
  11  -1  -8  325.07   21.00
  11  -2   8  106.09   18.00
 -11   2   8   85.69   16.00
  11   2  -8   87.99    8.60
 -11   2   8   96.89   10.90
 -11  -2   8   79.09   12.90
 -11  -2   8   87.59   19.00
  11  -2  -8  108.29   10.30
  11   2   8   91.79   14.70
 -11   2  -8   82.09   11.90
 -11   3   8  140.19   18.80
  11  -3   8  204.68   25.00
  11   3  -8  188.58   13.30
  11   3   8  177.68   20.00
 -11   3  -8  164.88   16.10
  11  -3  -8  174.18   14.80
 -11  -3   8  116.79   20.90
 -11   4   8   54.99   14.20
  11   4  -8   56.19    7.60
  11  -4   8   61.59   17.70
 -11   4  -8   54.59    9.90
  11  -4  -8   84.99   10.50
 -11  -4   8   75.49   19.90
  11   4   8   75.99   13.40
 -11   5   8   53.19   14.70
  11  -5   8   85.99   19.80
  11   5  -8   67.59    9.00
 -11   5  -8   81.79   12.20
  11   5   8   91.69   15.70
 -11  -5   8   46.60   18.50
  11  -6   8   27.00   16.70
  11   6  -8    4.30    5.80
 -11   6   8   23.00   12.20
 -11   6  -8   10.60    7.80
  11   6   8    0.60   10.00
 -11  -6   8    6.70   16.40
 -11   7   8   32.10   14.90
  11   7  -8   43.10    8.20
  11  -7   8   36.30   18.00
 -11   7  -8   28.20    9.40
  11   7   8   25.70   17.90
 -11  -7   8   44.00   20.80
  11   0  -9    5.50    3.60
 -11   0   9   -1.20   11.60
  11   0   9   -1.30    9.20
 -11   1   9   49.20   15.00
  11  -1   9   55.29   14.30
  11   1  -9   63.39    6.90
 -11  -1   9   38.80   12.70
 -11  -1   9   34.40   16.60
  11  -1  -9   56.99    7.20
  11   1   9   35.10   12.40
 -11   2   9  247.48   25.40
 -11   2   9  265.87   19.80
  11  -2   9  314.17   30.00
  11   2  -9  318.67   20.00
 -11  -2   9  312.67   27.20
  11   2   9  294.87   27.30
 -11  -2   9  281.77   28.90
  11  -2  -9  315.47   21.30
 -11   2  -9  252.77   22.60
  11   3  -9   88.49    8.70
  11  -3   9   93.29   19.40
 -11   3   9   68.69   16.70
  11   3   9   98.79   15.90
  11  -3  -9  115.39   11.90
 -11   3  -9   69.29   11.20
 -11  -3   9   67.59   19.80
  11  -4   9   20.30   13.80
  11   4  -9   10.80    4.40
 -11   4   9  -12.80   11.70
  11  -4  -9   20.00    6.90
  11   4   9    9.60   10.20
 -11  -4   9   -5.40   15.60
 -11   4  -9    5.80    7.30
 -11   5   9   23.70   14.40
  11   5  -9   23.00    5.70
  11  -5   9   22.70   15.10
 -11  -5   9   31.70   18.90
 -11   5  -9   14.80    7.40
  11   5   9   41.40   11.70
  11   6  -9   37.40    7.80
 -11   6   9   55.49   15.60
  11  -6   9   64.99   19.50
 -11   6  -9   60.19   11.30
 -11  -6   9   45.90   20.90
  11  -7   9   26.00   18.70
  11   7  -9    6.30    6.10
 -11   7   9   -3.60   14.40
  11   7   9   -5.80   18.50
 -11  -7   9   19.70   19.20
 -11   0  10   18.30   12.60
 -11   0  10   23.80   16.10
  11   0  10   11.50   11.50
  11   0 -10   -1.00    3.00
  11  -1  10  316.67   31.10
 -11   1  10  311.87   28.80
  11   1 -10  320.07   20.10
  11   1  10  303.07   28.80
 -11  -1  10  272.67   31.70
  11  -1 -10  299.07   20.80
 -11  -1  10  272.27   28.20
 -11   2  10   24.20   15.50
  11   2 -10   51.99    6.40
 -11   2  10   57.29    9.60
  11  -2  10   39.00   14.20
  11  -2 -10   49.99    8.30
  11   2  10   42.80   13.60
 -11  -2  10   30.90   17.70
  11   3 -10   -2.20    3.50
  11  -3  10   27.70   14.00
 -11   3  10   -3.20   14.80
  11   3  10    5.40   10.70
 -11  -3  10   -8.60   16.70
 -11   3 -10  -11.00    6.90
  11  -3 -10   -1.60    5.10
 -11   4  10    1.30   13.60
  11  -4  10   13.50   16.60
  11   4 -10   10.10    4.50
 -11   4 -10    7.30    7.50
 -11  -4  10   20.20   16.50
  11   4  10   16.70   11.30
  11  -4 -10   18.90    6.60
 -11   5  10   28.60   16.60
  11   5 -10   31.50    6.40
  11  -5  10   46.80   18.90
 -11   5 -10   28.10    9.10
 -11  -5  10   48.20   21.20
  11   5  10   60.29   14.60
 -11   6  10    8.70   15.00
  11  -6  10   41.80   18.70
  11   6 -10    6.60    5.40
  11   6  10   13.70   13.20
 -11   6 -10    8.80    8.20
 -11  -6  10   19.90   19.20
 -11   0  11   -6.50   17.50
 -11   0  11   26.80   14.90
  11   0  11   13.00   10.60
  11   0 -11    7.80    4.20
 -11   1  11    1.60   15.10
  11   1 -11   17.10    4.60
  11  -1  11   26.80   14.80
 -11  -1  11    0.00   14.10
  11   1  11   29.00   13.40
  11  -1 -11   20.30    5.70
 -11  -1  11   28.20   17.70
 -11   2  11  101.59   21.20
  11   2 -11  118.79   10.40
  11  -2  11  125.19   21.90
  11  -2 -11  117.69   12.80
 -11  -2  11   68.59   21.10
  11   2  11  123.79   20.50
 -11   3  11    2.60    6.00
  11   3 -11    2.90    3.80
  11  -3  11   24.40   14.80
 -11   3  11   20.00   15.80
 -11  -3  11  -10.10   18.20
  11   3  11   10.50   12.10
  11  -3 -11   10.30    6.60
  11  -4  11   24.10   16.60
 -11   4  11    0.00   15.20
  11  -4 -11   20.60    8.70
  11   4  11   -8.10   10.50
 -11  -4  11   33.40   19.00
  11   5 -11   18.90    5.90
  11  -5  11   51.59   19.70
 -11   5  11   11.90   16.80
  11   5  11   19.20   12.60
 -11   5 -11    6.20    9.90
 -11  -5  11   50.99   21.90
  11   0  12   -2.10   12.90
 -11   0  12   -4.70   19.40
 -11   0  12   15.80   16.00
  11   0 -12    1.20    4.60
  11  -1  12  131.09   22.90
 -11   1  12  100.89   21.00
  11   1 -12  125.09   11.70
 -11  -1  12  120.79   23.70
  11   1  12  132.59   23.30
  11  -1 -12  153.78   14.30
  11   2 -12   14.90    4.50
  11  -2  12   26.10   13.20
 -11   2  12  -10.10   18.60
  11   2  12   18.40   14.80
 -11  -2  12    1.40   19.60
  11  -2 -12   10.00    6.50
  11   3 -12   16.80    5.20
 -11   3  12   39.30   16.70
 -11   3  12   18.30    8.10
  11  -3  12   34.60   16.10
 -11  -3  12   12.30   21.50
  11   3  12   25.30   14.50
  11  -3 -12   24.20    8.50
  11   4 -12   -5.90    4.30
 -11   4  12   30.50   18.90
 -11   4  12   -0.10    6.40
  11  -4  12   30.40   19.30
  11  -4 -12   -5.80    7.30
 -11  -4  12    6.70   21.10
  11   4  12   11.30   14.00
  11   0  13   35.60   17.60
 -11   0  13   32.50   17.60
 -11   1  13    9.10   19.40
  11   1 -13    3.60    4.90
  11  -1  13   41.40   16.30
  11   1  13   13.10   14.20
 -11  -1  13   36.60   19.90
  11  -1 -13    3.90    5.60
  11  -2  13   81.09   23.10
 -11   2  13  103.69   26.00
  11   2 -13  106.59   10.80
  11  -2 -13  103.89   12.90
 -11  -2  13   64.29   24.60
  11   2  13  123.39   22.50
 -12   0   0 3143.39  175.38
  12   0   0 3792.62  211.08
  12   1   0  366.06   22.40
 -12  -1   0  327.07   19.40
 -12   1   0  321.67   19.70
  12  -1   0  397.26   22.50
 -12  -2   0  170.28   11.80
  12  -2   0  203.08   13.20
 -12   2   0  178.98   12.50
  12   2   0  191.48   12.70
 -12   3   0  415.76   25.90
  12   3   0  588.74   33.50
  12  -3   0  539.65   33.80
 -12   4   0   45.10    7.10
  12   4   0   96.09    9.20
 -12   5   0    5.50    5.60
  12   5   0    7.50    4.40
  12   6   0   19.10    6.60
 -12   6   0   13.60    6.60
 -12   7   0  139.89   13.80
  12   7   0  173.48   15.90
 -12   8   0   11.30    6.60
  12   8   0   22.30    8.50
  12   9   0   61.59   11.90
 -12   9   0   26.30    8.00
  12   0   1  872.71   51.09
 -12   0   1  625.64   37.10
  12   0   1  849.41   49.30
 -12   0   1  671.53   36.30
 -12   0  -1  594.34   36.50
  12   0  -1  899.31   49.50
  12  -1   1  688.53   37.00
 -12  -1  -1  564.34   32.60
 -12   1   1  517.45   32.90
  12   1  -1  612.54   36.90
 -12  -1   1  579.14   32.00
  12   1   1  637.34   36.70
 -12   1  -1  562.54   32.50
  12  -1  -1  636.74   37.00
  12   2  -1  174.78   11.70
 -12  -2  -1  157.48   12.20
  12  -2   1  182.68   12.00
 -12   2   1  162.98   13.30
 -12   2  -1  176.78   11.70
  12   2   1  180.08   11.60
  12  -2  -1  167.98   12.00
  12   3  -1  450.95   27.80
 -12   3   1  353.06   24.70
 -12   3  -1  399.56   23.30
  12  -3  -1  460.95   28.20
  12   3   1  470.85   27.80
 -12   4   1  137.99   13.70
  12   4  -1  182.98   14.00
 -12   4  -1  148.49   11.50
  12   4   1  201.88   14.20
  12   5  -1  179.68   14.80
 -12   5   1  136.19   15.00
  12   5   1  198.98   14.80
 -12   5  -1  175.98   13.00
 -12   6   1  171.48   17.60
  12   6  -1  200.18   17.00
  12   6   1  236.88   17.60
 -12   6  -1  203.98   15.10
  12   7  -1   11.40    6.60
 -12   7   1   -2.70    7.50
  12   7   1   -1.70    5.80
 -12   7  -1    1.40    5.20
 -12   8   1   18.80    8.10
  12   8  -1   22.90    8.50
  12   8   1    9.80    7.60
 -12   8  -1   21.70    6.00
 -12   9   1    9.00    7.00
  12   9  -1   -9.20    8.10
 -12   9  -1   -3.60    5.60
  12   9   1    2.60    7.80
  12   0   2 4075.39  216.28
  12   0  -2 3720.73  216.68
  12   0   2 3865.91  218.38
 -12   0   2 3205.08  169.58
 -12   0   2 2911.51  169.78
 -12   0  -2 2972.50  169.48
 -12  -1  -2  611.74   34.80
  12   1  -2  713.33   42.20
 -12   1   2  564.94   35.30
  12  -1   2  829.22   44.50
  12  -1   2  743.23   42.00
 -12  -1   2  608.94   33.50
  12   1   2  749.03   44.10
 -12   1  -2  548.35   34.30
  12   1   2  678.03   41.60
  12  -1  -2  719.33   42.10
  12   2  -2  139.09   10.20
 -12   2   2  126.09   12.90
 -12  -2  -2  147.09   12.20
  12  -2  -2  144.19   10.50
 -12   2  -2  145.59   10.50
  12   2   2  159.88   10.00
 -12   3   2   14.20    6.40
  12   3  -2   12.00    3.50
  12  -3  -2   16.60    4.20
 -12   3  -2   14.20    3.90
  12   3   2   10.00    3.50
 -12   4   2  107.29   12.40
  12   4  -2  124.99   10.90
 -12   4  -2  103.89    9.50
  12   4   2  142.09   11.10
  12   5  -2   22.40    5.70
 -12   5   2   22.30    8.20
 -12   5  -2   32.40    5.80
  12   5   2   19.70    5.50
  12   6  -2   32.70    7.30
 -12   6   2   19.90    9.50
 -12   6  -2   22.10    5.40
  12   6   2   23.80   10.10
  12   6   2   36.80    7.20
 -12   7   2    4.40    8.80
  12   7  -2   17.30    7.20
 -12   7  -2   12.10    5.00
  12   7   2   26.80    7.60
 -12   8   2   19.40    9.20
  12   8  -2   21.50    7.90
 -12   8  -2   15.80    5.90
  12   8   2   23.40    8.00
 -12   9   2   79.59   13.90
  12   9  -2   77.69   12.40
  12   9   2   67.49   12.10
 -12   9  -2   70.39    8.80
  12   0  -3 1288.67   71.49
 -12   0  -3 1046.90   53.39
  12   0   3 1234.28   73.59
 -12   0   3  789.42   52.89
 -12   1   3 1291.37   70.79
  12   1  -3 1392.26   79.89
  12  -1   3 1394.86   82.69
 -12  -1  -3 1228.38   70.59
  12  -1  -3 1458.25   79.99
 -12   1  -3 1271.07   70.09
  12   1   3 1414.46   81.99
 -12  -1   3 1111.49   69.29
 -12   2   3  307.07   22.30
  12   2  -3  351.66   22.00
  12  -2   3  364.66   25.20
 -12  -2  -3  328.07   21.70
  12   2   3  378.96   24.20
  12  -2  -3  355.76   22.20
 -12   2  -3  315.67   20.20
 -12   3   3   72.69   10.50
  12   3  -3  110.79    8.80
  12   3   3   94.39    8.30
 -12   3  -3   79.89    8.20
  12  -3  -3   98.29    8.90
 -12   4   3   54.39   10.30
  12   4  -3   65.19    7.80
  12  -4  -3   79.59    9.20
 -12   4  -3   66.39    7.30
  12   4   3   82.29    8.40
 -12   5   3   86.89   12.70
  12   5  -3   77.99    9.10
  12   5   3   99.49   10.30
 -12   5  -3   78.19    8.40
 -12   6   3   24.80   10.00
  12   6  -3  156.78   14.10
  12   6   3  148.09   14.00
 -12   6  -3   47.70    6.30
 -12   7   3  143.79   17.40
  12   7  -3  138.49   15.20
 -12   7  -3  119.89   11.30
  12   7   3  153.18   15.60
  12   8  -3   14.00    8.10
 -12   8   3    9.00   10.60
 -12   8  -3    5.70    4.60
  12   8   3    3.40    7.50
 -12   9   3   57.79   12.50
  12   9  -3   78.89   13.20
 -12   9  -3   41.80    7.60
  12   9   3   57.79   11.90
 -12   0  -4  422.56   27.00
  12   0   4  488.05   32.70
  12   0  -4  515.65   29.50
 -12   0   4  428.26   27.30
 -12  -1  -4  165.98   13.60
  12   1  -4  174.78   11.90
  12  -1   4  169.78   16.20
 -12   1   4  143.19   14.60
  12   1   4  180.58   15.00
 -12   1  -4  171.18   12.60
  12  -1  -4  181.68   11.90
 -12  -1   4  158.48   15.80
 -12  -1   4  135.49   12.20
  12  -2   4   70.49   11.20
  12   2  -4   66.19    6.40
 -12   2   4   68.29   10.00
 -12   2  -4   51.49    6.60
  12   2   4   71.29    9.80
  12  -2  -4   63.99    6.80
 -12  -2   4   54.69   12.30
  12  -3   4  217.58   20.80
  12   3  -4  219.88   14.90
 -12   3   4  171.18   17.90
 -12  -3   4  210.68   22.70
  12   3   4  212.98   17.70
 -12   3  -4  191.68   14.20
  12   3   4  221.78   14.60
  12  -3  -4  242.38   15.90
  12   4  -4  168.08   12.20
 -12   4   4   97.59   13.60
 -12   4  -4  119.19   11.00
  12   4   4  122.49   15.10
 -12  -4   4  140.69   18.20
  12   4   4  158.48   12.10
  12  -4  -4  174.08   13.30
  12   5  -4   83.39    9.50
 -12   5  -4   69.99    8.30
  12   5   4   82.89    9.60
  12   6  -4   61.69    8.90
 -12   6   4   65.09   13.10
 -12   6  -4   62.79    8.20
  12   6   4   75.49   10.00
  12   7  -4   56.49    9.20
 -12   7   4   13.70   10.90
 -12   7  -4   32.80    6.40
  12   7   4   32.60    8.40
  12   7   4   35.90   15.20
  12   8  -4   28.80    7.90
 -12   8   4   34.00   11.90
 -12   8  -4    5.20    5.40
  12   8   4   14.80    8.30
  12   9  -4   39.50    9.60
 -12   9   4    6.60   10.90
 -12   9  -4    1.70    5.80
  12   9   4    0.00    9.20
 -12   9  -4   15.50   10.90
 -12   0  -5   16.90    5.60
  12   0   5   27.70    8.10
 -12   0   5   22.60    7.30
  12   0  -5   17.60    3.30
 -12   1   5  337.27   23.90
 -12  -1  -5  327.47   23.00
 -12   1   5  306.37   20.90
  12   1  -5  416.56   24.10
  12  -1   5  434.16   28.80
  12   1   5  361.86   27.10
 -12  -1   5  321.97   22.10
  12  -1  -5  382.76   24.00
 -12   1  -5  324.47   22.00
 -12  -1   5  352.76   26.80
  12   2  -5   37.00    5.10
 -12   2   5   22.80    9.20
  12  -2   5   32.60   10.50
  12   2   5   45.20    8.80
  12  -2  -5   45.30    5.70
 -12  -2   5   28.80   13.40
 -12   2  -5   37.40    6.60
  12  -3   5 1234.28   80.59
  12   3  -5 1354.56   76.19
 -12   3   5 1221.48   73.29
  12   3   5 1356.96   78.69
  12  -3  -5 1375.56   77.09
 -12   3  -5 1254.07   71.29
 -12  -3   5 1197.58   75.19
  12  -4   5  112.99   17.50
  12   4  -5  103.89   10.10
 -12   4   5   94.69   13.60
 -12   4  -5   72.89    9.20
  12   4   5   89.89   12.50
 -12  -4   5   69.69   17.30
  12   4   5  105.09    9.60
  12  -4  -5   90.19   10.40
 -12   5   5  236.98   23.40
  12   5  -5  286.67   19.30
  12  -5   5  287.87   31.00
 -12  -5   5  282.67   30.20
  12   5   5  261.27   22.10
 -12   5  -5  256.27   18.70
  12   5   5  266.27   19.10
  12   6  -5   -1.40    5.60
 -12   6   5    0.00    9.50
 -12  -6   5   19.70   16.00
  12   6   5   -0.50    5.30
  12   6   5    5.90    8.70
 -12   6  -5    3.60    5.10
 -12   6  -5    2.00    5.20
 -12   7   5   24.00   11.70
  12   7  -5   31.20    8.50
  12   7   5   15.60    7.20
 -12   7  -5   31.00    8.30
 -12   7  -5   18.20    6.00
  12   7   5   30.50   14.30
  12   7   5   28.20   10.40
 -12   8   5   -8.20   11.80
  12   8  -5   11.30    7.20
  12   8   5    2.60   10.90
 -12   8  -5   14.90    6.30
 -12   8  -5   31.80    9.10
  12   8   5   22.30    8.20
 -12   0   6  308.57   25.40
  12   0   6  520.25   34.00
  12   0  -6  459.35   28.70
 -12   0  -6  406.26   25.40
 -12   1   6   14.10    9.50
  12  -1   6   10.60    8.40
  12   1  -6   16.50    3.60
 -12   1   6   17.90    5.00
  12   1   6   18.00    7.80
 -12  -1   6    1.40    7.20
 -12   1  -6    9.80    5.50
 -12  -1   6   19.90   13.50
  12  -1  -6   12.50    3.70
 -12   2   6   22.00   10.30
  12  -2   6   33.40   11.50
  12   2  -6   26.50    4.50
  12  -2  -6   23.80    4.80
 -12   2  -6   28.40    7.00
  12   2   6   23.70    8.00
 -12  -2   6   26.30   14.10
  12   3  -6  288.97   18.60
  12   3   6  313.37   23.00
  12  -3  -6  266.87   19.60
 -12   4   6   71.89   13.70
  12  -4   6   64.09   15.90
  12   4  -6   94.79    9.40
 -12   4  -6   82.29   10.50
 -12  -4   6   74.79   18.40
  12   4   6   93.59   13.10
  12  -4  -6   83.59   10.20
 -12   5   6  269.97   24.90
  12  -5   6  274.77   31.10
  12   5  -6  280.77   19.30
 -12   5  -6  268.57   19.60
  12   5   6  264.07   22.70
 -12  -5   6  300.47   29.30
 -12   5  -6  223.88   18.20
  12   5   6  266.47   18.90
  12  -6   6   81.29   19.00
 -12   6   6   61.79   13.20
  12   6  -6   93.79   10.40
 -12   6  -6   72.39    9.70
  12   6   6   73.89   13.10
 -12  -6   6   51.59   18.60
 -12   6  -6   90.59   10.90
  12   6   6   63.59    9.40
 -12   7   6   22.30   12.30
  12   7  -6   27.60    7.40
 -12   7  -6    1.50    5.30
  12   7   6   13.40    6.80
 -12  -7   6   -2.40   17.30
  12   7   6   29.30   15.10
 -12   7  -6    8.80    6.60
  12   7   6    8.60   10.10
  12   8  -6   26.00    9.10
 -12   8   6   18.40   13.50
  12   8   6   33.30    9.50
 -12   8  -6   21.30    6.90
  12   8   6   38.80   12.60
 -12   8  -6   42.70   10.10
 -12   0   7   84.29   12.90
  12   0  -7  125.89    9.60
 -12   0  -7   92.99   11.90
  12   0   7  109.49   15.90
 -12   1   7  100.29   11.30
  12   1  -7  158.28   10.70
 -12   1   7  126.99   15.40
  12  -1   7  114.29   17.30
 -12   1  -7  130.49   13.60
  12   1   7  141.79   17.20
  12  -1  -7  137.29   10.80
 -12  -1   7  114.29   13.60
 -12  -1   7  111.69   18.40
  12  -2   7  115.19   18.10
 -12   2   7  122.69   15.70
  12   2  -7  121.69    9.90
 -12   2  -7   99.19   12.10
 -12  -2   7   91.79   11.50
  12  -2  -7  121.79   10.40
 -12  -2   7   98.59   19.20
  12   2   7  125.79   16.50
  12  -3   7  199.28   24.30
 -12   3   7  148.09   18.20
  12   3  -7  187.38   12.90
 -12  -3   7  161.48   22.70
 -12   3  -7  152.08   15.60
  12   3   7  159.38   18.00
  12  -3  -7  165.38   13.90
 -12   4   7   68.89   13.70
  12  -4   7   90.39   18.20
  12   4  -7   77.09    8.60
  12   4   7   90.19   14.00
  12  -4  -7   81.29   10.30
 -12  -4   7   40.10   18.00
 -12   4  -7   78.49   11.00
  12  -5   7  153.38   24.10
  12   5  -7  160.58   13.20
 -12   5   7  177.18   21.00
 -12   5  -7  152.28   15.50
  12   5   7  170.88   18.90
 -12  -5   7  151.18   23.80
 -12   6   7   -6.20   10.00
  12   6  -7   25.70    6.70
  12  -6   7   41.00   17.40
  12   6   7    4.80    9.70
 -12  -6   7   23.50   17.50
 -12   6  -7   19.00    7.40
 -12   7   7   17.40   12.20
  12  -7   7   26.50   17.40
  12   7  -7   20.70    6.70
  12   7   7   15.30   11.10
 -12  -7   7   11.30   19.10
 -12   7  -7   16.60    7.30
  12   7   7   -6.00   14.80
  12   8  -7    1.50    7.50
 -12   8   7  -13.30   12.20
  12   8   7   15.20   17.30
 -12   8  -7    2.40    8.70
  12   0  -8    8.80    3.50
 -12   0   8    7.30   10.80
  12   0   8   15.90    9.80
 -12   1   8   10.50   11.60
 -12   1   8   26.20    7.40
  12   1  -8   34.50    4.90
  12  -1   8   30.60   11.70
  12   1   8   28.50   10.50
 -12  -1   8   12.50   10.60
 -12   1  -8   28.90    8.70
  12  -1  -8   19.10    4.60
 -12  -1   8   -0.80   14.70
  12  -2   8   27.90   12.70
  12   2  -8   28.80    5.10
 -12   2   8   13.40   12.00
 -12   2   8   28.60    6.60
  12  -2  -8   41.00    6.40
  12   2   8   36.00   10.80
 -12  -2   8    9.80   15.60
 -12  -2   8   22.90   10.20
 -12   2  -8   23.60    8.10
  12  -3   8   23.40   12.50
  12   3  -8    9.10    4.00
 -12   3   8   -1.70   11.20
  12  -3  -8   15.30    5.20
  12   3   8   19.10    9.30
 -12   3  -8   -0.40    5.70
 -12  -3   8   12.40   17.20
  12   4  -8  174.88   13.30
  12  -4   8  176.38   23.90
 -12   4   8  150.88   19.40
  12   4   8  169.88   19.70
  12  -4  -8  196.98   15.60
 -12   4  -8  168.38   16.00
 -12  -4   8  106.19   22.40
 -12   5   8    3.10   11.80
  12   5  -8   17.10    5.20
  12  -5   8   21.90   17.50
 -12  -5   8   22.20   17.60
 -12   5  -8   20.20    7.80
  12   5   8   14.10   10.90
 -12   6   8   40.70   14.10
  12  -6   8   72.59   21.00
  12   6  -8   62.79    8.90
  12   6   8   77.19   15.50
 -12   6  -8   53.69   10.30
 -12  -6   8   52.79   19.20
 -12   7   8   -9.70   11.50
  12   7  -8   -4.40    6.10
  12  -7   8   10.60   20.10
 -12   7  -8    2.80    7.10
  12   7   8  -17.80   15.40
 -12  -7   8   -1.30   19.30
  12   7   8   -1.70   10.90
 -12   0   9   24.00   12.10
  12   0   9  118.99   18.00
  12   0  -9   97.99    9.30
  12   1  -9   89.49    8.80
 -12   1   9   87.39   15.50
  12  -1   9   90.99   17.50
  12  -1  -9  105.09    9.90
 -12  -1   9   72.79   18.60
 -12  -1   9   57.39   13.70
  12   1   9   83.99   16.50
  12  -2   9   95.19   18.60
 -12   2   9   59.49   15.10
  12   2  -9   85.29    8.30
 -12   2   9   69.59   10.10
  12   2   9   67.49   14.50
  12  -2  -9  104.49   10.50
 -12  -2   9   67.69   19.00
 -12   2  -9   72.79   11.60
  12  -3   9  102.89   19.20
  12   3  -9   98.49    9.70
 -12   3   9   39.50   15.00
 -12   3  -9   95.29   12.50
  12   3   9  106.69   16.30
 -12  -3   9   42.40   18.60
  12  -3  -9  166.08   12.80
  12  -4   9   35.30   16.80
  12   4  -9   26.40    5.30
 -12   4   9   42.80   15.20
  12  -4  -9   42.50    8.30
  12   4   9   43.20   12.30
 -12  -4   9   37.20   18.70
 -12   4  -9   34.00    9.20
 -12   5   9  106.19   18.60
  12   5  -9  100.69   10.60
  12  -5   9  107.09   23.90
  12   5   9  127.99   18.80
 -12   5  -9   92.49   13.30
 -12  -5   9   83.99   20.60
  12  -6   9   51.09   19.50
  12   6  -9   19.50    5.80
 -12   6   9   19.30   13.10
 -12   6  -9    8.50    7.90
 -12  -6   9   28.10   19.80
  12   6   9    7.40   11.00
 -12   7   9    8.60   14.60
  12   7  -9    5.00    5.40
  12  -7   9   22.20   21.40
 -12  -7   9  -11.20   19.80
  12   7   9   10.90   18.60
 -12   0  10   11.70   15.90
  12   0  10   24.00   12.30
  12   0 -10   27.70    5.40
 -12   0  10   19.40   14.00
 -12   1  10   42.60   14.40
  12  -1  10   27.50   12.50
  12   1 -10   28.40    5.10
  12  -1 -10   30.80    6.00
 -12  -1  10   29.30   18.80
 -12  -1  10   17.10   13.50
  12   1  10   43.30   13.40
  12   2 -10  163.18   12.90
  12  -2  10  184.58   25.60
 -12   2  10  138.09   14.60
 -12   2  10  155.38   21.50
 -12  -2  10  136.09   23.70
  12  -2 -10  178.68   15.00
  12   2  10  208.98   24.20
 -12   3  10    8.30    5.40
 -12   3  10   -7.60   13.40
  12  -3  10   18.80   13.40
  12   3 -10    2.60    4.00
  12  -3 -10    7.30    5.80
  12   3  10   -0.80    9.60
 -12   3 -10   -1.40    7.70
 -12  -3  10   20.60   16.70
  12  -4  10   15.40   13.90
  12   4 -10   12.10    4.10
 -12   4  10   18.70   15.00
 -12   4 -10    6.50    7.80
  12   4  10   -0.30   10.20
 -12  -4  10   19.50   18.80
  12  -4 -10   13.20    7.00
  12   5 -10   16.40    5.30
 -12   5  10   10.50   15.10
  12  -5  10   31.10   16.60
 -12  -5  10   12.50   19.10
 -12   5 -10   10.40    8.30
  12   5  10    8.90   10.90
  12   6 -10   45.10    7.80
  12  -6  10   70.79   21.00
 -12   6  10   45.90   17.10
 -12   6 -10   42.60   11.30
  12   6  10   49.00   16.10
 -12  -6  10   31.80   21.90
 -12   0  11   59.69   19.60
  12   0  11   52.89   14.90
  12   0 -11   39.80    6.80
 -12   0  11   32.80   15.90
 -12   1  11   14.30   15.70
  12   1 -11   38.30    6.10
  12  -1  11   67.49   17.80
  12  -1 -11   24.70    6.20
  12   1  11   31.90   13.90
 -12  -1  11   28.40   18.40
 -12  -1  11   39.70   19.10
  12  -2  11   46.00   14.50
 -12   2  11   31.30   15.70
  12   2 -11   25.00    5.30
 -12  -2  11    9.80   19.10
  12  -2 -11   31.60    7.40
  12   2  11   28.40   13.50
 -12   3  11   15.30    7.70
 -12   3  11   22.40   16.20
  12  -3  11   42.50   15.90
  12   3 -11   18.00    4.90
  12  -3 -11   34.60    8.00
  12   3  11   20.60   13.70
 -12  -3  11   27.10   20.80
 -12   4  11   31.00   17.70
  12  -4  11   55.89   19.70
  12   4 -11   42.60    6.90
 -12  -4  11   40.40   21.20
  12   4  11   47.30   15.80
  12  -4 -11   58.09   10.70
  12   5 -11   36.50    6.90
 -12   5  11   33.70   18.50
  12  -5  11   43.60   19.20
 -12  -5  11   37.40   22.30
  12   5  11   56.79   16.20
 -12   5 -11   24.20   10.40
 -12   0  12   10.10   19.90
  12   0  12   67.19   18.70
 -12   0  12  -15.70   16.60
  12   0 -12   35.20    6.90
  12  -1  12   22.00   15.10
 -12   1  12   -5.20   17.00
  12   1 -12    3.50    4.50
  12  -1 -12   -1.30    5.40
  12   1  12   20.90   12.30
 -12  -1  12    0.40   19.50
  12  -2  12   63.49   16.80
  12   2 -12   37.00    6.30
 -12   2  12   61.69   17.80
  12  -2 -12   41.90    8.30
 -12  -2  12   14.10   21.60
  12   2  12   48.30   15.30
 -12   3  12    6.10    7.50
  12  -3  12   15.00   16.80
 -12   3  12   32.70   18.60
  12   3 -12   22.60    5.50
  12  -3 -12   24.90    8.30
 -12  -3  12   12.40   21.60
  12   3  12   40.60   14.60
 -12   4  12   14.80   19.70
  12  -4  12   23.10   18.70
  12   4 -12   20.20    5.80
 -12  -4  12   48.00   21.30
  12  -4 -12   35.50   10.90
  12   0  13   40.60   18.80
  12   0 -13   25.20    7.10
 -12   0  13  -12.40   20.20
  12  -1  13   78.79   18.50
  12   1 -13   21.20    6.60
 -12   1  13    8.60   18.60
 -12  -1  13   20.80   22.10
  12  -1 -13   30.90    8.10
  12   1  13   59.69   20.40
 -12  -2  13  -24.50   22.80
  13  -1   0    6.50    2.10
 -13   1   0    8.90    3.30
 -13   2   0   49.30    6.00
  13  -2   0   52.99    6.00
  13   2   0   51.19    5.40
 -13  -2   0   52.59    5.50
 -13   3   0   46.10    6.70
  13   3   0   71.59    6.90
  13  -3   0   65.89    7.60
  13   4   0   -4.50    3.20
 -13   4   0   -1.60    5.20
 -13   5   0    2.30    5.70
  13   5   0   -6.50    4.00
 -13   6   0  118.49   12.20
  13   6   0  134.19   13.80
 -13   7   0   31.00    7.70
  13   7   0   50.19    9.40
  13   8   0  159.88   16.90
 -13   8   0  127.69   12.90
 -13   9   0    2.00    6.50
  13   9   0   12.00    9.70
 -13  -1  -1  511.25   32.10
  13   1  -1  562.34   34.30
  13  -1   1  585.14   34.30
 -13   1   1  499.75   32.40
 -13   1  -1  603.24   32.30
  13  -1  -1  644.04   34.40
 -13  -1   1  572.54   31.60
  13   1   1  585.84   34.10
 -13   2   1   25.70    5.60
  13  -2   1   26.50    4.50
 -13  -2  -1   31.10    5.20
  13   2  -1   33.70    4.40
 -13  -2   1   30.40    3.80
 -13   2  -1   34.90    4.80
  13  -2  -1   34.50    4.70
  13   2   1   32.70    4.10
 -13   3   1    9.80    5.60
  13   3  -1    3.80    3.10
  13  -3  -1    6.40    3.30
 -13   3  -1   12.10    4.10
  13   3   1   15.50    3.80
  13   4  -1  360.96   24.00
 -13   4   1  303.07   22.10
  13   4   1  398.46   24.20
 -13   4  -1  311.17   20.20
  13   5  -1    8.20    4.70
 -13   5   1   -7.60    6.40
  13   5   1    3.50    3.90
 -13   5  -1    0.10    4.40
 -13   6   1  407.46   28.20
  13   6  -1  450.75   29.80
  13   6   1  449.46   29.60
 -13   6  -1  386.16   25.50
 -13   7   1   92.39   12.50
  13   7  -1  100.79   12.30
  13   7   1   82.49   11.50
 -13   7  -1   86.89    9.60
  13   8  -1   18.20    7.60
 -13   8   1    9.10    8.30
  13   8   1   15.30    8.40
 -13   8  -1   10.70    6.00
  13   9  -1   74.09   12.40
 -13   9   1   56.49   10.30
 -13   9  -1   39.70    7.90
  13   9   1   48.40   11.60
 -13  -1  -2  303.97   19.00
  13   1  -2  334.07   21.70
  13  -1   2  340.57   21.60
 -13   1   2  261.77   19.50
  13  -1   2  389.96   24.60
  13   1   2  357.06   21.30
  13   1   2  425.06   24.50
 -13  -1   2  287.07   17.30
 -13   1  -2  296.77   18.50
  13  -1  -2  370.06   21.90
  13   2  -2  115.39    8.50
 -13  -2  -2   99.99   10.70
 -13   2   2  114.79   11.40
  13  -2   2  112.69    8.70
 -13   2  -2  117.59    9.20
  13   2   2  106.59    8.00
  13  -2  -2  106.59    8.50
  13   3  -2  176.48   12.50
 -13   3   2  128.59   13.80
  13   3   2  183.78   12.40
  13  -3  -2  172.28   12.80
 -13   3  -2  163.48   11.70
 -13   4   2   43.30    8.70
  13   4  -2   44.90    6.60
  13  -4  -2   63.39    8.10
  13   4   2   57.09    7.10
 -13   4  -2   50.39    6.70
 -13   5   2   15.10    8.10
  13   5  -2   18.70    5.50
 -13   5  -2   12.80    5.00
  13   5   2   21.70    5.90
 -13   6   2   67.39   11.70
  13   6  -2   73.99   10.30
  13   6   2   91.09   10.80
 -13   6  -2   59.99    7.90
  13   7  -2  101.69   12.60
 -13   7   2   80.29   12.70
  13   7   2  109.99   12.80
 -13   7  -2   84.49    9.50
  13   8  -2   79.29   12.40
 -13   8   2   94.09   13.50
 -13   8  -2   55.59    8.20
  13   8   2   83.39   12.50
  13   9  -2    0.80    8.00
 -13   9   2    3.80    9.20
  13   9   2    1.80    8.50
 -13   9  -2   -2.60    5.30
  13   0   3   -5.80    4.70
 -13   0  -3   -1.40    3.40
  13  -1   3  150.98   16.60
  13   1  -3  155.58   11.20
 -13  -1  -3   99.29   11.10
 -13   1  -3  141.69   10.70
  13  -1  -3  159.38   11.20
 -13  -1   3  126.69   10.00
  13   1   3  216.38   15.00
 -13  -2  -3   66.09    9.40
  13   2  -3   88.69    7.70
  13  -2   3  123.59   13.10
 -13   2   3  115.99   11.40
 -13   2  -3   98.79    8.90
  13  -2  -3   91.29    8.00
  13   2   3  115.69   11.50
  13   2   3   93.79    7.10
 -13   3   3   75.99   11.00
  13   3  -3   74.89    7.50
  13   3   3   81.09    7.40
 -13   3  -3   72.49    7.70
  13  -3  -3   87.19    8.20
  13   4  -3   37.60    5.80
 -13   4   3   29.60    8.60
 -13   4  -3   18.90    5.00
  13   4   3   33.80    5.50
  13  -4  -3   23.70    5.50
 -13   5   3   64.09   11.50
  13   5  -3   59.49    8.30
  13   5   3   74.29    8.90
 -13   5  -3   63.99    7.90
  13   6  -3   52.29    8.00
 -13   6   3   36.80   10.70
 -13   6  -3   31.50    6.10
  13   6   3   46.40    8.30
 -13   7   3    8.00    9.10
  13   7  -3   37.20    8.10
 -13   7  -3   15.70    5.10
  13   7   3   26.20    7.40
  13   8  -3   33.10    8.50
 -13   8   3   24.80   11.80
 -13   8  -3   19.90    6.10
  13   8   3   28.70    8.80
 -13   9   3   44.00   11.70
  13   9  -3   36.90    9.40
 -13   9  -3   19.50    6.40
  13   9   3   18.00    8.60
  13   0   4    3.00    5.70
 -13   0   4   18.60    6.40
 -13   0  -4   -4.10    3.90
  13   0  -4   -0.50    2.10
 -13   1   4   61.49    7.20
 -13  -1  -4   50.49    7.90
 -13   1   4   64.49    9.10
  13   1  -4   65.99    6.60
  13  -1   4   62.99   10.50
  13  -1  -4   67.69    6.30
 -13  -1   4   55.09    7.10
 -13   1  -4   41.90    6.80
  13   1   4   78.09   10.30
  13   2  -4    7.30    2.90
  13  -2   4    1.10    6.60
 -13   2   4   -1.00    7.00
  13   2   4   -0.60    5.10
 -13  -2   4    2.30   10.40
  13  -2  -4    3.20    2.70
 -13   2  -4    2.90    3.80
  13  -3   4  131.29   16.40
 -13   3   4  116.19   14.00
  13   3  -4  140.49   10.30
  13   3   4  121.59   13.50
  13   3   4  124.59    9.50
  13  -3  -4  124.59   10.70
 -13   3  -4  108.49   10.50
  13   4  -4   96.69    9.60
 -13   4   4   89.89   12.60
  13  -4  -4   91.39   10.20
  13   4   4   93.09    9.20
  13   4   4   98.49   12.80
 -13   4  -4   75.19    8.80
 -13   5   4   87.59   13.60
  13   5  -4  102.79   10.80
  13   5   4  115.79   11.20
 -13   5  -4   74.99    9.10
  13   6  -4   84.39   10.40
 -13   6   4   98.09   13.80
  13   6   4   97.09   11.00
 -13   6  -4   61.29    8.50
  13   7  -4   76.49   10.50
 -13   7   4   69.69   13.70
  13   7   4   90.39   11.60
 -13   7  -4   51.19    7.60
 -13   8   4  -10.90   11.40
  13   8  -4   -0.10    7.00
 -13   8  -4   -2.90    5.20
  13   8   4   11.00    7.60
  13   9  -4   12.10    8.50
 -13   9  -4    2.10   11.10
  13   9   4    1.80    8.10
  13   0  -5   -0.50    2.20
  13   0   5    2.20    6.20
 -13   0   5    8.80    6.80
 -13   0  -5    0.30    4.60
  13   1  -5   61.09    6.40
 -13  -1  -5   55.49    9.20
 -13   1   5   67.59    7.90
  13  -1   5   71.89   12.00
 -13   1   5   62.89   10.30
 -13  -1   5   71.49   13.80
  13  -1  -5   73.39    6.90
 -13  -1   5   64.09    8.60
 -13   1  -5   52.79    8.00
  13   1   5   60.99   10.30
  13   2  -5  270.97   18.00
  13  -2   5  266.97   23.30
 -13   2   5  313.27   23.30
 -13  -2   5  231.68   26.40
  13  -2  -5  301.87   18.70
  13   2   5  294.47   21.80
 -13   2  -5  280.27   19.80
  13  -3   5   76.39   14.50
  13   3  -5   71.59    7.50
 -13  -3   5   44.40   15.70
  13  -3  -5   59.19    7.80
  13   3   5   84.89   11.50
 -13   3  -5   56.09    8.00
  13  -4   5  249.78   25.90
 -13   4   5  214.98   21.90
  13   4  -5  252.27   17.00
 -13  -4   5  261.57   27.30
 -13   4  -5  217.58   17.40
  13   4   5  237.58   16.60
  13  -4  -5  256.77   18.10
  13   4   5  238.08   21.00
  13   5  -5  111.59   10.80
 -13   5   5   90.29   13.50
  13   5   5  110.79   14.40
 -13   5  -5   74.39    9.60
 -13  -5   5  104.89   19.20
  13   5   5  102.89   10.80
  13   6  -5  119.29   12.10
 -13   6   5   72.69   13.70
  13   6   5   82.09   14.30
 -13   6  -5   59.39    8.70
  13   6   5   95.99   11.30
 -13   7   5   28.50   11.40
  13   7  -5   38.70    8.30
 -13   7  -5   35.90    8.90
 -13   7  -5   31.90    7.20
  13   7   5   32.20   14.20
  13   7   5   52.79    9.70
  13   7   5   27.90   11.30
 -13   8   5  -14.30   11.00
  13   8  -5    0.40    7.40
 -13   8  -5   -3.50    5.10
  13   8   5  -14.90    6.80
 -13   8  -5    4.50    8.30
  13   8   5   -5.30    9.90
 -13   0  -6    6.10    5.80
 -13   0   6  -11.60    7.70
  13   0  -6   -1.90    2.40
  13   0   6    5.70    7.30
 -13   1   6   16.10    9.40
 -13   1   6   32.50    6.50
  13   1  -6   20.40    4.10
  13  -1   6   34.30   10.20
 -13   1  -6   22.40    6.70
  13   1   6   33.30    9.60
 -13  -1   6   23.60    7.80
 -13  -1   6   15.10   13.00
  13  -1  -6   22.40    4.30
  13  -2   6   15.90    9.50
 -13   2   6    5.90    9.10
  13   2  -6   12.90    3.70
 -13  -2   6   22.90   14.60
  13   2   6   24.70    8.30
  13  -2  -6   24.20    4.80
 -13   2  -6   17.40    6.10
  13   3  -6   95.09    8.60
  13  -3   6   90.79   16.20
 -13   3   6   91.89   14.30
  13   3   6  100.39   13.50
 -13   3  -6   93.89   11.00
 -13  -3   6   86.89   18.50
  13  -3  -6  100.79   10.50
  13  -4   6  300.87   28.50
  13   4  -6  296.17   19.40
 -13   4   6  301.17   26.20
  13   4   6  299.97   23.70
 -13   4  -6  275.07   20.90
 -13  -4   6  265.67   31.30
  13  -4  -6  271.57   20.20
  13  -5   6   42.00   16.80
 -13   5   6   26.30   10.80
  13   5  -6   28.00    6.20
 -13   5  -6   24.90    7.20
 -13   5  -6   33.90    6.70
 -13  -5   6   22.10   17.40
  13   5   6   33.80   10.20
 -13   6   6    2.70   10.40
  13   6  -6   21.40    6.40
  13  -6   6   21.00   16.50
 -13   6  -6   20.60    5.90
  13   6   6    8.20    7.70
  13   6   6   10.90    9.60
 -13  -6   6   21.00   17.50
 -13   6  -6   14.10    6.10
  13   7  -6   61.59    9.90
 -13   7   6   63.09   14.50
  13   7   6   57.09   13.10
  13   7   6   59.59   17.00
 -13   7  -6   61.39   10.20
 -13   7  -6   37.70    7.90
  13   8  -6   37.40    9.30
 -13   8   6   18.90   12.70
 -13   8  -6   32.50    9.30
 -13   8  -6   30.00    7.30
 -13   0   7   -2.00    9.10
  13   0  -7    3.40    2.90
 -13   0  -7   -0.30    6.40
  13   0   7    0.20    7.90
  13  -1   7    4.40    8.90
 -13   1   7   -9.20    9.70
  13   1  -7    6.20    3.00
 -13   1   7    4.00    5.30
  13   1   7    8.90    8.30
 -13  -1   7    9.90    8.30
  13  -1  -7    4.90    3.10
 -13  -1   7    5.60   13.90
 -13   1  -7    3.00    6.30
  13  -2   7  199.48   23.50
 -13   2   7  158.38   18.30
  13   2  -7  177.48   13.60
  13  -2  -7  202.28   14.40
 -13   2  -7  178.18   16.30
 -13  -2   7  156.28   21.70
 -13  -2   7  153.28   15.70
  13   2   7  205.18   19.70
  13   3  -7  209.28   14.60
  13  -3   7  207.68   24.90
 -13   3   7  182.68   20.20
  13  -3  -7  213.68   15.90
  13   3   7  195.18   19.90
 -13  -3   7  210.08   24.50
 -13   3  -7  183.78   17.30
  13   4  -7   53.69    7.40
  13  -4   7   68.99   16.70
 -13   4   7   66.09   13.80
  13  -4  -7   71.29    9.20
 -13  -4   7   32.10   17.80
 -13   4  -7   55.09    9.60
  13   4   7   65.49   12.40
  13   5  -7   15.30    5.30
  13  -5   7   29.70   16.50
 -13   5   7   14.10   11.30
  13   5   7   21.80   10.00
 -13   5  -7   14.30    6.80
 -13  -5   7    0.60   15.90
 -13   6   7   51.79   13.90
  13  -6   7   63.89   18.80
  13   6  -7   48.70    8.60
 -13  -6   7   29.70   18.50
 -13   6  -7   29.90    8.00
  13   6   7   60.89   13.40
 -13   7   7   26.80   12.90
  13   7  -7   33.30    7.90
  13   7   7   19.00   11.20
 -13  -7   7  -21.80   17.00
  13   7   7   40.10   16.50
 -13   7  -7    9.20    7.10
  13   8  -7   14.20    7.80
  13   0  -8   -1.30    2.70
  13   0   8    6.30    8.90
 -13   0   8   -5.00   10.60
  13   1  -8  295.67   17.40
  13  -1   8  235.68   24.60
 -13   1   8  219.98   21.20
  13   1   8  255.27   24.00
 -13  -1   8  203.58   20.70
  13  -1  -8  232.78   17.30
 -13   1  -8  195.18   18.80
  13   2  -8   57.79    6.80
 -13   2   8   47.80   13.60
  13  -2   8   48.70   14.40
 -13   2   8   36.10    7.70
 -13  -2   8   25.60   17.80
 -13   2  -8   33.50    8.90
  13  -2  -8   50.49    7.30
  13   2   8   51.29   12.50
 -13   3   8    9.20   11.60
  13   3  -8   23.80    5.00
  13  -3   8   36.80   13.60
  13   3   8   14.10    9.10
  13  -3  -8   15.90    5.40
 -13   3  -8    8.10    6.90
 -13  -3   8    7.40   16.80
  13  -4   8   24.50   13.30
 -13   4   8   12.00   11.30
  13   4  -8   17.60    4.80
  13   4   8   14.50    9.50
  13  -4  -8   20.20    6.20
 -13   4  -8   17.60    6.90
 -13  -4   8   13.60   16.90
 -13   5   8   13.60   12.30
  13   5  -8   12.50    4.90
  13  -5   8    4.10   15.40
  13  -5  -8   14.70    7.30
 -13  -5   8   26.10   18.10
  13   5   8   10.20   10.90
 -13   5  -8   17.90    8.20
  13  -6   8   50.29   18.50
 -13   6   8   28.20   13.60
  13   6  -8   35.90    7.00
 -13   6  -8   31.00    9.30
  13   6   8   31.10   12.20
 -13  -6   8   36.90   19.00
 -13   7   8    8.80   11.90
  13   7  -8   17.60    7.50
  13  -7   8   46.90   19.30
 -13  -7   8  -10.00   19.20
  13   7   8   26.50   13.50
 -13   7  -8   26.40    8.90
  13   0  -9    0.70    3.30
  13   0   9   -3.50    9.00
 -13   0   9   -1.60   10.30
  13  -1   9   52.19   15.40
  13   1  -9   51.29    6.40
 -13   1   9   27.10   12.80
  13   1   9   54.09   13.50
 -13  -1   9   42.20   17.00
  13  -1  -9   57.09    7.20
 -13  -1   9   54.69   12.30
 -13   2   9   76.29   16.10
 -13   2   9   93.19   11.80
  13   2  -9   72.99    7.90
  13  -2   9   77.29   17.00
  13  -2  -9   84.89    9.90
  13   2   9   85.69   15.80
 -13  -2   9   86.39   19.90
 -13   2  -9   67.99   11.90
  13   3  -9   31.00    5.70
  13  -3   9   43.60   13.40
 -13   3   9   19.70   14.20
  13   3   9   22.50   11.00
 -13  -3   9   22.70   17.40
 -13   3  -9   25.40    8.50
  13  -3  -9   23.90    6.30
 -13   4   9   12.30   13.30
  13  -4   9    1.90   15.20
  13   4  -9    5.20    3.90
 -13   4  -9    6.40    7.30
  13   4   9   11.20    9.40
  13  -4  -9    7.90    5.50
 -13  -4   9   -0.10   17.30
  13   5  -9   36.70    6.30
  13  -5   9   38.90   18.70
 -13   5   9   24.60   14.50
  13  -5  -9   26.10    8.50
 -13   5  -9   27.00    9.10
  13   5   9   11.30   11.70
 -13  -5   9   41.20   18.80
 -13   6   9   37.50   16.20
  13  -6   9   44.30   18.50
  13   6  -9   28.10    6.60
 -13  -6   9   32.70   19.50
  13   6   9   31.90   13.10
 -13   6  -9   40.50    9.70
 -13   0  10   -1.00   12.60
  13   0  10   31.10   11.40
  13   0 -10   11.80    4.00
 -13   1  10   58.89   15.50
  13  -1  10  117.89   20.10
  13   1 -10   88.09    8.90
 -13  -1  10   48.90   13.60
  13  -1 -10   83.29    9.50
 -13  -1  10   67.79   19.10
  13   1  10   79.39   16.70
 -13   2  10   13.70    7.10
  13   2 -10   21.90    4.90
  13  -2  10   32.10   15.00
 -13   2  10   16.10   14.30
 -13  -2  10   46.00   17.40
  13   2  10    2.20   10.30
  13  -2 -10   14.00    5.80
  13   3 -10   26.40    5.50
  13  -3  10   40.00   14.40
 -13   3  10   21.80    7.10
 -13   3  10   29.70   15.60
 -13  -3  10   48.00   19.60
  13  -3 -10   35.80    8.30
  13   3  10   28.20   11.70
 -13   3 -10   20.30    9.00
  13  -4  10   54.49   18.00
 -13   4  10   12.40   16.00
  13   4 -10   33.50    5.90
 -13   4 -10   24.50    8.70
  13   4  10   44.50   14.50
  13  -4 -10   36.40    9.00
 -13  -4  10   41.10   20.30
 -13   5  10   46.80   16.30
  13  -5  10   34.80   19.30
  13   5 -10   34.60    6.40
 -13   5 -10   29.80    9.80
 -13  -5  10   61.79   19.60
  13   5  10   53.09   15.20
  13  -6  10   54.89   20.70
 -13   6  10   12.40   15.50
  13   6 -10   10.90    5.20
 -13   6 -10    7.00    8.40
 -13  -6  10   19.00   21.30
  13   6  10    8.60   11.30
 -13   0  11   13.20   12.90
  13   0 -11    1.10    4.20
 -13   0  11   -0.90   18.50
  13   0  11   12.80   10.70
  13  -1  11   57.59   16.40
  13   1 -11   46.30    6.70
 -13   1  11   21.10   16.40
  13   1  11   54.29   16.00
  13  -1 -11   35.20    6.90
 -13  -1  11   33.40   18.70
  13  -2  11  123.79   22.20
  13   2 -11  119.39   11.20
 -13   2  11  133.89   21.40
  13  -2 -11  148.99   14.40
  13   2  11  141.79   22.60
 -13  -2  11  138.89   25.20
 -13   3  11    5.80    6.70
  13   3 -11    4.50    4.00
  13  -3  11   11.60   12.30
 -13   3  11  -16.30   15.20
 -13  -3  11   27.50   19.40
  13  -3 -11    5.10    5.90
  13   3  11   13.70   12.60
  13  -4  11   30.40   17.80
 -13   4  11   -3.00   17.50
  13   4 -11   31.10    6.20
  13  -4 -11   35.80    9.40
  13   4  11   37.30   15.40
 -13   4 -11   25.90   10.70
 -13  -4  11   18.80   20.80
  13   5 -11   20.10    5.40
  13  -5  11   53.59   18.10
 -13   5  11   20.00   16.90
 -13   5 -11    9.00    9.00
 -13  -5  11   29.40   22.00
  13   5  11   38.90   14.10
 -13   0  12   43.60   14.70
  13   0 -12   10.20    5.40
  13   0  12   24.80   15.80
 -13   1  12   -4.60   16.50
  13  -1  12   33.40   15.80
  13   1 -12   14.80    5.30
  13   1  12   48.20   15.60
  13  -1 -12   18.90    7.10
 -13  -1  12    4.80   20.40
  13   2 -12   11.80    4.40
 -13   2  12   28.50   17.50
  13  -2  12   26.90   14.70
  13  -2 -12   13.10    6.30
 -13  -2  12   17.50   21.90
  13   2  12   20.00   14.20
 -13   3  12    4.00    7.60
  13   3 -12    5.80    4.60
  13  -3  12    9.20   15.60
 -13   3  12  -13.80   16.50
  13  -3 -12    2.90    7.10
 -13  -3  12   51.89   21.20
  13   3  12   21.20   14.00
  13   0  13   41.20   19.10
  13   0 -13   10.40    6.00
 -13   1  13  -12.20   19.10
 -13  -1  13   -0.90   22.30
 -14   0   0 2032.70  114.09
  14   0   0 2452.35  136.99
 -14  -1   0  261.67   15.40
  14   1   0  279.47   17.10
 -14   1   0  218.48   15.40
  14  -1   0  282.07   17.10
 -14  -2   0   28.30    4.40
 -14   2   0   30.40    5.10
  14  -2   0   32.30    4.60
  14   2   0   37.50    4.60
  14  -3   0   -0.70    3.10
  14   3   0    4.80    3.10
 -14   3   0    1.60    4.40
  14   4   0   50.79    6.70
 -14   4   0   49.90    7.40
 -14   5   0  171.88   14.90
  14   5   0  245.58   18.00
 -14   6   0    2.10    6.10
  14   6   0    4.90    5.50
 -14   7   0   -5.20    5.80
  14   7   0    1.20    5.70
  14   8   0   50.39   10.20
 -14   8   0   10.90    7.00
 -14   9   0   10.10    7.00
  14   9   0   16.70    8.80
 -14   0   1  501.55   28.20
 -14   0  -1  452.15   28.40
  14   0   1  599.34   36.70
  14   0   1  603.34   34.40
  14   0  -1  602.94   34.70
 -14   1   1  235.88   16.60
  14   1  -1  275.47   17.70
 -14  -1  -1  257.57   16.40
  14  -1   1  305.87   20.10
  14  -1   1  293.97   17.70
  14   1   1  284.57   17.40
 -14   1  -1  250.97   16.30
  14  -1  -1  292.67   17.70
 -14  -1   1  258.87   15.50
 -14   2   1  313.57   21.80
  14  -2   1  392.86   22.80
 -14  -2  -1  346.87   21.40
  14   2  -1  357.86   22.50
 -14  -2   1  322.07   19.90
 -14   2  -1  349.07   21.00
  14   2   1  353.66   22.20
  14  -2  -1  385.26   22.80
  14   3  -1  534.65   32.30
 -14   3   1  415.76   28.20
  14   3   1  552.74   32.10
 -14   3  -1  463.25   27.10
  14  -3  -1  528.95   32.60
  14   4  -1  101.09    9.50
 -14   4   1   88.29   10.60
  14   4   1   98.39    9.70
 -14   4  -1   78.49    8.40
 -14   5   1   16.60    7.60
  14   5  -1   13.80    5.50
 -14   5  -1   12.90    5.80
  14   5   1   18.60    5.60
 -14   6   1  244.08   20.00
  14   6  -1  293.87   21.30
  14   6   1  291.27   21.30
 -14   6  -1  232.08   17.50
 -14   7   1   45.60    9.70
  14   7  -1   52.39    9.90
 -14   7  -1   39.00    7.50
  14   7   1   57.59    9.80
  14   8  -1   75.99   11.40
 -14   8   1   61.99   10.70
 -14   8  -1   56.19    8.40
  14   8   1   51.09   10.60
 -14   9   1   14.70    7.90
  14   9  -1   11.30    8.70
  14   9   1   -4.60    8.30
 -14   9  -1    2.40    5.90
 -14   0  -2  781.12   46.10
 -14   0   2  801.52   45.90
  14   0   2  993.50   55.59
  14   0   2  947.61   58.09
  14   0  -2 1010.00   56.09
 -14  -1  -2    7.20    4.00
  14  -1   2   18.80    6.40
 -14   1   2   24.80    5.90
  14  -1   2   19.20    3.30
 -14  -1   2    8.60    3.00
 -14   1  -2   13.20    3.80
 -14  -2  -2   63.79    8.10
  14   2  -2   90.69    7.10
 -14   2   2   70.49    9.40
  14  -2   2   80.19    7.20
  14  -2  -2   69.79    6.90
  14   2   2   71.99    6.30
 -14   2  -2   81.89    7.80
 -14   3   2  114.19   12.60
  14   3  -2  121.99    9.40
  14   3   2  111.69    9.10
  14  -3  -2  106.99    9.60
 -14   3  -2  114.69   10.00
  14   4  -2  245.78   17.10
 -14   4   2  208.88   19.40
 -14   4  -2  245.38   16.50
  14  -4  -2  236.28   17.70
  14   4   2  266.07   17.20
 -14   5   2  743.13   48.70
  14   5  -2  882.21   53.29
  14   5   2  918.61   53.49
 -14   5  -2  809.62   46.30
 -14   6   2   38.00   10.00
  14   6  -2   52.59    8.70
  14   6   2   69.39    9.60
 -14   6  -2   40.50    7.10
  14   7  -2   85.49   11.60
 -14   7   2   60.59   11.20
 -14   7  -2   62.39    8.40
  14   7   2   84.59   11.50
 -14   8   2    6.40   10.30
  14   8  -2   25.60    8.00
 -14   8  -2   25.10    6.10
  14   8   2   42.90    9.60
  14   9  -2   46.60   11.00
 -14   9   2   44.40   10.70
  14   9   2   30.30    9.90
 -14   9  -2   29.00    7.30
  14   0   3  353.86   23.90
  14   0  -3  332.87   20.60
 -14   0  -3  280.07   18.10
 -14   0   3  252.37   18.50
 -14  -1  -3   17.70    5.30
  14   1  -3   22.90    3.90
 -14   1   3   34.80    7.10
  14  -1   3   32.80    8.30
 -14  -1   3   20.50    4.70
  14   1   3   32.90    7.10
  14  -1  -3   30.90    4.10
 -14   1  -3   25.80    5.00
  14  -2   3  435.66   28.90
  14   2  -3  412.76   25.40
 -14   2   3  392.96   26.70
 -14  -2  -3  366.16   25.30
  14  -2  -3  411.26   25.60
  14   2   3  458.15   28.30
  14   2   3  400.86   24.60
 -14   2  -3  388.36   24.20
  14   3  -3  336.27   21.20
 -14   3   3  302.67   24.60
  14  -3  -3  343.17   21.90
 -14   3  -3  335.57   21.20
  14   3   3  333.47   20.80
 -14   4   3  186.88   19.90
  14   4  -3  209.88   15.90
 -14   4  -3  227.58   15.60
  14   4   3  247.08   16.10
  14  -4  -3  232.98   16.90
 -14   5   3  135.69   15.70
  14   5  -3  171.28   13.50
 -14   5  -3  150.98   12.50
  14   5   3  155.48   13.40
  14   6  -3   90.69   10.70
 -14   6   3   66.29   12.10
  14   6   3   78.99   10.20
 -14   6  -3   66.29    8.50
 -14   7   3   10.80    9.90
  14   7  -3   -0.80    6.40
 -14   7  -3   -1.10    4.90
  14   7   3   -2.50    5.70
 -14   8   3   41.80   11.30
  14   8  -3   29.30    8.80
 -14   8  -3   23.20    6.50
  14   8   3   27.80    9.40
  14   9  -3   37.70    9.60
 -14   9   3   29.90   11.20
 -14   9  -3   13.20    5.70
  14   9   3   25.00   10.00
  14   0  -4   63.19    6.20
 -14   0  -4   65.79    8.20
 -14   0   4   67.19    9.00
  14   0   4   99.19   11.90
  14   1  -4   13.20    3.30
 -14  -1  -4    5.30    5.00
 -14   1   4    4.40    4.00
  14  -1   4    3.50    7.10
 -14   1   4   10.20    6.60
 -14  -1   4   10.30    5.30
  14  -1  -4    7.20    2.80
 -14   1  -4    5.50    4.20
  14   1   4   12.30    6.30
  14  -2   4    2.60    6.90
  14   2  -4    3.80    3.00
 -14   2   4    1.00    7.30
 -14   2  -4    0.80    4.40
  14   2   4    3.60    5.80
  14  -2  -4    7.20    3.20
  14  -3   4  148.89   17.10
 -14   3   4  138.79   15.10
  14   3  -4  138.09   10.70
 -14   3  -4  126.69   11.70
  14  -3  -4  138.69   11.40
  14   3   4  137.79   10.10
  14   3   4  137.39   14.60
  14   4  -4    1.00    3.90
 -14   4   4    7.90    8.70
  14   4   4   -7.30    6.00
  14  -4  -4    7.50    4.20
  14   4   4    2.90    3.70
 -14   4  -4   -0.10    4.20
 -14   5   4  231.38   22.20
  14   5  -4  232.28   17.20
  14   5   4  243.18   17.10
  14   5   4  227.58   21.30
 -14   5  -4  212.48   16.50
  14   6  -4  129.29   13.00
 -14   6   4  116.49   16.30
  14   6   4  126.39   12.80
 -14   6  -4  124.79   11.90
  14   7  -4    0.60    6.20
 -14   7   4    4.30    9.80
  14   7   4    5.30    6.30
 -14   7  -4   -1.30    5.00
  14   8  -4    9.30    7.20
 -14   8   4    1.90   10.40
 -14   8  -4    0.60    5.60
  14   8   4   25.30    8.80
 -14   0  -5  595.54   38.50
  14   0  -5  751.12   43.00
  14   0   5  727.23   47.60
 -14   0   5  635.94   38.40
 -14  -1  -5   40.40    8.00
  14  -1   5   28.60    9.30
  14   1  -5   31.30    4.70
 -14   1   5   10.80    8.00
 -14   1   5   25.80    5.70
 -14   1  -5   34.10    7.00
 -14  -1   5   18.70    6.50
  14   1   5   51.49    9.40
  14  -1  -5   35.80    5.00
 -14   2   5   31.60    9.40
  14   2  -5   26.10    4.60
  14  -2   5   25.60    9.70
 -14  -2   5   52.99   13.70
  14  -2  -5   27.50    4.90
 -14   2  -5   17.60    6.10
  14   2   5   25.40    7.70
 -14   3   5  126.99   15.40
  14   3  -5  157.98   11.60
  14  -3   5  154.58   19.10
  14   3   5  145.49   15.60
  14  -3  -5  148.69   12.30
 -14   3  -5  131.19   12.90
 -14  -3   5  165.28   19.50
  14   4  -5  162.78   12.80
  14  -4   5  195.98   22.50
 -14   4   5  152.38   16.80
 -14   4  -5  127.99   13.60
  14  -4  -5  164.48   13.60
  14   4   5  171.08   12.50
 -14  -4   5  179.98   20.90
  14   4   5  147.09   17.10
 -14   5   5   70.29   13.20
  14   5   5   84.69    9.10
 -14   5  -5   58.69    8.40
  14   5   5   56.19   11.60
  14   6  -5   67.49    8.90
 -14   6   5   56.89   13.00
  14   6   5   41.10    7.80
  14   6   5   54.99   12.30
 -14   6  -5   39.80    7.90
  14   7  -5   22.50    6.70
 -14   7   5   -2.20   10.20
  14   7   5    5.90    5.80
  14   7   5    5.00    9.80
 -14   7  -5   -7.00    4.90
 -14   8   5   19.30   12.80
  14   8  -5   28.00    9.00
 -14   8  -5   28.00   10.10
 -14   8  -5   23.00    7.00
  14   8   5   17.30   11.90
  14   8   5   31.70    8.60
 -14   0   6  288.27   22.10
  14   0   6  308.47   26.20
 -14   0  -6  282.57   21.60
  14   0  -6  361.46   21.40
  14   1  -6   17.10    3.80
 -14   1   6    6.70    5.20
 -14   1   6    4.40    9.00
  14  -1   6    5.70    8.50
 -14  -1  -6   14.30    7.20
 -14  -1   6    8.30    6.90
  14   1   6    8.20    7.60
  14  -1  -6   11.40    3.70
 -14   1  -6    7.30    5.30
  14   2  -6   94.39    8.40
  14  -2   6   93.09   15.60
 -14   2   6   91.89   13.50
  14   2   6   80.79   12.50
 -14  -2   6   91.19   17.60
  14  -2  -6   91.19    9.20
 -14   2  -6   77.39   10.30
  14   3  -6  151.68   11.80
  14  -3   6  179.28   21.90
 -14   3   6  143.69   16.90
  14  -3  -6  147.99   12.80
  14   3   6  152.58   16.60
 -14   3  -6  123.49   13.90
 -14  -3   6  150.58   21.20
 -14   4   6   38.80   11.60
  14  -4   6   42.70   14.50
  14   4  -6   27.00    5.70
  14  -4  -6   30.10    6.60
 -14  -4   6   22.50   16.30
 -14   4  -6   31.00    7.60
  14   4   6   39.20   10.30
  14  -5   6   53.59   17.80
  14   5  -6   71.19    8.80
 -14   5   6   76.49   13.40
 -14  -5   6   73.09   18.20
 -14   5  -6   55.19    9.00
  14  -5  -6   72.89   10.60
  14   5   6   75.99   13.20
 -14   5  -6   45.40    8.50
 -14   6   6    4.60   10.80
  14   6  -6   21.30    6.50
  14   6   6   13.70    9.50
 -14   6  -6   24.70    6.90
 -14   6  -6   13.30    6.00
 -14   7   6    8.60   11.10
  14   7  -6   -2.40    5.80
 -14   7  -6    1.70    5.50
  14   7   6   -1.80   13.30
  14   7   6    7.10    9.20
 -14   7  -6   19.60    7.30
  14   8  -6   17.90    8.10
 -14   8   6    4.40   12.70
  14   8   6   15.10   11.00
 -14   8  -6   11.80    6.60
 -14   0  -7  241.08   19.30
  14   0  -7  325.27   21.50
 -14   0   7  184.08   19.60
  14   0   7  375.96   28.30
 -14   1   7    6.50    5.80
  14  -1   7   10.10   10.40
  14   1  -7    9.70    3.70
 -14   1   7    9.30   10.20
 -14   1  -7    5.30    6.30
  14   1   7   15.40    9.20
  14  -1  -7   13.10    4.10
 -14  -1   7   19.40    8.50
 -14   2   7   14.20   10.30
  14  -2   7   21.60   11.70
  14   2  -7   31.70    5.50
 -14  -2   7    7.20   15.00
 -14   2  -7   15.10    6.90
  14  -2  -7   28.80    5.70
 -14  -2   7   21.30    8.60
  14   2   7   23.10    9.40
 -14   3   7  158.38   18.40
  14   3  -7  140.49   11.60
  14  -3   7  187.28   22.50
  14  -3  -7  133.59   12.90
  14   3   7  155.88   17.90
 -14  -3   7  128.79   21.40
 -14   3  -7  126.19   14.60
  14   4  -7    4.20    4.50
  14  -4   7   21.50   13.30
 -14   4   7   27.40   12.10
  14   4   7   24.00    9.70
 -14  -4   7   18.60   16.80
  14  -4  -7   21.30    6.50
 -14   4  -7   13.30    6.70
  14  -5   7   93.19   20.80
 -14   5   7   69.99   14.90
  14   5  -7  104.79   10.60
 -14   5  -7   94.39   12.30
  14   5   7   92.79   14.90
 -14  -5   7   75.39   20.00
  14  -5  -7  100.79   12.60
  14   6  -7   46.60    8.20
  14  -6   7   65.29   18.30
 -14   6   7   52.19   13.20
 -14   6  -7   37.80    8.30
  14   6   7   42.30   12.20
 -14  -6   7   20.30   18.50
  14   7  -7   15.40    7.00
  14  -7   7   32.00   16.60
 -14   7   7  -11.70   11.20
  14   7   7    1.00   10.30
 -14   7  -7    8.70    6.60
  14   0  -8  189.18   13.50
  14   0   8  179.48   22.90
 -14   0   8  161.48   17.10
  14   1  -8  296.27   18.30
  14  -1   8  242.18   25.50
 -14   1   8  225.18   23.50
 -14  -1   8  244.08   21.50
  14  -1  -8  270.87   18.40
  14   1   8  256.97   24.90
 -14  -1   8  256.57   26.20
 -14   1  -8  222.48   20.40
 -14   2   8  232.18   24.20
  14  -2   8  243.58   26.50
  14   2  -8  291.37   18.50
 -14   2   8  208.88   18.20
 -14  -2   8  269.67   27.20
  14  -2  -8  274.57   19.30
  14   2   8  288.17   25.60
 -14   2  -8  263.97   21.00
  14   3  -8   68.49    7.80
  14  -3   8   69.19   16.70
 -14   3   8   50.29   13.70
 -14  -3   8   52.79   18.40
 -14   3  -8   44.90    9.60
  14   3   8   89.09   15.20
  14  -3  -8   75.29    9.70
  14   4  -8   65.19    7.90
  14  -4   8   82.29   17.40
 -14   4   8   71.89   15.00
  14  -4  -8   63.49   10.00
  14   4   8   84.59   14.50
 -14  -4   8   76.39   20.90
 -14   4  -8   75.99   11.90
  14  -5   8   13.70   16.90
 -14   5   8    1.60   12.60
  14   5  -8    1.00    4.30
  14   5   8   -6.80    9.40
 -14  -5   8    7.30   16.90
 -14   5  -8    5.10    7.10
  14  -5  -8    4.60    6.30
  14  -6   8   77.59   19.30
  14   6  -8   48.60    8.20
 -14   6   8   75.39   16.60
 -14  -6   8   22.00   20.30
 -14   6  -8   48.60   10.50
  14   6   8   59.89   14.20
  14   7  -8    7.60    6.00
  14  -7   8   18.00   19.30
 -14   7   8    5.50   13.20
 -14   7  -8    5.30    7.40
  14   7   8   10.80   12.60
 -14  -7   8  -28.30   18.70
  14   0   9  170.28   23.20
  14   0  -9  184.78   13.70
 -14   0   9  109.99   15.70
  14   1  -9   14.10    4.50
 -14   1   9    4.10   11.70
  14  -1   9   10.20   11.10
  14  -1  -9    7.20    3.90
 -14  -1   9   -5.10    9.50
  14   1   9    9.70    9.70
 -14   1  -9    0.20    7.70
  14  -2   9   21.40   13.10
 -14   2   9    9.20   12.90
 -14   2   9    8.60    6.30
  14   2  -9   13.60    4.20
 -14  -2   9   20.40   17.40
 -14   2  -9   12.00    7.50
  14  -2  -9   13.00    5.20
  14   2   9    6.80    9.90
 -14   3   9   48.00   14.50
  14   3  -9   34.70    5.90
  14  -3   9   46.70   15.00
 -14   3  -9   30.00    9.00
  14   3   9   39.80   12.50
  14  -3  -9   33.90    7.30
 -14  -3   9   22.70   18.00
  14   4  -9   26.30    6.10
 -14   4   9   19.60   14.30
  14  -4   9   52.69   16.70
  14  -4  -9   37.70    8.20
  14   4   9   38.00   13.20
 -14   4  -9   28.30    8.70
 -14  -4   9   24.60   18.80
 -14   5   9    0.10   13.10
  14   5  -9    9.90    4.90
  14  -5   9   11.90   16.90
 -14  -5   9   35.20   19.60
  14  -5  -9   28.30    8.70
 -14   5  -9    6.60    7.40
  14   5   9   26.40   12.70
  14  -6   9   40.80   17.90
 -14   6   9   -4.40   13.70
  14   6  -9    4.20    4.70
 -14  -6   9   13.40   19.80
  14   6   9   -3.50   11.00
 -14   6  -9   -2.70    6.10
 -14   0  10   81.39   15.50
  14   0 -10  103.79   10.00
  14   0  10   90.79   18.40
 -14   1  10   26.20   14.00
  14  -1  10   34.10   13.90
  14   1 -10   30.80    5.70
  14   1  10   41.70   15.00
 -14  -1  10   68.89   18.70
  14  -1 -10   47.50    7.20
  14   2 -10   18.10    4.80
  14  -2  10   18.50   13.40
 -14   2  10    5.20    6.70
 -14   2  10    4.40   13.70
 -14  -2  10   18.40   17.60
  14  -2 -10   16.10    5.80
  14   2  10   17.20   12.10
 -14   3  10   31.00    8.60
  14  -3  10   46.70   15.30
 -14   3  10   48.60   16.40
  14   3 -10   19.20    5.20
 -14   3 -10   29.20    9.90
  14  -3 -10   26.20    7.00
 -14  -3  10   25.20   19.70
  14   3  10   42.30   13.40
  14   4 -10   34.90    6.00
 -14   4  10   61.69   16.60
  14  -4  10   30.00   17.20
 -14   4 -10   23.70    9.10
  14   4  10   53.39   14.90
  14  -4 -10   27.70    8.10
 -14  -4  10   33.60   18.70
 -14   5  10    7.00   13.80
  14   5 -10    3.80    4.60
  14  -5  10   16.30   17.80
  14   5  10    7.20   11.90
  14  -5 -10   14.00    8.40
 -14   5 -10    3.40    7.80
 -14  -5  10   21.40   18.60
 -14   0  11  242.98   23.70
 -14   0  11  175.78   32.60
  14   0 -11  246.28   18.50
  14   0  11  288.37   30.00
  14   1 -11  104.59   10.10
  14  -1  11  102.39   21.70
 -14   1  11  100.89   18.50
  14  -1 -11   86.69   10.40
  14   1  11   75.49   18.90
 -14   2  11   -5.60   14.40
  14   2 -11    5.50    4.40
  14  -2  11   32.00   15.10
  14   2  11   11.70   12.50
  14  -2 -11    5.40    5.90
 -14  -2  11   11.30   18.30
  14  -3  11   26.90   13.80
 -14   3  11   -4.90    5.30
 -14   3  11   -9.90   15.50
  14   3 -11    1.30    4.10
  14  -3 -11   -1.20    6.40
  14   3  11   -5.50   11.70
 -14  -3  11   27.20   20.40
 -14   4  11    7.20    6.50
 -14   4  11    7.00   16.70
  14   4 -11    2.40    4.50
  14  -4  11   38.20   15.50
  14   4  11   13.10   12.70
 -14   4 -11    5.30    9.30
  14  -4 -11    4.70    7.00
 -14  -4  11    9.60   20.60
  14   0 -12   22.70    6.60
  14   0  12   57.59   17.10
 -14   0  12   36.20   17.70
 -14   1  12   85.09   18.80
  14   1 -12   57.39    8.40
  14  -1  12   68.39   20.20
  14  -1 -12   64.19   10.10
  14   1  12   78.89   20.20
 -14  -1  12   74.09   21.70
  14  -2  12   65.99   15.80
  14   2 -12   19.60    5.10
 -14   2  12   27.60   17.30
  14   2  12   57.09   18.20
 -14  -2  12   23.50   20.50
  14  -2 -12   35.60    8.20
  14   3 -12   26.90    5.90
 -14   3  12   -0.10   18.40
  14  -3  12   40.80   17.20
 -14   3  12   12.60    8.30
  14   3  12   29.80   16.50
  14  -3 -12   24.60    9.10
 -14  -3  12   32.20   22.90
  15   0   0  422.76   24.80
 -15   1   0   34.00    4.80
  15  -2   0  229.78   14.70
  15   2   0  208.88   14.10
 -15   2   0  207.98   14.30
 -15  -2   0  193.78   13.60
 -15  -3   0   97.19    9.80
  15   3   0  116.29    9.40
 -15   3   0   97.29   10.10
  15  -3   0  114.39    9.90
  15   4   0    3.30    4.10
 -15   4   0   -0.60    5.10
 -15   5   0  239.48   18.40
  15   5   0  287.87   20.20
  15   6   0   47.00    7.70
 -15   6   0   25.30    7.30
  15   7   0   10.40    7.00
 -15   7   0   12.30    6.90
 -15   8   0    3.90    6.40
  15   8   0   13.90    7.40
  15   9   0   38.70   11.00
 -15   9   0   25.90    7.90
  15  -1   1  945.41   52.89
 -15   1   1  858.61   48.20
  15   1  -1  925.41   52.79
 -15  -1  -1  795.62   48.10
 -15   1  -1  789.92   48.00
  15   1   1  913.61   52.59
 -15  -1   1  878.41   47.50
  15  -1  -1  914.51   52.89
 -15  -2  -1   67.59    7.70
  15  -2   1   82.99    7.90
  15   2  -1   75.69    7.00
 -15   2   1   67.69    8.50
  15  -2  -1   93.99    7.50
 -15   2  -1   95.89    8.50
  15   2   1   72.19    6.70
 -15  -2   1   77.19    7.00
  15  -3   1  117.89   10.30
  15   3  -1  130.89    9.70
 -15   3   1  128.69   12.70
 -15   3  -1  118.89   10.70
  15  -3  -1  109.89   10.10
  15   3   1  111.09    9.40
  15   4  -1   52.59    7.00
 -15   4   1   32.80    7.70
 -15   4  -1   29.80    5.80
  15   4   1   46.30    6.70
 -15   5   1  196.78   18.50
  15   5  -1  258.17   19.10
  15   5   1  286.57   19.50
 -15   5  -1  217.28   15.90
 -15   6   1   35.10    8.90
  15   6  -1   34.00    7.30
 -15   6  -1   34.70    6.80
  15   6   1   57.69    8.90
  15   7  -1    7.90    6.20
 -15   7   1    7.30    7.80
  15   7   1    2.80    6.00
 -15   7  -1   -3.90    5.20
 -15   8   1   66.19   11.10
  15   8  -1   85.69   12.70
  15   8   1   79.89   12.00
 -15   8  -1   54.69    8.60
 -15   9   1    0.10    7.80
  15   9  -1   14.20    8.90
 -15   9  -1   12.50    6.40
  15   9   1   17.20    8.40
 -15   0   2    9.10    4.20
  15   1  -2    2.60    2.40
  15  -1   2    3.00    5.20
 -15  -1  -2    4.10    3.70
  15  -1   2    2.70    2.10
 -15   1   2    9.10    5.00
 -15   1  -2    5.20    3.70
 -15  -1   2    1.10    2.90
  15   1   2    3.10    2.10
  15   1   2    5.20    5.10
  15  -1  -2    2.60    2.30
  15   2  -2  805.42   47.10
 -15   2   2  686.23   43.20
 -15  -2  -2  727.23   42.90
  15  -2   2  863.61   47.40
 -15   2  -2  723.03   42.00
  15   2   2  780.32   46.60
  15  -2  -2  813.92   47.40
 -15   3   2  145.79   14.90
  15   3  -2  159.88   11.80
 -15   3  -2  167.28   12.70
  15  -3  -2  160.58   12.30
  15   3   2  159.18   11.50
 -15   4   2  128.09   14.70
  15   4  -2  152.68   12.30
  15   4   2  170.18   12.40
  15  -4  -2  148.89   13.00
 -15   4  -2  162.28   12.80
  15   5  -2   52.29    7.70
 -15   5   2   34.70    9.70
 -15   5  -2   24.60    6.10
  15   5   2   41.70    7.30
  15   6  -2   10.70    5.50
 -15   6   2   18.20    8.60
  15   6   2   -0.90    5.20
 -15   6  -2    8.30    5.40
 -15   7   2  170.78   18.50
  15   7  -2  199.68   17.30
 -15   7  -2  173.48   14.50
  15   7   2  182.78   17.00
 -15   8   2   20.70   10.70
  15   8  -2   32.80    8.70
 -15   8  -2   19.20    6.20
  15   8   2   16.40    8.60
  15   9  -2   34.70    9.60
 -15   9   2   23.40   10.40
  15   9   2   16.20    9.90
 -15   9  -2   15.10    6.80
  15   0  -3    3.60    2.10
 -15   0  -3    0.40    3.90
  15   0   3    1.10    5.50
 -15   0   3    7.30    5.20
 -15  -1  -3  399.46   27.20
 -15   1   3  429.86   28.10
  15  -1   3  577.64   35.10
  15   1  -3  516.95   30.90
 -15   1   3  421.66   26.60
 -15   1  -3  428.06   26.80
  15   1   3  495.95   33.60
 -15  -1   3  446.86   25.70
  15  -1  -3  513.25   30.90
  15  -2   3  313.77   24.90
 -15   2   3  324.37   24.10
 -15  -2  -3  314.57   22.90
  15   2  -3  337.67   21.10
 -15   2  -3  344.17   21.70
  15   2   3  381.06   24.40
  15  -2  -3  332.47   21.40
  15   3  -3  103.89    9.20
 -15   3   3   99.69   12.70
  15   3   3   92.49    8.40
  15   3   3  151.28   14.40
  15  -3  -3  100.59    9.70
 -15   3  -3   95.09    9.90
  15   4  -3    7.50    4.50
 -15   4   3   10.30    8.20
 -15   4  -3    7.60    4.40
  15  -4  -3    0.80    3.70
  15   4   3    5.60    3.70
  15   5  -3   85.49    9.70
 -15   5   3   69.99   11.70
  15   5   3   75.29    9.20
 -15   5  -3   56.39    7.70
 -15   6   3   40.90   10.60
  15   6  -3   44.00    7.70
  15   6   3   40.40    7.60
 -15   6  -3   29.80    6.50
  15   7  -3    2.30    6.30
 -15   7   3    8.50    9.60
  15   7   3    1.20    6.60
 -15   7  -3   -1.20    5.00
 -15   8   3   14.50    9.90
  15   8  -3   15.10    7.70
 -15   8  -3   -0.50    5.30
  15   8   3    1.10    7.30
  15   0   4    1.20    5.70
 -15   0   4   -5.70    5.90
  15   0  -4    2.40    2.20
 -15   0  -4   -0.70    4.40
  15  -1   4   85.99   12.80
 -15   1   4   60.79    7.70
  15   1  -4   56.19    6.30
 -15   1   4   47.30    9.20
 -15  -1  -4   34.80    7.60
 -15   1  -4   39.90    6.70
  15  -1  -4   59.69    6.30
 -15  -1   4   43.80    7.10
  15   1   4   68.89   10.40
  15  -2   4  526.85   37.00
 -15  -2  -4  500.45   32.60
 -15   2   4  512.95   33.70
  15   2  -4  579.54   33.10
  15  -2  -4  545.85   33.30
 -15   2  -4  482.35   31.10
  15   2   4  554.94   36.00
  15   3  -4  159.48   11.90
 -15   3   4  198.78   18.80
  15  -3   4  161.38   18.40
 -15   3  -4  153.68   13.70
  15   3   4  150.48   10.90
  15   3   4  165.18   16.00
  15  -3  -4  151.18   12.40
 -15   4   4  600.44   38.30
  15   4  -4  621.24   38.00
  15   4   4  656.23   37.80
  15  -4  -4  657.93   39.00
 -15   4  -4  531.75   34.70
  15   4   4  585.84   40.80
  15   5  -4   60.49    8.20
 -15   5   4   56.19   12.10
  15   5   4   75.59   12.50
  15   5   4   63.59    8.40
 -15   5  -4   44.60    7.40
 -15   6   4  213.38   21.90
  15   6  -4  236.38   17.70
 -15   6  -4  215.58   16.60
  15   6   4  213.18   17.40
 -15   7   4   39.60   12.00
  15   7  -4   48.90    9.30
  15   7   4   48.50    8.90
 -15   7  -4   38.20    7.50
 -15   8   4    2.80   11.50
  15   8  -4  -13.40    6.90
  15   8   4   -2.80    7.10
 -15   8  -4   -0.30    5.50
  15   0  -5    3.40    2.70
  15   0   5    0.00    7.20
 -15   0   5   15.30    7.60
 -15   0  -5   -0.50    5.20
  15  -1   5  240.18   21.50
 -15   1   5  190.08   14.40
  15   1  -5  233.78   15.50
 -15   1   5  158.58   17.40
 -15  -1  -5  190.38   16.60
  15   1   5  236.28   19.90
 -15  -1   5  171.58   15.20
  15  -1  -5  235.58   15.70
 -15   1  -5  189.08   15.40
  15   2  -5   85.99    8.20
 -15   2   5   80.89   12.50
  15  -2   5   97.09   14.70
  15   2   5   83.09   12.10
 -15   2  -5   70.59    9.60
  15  -2  -5   83.89    8.60
  15   3  -5   19.50    4.50
 -15   3   5   34.00   10.40
  15  -3   5   16.70   10.50
  15  -3  -5   21.90    5.40
 -15   3  -5   26.70    6.30
  15   3   5   24.30    8.00
  15   4  -5   95.99    9.40
  15  -4   5   77.99   16.00
 -15   4   5   72.49   12.90
  15   4   5   85.29   12.80
 -15   4  -5   72.99    9.80
  15  -4  -5   87.79   10.00
  15   5  -5   47.10    7.70
 -15   5   5   38.10   11.20
  15   5   5   56.19    7.90
 -15   5  -5   37.80    7.20
  15   5   5   48.60   11.10
  15  -5  -5   66.49    9.70
  15   6  -5    7.30    5.10
 -15   6   5   -4.00    9.90
 -15   6  -5   -0.80    4.90
  15   6   5   -7.10    8.80
  15   6   5    1.40    5.10
  15   7  -5   62.99    9.90
 -15   7   5   46.20   13.70
 -15   7  -5   43.30    8.00
  15   7   5   50.69    9.20
  15   7   5   41.60   12.80
 -15   8   5  -22.90   10.40
  15   8  -5    6.70    7.00
  15   8   5   -4.20   11.40
  15   8   5   -1.10    7.60
 -15   8  -5   -2.20    8.90
 -15   8  -5    4.80    5.80
  15   0   6    1.90    7.70
  15   0  -6    3.70    3.00
 -15   0  -6    0.90    5.90
 -15   0   6    7.40    7.70
 -15  -1  -6   32.30    8.20
  15  -1   6   12.90    9.10
  15   1  -6   13.10    3.70
 -15   1   6    8.20    9.10
 -15   1   6   16.70    6.60
 -15   1  -6   12.20    6.30
  15  -1  -6   23.80    4.50
 -15  -1   6   10.40    7.30
  15   1   6   27.50    9.00
 -15  -1   6   24.20   13.50
  15  -2   6  326.47   28.90
 -15   2   6  288.77   26.20
  15   2  -6  381.76   22.90
  15   2   6  361.36   27.10
 -15   2  -6  340.07   23.70
 -15  -2   6  347.37   30.20
  15  -2  -6  359.76   23.30
  15  -3   6  128.89   18.70
  15   3  -6  132.59   11.10
 -15   3   6  124.29   16.30
 -15  -3   6  141.59   20.30
  15   3   6  142.19   16.40
  15  -3  -6  141.99   12.20
 -15   3  -6   96.29   12.60
  15   4  -6  133.49   11.20
 -15   4   6  119.59   16.00
  15  -4   6  121.09   19.40
  15   4   6  138.39   16.40
 -15  -4   6  114.39   20.30
 -15   4  -6  106.59   12.70
  15  -4  -6  118.79   12.80
 -15   5   6    2.70   10.50
  15   5  -6   -4.30    3.90
  15  -5   6   25.30   13.70
 -15   5  -6   10.10    6.00
  15   5   6    0.60    8.80
  15  -5  -6    6.30    5.60
 -15  -5   6   -8.60   15.00
  15   6  -6  417.66   27.90
 -15   6   6   57.39   13.50
 -15   6  -6   47.10    8.20
 -15   7   6   -4.30   11.00
  15   7  -6   17.30    7.30
  15   7   6   24.40   10.60
 -15   7  -6   16.60    6.30
 -15   8   6   34.20   15.30
  15   8  -6   43.20   10.10
 -15   8  -6   19.80    7.00
  15   8   6   39.50   13.50
 -15   0  -7    1.70    6.60
 -15   0   7    1.90    9.10
  15   0  -7    1.40    3.20
  15   0   7   -1.00    8.00
 -15   1   7   53.79   12.20
 -15   1   7   68.49    9.80
  15  -1   7   73.69   14.80
  15   1  -7   82.39    8.20
 -15   1  -7   58.39    9.80
 -15  -1   7   27.10   15.40
  15  -1  -7   80.69    8.60
 -15  -1   7   46.50    9.70
  15   1   7   91.09   14.80
 -15   2   7   55.99   12.90
 -15   2   7   65.09    9.20
  15   2  -7   67.19    7.90
  15  -2   7   67.69   14.90
  15   2   7   82.99   13.90
 -15   2  -7   41.10    8.80
 -15  -2   7   44.90   17.30
  15  -2  -7   72.29    8.30
  15   3  -7  273.27   18.10
 -15   3   7  260.87   25.40
  15  -3   7  248.28   26.70
 -15  -3   7  268.37   28.20
 -15   3  -7  263.87   21.40
  15  -3  -7  263.77   19.20
  15   3   7  263.57   23.80
  15  -4   7   87.29   16.70
  15   4  -7   60.49    7.50
 -15   4   7   63.19   13.80
  15   4   7   41.70   12.50
  15  -4  -7   76.29   10.00
 -15   4  -7   59.99   10.30
 -15  -4   7   27.20   17.80
  15  -5   7   74.69   18.50
 -15   5   7   75.59   14.10
  15   5  -7   70.29    8.60
 -15   5  -7   65.09   11.00
  15   5   7   52.39   13.60
  15  -5  -7   66.69   10.40
 -15  -5   7   60.09   18.80
  15  -6   7   26.00   17.70
 -15   6   7    9.10   11.50
  15   6  -7   10.80    5.70
 -15  -6   7  -18.50   17.00
 -15   6  -7    6.10    6.30
  15   6   7   14.80   10.50
 -15   7   7   95.79   17.20
  15   7  -7  100.49   12.60
  15  -7   7  111.29   24.10
  15   7   7  109.79   18.20
 -15   7  -7   64.99   11.10
 -15   0   8  -10.30    9.70
  15   0   8   -0.70    9.00
 -15   0  -8    0.70    7.30
  15   0  -8    9.40    3.70
  15   1  -8   37.90    5.70
 -15   1   8   35.10   12.20
  15  -1   8   43.70   13.10
  15  -1  -8   37.00    6.00
 -15  -1   8   14.90    9.30
  15   1   8   33.30   11.60
 -15   1  -8   26.00    8.60
  15   2  -8    5.40    3.60
 -15   2   8    3.20    5.90
 -15   2   8   19.00   11.00
  15  -2   8    3.40    9.50
 -15  -2   8    5.60   15.40
  15   2   8    5.30    9.10
 -15   2  -8    4.40    6.70
  15  -2  -8    0.60    4.10
 -15   3   8    8.80   11.80
  15  -3   8    5.80   12.10
  15   3  -8    2.50    3.80
  15  -3  -8    1.50    5.00
 -15  -3   8    0.50   16.10
  15   3   8    0.60    8.90
 -15   3  -8    0.50    6.20
  15  -4   8  115.19   19.70
 -15   4   8  100.59   16.90
  15   4  -8   84.79    9.40
 -15   4  -8   97.19   14.00
  15   4   8   92.49   15.50
  15  -4  -8  105.49   12.40
 -15  -4   8  109.49   21.10
  15   5  -8   30.80    6.60
 -15   5   8   39.50   13.90
  15  -5   8   44.30   18.00
  15   5   8   23.80   11.80
 -15   5  -8   28.80    8.90
 -15  -5   8    2.70   18.50
  15  -5  -8   44.30    8.80
 -15   6   8   64.29   14.50
  15  -6   8   76.29   20.90
  15   6  -8   59.29    8.60
 -15  -6   8   55.69   20.80
 -15   6  -8   49.10   10.80
  15   6   8   78.29   15.60
 -15   7   8  -18.40   12.20
  15  -7   8  -19.90   19.70
  15   7  -8   18.00    6.30
 -15   7  -8   -4.70    7.10
  15   7   8   -4.10   11.50
 -15  -7   8    6.80   19.20
  15   0   9    4.70   10.70
  15   0  -9    5.20    3.80
 -15   0   9   10.00   10.70
  15  -1   9   87.39   17.80
  15   1  -9   92.99    8.90
 -15   1   9   67.39   14.30
  15  -1  -9   92.99    9.80
  15   1   9   85.69   16.60
 -15   1  -9   79.99   13.10
 -15  -1   9   69.19   12.40
  15  -2   9   30.40   13.00
 -15   2   9   23.80   12.90
 -15   2   9   32.10    8.80
  15   2  -9   25.00    5.10
  15   2   9   30.50   12.50
  15  -2  -9   33.00    6.60
 -15  -2   9   56.59   17.70
 -15   2  -9   17.60    8.40
 -15   3   9   44.60   14.50
  15  -3   9   60.59   15.80
  15   3  -9   55.09    7.20
 -15   3  -9   41.90   10.00
 -15  -3   9   51.49   19.60
  15  -3  -9   58.29    9.20
  15   3   9   56.99   14.50
 -15   4   9  -14.00   12.20
  15  -4   9   24.50   13.10
  15   4  -9    0.60    4.10
  15   4   9   22.90   10.40
 -15  -4   9   -4.50   18.60
  15  -4  -9    7.50    6.50
 -15   4  -9   11.30    7.30
  15  -5   9    9.70   16.50
 -15   5   9  -10.20   12.70
  15   5  -9    0.80    4.30
  15   5   9   -2.30   10.80
 -15  -5   9    1.70   18.50
 -15   5  -9    5.40    7.20
  15  -5  -9    3.40    6.20
  15  -6   9   32.90   18.50
 -15   6   9    2.80   13.30
  15   6  -9   22.70    6.30
  15   6   9    9.80   12.40
 -15  -6   9   11.30   20.40
 -15   6  -9   23.90    8.40
  15   0  10    5.00   10.30
  15   0 -10   -1.20    3.80
 -15   0  10   -5.00   11.60
  15  -1  10   81.09   18.30
  15   1 -10  112.59   10.50
 -15   1  10   60.99   15.60
  15   1  10   96.19   18.70
 -15  -1  10   80.49   21.10
  15  -1 -10  101.69   11.00
  15   2 -10   10.90    4.20
 -15   2  10   16.60    7.90
 -15   2  10   23.80   14.20
  15  -2  10   22.70   13.80
  15   2  10   18.60   12.30
 -15   2 -10   15.20    9.00
  15  -2 -10   23.90    6.30
 -15  -2  10   19.70   19.50
 -15   3  10   25.30    7.90
  15  -3  10   59.59   15.20
  15   3 -10   21.10    5.30
 -15   3  10   37.20   15.50
 -15   3 -10    7.30    8.80
  15   3  10   29.10   13.20
  15  -3 -10   32.40    7.30
 -15  -3  10   26.10   18.10
 -15   4  10   88.09   18.30
  15   4 -10   56.09    7.90
  15  -4  10   88.89   21.20
  15  -4 -10   70.69   10.90
 -15   4 -10   59.49   12.30
  15   4  10   67.19   16.20
 -15  -4  10   51.29   20.50
  15   5 -10   10.90    5.40
 -15   5  10   -2.00   15.10
  15  -5  10   31.10   18.50
  15  -5 -10   19.90    8.30
 -15  -5  10    8.00   19.00
  15   5  10   18.60   13.80
 -15   5 -10   10.10    8.30
  15   0  11   22.00   13.00
  15   0 -11    7.40    4.80
 -15   0  11    2.60   12.30
 -15   1  11    1.70   14.60
  15  -1  11   40.80   14.30
  15   1 -11   29.60    5.80
  15  -1 -11   45.70    7.60
 -15  -1  11   69.19   21.70
  15   1  11   33.80   14.10
  15   2 -11   26.80    5.80
 -15   2  11   10.90   16.40
  15  -2  11   31.50   13.90
  15  -2 -11   29.50    7.80
 -15  -2  11   58.09   20.70
  15   2  11   29.00   14.70
  15  -3  11   45.20   15.40
  15   3 -11   18.60    5.10
 -15   3  11  -12.50   14.80
 -15   3  11   10.50    7.90
 -15  -3  11   -4.30   20.30
  15   3  11   24.90   14.00
  15  -3 -11    7.40    7.00
  15   4 -11   -5.00    4.20
  15  -4  11   15.40   16.00
 -15   4  11   24.70   16.10
 -15   4  11    7.00    5.60
 -15   4 -11   -4.80    7.90
  15  -4 -11   -4.00    6.70
  15   4  11   15.80   12.30
 -15  -4  11   20.10   20.20
  15   0  12   27.10   14.00
  15   0 -12    7.50    5.30
 -15   1  12   -7.20   15.20
  15  -1  12   16.90   15.10
  15   1 -12    4.60    4.70
  15  -1 -12    2.00    6.20
 -15  -1  12   17.20   22.10
  15   1  12   18.00   14.60
 -15   2  12  -30.90   16.30
  15  -2  12   51.09   15.20
  15   2 -12   11.80    4.80
  15   2  12   18.00   14.90
 -15  -2  12   50.39   23.10
  15  -2 -12    9.00    6.90
 -15  -3  12   14.10   24.10
  16   0   0  123.99    8.50
 -16   0   0  127.19    9.80
  16   1   0   -0.20    2.40
 -16   1   0    3.10    3.70
  16  -1   0    1.10    2.10
 -16  -1   0    3.20    3.40
 -16   2   0   28.80    5.30
 -16  -2   0   25.60    4.70
  16   2   0   35.90    4.40
  16  -2   0   25.30    4.40
 -16   3   0   17.70    5.40
 -16  -3   0   12.40    5.00
  16  -3   0    5.90    3.80
  16   3   0   11.30    3.90
 -16   4   0   28.80    6.70
  16   4   0   42.80    6.30
  16   5   0  399.96   26.10
 -16   5   0  337.87   23.50
  16   6   0  173.98   15.30
 -16   6   0  151.98   14.80
  16   7   0   40.50    8.30
 -16   7   0   14.00    7.10
 -16   8   0   29.20    7.60
  16   8   0   27.70    8.70
  16   9   0   90.59   14.00
  16   0   1  620.44   38.50
  16   0  -1  599.04   36.10
  16   0   1  649.14   35.90
 -16   0   1  502.25   29.10
 -16   0  -1  474.25   29.40
 -16   1   1  120.89   10.40
 -16  -2  -1   81.29    9.00
 -16   2   1  112.39   10.90
  16  -2   1  124.19    9.10
  16   2  -1  106.39    8.60
 -16  -2   1   98.89    8.40
 -16   2  -1  110.39    9.80
  16  -2  -1  107.19    8.90
  16   2   1  102.69    8.30
 -16   3   1   14.50    6.40
  16   3  -1   21.90    4.30
  16  -3   1   28.10    5.40
  16   3   1   19.20    4.30
  16  -3  -1   20.20    4.80
 -16   3  -1   16.20    5.20
 -16   4   1  234.68   17.90
  16   4  -1  257.07   17.70
  16  -4  -1  254.17   18.70
 -16   4  -1  197.08   15.70
  16   4   1  264.37   17.60
  16   5  -1   94.69   10.30
 -16   5   1   71.19   11.30
 -16   5  -1   91.39    9.60
  16   5   1   99.19   10.70
 -16   6   1  236.78   19.40
  16   6  -1  276.87   20.00
  16   6   1  263.27   19.90
 -16   6  -1  206.58   16.60
  16   7  -1   58.09    9.60
 -16   7   1   47.10    9.60
  16   7   1   63.09   10.20
 -16   7  -1   51.19    8.10
  16   8  -1  104.79   13.40
 -16   8   1   78.99   11.40
 -16   8  -1   80.39    9.90
  16   8   1   96.69   13.30
  16   9  -1   45.00   10.00
  16   9   1   30.50    9.50
  16   0  -2  138.09   10.00
  16   0   2  156.88    9.50
 -16   0   2  122.99    9.80
  16   0   2  131.69   13.70
 -16   0  -2  108.39   10.30
  16   1  -2   27.30    4.10
  16  -1   2   32.90    7.50
 -16   1   2   19.20    5.80
  16  -1   2   28.60    4.00
 -16  -1  -2   22.70    5.10
 -16   1   2   21.60    5.10
 -16   1  -2   18.60    4.90
  16  -1  -2   24.70    4.00
  16   1   2   26.60    7.10
 -16  -1   2   25.30    4.20
  16   1   2   26.80    3.60
  16  -2   2   -2.90    3.20
 -16  -2  -2    7.60    5.30
  16  -2  -2    8.50    3.00
  16   3  -2  185.08   12.60
 -16   3   2  144.39   15.60
  16  -3  -2  165.18   13.00
  16   3   2  161.18   12.00
 -16   3  -2  165.88   12.70
 -16   4   2   87.49   11.80
  16   4  -2   87.59    9.60
 -16   4  -2   95.29    9.70
  16   4   2   98.79    9.50
  16  -4  -2  102.39   10.70
 -16   5   2  191.98   19.70
  16   5  -2  278.67   19.20
 -16   5  -2  236.08   16.80
  16   5   2  261.77   19.00
 -16   6   2    5.90    8.80
  16   6  -2    2.80    5.40
  16   6   2   11.30    5.70
 -16   6  -2    1.50    5.10
  16   7  -2   19.40    7.00
 -16   7   2   12.60    9.70
 -16   7  -2   11.80    5.70
  16   7   2   11.10    7.00
 -16   8   2   14.90    9.20
  16   8  -2   13.80    8.00
  16   8   2   17.10    7.40
 -16   8  -2   10.40    6.40
 -16   0  -3  110.49   10.90
 -16   0   3  121.69   11.40
  16   0   3  145.49   14.30
  16   0  -3  145.79   10.20
 -16  -1  -3   12.00    5.20
 -16   1   3   25.70    7.50
  16  -1   3    4.40    6.30
 -16  -1   3    7.10    4.00
 -16   1  -3    7.70    4.70
 -16   2   3  135.99   13.50
 -16  -2  -3   88.89   11.60
  16   2  -3  122.49    9.50
  16  -2  -3  118.39    9.60
  16   2   3  111.79    8.50
 -16   2  -3  129.69   11.20
  16   2   3  132.29   13.70
  16   3  -3   37.50    5.60
 -16   3   3   49.80   10.10
  16   3   3   59.09   10.40
 -16   3  -3   38.10    6.50
  16  -3  -3   32.70    5.70
  16   3   3   38.90    5.10
  16   4  -3  121.69   11.00
 -16   4   3  113.99   14.70
 -16   4  -3  107.19   10.60
  16   4   3  125.59   10.60
  16  -4  -3  127.19   11.50
 -16   5   3    0.20    8.60
  16   5  -3   17.60    5.10
 -16   5  -3    5.40    5.20
  16   5   3    8.80    4.60
 -16   6   3    4.80    9.00
  16   6  -3   12.50    6.10
  16   6   3    7.80    5.30
 -16   6  -3    4.70    4.80
  16   7  -3   19.80    7.70
 -16   7   3   12.10    9.60
  16   7   3   23.80    7.30
 -16   7  -3    9.80    5.50
 -16   8   3  180.48   19.40
  16   8  -3  211.68   19.70
  16   8   3  218.28   19.60
 -16   8  -3  166.18   14.50
 -16   0   4   37.60    7.80
  16   0   4   63.79   10.80
 -16   0  -4   34.00    6.50
  16   0  -4   65.29    6.50
 -16   1   4  236.38   19.60
 -16  -1  -4  232.68   18.50
  16  -1   4  278.87   24.00
  16   1  -4  284.57   18.80
 -16   1   4  230.28   16.90
  16   1   4  337.57   23.50
  16  -1  -4  301.27   19.00
 -16  -1   4  266.87   17.20
 -16   1  -4  215.68   17.30
  16   2  -4   16.80    4.00
 -16   2   4   45.90    9.70
 -16  -2  -4    6.40    7.10
  16  -2   4   13.50    8.60
 -16   2  -4   15.10    5.30
  16   2   4   26.50    8.00
  16  -2  -4   19.40    4.30
  16  -3   4  315.97   25.90
 -16   3   4  313.27   24.50
  16   3  -4  326.77   20.30
  16   3   4  307.37   23.90
 -16   3  -4  270.07   20.00
  16   3   4  288.17   19.10
  16  -3  -4  327.97   21.10
  16   4  -4   14.30    4.60
  16  -4  -4    7.20    4.30
  16   4   4    7.00    6.80
  16   4   4    8.80    4.30
 -16   4  -4   11.30    5.60
  16   5  -4  325.37   22.60
 -16   5   4  270.87   24.40
  16   5   4  372.36   22.50
 -16   5  -4  276.87   19.80
  16   5   4  297.87   26.30
 -16   6   4   11.10   10.40
  16   6  -4   36.70    7.30
 -16   6  -4   16.70    5.90
  16   6   4   32.20    7.20
  16   7  -4   19.60    7.00
 -16   7   4   35.80   11.70
 -16   7  -4   17.70    6.10
  16   7   4   24.60    7.40
  16   8  -4   22.40    8.80
 -16   8   4   10.00   11.40
 -16   8  -4    3.50    5.10
  16   8   4    5.20    7.90
 -16   0   5  493.75   31.60
  16   0   5  599.54   40.30
  16   0  -5  582.74   34.90
 -16   0  -5  470.55   31.70
  16  -1   5  146.59   16.80
 -16   1   5   70.29   10.90
 -16  -1  -5   66.19   10.20
 -16   1   5   85.59    9.90
  16   1  -5   87.39    8.00
 -16   1  -5   72.89    9.50
  16   1   5   65.69   11.50
 -16  -1   5   54.19    8.80
  16  -1  -5   91.89    8.70
  16  -2   5    1.70    8.60
 -16   2   5    4.30    8.70
  16   2  -5    4.60    3.40
  16  -2  -5    9.30    3.80
  16   2   5    7.80    7.00
 -16   2  -5   10.20    5.80
 -16   3   5   15.90   10.10
  16   3  -5   23.40    4.80
  16  -3   5   26.80   11.40
  16   3   5   27.90    8.50
 -16   3  -5   10.50    5.90
  16  -3  -5   27.30    5.60
 -16   4   5  268.37   25.20
  16   4  -5  306.47   21.70
  16  -4   5  361.46   29.60
  16  -4  -5  322.57   22.80
  16   4   5  417.56   24.00
 -16   4  -5  292.27   21.10
  16   4   5  287.87   25.70
  16   5  -5    7.50    4.90
 -16   5   5   17.70   10.20
  16   5   5   10.30    5.30
  16  -5  -5    8.20    5.90
 -16   5  -5    1.40    5.00
  16   5   5    3.60    7.50
 -16   6   5   93.19   16.10
  16   6  -5  115.59   12.10
 -16   6  -5   84.09   10.80
  16   6   5   92.99   15.70
  16   6   5  107.59   12.10
  16   7  -5   26.90    7.20
 -16   7   5   -3.30   10.40
  16   7   5  -13.00   10.20
 -16   7  -5   13.60    6.30
  16   7   5   14.20    9.10
  16   8  -5  100.49   13.20
 -16   8   5   80.99   14.80
 -16   8  -5   69.19   12.90
 -16   8  -5   45.70    8.90
  16   8   5   47.50   15.50
  16   0  -6  102.59    8.80
 -16   0  -6   72.29   10.60
 -16   0   6   76.89   11.50
  16   0   6   87.99   14.60
 -16   1   6  336.47   26.60
 -16   1   6  365.16   24.20
  16  -1   6  456.15   33.60
 -16  -1  -6  392.56   26.20
  16   1  -6  448.36   26.90
 -16  -1   6  316.67   24.00
 -16   1  -6  321.67   24.70
  16  -1  -6  436.36   27.20
  16   1   6  414.76   31.90
  16  -2   6   21.20   10.50
 -16   2   6   42.30   11.10
  16   2  -6   26.70    5.30
  16   2   6   29.60    9.10
 -16  -2   6   26.60   14.90
  16  -2  -6   18.20    4.80
 -16   2  -6   25.80    7.00
 -16   3   6  330.57   28.30
  16  -3   6  353.36   29.80
  16   3  -6  337.47   21.90
 -16  -3   6  358.96   33.00
  16  -3  -6  315.67   22.80
  16   3   6  362.36   27.50
 -16   3  -6  344.07   24.90
  16   4  -6  102.39   10.30
  16  -4   6  113.19   18.20
 -16   4   6  102.59   15.20
  16   4   6   97.89   14.40
  16  -4  -6  112.39   11.90
 -16   4  -6   77.79   10.80
 -16   5   6    2.00    9.80
  16   5  -6   22.60    5.90
  16   5   6   15.00    9.80
  16  -5  -6   11.00    6.00
 -16   5  -6   10.60    6.00
  16   6  -6   34.00    7.30
 -16   6   6   14.90   10.60
  16   6   6   18.30   10.90
 -16   6  -6   23.80    7.50
  16   7  -6   19.80    7.00
 -16   7   6    2.90   11.30
  16   7   6   23.00   10.90
 -16   7  -6   11.80    6.30
 -16   0  -7  227.68   19.50
  16   0  -7  240.58   16.30
 -16   0   7  199.38   19.80
  16   0   7  238.98   23.20
 -16   1   7   59.99   10.20
 -16   1   7   44.30   11.80
  16  -1   7   70.79   15.60
  16   1  -7   75.09    7.70
 -16  -1   7   39.30    9.50
  16  -1  -7   84.69    8.70
  16   1   7   55.59   13.30
 -16   1  -7   54.49   10.00
 -16   2   7   54.49    9.10
 -16   2   7   45.90   12.50
  16  -2   7   83.59   16.70
  16   2  -7   61.89    7.40
 -16   2  -7   53.19    9.60
  16  -2  -7   73.79    8.70
 -16  -2   7   57.89   17.10
  16   2   7   55.49   12.50
  16   3  -7   44.00    6.30
  16  -3   7   21.60   13.80
 -16   3   7   47.50   12.50
  16  -3  -7   47.50    7.80
  16   3   7   25.10   10.00
 -16   3  -7   39.90    8.80
 -16  -3   7   25.40   16.80
  16   4  -7   89.49    9.50
  16  -4   7   93.09   17.40
 -16   4   7  102.29   15.40
 -16  -4   7   90.79   20.00
  16  -4  -7   86.29   10.90
 -16   4  -7   63.09   11.00
  16   4   7   87.99   14.80
  16   5  -7   15.70    5.10
  16  -5   7   36.60   15.30
 -16   5   7   17.80   11.90
  16   5   7   25.30   11.10
  16  -5  -7   14.30    6.80
 -16  -5   7   -4.40   16.60
 -16   5  -7   14.90    7.50
 -16   6   7    5.00   11.80
  16   6  -7    7.80    5.20
  16   6   7    0.90    9.60
 -16   6  -7    9.30    6.70
  16   7  -7   50.79    9.60
 -16   7   7   39.30   14.20
  16   7   7   48.70   14.20
 -16   7  -7   26.20    8.10
  16   0   8  370.86   31.20
  16   0  -8  359.36   23.20
 -16   0   8  228.88   23.20
 -16   0  -8  301.27   23.30
  16  -1   8  194.48   23.20
  16   1  -8  215.68   15.20
 -16   1   8  185.88   18.60
  16  -1  -8  217.88   15.60
  16   1   8  219.68   23.00
 -16   1  -8  158.88   17.20
 -16  -1   8  155.78   15.90
 -16   2   8   61.39   10.10
  16  -2   8   74.89   16.40
  16   2  -8   64.09    7.60
 -16   2   8   54.99   13.40
  16   2   8   89.59   15.60
  16  -2  -8   73.19    9.00
 -16   2  -8   68.99   11.50
 -16  -2   8   56.19   17.80
  16  -3   8  109.99   20.10
 -16   3   8  102.19   16.40
  16   3  -8  105.79   10.40
  16   3   8  109.39   17.30
 -16  -3   8   80.19   20.20
  16  -3  -8  135.39   13.60
 -16   3  -8   87.79   12.50
  16   4  -8   35.00    6.30
  16  -4   8   54.69   14.70
 -16   4   8   18.60   12.50
  16   4   8   40.90   12.30
  16  -4  -8   38.70    8.10
 -16  -4   8   26.40   18.30
 -16   4  -8   30.90    8.70
  16  -5   8   30.60   16.00
  16   5  -8   23.80    5.60
 -16   5   8   20.40   12.10
  16  -5  -8   24.40    8.30
 -16  -5   8   28.30   18.60
  16   5   8    5.70   11.00
 -16   5  -8   18.50    8.50
  16   6  -8   58.79    8.70
 -16   6   8   45.00   14.60
  16  -6   8   80.09   21.30
 -16   6  -8   33.40    9.10
 -16  -6   8   26.80   20.00
  16   6   8   55.99   14.60
  16   0   9  493.75   39.70
  16   0  -9  524.35   31.80
 -16   0   9  367.56   28.90
 -16   1   9   57.49   13.00
  16  -1   9   86.39   17.20
  16   1  -9   80.79    8.40
  16   1   9   52.69   14.50
 -16   1  -9   67.89   11.80
  16  -1  -9   60.99    8.20
  16  -2   9   38.80   14.00
  16   2  -9   22.80    5.30
 -16   2   9   22.40    9.00
 -16   2   9   24.10   12.00
  16  -2  -9   33.10    6.90
  16   2   9   33.70   12.60
 -16  -2   9   40.40   17.40
 -16   2  -9   33.70    9.40
 -16   3   9   24.30    7.30
 -16   3   9   12.90   12.90
  16   3  -9   25.20    5.60
  16  -3   9   44.20   14.80
 -16  -3   9   19.90   17.70
  16   3   9   27.90   12.20
  16  -3  -9   28.70    7.30
 -16   3  -9   19.70    8.40
 -16   4   9  119.39   19.10
  16   4  -9  119.39   11.10
  16  -4   9  153.08   22.80
  16  -4  -9  111.39   13.90
 -16  -4   9  101.69   23.50
 -16   4  -9  125.79   16.30
  16   4   9  130.29   20.00
 -16   5   9    4.10   13.30
  16   5  -9    4.10    4.70
  16  -5   9   31.20   17.50
 -16   5  -9    7.90    7.20
  16   5   9   14.80   12.10
 -16  -5   9   -2.40   19.10
  16  -5  -9   17.20    8.00
  16  -6   9   12.90   18.30
  16   6  -9    6.80    4.90
 -16   6   9   32.20   14.00
 -16  -6   9  -13.20   19.80
  16   6   9    6.50   12.50
 -16   6  -9   10.80    7.40
  16   0 -10    8.00    4.70
 -16   0  10   -4.10   10.70
  16   0  10   16.70   11.90
  16   1 -10   72.79    8.80
  16  -1  10   93.39   19.00
 -16   1  10   57.49   14.50
 -16  -1  10   89.49   20.20
  16   1  10  101.49   20.00
  16  -1 -10   70.99    9.40
  16   2 -10   19.40    5.10
  16  -2  10   30.40   14.40
 -16   2  10   20.80   13.60
 -16   2 -10    9.50    8.80
  16  -2 -10   20.60    6.40
  16   2  10   26.00   13.20
 -16  -2  10   45.90   19.10
 -16   3  10   72.49   16.60
  16   3 -10   58.69    7.70
 -16   3  10   58.19   10.40
  16  -3  10   80.29   18.00
 -16  -3  10   45.20   20.20
  16  -3 -10   70.29   10.20
 -16   3 -10   38.80   11.10
  16   3  10   54.69   16.40
 -16   4  10    2.00   14.50
  16  -4  10   35.30   15.20
  16   4 -10    5.10    4.40
 -16  -4  10   16.20   19.20
  16  -4 -10    2.00    6.00
  16   4  10    6.20   12.00
 -16   4 -10    8.00    8.30
 -16   5  10  -18.20   15.20
  16   5 -10   13.00    5.70
  16  -5  10   29.50   19.10
  16  -5 -10   16.40    8.20
 -16   5 -10   11.60    8.70
 -16  -5  10   25.80   20.70
  16   5  10   23.70   11.90
  16   0 -11  241.58   18.20
  16   0  11  242.98   31.70
 -16   0  11  227.38   26.50
  16  -1  11   33.60   13.80
  16   1 -11   15.80    4.90
 -16   1  11   16.50   13.80
  16  -1 -11   14.50    5.70
  16   1  11   23.80   13.10
 -16  -1  11   17.50   20.80
 -16   2  11   17.80   14.50
  16  -2  11   21.20   15.20
  16   2 -11   15.20    5.30
  16  -2 -11   23.60    7.20
 -16  -2  11   45.10   20.70
  16   2  11   25.40   14.30
 -16   3  11   12.40    8.30
 -16   3  11    2.20   15.40
  16  -3  11   62.69   16.60
  16   3 -11   28.90    6.00
  16  -3 -11   26.90    8.30
  16   3  11   29.90   15.70
 -16   3 -11   -1.40    9.30
 -16  -3  11   14.40   20.20
  16   4 -11   13.70    5.60
 -16   4  11    0.50   15.10
 -16   4  11    9.90    7.10
  16  -4  11   15.50   17.30
  16   4  11   40.40   14.50
 -16  -4  11   -5.70   21.70
  16  -4 -11   16.90    7.10
 -16   4 -11   22.80    9.20
  16   0  12   51.39   15.90
  16   1 -12   11.60    5.10
  16  -1  12   20.60   14.30
 -16   1  12  -19.40   14.40
  16   1  12   33.60   16.10
  16  -1 -12   -0.90    6.20
 -16   2  12   25.90   17.20
  16  -2  12   64.69   16.80
  16   2 -12   29.60    6.50
 -16  -2  12    9.60   21.70
  16   2  12   46.70   17.80
  16  -2 -12   30.20    8.20
  17   0   0  129.19    9.00
 -17   0   0  108.09    9.20
 -17   1   0  413.96   25.00
 -17   1   0  391.16   25.10
  17   1   0  451.95   27.30
 -17  -1   0  398.26   24.50
  17  -1   0  472.65   27.50
  17  -2   0  523.65   31.00
  17   2   0  502.65   30.40
 -17   2   0  454.55   28.50
 -17  -2   0  468.45   28.10
  17   3   0   36.00    5.30
  17  -3   0   37.50    5.70
 -17  -3   0   30.80    6.00
 -17   3   0   41.00    6.90
  17   4   0  205.38   14.80
 -17   4   0  165.98   14.20
 -17   5   0   24.10    7.00
  17   5   0   23.50    6.00
  17   6   0   13.60    6.10
 -17   6   0   11.80    6.60
  17   7   0   34.00    7.90
 -17   7   0   10.30    6.40
 -17   8   0    5.20    6.80
  17   8   0   19.70    7.40
  17   0   1  127.19    8.80
 -17   1   1  396.76   26.00
  17  -1   1  503.65   29.50
 -17   1   1  421.56   25.70
  17   1  -1  481.95   29.40
 -17  -1  -1  412.86   25.70
  17  -1  -1  495.85   29.50
 -17   1  -1  391.36   25.60
 -17  -1   1  435.26   25.00
 -17   1  -1  432.96   25.70
  17   1   1  510.55   29.20
  17   2  -1  111.79    9.50
 -17   2   1  130.29   11.60
  17  -2   1  134.19   10.10
 -17  -2  -1  107.39   10.80
 -17  -2   1  112.69    9.60
 -17   2  -1  124.79   10.80
  17  -2  -1  121.99    9.90
  17   2   1  135.09    9.40
  17   3  -1   44.70    5.90
  17  -3   1   44.20    6.60
 -17  -3  -1   39.50    7.10
 -17   3   1   37.00    7.70
  17  -3  -1   51.49    6.80
 -17   3  -1   31.30    6.20
  17   3   1   50.99    6.00
 -17   4   1   89.49   10.70
  17   4  -1   94.39    9.70
 -17   4  -1   83.39    9.30
  17  -4  -1   94.99   10.60
  17   4   1  101.59    9.60
 -17   5   1  417.86   28.80
  17   5  -1  510.65   32.90
  17   5   1  537.15   33.00
 -17   5  -1  418.76   27.70
  17   6  -1   72.19    9.80
 -17   6   1   52.99   10.10
  17   6   1   60.59    9.30
 -17   6  -1   51.39    8.00
  17   7  -1   46.60    8.90
 -17   7   1   31.80    9.00
 -17   7  -1   40.70    7.80
  17   7   1   46.30    8.80
  17   8  -1    4.20    7.40
 -17   8   1   -2.10    7.50
 -17   8  -1   -0.20    5.40
  17   8   1   10.30    6.90
 -17   0  -2   12.50    4.40
  17   0   2    3.50    1.70
 -17   0   2    7.60    4.30
  17   0  -2    5.60    2.30
  17   0   2   12.10    6.10
 -17   1   2    7.60    5.40
  17  -1   2   10.20    2.90
 -17  -1  -2    9.10    4.50
  17   1  -2    9.60    3.10
  17  -1   2    5.70    6.20
 -17   1   2   17.90    5.20
 -17  -1   2    6.00    3.90
  17  -1  -2    9.60    3.00
  17   1   2   12.90    6.70
 -17   1  -2    6.60    4.60
  17   1   2    9.10    2.40
  17  -2   2  466.85   27.30
 -17   2   2  413.56   27.60
  17   2  -2  455.05   27.20
 -17  -2  -2  364.76   26.70
 -17  -2   2  450.75   24.80
 -17   2  -2  415.16   26.30
  17  -2  -2  450.25   27.50
  17   2   2  426.26   26.50
  17   3  -2    7.00    3.70
 -17   3   2   10.70    7.50
 -17   3  -2    6.20    4.70
  17   3   2    5.70    3.80
  17  -3  -2    7.70    4.10
  17   4  -2  395.56   25.10
 -17   4   2  415.16   29.10
 -17   4  -2  406.16   26.50
  17   4   2  396.76   24.90
  17  -4  -2  386.86   26.00
 -17   5   2   83.79   12.60
  17   5  -2   90.09   10.10
  17   5   2  103.09   10.30
 -17   5  -2   93.79   10.40
  17   6  -2   13.90    6.10
 -17   6   2   22.10   10.10
  17   6   2   28.20    6.60
 -17   6  -2   28.60    6.70
  17   7  -2   39.00    9.10
 -17   7   2   31.40    9.60
  17   7   2   35.60    8.20
 -17   7  -2   30.20    7.10
 -17   8   2   -7.10    9.40
  17   8  -2    4.00    7.10
 -17   8  -2   -4.50    5.80
  17   8   2    8.40    7.40
 -17   0   3   -1.20    5.10
 -17   0  -3    3.90    4.40
  17   0   3    3.00    6.20
 -17  -1  -3  269.07   19.80
 -17   1   3  304.57   20.90
  17   1  -3  313.27   20.50
  17  -1   3  381.66   25.60
 -17   1   3  264.87   19.00
 -17   1  -3  299.67   19.40
  17   1   3  353.36   24.60
  17  -1  -3  307.27   20.60
 -17  -1   3  258.27   17.50
 -17  -2  -3   27.80    7.50
  17   2  -3   38.40    5.50
 -17   2   3   17.90    8.20
  17  -2  -3   37.60    5.40
  17   2   3   38.70    8.90
 -17   2  -3   37.80    6.60
  17   2   3   38.00    4.40
  17   3  -3  250.47   15.90
 -17   3   3  207.68   20.30
  17  -3  -3  221.08   16.20
  17   3   3  199.78   14.80
  17   3   3  243.78   20.30
 -17   3  -3  241.68   17.10
  17   4  -3   35.50    6.00
 -17   4   3   28.50   10.10
 -17   4  -3   32.90    6.80
  17   4   3   32.90    5.60
  17  -4  -3   28.80    6.30
  17   5  -3   19.70    6.00
 -17   5   3   15.90    9.10
 -17   5  -3   17.40    5.90
  17   5   3   19.20    5.40
  17   6  -3   91.39   11.30
 -17   6   3   63.49   12.10
  17   6   3   97.89   11.10
 -17   6  -3   54.09    7.90
 -17   7   3   18.20    9.50
  17   7  -3    9.30    6.20
  17   7   3   10.40    6.70
 -17   7  -3    8.90    5.30
 -17   8   3    1.30   11.30
  17   8  -3    1.90    7.30
  17   8   3   10.60    7.40
 -17   8  -3    5.80    5.30
 -17   0   4   12.10    6.50
  17   0  -4    2.10    2.60
 -17   0  -4   -2.40    4.70
  17   0   4    1.20    6.70
 -17  -1  -4   39.90    8.50
  17   1  -4   76.69    6.80
 -17   1   4   94.39   11.60
  17  -1   4   57.39   12.10
  17   1   4   53.79   10.40
  17  -1  -4   62.99    6.90
 -17  -1   4   61.49    7.60
 -17   1  -4   48.10    8.00
 -17   2   4  739.33   45.90
  17  -2   4  849.41   53.39
 -17  -2  -4  684.03   45.20
  17   2  -4  855.01   48.90
 -17   2  -4  758.62   44.40
  17  -2  -4  837.62   49.30
  17   2   4  805.02   51.99
  17  -3   4    6.50    9.10
 -17   3   4   24.40    9.80
  17   3  -4    7.90    3.90
  17  -3  -4    9.10    4.20
  17   3   4    8.20    7.20
 -17   3  -4    9.40    5.30
 -17   4   4  247.48   23.10
  17   4  -4  246.28   17.20
 -17   4  -4  243.08   18.50
  17   4   4  249.78   16.60
  17   4   4  214.38   21.00
  17  -4  -4  255.67   18.00
 -17   5   4   14.30    9.70
  17   5  -4   20.00    6.10
  17   5   4   11.00    9.00
 -17   5  -4    6.70    5.40
  17   5   4   15.60    5.00
  17  -5  -4   15.30    6.20
  17   6  -4    4.70    5.20
 -17   6   4    2.30    8.80
  17   6   4    2.60    4.80
  17   6   4    2.60    9.30
 -17   6  -4   -2.00    4.70
  17   7  -4    0.60    6.10
 -17   7   4  -12.00   10.70
  17   7   4    2.90    6.00
 -17   7  -4    0.50    5.00
 -17   8   4   48.90   12.60
  17   8  -4   70.29   11.30
  17   8   4   56.09   10.60
 -17   8  -4   35.00    7.50
  17   0  -5    2.50    3.10
  17   0   5    0.40    7.20
 -17   0  -5   -3.60    5.20
  17  -1   5  446.16   34.70
 -17  -1  -5  400.66   28.50
 -17   1   5  447.86   29.40
 -17   1   5  407.96   27.30
  17   1  -5  505.25   29.30
  17  -1  -5  479.35   29.40
 -17   1  -5  392.76   27.60
 -17  -1   5  412.16   26.90
  17   1   5  487.55   33.60
  17   2  -5  129.69   11.00
 -17   2   5  138.09   15.30
  17  -2   5  161.18   19.50
 -17   2  -5  101.29   11.70
  17   2   5  134.19   15.80
  17  -2  -5  128.99   11.00
  17   3  -5  330.47   21.60
 -17   3   5  308.67   26.90
  17  -3   5  342.97   28.80
  17   3   5  321.37   25.60
  17  -3  -5  340.97   22.70
 -17   3  -5  328.77   22.90
  17  -4   5   11.60   11.10
 -17   4   5   12.70   10.20
  17   4  -5   10.90    4.50
 -17   4  -5    5.00    6.00
  17  -4  -5    4.20    5.10
  17   4   5    4.80    7.20
 -17   5   5   65.09   13.50
  17   5  -5   86.19    9.50
 -17   5  -5   71.79    9.90
  17  -5  -5   81.89   11.00
  17   5   5   73.09   12.90
  17   6  -5    8.00    5.90
 -17   6   5   12.90   10.60
 -17   6  -5   17.20    6.20
  17   6   5    3.70    9.30
  17   7  -5   39.00    8.10
 -17   7   5   32.70   12.80
  17   7   5   -1.10   11.30
 -17   7  -5   31.60    7.90
 -17   8   5  -10.70   12.10
  17   8  -5   12.80    7.40
  17   8   5  -11.90   12.60
 -17   8  -5   -3.20    5.50
  17   0   6    5.60    8.80
 -17   0  -6   -2.40    6.00
 -17   0   6  -10.10    7.70
  17   0  -6    1.70    3.20
  17   1  -6   40.40    5.70
  17  -1   6   32.80   11.30
 -17   1   6   43.70   10.60
 -17  -1  -6   26.70    8.10
 -17   1   6   36.90    7.80
 -17  -1   6   31.40    8.40
  17  -1  -6   29.00    5.30
 -17   1  -6   17.90    7.30
  17   1   6   24.80    9.50
  17  -2   6   16.70   10.20
 -17   2   6   26.90   10.30
 -17   2   6   43.60    8.40
  17   2  -6   25.80    5.30
 -17   2  -6   22.80    7.10
  17  -2  -6   23.90    5.20
  17   2   6   30.60    9.50
  17  -3   6   28.70   12.00
  17   3  -6   19.80    5.00
 -17   3   6   46.90   11.50
  17   3   6   28.00    9.40
 -17   3  -6   21.20    7.50
  17  -3  -6   30.70    6.30
 -17   4   6   55.79   13.00
  17   4  -6   48.50    6.90
  17  -4   6   69.29   15.40
  17  -4  -6   48.80    8.30
  17   4   6   74.59   13.00
 -17   4  -6   40.90    9.20
  17   5  -6   20.70    5.60
 -17   5   6   23.50   11.30
  17  -5   6   35.90   14.80
 -17   5  -6   12.00    6.40
  17  -5  -6   33.50    7.90
  17   5   6   34.30   11.00
  17   6  -6   35.30    7.20
 -17   6   6   24.50   13.20
  17   6   6   20.60   11.10
 -17   6  -6   19.70    7.20
 -17   7   6  -14.60   11.30
  17   7  -6    3.00    6.50
 -17   7  -6   -0.20    5.40
  17   7   6   -6.20    9.30
 -17   0  -7   -5.00    6.10
  17   0   7    4.50    9.50
 -17   0   7    5.70    8.90
  17   0  -7    0.30    3.10
  17  -1   7  289.67   28.10
  17   1  -7  347.37   22.00
 -17   1   7  266.27   22.90
 -17   1  -7  261.37   21.50
  17   1   7  327.17   28.60
  17  -1  -7  357.46   22.10
 -17  -1   7  237.58   20.30
  17  -2   7   25.00   11.70
 -17   2   7   24.90    7.60
 -17   2   7    9.80   10.10
  17   2  -7   22.00    4.90
 -17  -2   7   19.80   15.70
 -17   2  -7    7.30    6.60
  17  -2  -7   33.10    6.20
  17   2   7   15.90    9.00
  17  -3   7   38.80   13.60
 -17   3   7   63.89   13.20
  17   3  -7   44.50    6.50
  17   3   7   41.60   11.00
  17  -3  -7   59.69    8.40
 -17   3  -7   28.60    8.20
 -17  -3   7   48.20   17.60
  17   4  -7    2.80    4.10
  17  -4   7   27.70   11.80
 -17   4   7    0.00   10.70
  17   4   7    4.70    8.10
 -17  -4   7    2.00   16.40
 -17   4  -7   10.60    7.10
  17  -4  -7   -0.90    5.10
 -17   5   7   16.10   12.50
  17   5  -7   27.50    6.10
  17  -5   7   27.60   15.20
  17   5   7   10.00   10.60
  17  -5  -7   43.00    8.80
 -17   5  -7   18.00    8.00
 -17   6   7    8.60   11.60
  17   6  -7    0.70    4.70
 -17   6  -7   -4.20    6.00
  17   6   7    2.70   10.00
 -17   7   7  106.69   19.20
  17   7  -7  203.38   15.40
  17   7   7  111.99   20.40
 -17   7  -7   69.89   11.40
  17   0   8    3.80    9.50
  17   0  -8    1.10    3.70
 -17   0  -8   11.80    8.50
 -17   0   8    3.20    8.90
 -17   1   8    1.40    9.80
  17  -1   8   10.90   10.90
  17   1  -8    9.20    4.10
  17   1   8    1.20    9.10
  17  -1  -8    9.20    4.80
 -17   1  -8    4.10    7.00
 -17  -1   8    8.10    8.90
 -17   2   8   24.80    8.20
 -17   2   8   37.40   12.00
  17   2  -8   44.50    6.30
  17  -2   8   45.90   14.80
 -17  -2   8   28.40   16.60
 -17   2  -8   28.80    8.90
  17  -2  -8   26.00    6.40
  17   2   8   34.30   11.60
  17  -3   8   57.29   15.40
  17   3  -8   50.59    7.10
 -17   3   8   46.80   13.20
  17   3   8   44.70   12.30
 -17  -3   8   48.90   18.50
 -17   3  -8   28.30    9.00
  17  -3  -8   50.29    8.80
  17   4  -8   23.10    5.70
  17  -4   8   33.10   13.80
 -17   4   8   22.40   12.30
 -17  -4   8  -11.10   16.80
 -17   4  -8   11.50    7.40
  17   4   8   21.90   11.80
  17  -4  -8   18.10    7.20
  17  -5   8   40.10   16.10
  17   5  -8    3.40    4.70
 -17   5   8   -6.30   12.00
  17   5   8    1.50   10.70
  17  -5  -8    5.50    6.40
 -17   5  -8    2.20    7.70
 -17  -5   8   16.30   18.90
  17  -6   8   47.40   17.30
 -17   6   8   -6.60   13.40
  17   6  -8    9.50    5.90
  17   6   8   18.70   12.70
 -17   6  -8   13.10    7.40
  17   0   9   -0.20   10.30
  17   0  -9    6.10    3.80
 -17   0   9   10.30   10.30
  17  -1   9   84.49   17.80
  17   1  -9   76.99    8.70
 -17   1   9   64.89   13.70
  17   1   9   90.29   17.40
  17  -1  -9   88.29    9.90
 -17   1  -9   49.10   11.30
  17   2  -9   58.49    7.50
 -17   2   9   48.70   14.30
  17  -2   9   77.89   17.30
 -17   2   9   38.10    9.80
  17   2   9   49.80   15.10
 -17  -2   9   39.10   18.40
  17  -2  -9   50.39    8.40
 -17   2  -9   50.89   11.50
  17   3  -9   27.70    6.00
 -17   3   9    5.40   13.30
  17  -3   9   21.80   13.80
 -17   3   9   33.40    8.50
  17  -3  -9   31.80    7.50
 -17  -3   9   20.50   19.10
  17   3   9   34.10   13.30
 -17   3  -9   30.50    9.60
  17   4  -9   14.50    4.90
  17  -4   9   33.10   13.80
 -17   4   9    2.30   13.30
  17  -4  -9    7.50    6.40
 -17   4  -9    7.50    7.90
 -17  -4   9    0.90   19.50
  17   4   9   17.00   11.70
  17   5  -9   12.30    5.20
 -17   5   9   13.10   12.40
  17  -5   9   44.00   17.30
  17   5   9    1.60   11.40
 -17  -5   9  -17.80   18.90
 -17   5  -9   18.30    8.20
  17  -5  -9    6.80    7.50
 -17  -6   9   -2.50   20.90
  17   0  10    5.50    9.30
 -17   0  10    6.70   11.10
  17   0 -10   -5.70    3.80
 -17   1  10   40.50   13.50
  17   1 -10   32.40    6.30
  17  -1  10   27.40   14.20
  17   1  10   35.50   14.70
  17  -1 -10   28.20    6.70
  17  -2  10   10.50   12.60
 -17   2  10    2.70   12.60
  17   2 -10   10.80    4.80
 -17  -2  10   12.10   18.30
  17  -2 -10    4.50    5.60
  17   2  10    4.20   10.80
 -17   2 -10    3.20    8.70
 -17   3  10    6.70   14.40
  17  -3  10   59.09   16.00
  17   3 -10   33.60    6.20
 -17   3  10   26.40    9.20
  17   3  10   46.70   14.90
 -17   3 -10   31.20   10.30
  17  -3 -10   32.30    7.60
 -17  -3  10   50.29   18.80
  17  -4  10   97.29   19.20
 -17   4  10   53.09   17.20
  17   4 -10   71.99    8.90
 -17  -4  10   31.60   20.80
  17   4  10   69.89   17.80
 -17   4 -10   52.89   12.00
  17  -4 -10   57.89   10.90
 -17   5  10   -2.00   14.80
  17   5 -10    7.70    4.50
  17  -5  10   11.00   19.00
  17   5  10    8.60   11.40
 -17  -5  10  -13.50   20.70
  17  -5 -10    5.10    8.00
 -17   5 -10    4.10    7.80
  17   0 -11   -6.60    4.40
  17   0  11   13.50   12.10
  17   1 -11   32.00    6.50
  17  -1  11   42.30   15.10
 -17   1  11   19.40   13.70
  17  -1 -11   20.60    6.60
 -17  -1  11   49.40   20.70
  17   1  11   50.29   15.80
  17   2 -11   15.10    5.10
 -17   2  11   24.70   13.90
  17  -2  11   23.00   16.70
 -17  -2  11   26.60   19.70
  17  -2 -11    3.80    5.60
  17   2  11    9.30   13.60
  17  -3  11   48.50   15.10
  17   3 -11   -0.90    4.40
 -17   3  11    1.40   15.10
 -17   3  11   -3.30    6.90
 -17  -3  11   29.90   22.40
  17  -3 -11    4.50    6.00
  17   3  11   -4.80   12.50
 -17   3 -11    5.20    9.80
  17   0 -12    9.20    5.80
  17  -1  12   60.39   19.00
  17   1 -12   41.60    7.20
 -17   1  12   41.30   16.30
  17   1  12   62.29   18.50
  17  -1 -12   33.20    8.80
  18   0   0  232.38   14.70
 -18   0   0  172.58   12.70
 -18  -1   0  228.38   16.00
 -18   1   0  215.58   16.60
 -18   1   0  272.07   17.10
  18   1   0  288.57   17.00
  18  -1   0  253.27   17.10
  18  -3   0   31.20    5.30
  18   3   0   26.90    4.90
 -18   3   0   32.90    6.50
 -18  -3   0   36.70    6.30
 -18   4   0  171.48   14.70
  18   4   0  151.18   12.50
  18   5   0  369.46   24.50
 -18   5   0  303.67   21.80
 -18   6   0    9.40    6.40
  18   6   0   16.70    6.70
 -18   7   0   48.20    8.80
  18   7   0   61.59    9.60
 -18   8   0   13.90    7.20
  18   8   0   10.80    7.80
  18   0   1    8.30    6.30
 -18   0  -1   10.40    4.60
 -18   0   1    6.20    4.50
  18   0  -1   12.60    3.20
  18   0   1   11.00    2.70
 -18   1   1  220.68   14.60
  18   1  -1  213.18   13.50
 -18  -1  -1  218.58   14.40
  18  -1   1  180.88   13.40
 -18   1   1  142.49   13.80
  18   1   1  216.58   13.00
 -18   1  -1  167.68   13.70
 -18  -1   1  159.18   13.00
 -18   1  -1  231.38   14.40
  18  -1  -1  195.88   13.40
 -18  -2  -1  123.19   11.70
  18  -2   1  149.69   11.30
 -18   2   1  141.59   12.50
  18   2  -1  162.78   11.20
  18  -2  -1  141.69   11.30
 -18   2  -1  133.09   11.80
 -18  -2   1  131.29   10.50
  18   2   1  143.29   10.70
 -18   3   1   79.99    9.80
  18   3  -1   90.69    8.60
 -18  -3  -1   73.69    9.10
  18  -3   1   84.89    9.30
  18  -3  -1   89.29    9.20
 -18   3  -1   79.89    9.10
  18   3   1   76.29    8.10
 -18   4   1  195.38   17.90
  18   4  -1  220.48   16.10
  18  -4  -1  231.98   17.00
  18   4   1  211.58   15.60
 -18   4  -1  239.18   16.90
  18   5  -1   59.99    8.20
 -18   5   1   52.19    9.30
  18   5   1   55.79    8.10
 -18   5  -1   49.00    7.60
 -18   6   1  272.87   21.50
  18   6  -1  316.17   22.90
 -18   6  -1  258.37   19.40
  18   6   1  319.97   22.60
  18   7  -1    9.70    7.40
 -18   7   1   12.30    8.10
 -18   7  -1   15.30    6.00
  18   7   1   13.20    6.90
  18   8  -1  128.09   15.90
 -18   8   1  108.99   13.40
  18   8   1  203.68   17.40
 -18   8  -1  104.09   12.00
  18   0   2  365.46   21.80
  18   0  -2  353.26   22.20
 -18   0   2  313.27   20.30
  18   0   2  380.96   25.90
 -18   0  -2  321.87   21.30
 -18   1   2  230.18   17.00
 -18   1   2  226.18   17.00
  18   1  -2  256.77   17.00
  18  -1   2  286.27   21.10
 -18  -1  -2  221.08   16.80
  18  -1   2  251.67   16.80
 -18  -1   2  239.58   15.50
  18   1   2  289.87   16.50
 -18   1  -2  255.57   17.10
  18  -1  -2  262.07   17.10
  18   1   2  261.17   20.70
 -18   2   2   28.20    7.20
 -18  -2  -2   25.40    6.40
  18  -2   2   14.40    4.30
 -18   3   2   39.20    8.80
  18   3  -2   39.00    6.00
 -18   3  -2   31.70    6.30
  18  -3  -2   36.70    6.30
  18   3   2   33.70    5.10
 -18   4   2   81.39   11.70
  18   4  -2  117.09   10.50
  18   4   2  113.09   10.10
 -18   4  -2  101.19   10.30
  18  -4  -2  102.09   11.40
  18   5  -2   99.89   10.80
 -18   5   2   92.79   12.80
  18   5   2   98.09   10.40
 -18   5  -2  103.29   10.80
 -18   6   2    1.50    7.80
  18   6  -2    4.60    5.60
 -18   6  -2   -0.80    5.60
  18   6   2    9.40    5.80
  18   7  -2   25.00    7.90
 -18   7   2   20.90    9.90
 -18   7  -2   11.50    6.60
  18   7   2   32.30    8.00
 -18   8   2    0.20    8.10
  18   8  -2   -1.00    7.50
 -18   8  -2    8.80    6.40
  18   8   2   26.70    7.20
  18   0  -3  602.54   35.40
  18   0   3  593.44   39.10
 -18   0   3  473.55   29.40
 -18   0  -3  475.65   30.20
  18   1  -3  129.69    9.90
 -18   1   3   82.69   10.70
 -18  -1  -3   85.39   10.50
  18  -1   3  108.79   14.70
  18  -1  -3  128.69   10.00
 -18  -1   3   94.29    9.00
  18   1   3  151.58   15.00
 -18   1  -3  127.99   11.40
  18  -2   3  131.89   15.20
  18  -2   3  112.29    9.30
 -18   2   3  108.49   12.50
 -18  -2  -3   90.89   11.10
  18   2  -3  103.39    9.20
  18   2   3  113.99   13.90
  18  -2  -3  112.59    9.50
 -18   2  -3   98.09   10.40
  18   2   3  102.59    8.30
  18   3  -3   90.59    8.50
  18   3   3   80.39    7.60
  18   3   3   74.69   12.10
  18  -3  -3   70.69    8.80
 -18   3  -3   82.69    9.40
  18   4  -3  105.09   10.40
 -18   4   3  102.49   13.80
 -18   4  -3  106.59   11.30
  18   4   3  105.79    9.50
  18  -4  -3  104.69   11.20
  18   5  -3   57.99    8.40
 -18   5   3   43.20   10.90
 -18   5  -3   46.60    7.70
  18   5   3   55.69    7.90
  18   6  -3   57.69    8.90
 -18   6   3   59.19   11.90
 -18   6  -3   43.40    7.60
  18   6   3   75.39    9.60
  18   7  -3   -0.10    6.10
 -18   7   3   -8.90   10.00
 -18   7  -3    7.60    5.20
  18   7   3   13.30    5.90
 -18   8   3   52.79   13.60
  18   8  -3   90.69   12.60
 -18   8  -3   40.10    7.80
  18   8   3   74.29   11.80
 -18   0  -4   10.60    6.10
 -18   0   4   15.10    7.20
  18   0   4   31.60    9.20
  18   0  -4   29.30    5.00
 -18   1   4   13.80    8.20
  18   1  -4   24.60    4.30
 -18  -1  -4    6.60    6.00
 -18   1   4   17.40    6.30
  18  -1   4   10.90    8.30
 -18  -1   4   12.50    5.30
  18  -1  -4   17.70    4.20
 -18   1  -4   14.80    5.90
  18   1   4   23.20    8.20
 -18  -2  -4   23.50    8.40
  18  -2   4   33.50   10.10
 -18   2   4  112.59   12.60
  18  -2  -4   25.70    4.80
 -18   3   4  299.87   25.80
  18   3  -4  357.66   23.30
  18  -3  -4  368.66   24.30
  18   3   4  371.56   27.90
 -18   3  -4  330.87   22.50
  18   4  -4   12.20    5.00
 -18   4   4   29.70    9.80
 -18   4  -4   23.60    6.80
  18   4   4   21.30    4.70
  18  -4  -4   24.00    6.20
  18   4   4   24.20    9.20
  18   5  -4  241.38   16.70
 -18   5   4  219.28   22.20
  18  -5  -4  215.58   17.80
 -18   5  -4  210.28   17.20
  18   5   4  211.48   15.70
  18   5   4  170.08   20.50
 -18   6   4   36.30   12.00
  18   6  -4   40.80    8.30
  18   6   4   48.30    7.70
  18   6   4   29.50   12.30
 -18   6  -4   32.10    7.30
  18   7  -4   32.30    8.00
 -18   7   4   42.20   12.40
 -18   7  -4   22.90    6.80
  18   7   4   40.60    8.00
 -18   8   4    3.90   10.00
  18   8  -4    2.30    7.50
  18   8   4   15.20    7.50
 -18   8  -4   -3.60    4.60
 -18   0  -5   32.00    7.60
 -18   0   5   33.20    9.10
  18   0   5   37.40   10.80
  18   0  -5   48.20    6.00
  18   1  -5   13.10    3.80
 -18   1   5   56.09   10.30
 -18  -1  -5   22.30    8.00
  18  -1   5   21.20    9.50
  18   1   5   23.90    8.30
  18  -1  -5   24.50    4.90
 -18   1  -5   13.80    6.30
 -18  -1   5    7.10    6.60
  18   2  -5   74.69    8.10
  18  -2   5   62.39   13.30
 -18  -2  -5   64.59   10.70
 -18   2   5   58.79   12.00
  18   2   5   69.79   12.40
  18  -2  -5   74.39    8.30
 -18   2  -5   47.40    8.70
  18  -3   5   26.10   11.20
  18   3  -5   16.60    4.70
 -18   3   5   39.90   11.50
  18  -3  -5   16.70    5.00
 -18   3  -5   19.30    6.70
  18   3   5   34.30    9.40
 -18   4   5  165.38   19.70
  18   4  -5  180.58   14.30
  18  -4  -5  207.58   15.80
  18   4   5  179.78   20.00
 -18   4  -5  223.58   17.40
 -18   5   5   -2.80    9.40
  18   5  -5    3.90    4.90
  18   5   5    2.60    7.40
 -18   5  -5    2.80    6.00
  18  -5  -5    3.00    5.20
 -18   6   5   47.40   13.60
  18   6  -5   54.49    8.90
 -18   6  -5   31.10    7.40
  18   6   5   38.70   12.00
 -18   7   5   -0.60   10.40
  18   7  -5   12.50    6.80
  18   7   5   -3.80   10.80
 -18   7  -5    4.20    5.90
 -18   0  -6  320.97   23.20
  18   0   6  329.67   30.10
 -18   0   6  260.47   22.90
  18   0  -6  411.46   24.10
  18  -1   6  448.26   34.60
 -18  -1  -6  406.56   28.00
 -18   1   6  350.26   28.40
  18   1  -6  441.06   28.20
 -18   1   6  396.56   26.90
  18  -1  -6  480.75   28.70
 -18   1  -6  370.16   27.10
 -18  -1   6  363.46   26.10
  18   1   6  464.15   33.90
  18   2  -6    8.60    4.20
 -18   2   6   14.90    9.60
  18  -2   6   11.30   10.80
 -18   2   6    7.00    6.10
  18  -2  -6    9.40    4.10
  18   2   6   12.80    8.00
 -18   2  -6    8.50    6.20
  18  -3   6   49.10   13.30
 -18   3   6   30.20   11.20
  18   3  -6   59.59    7.40
 -18   3  -6   49.40    9.70
  18  -3  -6   50.69    7.80
  18   3   6   42.80   10.70
  18   4  -6   10.50    4.90
  18  -4   6   16.40   11.90
 -18   4   6   13.60   11.40
  18  -4  -6    2.70    5.20
  18   4   6    9.20    8.20
 -18   4  -6    6.90    6.70
  18  -5   6   76.79   17.80
 -18   5   6   50.29   13.60
  18   5  -6   53.49    7.90
  18  -5  -6   69.69   10.60
  18   5   6   56.09   12.60
 -18   5  -6   36.00    8.30
 -18   6   6    5.60   11.80
  18   6  -6    9.10    5.40
  18   6   6    0.60   10.60
 -18   6  -6    8.50    6.60
 -18   7   6   25.50   12.90
  18   7  -6   13.20    7.50
  18   7   6   12.30   11.80
 -18   7  -6    5.40    5.80
 -18   0  -7  403.86   29.00
 -18   0   7  376.66   28.20
  18   0  -7  467.75   29.00
  18   0   7  469.05   36.30
  18   1  -7    0.50    3.40
  18  -1   7   17.30   10.50
 -18  -1  -7    8.30    8.10
 -18   1  -7    3.40    6.30
  18   1   7    7.60    8.60
  18  -1  -7    4.60    3.90
 -18  -1   7    7.90    8.30
  18  -2   7    6.50   10.20
 -18   2   7    6.10    6.10
  18   2  -7    9.60    4.20
 -18   2   7    8.20   10.60
  18   2   7    6.50    8.20
  18  -2  -7   10.70    4.80
 -18   2  -7   15.10    6.90
  18   3  -7  116.09   10.80
 -18   3   7  117.89   16.50
  18  -3   7  107.09   18.80
  18   3   7  135.09   17.30
 -18   3  -7   91.49   13.10
  18  -3  -7  129.69   13.10
  18  -4   7   95.09   17.50
  18   4  -7   57.09    7.70
 -18   4   7   51.69   12.90
  18  -4  -7   60.49    9.30
 -18   4  -7   29.10    8.70
  18   4   7   51.59   12.60
  18  -5   7   25.50   15.10
 -18   5   7   37.20   13.10
  18   5  -7   25.60    5.80
  18  -5  -7   21.70    7.60
 -18   5  -7   11.00    7.60
  18   5   7   15.80   11.00
 -18   6   7   -3.60   12.30
  18   6  -7   10.90    5.20
  18   6   7    6.50   11.40
 -18   6  -7    8.10    6.90
  18   7  -7   50.99    8.50
  18   0   8  113.89   18.90
 -18   0  -8   71.59   12.10
 -18   0   8   64.19   11.90
  18   0  -8  100.69   10.40
  18  -1   8   23.40   12.80
  18   1  -8   19.30    4.80
 -18   1   8   16.40    9.70
 -18   1  -8   12.20    7.80
  18   1   8   35.60   12.10
  18  -1  -8   24.50    5.40
  18  -2   8  107.39   19.90
 -18   2   8   76.99   11.80
  18   2  -8  101.29    9.80
 -18   2   8   58.09   12.60
  18  -2  -8  117.59   12.10
 -18   2  -8   57.89   11.10
  18   2   8  102.29   17.10
 -18  -2   8   66.89   18.40
 -18   3   8   85.49   14.60
  18  -3   8   93.29   18.40
  18   3  -8   67.29    8.40
 -18  -3   8   57.99   19.70
 -18   3  -8   33.30   10.00
  18   3   8   64.99   14.20
  18  -3  -8   60.49    9.50
 -18   4   8   68.49   15.70
  18   4  -8   59.89    8.30
  18  -4   8   92.49   17.90
 -18  -4   8   24.00   19.80
  18  -4  -8   80.89   11.20
  18   4   8   70.79   15.50
 -18   4  -8   58.69   11.10
 -18   5   8  123.99   19.00
  18  -5   8  112.59   21.30
  18   5  -8  112.79   11.60
  18   5   8  121.69   20.10
  18  -5  -8  137.49   15.50
 -18   5  -8  103.19   14.60
 -18   6   8   23.30   14.20
  18   6  -8   18.70    5.80
 -18   6  -8   36.00   10.00
  18   6   8   22.90   12.90
  18   0  -9  320.47   22.70
 -18   0   9  219.98   21.30
  18   0   9  408.66   33.30
  18  -1   9   59.69   16.20
 -18   1   9   53.89   12.70
  18   1  -9   69.49    7.90
 -18   1  -9   49.90   11.20
  18   1   9   44.70   14.00
  18  -1  -9   55.59    7.90
 -18   2   9    9.10   11.90
  18   2  -9   12.30    4.60
  18  -2   9   23.30   12.00
 -18   2   9   11.10    8.10
  18   2   9   27.40   11.90
 -18  -2   9   -4.60   17.10
 -18   2  -9   20.00    8.70
  18  -2  -9   12.70    5.60
 -18   3   9   22.80    8.80
 -18   3   9   19.10   13.30
  18   3  -9   28.40    5.80
  18  -3   9   40.50   15.80
  18   3   9   44.90   14.20
  18  -3  -9   37.10    8.50
 -18   3  -9   35.10    9.20
 -18  -3   9   21.10   18.80
  18  -4   9   54.99   16.90
 -18   4   9   41.20   13.60
  18   4  -9   25.90    6.10
 -18  -4   9    8.40   19.80
  18   4   9   43.90   14.80
  18  -4  -9   59.99   10.40
 -18   4  -9   50.79   11.70
 -18   5   9  -19.70   12.60
  18   5  -9   20.10    6.30
  18  -5   9   40.30   15.90
 -18  -5   9    6.90   20.60
  18  -5  -9   14.00    8.00
 -18   5  -9   18.90    8.20
  18   5   9   13.30   12.60
 -18   0  10   42.60   20.40
  18   0 -10  116.09   11.40
  18   0  10   76.49   17.90
  18   1 -10   51.69    7.50
  18  -1  10   49.30   16.40
 -18   1  10   48.00   14.20
  18  -1 -10   67.99    9.10
  18   1  10   69.29   17.20
  18   2 -10    7.10    4.50
  18  -2  10   14.20   12.90
 -18   2  10  -16.90   12.90
 -18  -2  10   21.40   18.90
  18   2  10   20.60   12.10
  18  -2 -10   19.30    6.60
 -18   2 -10    6.30    8.30
 -18   3  10   85.79   18.10
  18  -3  10  122.19   22.40
  18   3 -10   86.09    9.90
 -18   3  10   92.49   13.50
  18   3  10  119.49   20.80
  18  -3 -10  123.79   13.80
 -18  -3  10   70.39   23.00
 -18   3 -10   84.79   14.20
 -18   4  10    4.70   14.10
 -18   4  10   15.30    7.70
  18   4 -10    7.00    5.00
 -18   4 -10   19.80   10.00
  18   4  10    8.50   13.40
  18  -4 -10   15.60    7.90
 -18  -4  10  -16.90   20.00
  18   0  11   33.50   14.40
  18   0 -11   18.30    6.30
 -18   1  11    9.90   14.00
  18  -1  11   44.60   13.70
  18   1 -11   20.30    5.90
  18   1  11   23.20   14.30
  18  -1 -11   21.40    6.60
 -18   2  11  -28.20   13.60
  18  -2  11    6.80   14.40
  18   2 -11    2.40    4.10
  18  -2 -11    1.90    5.90
  18   2  11    3.30   12.80
 -18  -2  11   12.90   18.80
 -18   3  11   -6.60    7.50
 -18   3  11  -10.20   14.90
  18  -3  11   50.39   15.60
  18   3 -11    2.90    4.80
  18   3  11    5.80   13.60
  18  -3 -11    8.40    6.10
 -18   3 -11   -8.20    9.00
 -18  -3  11   22.60   22.10
  19   0   0  155.58   10.70
 -19   0   0  144.89   11.90
 -19  -1   0  200.18   14.10
 -19   1   0  186.08   14.50
 -19   1   0  178.08   14.60
  19   1   0  208.68   14.10
  19  -1   0  230.78   14.60
 -19   2   0  541.15   31.30
  19   2   0  554.94   34.00
  19  -2   0  592.74   34.70
 -19  -2   0  470.35   30.70
  19  -3   0   39.10    6.30
 -19   3   0   40.40    7.00
 -19  -3   0   35.00    6.80
  19   3   0   43.40    6.20
  19   4   0   10.10    4.80
 -19   4   0   10.70    6.10
  19   5   0   81.59    9.40
 -19   5   0   74.19   10.00
 -19   6   0   29.40    7.70
  19   6   0   23.50    6.70
 -19   7   0   58.99    9.70
  19   7   0   67.29   10.60
 -19   8   0   67.49   10.40
  19   8   0   82.19   12.10
  19   0   1   -1.70    6.20
 -19   0  -1    6.30    4.90
 -19   0   1    5.40    4.40
  19   0  -1    5.00    2.60
  19   0   1    0.70    2.30
 -19   1   1  229.08   16.40
  19  -1   1  273.37   17.70
 -19  -1  -1  231.48   16.40
  19   1  -1  271.77   17.40
 -19   1   1  218.68   17.00
  19   1   1  279.07   17.20
  19  -1  -1  279.77   17.70
 -19  -1   1  217.48   15.50
 -19   1  -1  225.28   16.70
 -19   1  -1  253.27   16.70
 -19  -2  -1   28.40    6.00
  19  -2   1   17.40    4.10
 -19   2   1   32.00    6.60
 -19  -2   1   17.40    4.90
 -19   2  -1   30.30    6.30
  19  -2  -1   23.90    4.60
 -19   3   1  151.28   14.60
  19   3  -1  169.18   12.50
 -19  -3  -1  156.88   14.60
  19  -3   1  150.88   12.90
  19   3   1  169.78   12.30
  19  -3  -1  157.68   13.00
 -19   3  -1  188.38   14.50
  19   4  -1   12.60    4.70
 -19   4   1   16.30    6.90
  19  -4  -1   11.10    5.30
 -19   4  -1   11.60    5.90
  19   4   1   13.70    4.60
 -19   5   1  122.89   13.30
  19   5  -1  127.49   12.40
 -19   5  -1  130.89   13.30
  19   5   1  136.19   12.20
 -19   6   1   37.90    9.50
  19   6  -1   53.89    8.60
  19   6   1   51.89    8.60
 -19   6  -1   44.40    8.00
 -19   7   1    1.20    7.50
  19   7  -1   17.10    7.00
 -19   7  -1   -2.60    6.20
  19   7   1   -3.10    6.20
  19   8  -1   33.80    9.60
 -19   8   1   10.40    8.60
 -19   8  -1   21.40    7.90
  19   8   1   27.40    8.60
 -19   0   2    6.10    4.70
 -19  -1  -2   53.49    7.40
 -19   1   2   41.90    7.30
  19   1   2   88.19    6.40
 -19   1  -2   61.39    7.80
  19   1   2   48.80   10.10
  19  -2   2  188.38   13.70
 -19   2   2  153.98   15.60
 -19  -2  -2  175.98   15.60
  19   2  -2  196.58   13.80
  19  -2  -2  196.48   14.00
  19   2   2  205.88   13.20
 -19  -2   2  197.68   13.00
  19   2   2  182.08   18.30
 -19   2  -2  193.78   15.00
 -19   3   2   70.09   10.50
  19   3  -2   91.49    9.00
 -19  -3  -2   86.19   10.90
  19  -3  -2  103.69   10.50
 -19   3  -2   91.89    9.90
  19   3   2   84.49    8.30
 -19   4   2  111.99   13.10
  19   4  -2   90.69    9.90
  19   4   2  100.99    9.50
 -19   4  -2   83.99   10.00
  19  -4  -2   97.39   10.90
 -19   5   2   20.90    8.90
  19   5  -2   27.40    6.40
  19   5   2   16.60    5.60
 -19   5  -2   15.40    6.30
  19   6  -2   18.00    5.90
 -19   6   2    5.10    8.70
  19   6   2   10.10    6.40
 -19   6  -2    6.20    6.00
  19   7  -2  101.89   12.40
 -19   7   2   74.59   12.40
  19   7   2   91.09   11.70
 -19   7  -2   68.09    9.60
  19   8  -2   17.40    8.30
 -19   8   2   -3.70    8.80
 -19   8  -2    2.60    6.30
  19   8   2   20.30    8.10
 -19   0   3   14.30    5.60
  19  -1   3  341.17   21.00
  19  -1   3  391.86   26.90
 -19  -1  -3  271.87   21.00
 -19   1   3  299.97   21.10
  19   1  -3  309.67   21.00
 -19   1   3  298.67   21.40
  19  -1  -3  311.87   21.20
 -19  -1   3  291.17   18.80
  19   1   3  366.16   25.60
 -19   1  -3  298.97   20.70
 -19  -2  -3   41.60    8.60
  19   2  -3   65.79    7.30
  19  -2   3   92.59   13.60
 -19   2   3   64.89   10.60
  19  -2   3   80.29    7.80
  19   2   3   59.19   11.00
  19   2   3   67.79    6.20
 -19   2  -3   52.49    8.00
  19  -2  -3   43.20    6.80
 -19  -2   3   58.89    6.00
  19   3  -3  105.59    9.90
 -19   3   3  110.29   13.90
 -19   3  -3   96.39   11.00
  19  -3  -3  122.49   11.60
  19   3   3  100.59    9.20
  19   3   3  112.79   14.90
  19   4  -3    0.40    3.70
 -19   4   3    0.10    8.70
  19  -4  -3   -0.60    3.90
 -19   4  -3   -7.70    5.30
  19   4   3    0.30    4.00
 -19   5   3    3.80    8.80
  19   5  -3   22.30    5.90
 -19   5  -3    5.30    5.20
  19   5   3   23.50    5.40
 -19   6   3   47.50   12.20
  19   6  -3   69.49    9.90
 -19   6  -3   59.99    8.80
  19   6   3   77.49   10.10
  19   7  -3   44.80    8.80
 -19   7   3   26.00   11.70
 -19   7  -3   27.00    7.00
  19   7   3   41.90    8.70
  19   8  -3   19.00    8.30
 -19   8   3   24.30   10.90
 -19   8  -3    6.70    6.40
  19   8   3   37.40    8.90
 -19   0  -4    0.50    5.20
  19   0  -4   -4.00    2.60
  19   0   4    0.10    6.90
 -19   0   4   -0.90    6.10
 -19   1   4    7.60    6.50
 -19   1   4    4.70    7.80
  19  -1   4   12.70    9.30
  19   1  -4    8.70    3.50
 -19  -1  -4   14.00    6.30
  19   1   4   15.70    8.10
 -19   1  -4    7.10    5.90
  19  -1  -4    9.00    3.70
 -19  -1   4    2.00    4.80
 -19  -2  -4  312.47   23.10
 -19   2   4  255.37   23.60
  19   2  -4  366.26   22.60
  19  -2   4  349.57   28.50
  19   2   4  331.47   26.80
  19  -2  -4  351.96   22.90
 -19   2  -4  297.17   21.10
  19   3  -4  132.19   11.50
 -19   3   4  119.19   15.60
  19  -3  -4  123.19   12.00
 -19   3  -4  123.39   12.90
  19   3   4  149.49   16.70
  19   4  -4   58.59    8.10
 -19   4   4   52.19   12.40
 -19   4  -4   57.69    9.30
  19  -4  -4   63.09    9.10
  19   4   4   70.39   12.40
  19   4   4   64.99    7.40
 -19   5   4   21.80   10.20
  19   5  -4   39.20    7.10
 -19   5  -4   22.90    6.40
  19  -5  -4   35.80    7.60
  19   5   4   31.50    6.00
  19   5   4   35.00   11.10
  19   6  -4    8.60    6.40
 -19   6   4    3.80    9.10
  19   6   4   -3.40   10.30
  19   6   4    5.20    5.50
 -19   6  -4    7.10    5.90
 -19   7   4   46.60   12.40
  19   7  -4   47.30    9.10
  19   7   4   25.40   13.90
 -19   7  -4   36.80    7.70
  19   7   4   67.09   10.70
 -19   0  -5    1.50    5.60
  19   0   5   -0.70    7.80
  19   0  -5    6.40    3.60
 -19   0   5   -1.40    7.40
  19  -1   5   90.19   15.20
 -19   1   5   73.69   12.00
 -19  -1  -5   53.69    9.80
  19   1  -5   84.69    8.40
 -19   1   5   67.59   10.20
  19  -1  -5   73.89    8.20
 -19   1  -5   55.09    9.30
 -19  -1   5   53.99    8.30
  19   1   5   84.89   13.60
  19  -2   5   33.40   11.70
 -19   2   5   30.10    7.80
 -19   2   5   24.20   10.80
  19   2  -5   29.00    5.30
 -19  -2  -5   20.70    8.60
  19  -2  -5   27.00    5.40
  19   2   5   15.00    8.60
 -19   2  -5   22.10    6.80
  19  -3   5  119.79   18.00
 -19   3   5   90.19   14.60
  19   3  -5  102.69   10.40
  19   3   5  117.79   15.30
 -19   3  -5  110.99   12.20
  19  -3  -5  116.59   11.90
 -19   4   5   74.49   14.20
  19   4  -5   86.29    9.50
 -19   4  -5   63.69   10.10
  19  -4  -5   96.69   11.30
  19   4   5   96.59   14.90
  19   5  -5    9.20    5.00
 -19   5   5   31.40   11.60
  19  -5  -5   21.90    7.10
  19   5   5   17.20    9.40
 -19   5  -5   17.70    7.30
  19   6  -5   16.80    5.80
 -19   6   5   10.00   10.00
  19   6   5    8.60    9.60
 -19   6  -5   17.00    6.60
  19   7  -5   19.40    8.20
 -19   7   5    1.60   12.20
 -19   7  -5   22.00    7.30
  19   7   5    5.70   12.00
  19   0  -6    3.50    3.60
 -19   0   6   15.50    8.70
 -19   0  -6    1.60    6.80
  19   0   6    6.20    8.80
 -19  -1  -6   18.90    7.90
  19   1  -6   34.50    6.00
 -19   1   6   55.59   11.50
  19  -1   6   33.00   11.50
  19  -1  -6   23.40    5.10
 -19  -1   6   14.00    7.80
  19   1   6   20.70    9.30
 -19   1  -6   19.10    7.70
  19   2  -6  145.09   11.40
 -19   2   6  129.39   13.20
  19  -2   6  141.39   19.80
 -19   2   6  127.39   15.70
  19   2   6  130.49   17.00
 -19   2  -6   94.69   12.80
  19  -2  -6  126.89   11.80
  19   3  -6  108.49    9.80
  19  -3   6  112.09   17.80
 -19   3   6   97.09   14.80
  19   3   6   84.69   14.00
  19  -3  -6  100.39   11.30
 -19   3  -6   95.49   13.00
  19  -4   6   43.50   14.30
 -19   4   6   33.30   12.60
  19   4  -6   35.40    6.40
 -19   4  -6   26.10    8.00
  19   4   6   31.60   11.20
  19  -4  -6   33.60    7.30
  19  -5   6   63.29   14.60
 -19   5   6   22.50   12.40
  19   5  -6   19.00    5.50
 -19   5  -6   11.60    6.80
  19   5   6   22.40   11.10
  19  -5  -6   23.40    7.20
  19   6  -6   18.60    5.80
 -19   6   6   14.70   12.00
  19   6   6    1.30    9.90
 -19   6  -6   10.30    6.70
 -19   7   6   39.80   13.30
  19   7  -6   22.60    6.50
  19   7   6    4.40   12.50
 -19   7  -6   10.70    6.30
  19   0   7   10.90    9.70
  19   0  -7    2.80    3.10
 -19   0   7   16.00    9.30
 -19   0  -7    3.10    7.40
 -19   1   7  161.68   17.70
 -19  -1  -7  190.78   19.30
  19  -1   7  216.08   23.80
  19   1  -7  207.28   15.10
 -19   1  -7  164.58   17.40
  19  -1  -7  221.08   15.70
  19   1   7  190.28   22.00
 -19   2   7  169.78   18.10
 -19   2   7  149.19   15.20
  19   2  -7  175.88   13.30
  19  -2   7  164.68   22.30
  19   2   7  168.08   20.90
 -19   2  -7  126.09   15.70
  19  -2  -7  179.88   14.40
 -19   3   7    5.40   10.90
  19  -3   7   20.70   12.00
  19   3  -7   22.90    5.40
 -19   3  -7   15.20    7.50
  19   3   7   14.20    9.80
  19  -3  -7   32.40    6.70
  19   4  -7  118.29   11.50
 -19   4   7  110.39   16.90
  19  -4   7  127.39   20.60
  19  -4  -7  115.49   13.40
 -19   4  -7  105.39   14.00
  19   4   7  128.89   17.90
  19   5  -7   18.90    5.60
 -19   5   7   17.40   13.30
  19  -5   7   52.89   15.90
  19   5   7    8.30   11.00
  19  -5  -7   17.40    7.20
 -19   5  -7   11.00    7.90
 -19   6   7    3.00   12.90
  19   6  -7    6.70    5.30
 -19   6  -7   15.80    7.50
  19   6   7    5.30   10.90
  19   0  -8    3.60    4.10
  19   0   8    8.00   10.10
 -19   0  -8    3.00    8.10
 -19   0   8  -16.10    8.40
  19   1  -8    9.30    4.30
  19  -1   8    6.20   10.60
 -19   1   8    3.70   10.10
  19   1   8   18.40   10.60
  19  -1  -8   11.60    4.90
 -19   1  -8    5.10    7.40
 -19   2   8  137.39   15.70
  19  -2   8  215.58   27.20
  19   2  -8  173.08   13.70
 -19   2   8  153.08   17.90
  19  -2  -8  176.08   15.10
  19   2   8  175.28   22.70
 -19   2  -8  107.79   14.60
 -19   3   8   12.10   12.30
  19  -3   8   20.90   13.10
  19   3  -8   -4.80    3.80
 -19   3   8    2.50    6.60
  19  -3  -8    2.20    4.60
 -19   3  -8    0.00    6.60
  19   3   8    3.30    9.00
 -19   4   8    1.50   12.20
  19  -4   8   28.90   12.70
  19   4  -8    5.50    3.60
  19   4   8   -0.80   10.60
 -19   4  -8    0.90    7.40
  19  -4  -8   -1.20    5.50
  19  -5   8   23.90   15.90
 -19   5   8   25.90   14.00
  19   5  -8   17.40    5.60
  19   5   8   18.90   12.40
  19  -5  -8   15.10    7.80
 -19   5  -8   12.90    7.90
 -19   6   8   92.89   18.50
  19  -6   8   69.99   22.70
  19   6  -8   90.29   10.40
  19   6   8   77.29   17.70
 -19   6  -8   58.49   11.50
  19   0   9   13.30   12.00
  19   0  -9    4.40    3.80
 -19   0   9   -3.70    9.50
  19   1  -9   14.70    5.10
  19  -1   9    8.60   11.40
 -19   1   9   18.30   10.70
  19  -1  -9   16.70    5.40
  19   1   9    9.90   10.20
 -19   1  -9    9.20    8.10
 -19   2   9   15.40    9.60
  19   2  -9   19.10    5.20
 -19   2   9   20.10   11.90
  19  -2   9   35.00   13.20
  19   2   9   26.60   11.20
  19  -2  -9   19.40    6.60
 -19  -2   9  -24.90   17.30
 -19   2  -9   16.70    8.70
 -19   3   9   72.69   15.60
  19   3  -9  102.59   10.60
 -19   3   9   75.89   12.00
  19  -3   9  111.09   21.90
 -19  -3   9   37.20   21.30
  19  -3  -9  109.29   13.40
  19   3   9  105.79   18.90
 -19   3  -9   63.69   12.50
  19   4  -9   20.50    5.70
  19  -4   9   59.29   15.90
 -19   4   9   28.90   14.70
  19   4   9   26.30   14.00
  19  -4  -9   16.20    7.70
 -19   4  -9   27.30    9.70
 -19  -4   9  -14.70   19.00
 -19   5   9   10.80   14.90
  19   5  -9    9.50    5.60
  19  -5   9   33.70   16.80
  19  -5  -9   14.00    8.60
 -19   5  -9   11.30    8.10
  19   5   9    3.00   12.20
  19   0  10    6.20   11.20
  19   0 -10   -0.30    4.50
  19   1 -10   47.10    7.30
 -19   1  10   42.50   12.70
  19  -1  10   51.59   16.50
  19   1  10   46.70   15.70
  19  -1 -10   49.80    8.50
 -19   2  10   29.20   13.10
  19  -2  10   33.80   14.50
  19   2 -10    7.60    4.70
 -19   2 -10   11.40    8.70
  19   2  10   17.10   12.20
 -19  -2  10  -16.00   18.90
  19  -2 -10   14.90    6.30
  19  -3  10   15.40   14.00
 -19   3  10   30.90   13.90
  19   3 -10   16.40    5.10
 -19   3  10   12.50    9.10
  19  -3 -10    6.10    6.10
 -19   3 -10    1.80    8.40
  19   3  10   35.20   15.30
 -19  -3  10  -22.80   19.00
 -19   4  10   81.09   12.30
  19   4 -10   79.69    9.90
  19  -4  10  137.29   24.30
 -19   4  10   80.39   17.00
  19   4  10   97.69   21.50
 -19  -4  10   52.39   24.40
 -19   4 -10   70.29   13.50
  19  -4 -10   91.79   13.10
  19   0 -11    1.70    5.20
  19   0  11   21.80   13.70
  19   1 -11    3.00    5.00
  19  -1  11   38.90   13.60
 -19   1  11  -14.50   12.80
  19  -1 -11    9.80    5.70
  19   1  11   10.90   14.50
 -19   2  11  -12.60   14.00
  19   2 -11   11.20    4.70
  19  -2  11   11.00   14.00
  19  -2 -11   -1.20    5.80
  19   2  11   15.00   14.20
 -19  -2  11  -11.10   20.10
 -20   0   0  181.08   14.00
  20   0   0  204.98   13.70
  20  -1   0  108.19    8.90
 -20   1   0  112.19   10.80
  20   1   0  112.69    8.60
 -20  -1   0   71.59    8.20
 -20   1   0   63.59    8.40
  20  -2   0  417.96   27.70
  20   2   0  472.05   27.20
 -20  -2   0  410.96   26.10
 -20   2   0  409.26   26.40
  20  -3   0    3.70    4.20
 -20   3   0    5.40    5.60
  20   3   0    3.10    3.50
 -20  -3   0    9.90    5.70
  20   4   0  173.08   13.70
 -20   4   0  170.28   15.00
 -20   5   0  189.18   16.20
  20   5   0  200.58   15.90
  20   6   0   37.50    7.80
 -20   6   0   27.90    7.70
 -20   7   0    1.30    6.90
  20   7   0    5.20    5.90
  20   8   0   24.10    8.90
 -20   8   0   22.10    8.30
  20   0   1  129.89   14.40
  20   0   1  116.19    8.80
  20   0  -1  117.49    9.10
 -20   0  -1  105.99   11.30
 -20   0   1  121.89   10.90
  20   1  -1  256.27   16.20
 -20   1   1  200.38   16.00
 -20   1   1  208.48   17.00
  20  -1   1  241.38   16.40
 -20  -1  -1  218.28   16.10
  20   1   1  276.47   21.30
 -20   1  -1  244.88   16.50
 -20   1  -1  222.58   16.60
  20   1   1  254.87   15.80
  20  -1  -1  228.08   16.20
 -20  -1   1  214.58   15.30
  20   2  -1  237.78   16.20
 -20   2   1  232.88   17.10
 -20  -2  -1  235.18   17.00
  20  -2   1  225.98   16.30
 -20   2  -1  230.38   16.80
  20  -2  -1  247.58   16.50
 -20  -2   1  207.88   15.60
  20   2   1  242.68   15.70
 -20  -3  -1  180.18   16.30
  20   3  -1  201.18   14.00
  20  -3   1  170.28   14.30
 -20   3   1  189.68   16.20
 -20  -3   1  190.98   15.20
 -20   3  -1  217.78   16.30
  20  -3  -1  181.48   14.50
  20   3   1  190.38   13.50
  20   4  -1    3.00    4.20
 -20   4   1    6.30    6.60
  20   4   1    1.00    4.00
 -20   4  -1   -1.80    5.50
  20  -4  -1    5.10    5.10
 -20   5   1    9.90    7.40
  20   5  -1    6.10    5.30
  20   5   1    7.10    4.60
 -20   5  -1   -0.40    5.50
  20   6  -1   90.69   10.80
 -20   6   1   58.49   10.70
 -20   6  -1   75.09   10.10
  20   6   1   89.29   10.70
  20   7  -1   43.00    8.60
 -20   7   1   15.80    8.60
  20   7   1   21.80    7.80
 -20   7  -1   33.50    8.50
  20   8  -1   52.79   10.40
 -20   8   1   37.90    9.30
  20   8   1   20.30    9.40
 -20   8  -1   35.30    8.50
  20   0  -2  581.74   37.30
  20   0   2  648.24   41.80
  20   0   2  679.13   37.20
 -20   0   2  543.15   32.00
 -20   0  -2  505.45   32.80
  20  -1   2   95.49    8.50
  20  -1   2   91.69   13.40
 -20  -1  -2   81.69    9.60
 -20   1   2   83.79    9.40
 -20   1   2  101.89   11.30
  20   1  -2  104.39    8.60
  20   1   2  106.19    7.80
  20  -1  -2  104.59    9.00
 -20   1  -2   86.09    9.80
  20   1   2  112.99   14.10
 -20  -1   2   89.49    9.20
 -20   2   2   72.09    9.40
  20   2  -2  122.09    9.30
  20  -2   2   90.19    9.00
 -20  -2  -2   66.19    9.30
  20   2   2   97.59   13.40
  20   2   2  104.19    8.20
 -20  -2   2   70.49    7.30
  20  -2  -2   75.99    8.90
 -20   2  -2   61.49    8.30
 -20  -3  -2  149.69   14.90
  20   3  -2  193.78   13.70
 -20   3   2  141.99   14.90
  20  -3  -2  163.78   14.00
 -20   3  -2  179.88   14.00
  20   3   2  172.08   12.70
 -20   4   2   48.00   10.00
  20   4  -2   70.19    8.40
  20  -4  -2   64.49    9.20
 -20   4  -2   60.89    8.50
  20   4   2   66.19    7.80
 -20   5   2  116.89   14.00
  20   5  -2  115.69   12.00
 -20   5  -2   99.99   11.50
  20   5   2  132.19   11.60
 -20   6   2   75.99   12.20
  20   6  -2  119.39   12.60
 -20   6  -2   79.69    9.90
  20   6   2  105.39   11.70
  20   7  -2   16.90    6.80
 -20   7   2    3.80    9.10
 -20   7  -2   11.30    6.60
  20   7   2  -12.60    6.10
  20   8  -2   27.30    8.70
 -20   8   2   16.50    9.50
  20   8   2   10.20    8.10
 -20   8  -2   13.30    6.80
 -20   0  -3   32.20    7.40
 -20   0   3   34.20    6.60
  20   0  -3   39.80    5.30
  20   0   3   41.90   10.20
 -20  -1  -3   31.50    7.00
  20  -1   3   13.20    3.60
 -20   1   3   25.70    7.40
  20  -1   3   24.00    8.80
 -20  -2  -3    3.20    6.40
 -20   2   3    0.30    7.40
  20   2  -3    6.40    3.90
  20  -2   3   13.60    4.30
  20   2   3   13.20    3.30
 -20   2  -3    3.70    5.40
 -20  -2   3    5.10    4.40
  20  -2  -3    3.30    3.60
  20   2   3   16.80    8.10
 -20   3   3   79.39   12.60
  20   3  -3  121.59   10.40
  20   3   3  106.39   14.40
 -20   3  -3   84.79   10.50
  20  -3  -3  102.59   11.00
  20   3   3   92.79    9.00
  20   4  -3   14.70    5.40
 -20   4   3   12.70    9.40
 -20   4  -3   22.00    6.90
  20  -4  -3   22.00    5.80
  20   4   3   14.60    4.70
  20   5  -3   -3.70    4.30
 -20   5   3    1.40    9.10
 -20   5  -3    3.40    5.70
  20   5   3    2.40    4.30
 -20   6   3   23.30   10.50
  20   6  -3   48.10    8.50
 -20   6  -3   35.60    7.10
  20   6   3   34.80    7.70
  20   7  -3   24.20    7.40
 -20   7   3   22.70   10.60
 -20   7  -3    3.20    5.90
  20   7   3    7.30    7.00
 -20   0  -4  138.59   14.60
 -20   0   4  155.08   13.90
  20   0  -4  194.98   13.90
  20   0   4  201.18   19.40
  20   1  -4   29.00    5.10
 -20  -1  -4   27.70    7.60
 -20   1   4   31.40    7.90
 -20   1   4   17.40    8.80
  20  -1   4   43.20   12.00
 -20  -1   4   21.80    5.60
 -20   1  -4   16.30    6.50
  20   1   4   32.50    9.50
  20  -1  -4   27.90    5.30
 -20   2   4  158.28   14.00
 -20  -2  -4  100.49   13.00
  20   2  -4  145.49   11.40
 -20   2   4  108.69   14.10
  20  -2   4  124.99   17.20
  20   2   4  144.49   16.50
  20  -2  -4  117.59   11.30
 -20   2  -4   93.19   11.30
  20   3  -4   46.70    6.80
 -20   3   4   55.59   11.40
  20   3   4   60.69   12.00
 -20   3  -4   47.20    9.10
  20  -3  -4   66.79    8.90
  20   4  -4  149.49   12.00
 -20   4   4  129.09   16.10
 -20   4  -4  108.09   12.40
  20  -4  -4  140.39   13.90
  20   4   4  115.49   16.10
  20   5  -4  106.69   11.10
 -20   5   4  121.49   16.10
  20  -5  -4  128.69   13.70
 -20   5  -4   96.39   11.70
  20   5   4   98.09   16.50
 -20   6   4   78.69   13.60
  20   6  -4   80.69   10.30
 -20   6  -4   44.80    8.70
  20   6   4   53.09   14.60
 -20   7   4   -1.70   10.70
  20   7  -4   17.30    7.70
  20   7   4  -10.10   12.20
 -20   7  -4    0.00    5.40
 -20   0   5  277.67   22.30
  20   0  -5  386.96   23.90
 -20   0  -5  303.67   22.70
  20   0   5  357.06   30.80
 -20   1   5  182.68   20.00
  20  -1   5  259.17   24.90
 -20   1   5  246.28   19.40
  20   1  -5  254.97   17.60
 -20  -1  -5  246.78   20.10
 -20   1  -5  203.88   18.70
 -20  -1   5  234.08   17.10
  20   1   5  286.47   24.10
  20  -1  -5  260.87   18.00
 -20   2   5    8.00    9.80
  20   2  -5   11.60    4.60
 -20  -2  -5    8.80    7.90
  20  -2   5   15.00   10.50
 -20   2   5   10.00    6.70
 -20   2  -5   14.40    6.60
  20   2   5   20.00    8.60
  20  -2  -5   15.30    4.80
  20  -3   5  118.69   18.80
  20   3  -5  142.19   11.60
 -20   3   5  103.59   15.40
  20  -3  -5  139.49   12.70
  20   3   5  138.09   17.40
 -20   3  -5  109.49   12.40
 -20   4   5   43.60   12.30
  20   4  -5   25.80    5.60
 -20   4  -5   33.90    8.60
  20   4   5   30.20   10.80
  20  -4  -5   28.80    6.90
 -20   5   5    0.30   10.70
  20   5  -5    9.00    5.40
 -20   5  -5    7.20    6.40
  20  -5  -5   14.10    6.20
  20   5   5   17.90    9.00
  20   6  -5   12.80    6.20
 -20   6   5   27.50   12.80
 -20   6  -5   28.40    7.50
  20   6   5   35.70   11.90
 -20   7   5   52.49   13.80
  20   7  -5   43.30    8.90
  20   7   5   27.60   14.10
 -20   7  -5   46.00    9.10
  20   0   6   20.00   10.70
 -20   0  -6    7.60    7.00
  20   0  -6   11.70    3.90
 -20   0   6   25.30    9.30
 -20   1   6   41.30   11.20
 -20  -1  -6   25.70    9.00
  20  -1   6   45.20   13.10
  20   1  -6   32.70    5.60
 -20  -1   6   17.90    8.30
 -20   1  -6   49.00   10.00
  20  -1  -6   46.00    6.80
  20   1   6   42.30   11.60
 -20   2   6  200.78   19.60
  20   2  -6  186.48   14.30
 -20   2   6  187.28   16.60
  20  -2   6  204.38   24.00
 -20   2  -6  165.68   17.30
  20   2   6  209.38   20.60
  20  -2  -6  198.88   15.40
  20  -3   6    4.80   10.50
  20   3  -6   -0.70    3.60
 -20   3   6   -3.30   10.40
  20   3   6   -3.20    7.70
 -20   3  -6    1.00    6.50
  20  -3  -6    8.40    4.20
 -20   4   6    5.80   11.40
  20   4  -6   13.20    4.80
 -20   4  -6   11.50    7.10
  20  -4  -6   10.90    5.90
  20   4   6   17.00    9.00
 -20   5   6   30.60   12.40
  20   5  -6   30.30    6.30
  20  -5  -6   29.60    8.00
 -20   5  -6   30.20    8.10
  20   5   6   23.80   11.20
  20   6  -6   74.49    9.70
 -20   6   6   94.59   16.30
 -20   6  -6   56.19   10.00
  20   6   6   62.79   14.90
  20   7  -6   -1.40    5.80
 -20   0  -7  284.57   23.30
 -20   0   7  259.37   22.90
  20   0   7  340.67   31.30
  20   0  -7  370.76   23.50
  20   1  -7   31.10    5.60
 -20  -1  -7    8.90    8.20
  20  -1   7   23.80   11.90
 -20   1   7   20.30   10.40
  20   1   7   41.30   12.20
  20  -1  -7   24.10    5.60
 -20   1  -7   30.30    9.00
  20  -2   7   35.60   13.60
  20   2  -7   42.10    6.40
 -20   2   7   41.20   12.70
 -20   2   7   37.00    9.10
  20   2   7   42.80   11.70
  20  -2  -7   41.50    7.20
 -20   2  -7   36.10    9.20
  20   3  -7  121.39   11.80
 -20   3   7  134.99   18.20
  20  -3   7  150.98   21.80
 -20   3  -7  100.29   14.10
  20   3   7  128.69   18.00
  20  -3  -7  160.98   13.60
  20  -4   7   34.60   14.30
 -20   4   7   31.20   13.20
  20   4  -7   21.80    5.80
  20   4   7   28.20   11.40
 -20   4  -7   21.90    8.60
  20  -4  -7   21.50    6.90
 -20   5   7   48.50   15.20
  20   5  -7   34.00    6.70
  20  -5   7   69.89   15.80
  20   5   7   27.10   12.30
  20  -5  -7   27.20    8.40
 -20   5  -7   27.10    9.00
  20   6  -7   18.50    6.10
 -20   6   7   16.80   13.70
  20   6   7   22.10   13.00
 -20   6  -7    6.90    7.20
 -20   0   8   56.59   11.90
  20   0   8  116.29   20.20
  20   0  -8   87.29    9.90
 -20   0  -8   63.39   11.80
  20   1  -8   98.59    9.60
 -20   1   8   84.89   14.00
  20  -1   8   80.19   18.00
  20   1   8   92.89   17.10
  20  -1  -8  105.69   10.70
 -20   1  -8   79.59   12.90
 -20   2   8    8.40   10.80
  20  -2   8   26.30   13.00
  20   2  -8    5.20    4.40
 -20   2   8    8.50    8.20
 -20   2  -8    4.30    6.70
  20  -2  -8   11.70    5.50
  20   2   8   10.80    9.20
  20  -3   8   33.20   13.50
 -20   3   8   15.90    8.10
 -20   3   8   12.10   12.50
  20   3  -8   13.90    5.10
  20  -3  -8   19.60    6.30
 -20   3  -8   11.90    7.50
  20   3   8    4.60    9.60
  20  -4   8   89.39   17.60
  20   4  -8   60.99    8.10
 -20   4   8   52.19   15.10
  20   4   8   51.39   15.30
  20  -4  -8   48.30    9.50
 -20   4  -8   38.90   10.60
  20  -5   8   19.30   15.90
 -20   5   8    0.00   13.40
  20   5  -8    0.10    4.70
  20   5   8    0.50   11.60
  20  -5  -8   -5.70    5.80
 -20   5  -8   -0.20    7.20
  20   0  -9    6.50    4.20
  20   0   9   13.30   12.80
  20   1  -9   67.19    8.60
  20  -1   9   59.59   17.00
 -20   1   9   47.20   13.10
  20   1   9   72.89   16.70
 -20   1  -9   54.49   11.80
  20  -1  -9   68.19    9.50
  20   2  -9   24.50    6.00
 -20   2   9   36.40   13.60
  20  -2   9   36.10   14.90
  20   2   9   28.90   11.80
  20  -2  -9   11.80    6.30
 -20   2  -9   11.30    8.60
 -20   3   9    8.30   14.10
  20  -3   9   56.19   17.20
  20   3  -9   31.40    6.10
 -20   3   9   31.10    9.90
 -20   3  -9   12.80    9.00
  20  -3  -9   51.79    9.30
  20   3   9   50.69   14.10
 -20   4   9   19.30   14.40
  20   4  -9   16.30    5.40
  20  -4   9   62.19   14.90
 -20   4  -9   32.40    9.90
  20  -4  -9   12.60    7.30
  20   4   9   34.50   14.40
  20   5  -9   32.90    6.40
  20  -5  -9   23.90    9.40
 -20   5  -9   35.70   10.50
  20   0 -10   53.49    8.20
  20   0  10   84.19   17.70
 -20   1  10   -1.50   11.40
  20   1 -10   21.30    5.70
  20  -1  10   28.80   13.70
  20   1  10   20.10   14.30
  20  -1 -10   28.10    7.00
  20   2 -10   78.79    9.70
  20  -2  10   91.79   20.50
 -20   2  10   83.09   16.10
 -20  -2  10   38.70   21.60
  20   2  10   72.59   17.80
 -20   2 -10   46.80   11.90
  20  -2 -10  101.39   12.30
 -20   3  10    3.90    9.00
 -20   3  10   36.50   15.20
  20  -3  10   64.69   20.00
  20   3 -10   29.90    6.60
  20   3  10   44.20   16.50
 -20   3 -10   39.40   12.20
 -20  -3  10   -4.70   21.50
  20  -3 -10   37.30    9.30
  20   0  11   77.49   20.40
  20   0 -11   74.39   10.20
  20  -1  11   29.50   13.50
  20   1 -11    7.40    5.30
  20  -1 -11    6.90    5.90
  20   1  11    9.00   13.60
  20   2 -11   29.30    6.20
 -20   2  11   18.10   13.20
 -20  -2  11  -13.70   20.60
  20  -2 -11   21.70    7.70
  21   0   0  104.69   13.60
  21   0   0  131.59    9.50
 -21   0   0  104.99   10.50
 -21   1   0  106.49   11.80
 -21  -1   0   87.19    9.60
  21   1   0   96.49    8.10
  21  -1   0  101.39    8.60
 -21   1   0   98.19   10.00
  21  -2   0  313.07   22.40
 -21   2   0  351.26   23.10
 -21  -2   0  320.67   22.10
  21   2   0  381.16   22.10
 -21   3   0   33.80    7.40
  21   3   0   28.60    5.40
 -21  -3   0   32.40    6.80
  21  -3   0   17.80    5.30
  21   4   0   28.90    5.70
  21  -4   0   26.10    6.60
 -21   4   0   17.00    6.50
 -21   5   0    0.30    6.10
  21   5   0    1.90    5.00
  21   6   0   66.39    9.00
 -21   6   0   25.60    7.50
 -21   7   0  128.19   13.70
  21   7   0  134.89   14.40
  21   8   0   18.90    7.90
  21   0  -1   23.50    3.80
 -21   0  -1   28.60    6.10
  21   0   1   18.90    3.50
 -21   0   1   11.60    5.40
  21   0   1   36.80    8.90
 -21   1   1   51.99    7.60
  21   1  -1   88.09    7.90
  21  -1   1   89.09    8.40
 -21  -1  -1   58.09    7.50
 -21   1   1   76.19    9.60
  21   1   1   79.39   12.30
 -21  -1   1   32.50    6.10
  21  -1  -1   80.69    8.10
  21   1   1   99.69    7.60
 -21   1  -1   45.50    7.20
 -21  -2  -1   24.30    6.40
 -21   2   1   36.50    7.00
 -21   2  -1   26.70    6.50
  21   3  -1  111.79    9.90
  21  -3   1   80.29    9.70
 -21   3   1   70.29    9.80
 -21  -3  -1   66.59    9.40
  21  -3  -1   67.89    9.20
 -21   3  -1   79.39    9.40
  21   3   1  119.89    9.30
  21   4  -1   18.60    5.50
 -21   4   1   16.60    7.60
  21   4   1   12.70    5.10
 -21   4  -1   22.80    7.40
  21  -4  -1   18.70    6.40
  21   5  -1   46.00    7.40
 -21   5   1   38.00    8.70
 -21   5  -1   31.20    7.30
  21   5   1   33.30    6.80
  21   6  -1  134.09   13.80
 -21   6   1  113.49   12.50
 -21   6  -1   84.89   10.80
  21   6   1  153.38   13.80
 -21   7   1    3.10    7.60
  21   7  -1   17.30    6.60
 -21   7  -1    0.30    6.00
  21   7   1   17.10    6.80
  21  -1   2   49.60    6.00
  21   1  -2   56.79    6.30
 -21  -1  -2   40.80    7.40
  21  -1   2   49.50   10.10
 -21   1   2   48.00    7.40
 -21   1   2   57.19    9.20
  21  -1  -2   39.60    5.70
 -21  -1   2   45.70    6.60
 -21   1  -2   30.50    7.00
  21   1   2   44.80   10.20
  21   1   2   43.60    5.10
 -21   2   2  128.29   12.40
 -21  -2  -2  115.29   12.40
  21   2  -2  136.99   11.20
  21  -2   2  126.89   11.00
  21  -2  -2  134.19   11.20
 -21   2  -2  129.79   12.90
  21   2   2  157.48   17.10
  21   2   2  132.09   10.10
 -21  -2   2  127.99   11.00
 -21  -3  -2  107.99   12.60
 -21   3   2  110.89   12.70
  21   3  -2  140.19   11.80
  21  -3  -2  123.59   12.00
  21   3   2  134.19   10.70
 -21   3  -2  129.09   12.80
  21   4  -2    4.20    4.80
 -21   4   2   -2.80    7.20
 -21   4  -2   -6.80    5.10
  21   4   2   -5.50    3.90
  21  -4  -2    6.70    5.10
 -21   5   2   48.90   10.30
  21   5  -2   57.09    8.40
 -21   5  -2   46.60    8.50
  21   5   2   55.99    8.10
  21   6  -2    2.70    6.10
 -21   6   2   -1.80    8.10
 -21   6  -2    7.10    6.20
  21   6   2    4.30    5.10
 -21   7   2  118.09   14.20
  21   7  -2  111.89   13.00
  21   7   2   90.79   11.60
 -21   7  -2   72.79   10.00
 -21   0  -3   -4.70    5.20
  21   0   3    0.30    2.80
 -21   0   3    0.70    5.30
  21   0   3    3.70    7.50
  21   0  -3    4.10    3.10
 -21   1   3   21.00    7.50
  21  -1   3   31.80    5.00
 -21   1   3   19.90    7.70
  21   1  -3   40.80    5.40
  21  -1   3   31.40   10.40
 -21  -1  -3   21.80    7.10
 -21   1  -3   18.30    6.50
 -21  -1   3   28.70    6.00
  21   1   3   26.80    9.30
  21  -1  -3   28.30    5.20
  21   1   3   34.90    4.40
 -21   2   3  381.56   26.80
  21  -2   3  436.26   26.00
 -21   2   3  370.26   26.10
 -21  -2  -3  355.96   26.60
  21  -2   3  380.26   31.10
  21   2  -3  411.66   26.00
  21   2   3  411.96   24.90
  21  -2  -3  423.26   26.50
  21   2   3  400.86   30.50
 -21   2  -3  405.56   26.00
  21   3  -3   94.59   10.00
 -21   3   3  105.39   13.50
  21   3   3  105.49   14.70
  21  -3  -3  104.99   11.00
  21   3   3  108.69    9.20
 -21   3  -3   93.29   11.40
 -21   4   3  134.89   16.40
  21   4  -3  164.98   13.20
  21   4   3  160.38   19.60
 -21   4  -3  164.38   14.90
  21   4   3  148.89   12.30
  21  -4  -3  162.78   14.10
 -21   5   3   20.10    9.70
  21   5  -3   23.50    6.40
  21   5   3   13.60    5.30
 -21   5  -3   19.70    6.80
  21  -5  -3   20.40    7.00
 -21   6   3   39.50   10.90
  21   6  -3   43.20    8.10
  21   6   3   44.30    7.80
 -21   6  -3   28.50    7.00
 -21   7   3    7.40   10.50
  21   7  -3   -5.90    6.80
  21   7   3   -8.00    6.40
 -21   7  -3    1.00    5.50
 -21   0   4    0.10    6.40
  21   0  -4    6.30    3.50
 -21   0  -4    1.40    5.70
  21   0   4    8.30    7.90
 -21   1   4  255.27   21.40
  21  -1   4  333.57   28.10
 -21   1   4  271.27   21.90
  21   1  -4  335.87   21.30
 -21  -1  -4  294.77   21.90
 -21   1  -4  308.97   21.50
  21  -1  -4  329.57   21.60
  21   1   4  322.97   26.70
 -21  -1   4  271.37   18.70
 -21   2   4   86.79   12.90
 -21  -2  -4   68.29   11.20
  21   2  -4   76.89    8.90
 -21   2   4  100.19   11.70
 -21   2  -4   73.09   10.10
  21   2   4  103.39   14.60
  21  -2  -4  105.09   10.30
 -21   3   4  172.08   18.20
  21   3  -4  160.28   13.20
 -21   3  -4  163.88   15.60
  21  -3  -4  162.78   14.10
  21   3   4  168.78   18.70
 -21   4   4   37.40   10.90
  21   4  -4   35.00    6.50
  21  -4  -4   25.80    6.80
  21   4   4   27.50    9.90
 -21   4  -4   41.20    8.70
  21   5  -4   56.79    8.20
 -21   5   4   44.50   11.60
  21   5   4   38.50   11.40
 -21   5  -4   37.10    8.30
  21  -5  -4   42.00    8.70
 -21   6   4   -4.30   11.00
  21   6  -4   -1.70    4.80
 -21   6  -4    9.50    5.60
  21   6   4  -16.00    9.50
  21   7  -4  110.69   13.70
 -21   7   4  103.19   17.00
  21   7   4  112.99   21.00
 -21   7  -4   78.09   11.10
 -21   0   5    6.20    7.40
  21   0   5   -2.70    7.70
 -21   0  -5   -0.60    5.80
  21   0  -5    1.90    3.20
  21   1  -5  106.99    9.90
 -21  -1  -5   74.89   11.40
 -21   1   5   76.09   12.00
  21  -1   5  102.99   17.10
 -21   1  -5   87.89   11.30
 -21  -1   5   77.69    9.00
  21   1   5  120.19   16.30
  21  -1  -5  110.09   10.20
 -21   2   5   22.40    9.40
  21  -2   5   14.70   10.80
 -21   2   5    9.60    7.10
  21   2  -5    4.30    4.00
 -21  -2  -5    6.10    7.70
 -21   2  -5   13.60    7.10
  21  -2  -5    8.30    4.50
  21   2   5    3.70    8.20
 -21   3   5    5.50   10.40
  21  -3   5    0.30   10.30
  21   3  -5    4.20    4.10
  21   3   5   -0.40    7.10
  21  -3  -5   -0.40    3.70
 -21   3  -5    1.00    5.80
  21   4  -5  101.49   10.70
 -21   4   5   92.69   15.50
  21  -4  -5  105.49   12.60
  21   4   5   90.89   15.80
 -21   4  -5   77.19   11.40
  21   5  -5   17.40    5.50
 -21   5   5   -1.60   10.80
  21  -5  -5   10.00    6.20
  21   5   5    2.40    9.30
 -21   5  -5   14.00    7.10
 -21   6   5   61.29   14.20
  21   6  -5   46.50    7.80
  21   6   5   51.79   13.60
 -21   6  -5   32.30    8.20
  21   7  -5    8.50    6.00
 -21   7   5   16.10   11.10
  21   7   5    1.30   11.40
 -21   7  -5    5.20    6.40
  21   0  -6    1.20    3.30
 -21   0   6   -3.10    7.00
  21   0   6   -1.30    8.30
 -21   0  -6    1.90    6.50
  21  -1   6  219.68   24.30
  21   1  -6  236.68   15.90
 -21   1   6  205.98   19.80
 -21  -1  -6  187.88   18.50
  21   1   6  208.78   22.10
 -21   1  -6  161.48   17.50
  21  -1  -6  203.88   16.00
  21  -2   6    6.70   10.60
 -21   2   6   12.00    8.00
 -21   2   6   33.00   10.70
  21   2  -6    3.50    3.80
  21  -2  -6    1.10    4.30
  21   2   6    4.50    8.60
 -21   2  -6    0.20    6.40
  21   3  -6  129.59   12.00
  21  -3   6  185.78   22.80
 -21   3   6  118.29   16.60
  21   3   6  137.59   18.00
  21  -3  -6  125.99   13.40
 -21   3  -6  103.79   13.40
 -21   4   6   -1.90   11.50
  21  -4   6   11.40   12.20
  21   4  -6    3.80    4.60
 -21   4  -6   18.30    7.60
  21   4   6    3.10    9.30
  21  -4  -6    4.00    5.30
 -21   5   6   79.59   15.70
  21   5  -6   77.09    9.80
  21  -5  -6   86.19   12.20
  21   5   6   89.29   15.90
 -21   5  -6   53.49   10.00
 -21   6   6    5.10   12.30
  21   6  -6   29.80    7.50
  21   6   6   11.40   11.40
 -21   6  -6   10.40    6.60
  21   0   7   18.30   10.50
 -21   0  -7    3.70    7.30
  21   0  -7   16.30    4.60
 -21   0   7   11.60    8.90
 -21  -1  -7   14.30    8.50
  21  -1   7    5.10   11.50
  21   1  -7   17.30    4.60
 -21   1   7    5.00    9.80
 -21   1  -7    5.50    6.60
  21  -1  -7   10.70    4.80
  21   1   7   26.90   11.10
  21  -2   7  197.88   25.80
 -21   2   7  150.98   16.50
  21   2  -7  181.08   13.80
 -21   2   7  139.79   17.50
  21   2   7  156.08   20.90
  21  -2  -7  181.88   15.10
 -21   2  -7  107.59   14.40
  21  -3   7   20.50   10.10
  21   3  -7    2.80    4.30
 -21   3   7    8.60    7.00
 -21   3   7   -8.80   12.00
  21   3   7    0.30    8.60
  21  -3  -7    3.00    4.20
 -21   3  -7    3.70    6.50
 -21   4   7   49.00   14.90
  21  -4   7   39.00   15.50
  21   4  -7   45.80    6.80
  21  -4  -7   46.70    8.90
  21   4   7   45.50   12.30
 -21   4  -7   27.50    8.80
 -21   5   7  -15.40   12.20
  21   5  -7    2.50    4.40
 -21   5  -7   -2.70    7.20
  21  -5  -7   -0.40    5.80
  21   5   7   -4.80   10.10
  21   6  -7   38.50    7.00
 -21   6   7   36.80   15.70
  21   6   7   39.30   13.90
 -21   6  -7   28.80    9.30
 -21   0  -8   -0.10    7.70
  21   0  -8   10.60    4.00
  21   0   8    6.00   10.80
 -21   0   8   -7.90    9.00
 -21   1   8   21.80   11.20
  21   1  -8   36.90    6.20
  21  -1   8   27.60   14.10
  21   1   8   36.70   13.30
 -21   1  -8   27.80    9.50
  21  -1  -8   44.50    7.20
  21  -2   8   11.60   11.80
 -21   2   8   -0.80    8.70
  21   2  -8   23.40    5.40
 -21   2   8   16.40   12.30
 -21   2  -8    6.70    7.70
  21  -2  -8   11.20    5.60
  21   2   8    7.80    9.60
  21  -3   8   25.30   13.70
 -21   3   8    3.80    8.20
 -21   3   8   -8.20   12.30
  21   3  -8    3.40    4.60
  21   3   8   17.90   10.60
  21  -3  -8   12.30    5.80
 -21   3  -8   15.30    8.30
  21   4  -8   10.10    4.80
 -21   4   8   -5.30   12.80
  21  -4   8   48.30   14.50
  21   4   8    7.50   12.10
 -21   4  -8    4.40    7.70
  21  -4  -8   11.30    6.30
  21  -5   8   51.19   17.40
 -21   5   8   19.10   14.00
  21   5  -8   28.40    6.90
  21  -5  -8   27.60    8.60
 -21   5  -8   25.60    9.70
  21   5   8   23.20   13.30
  21   0   9    9.10   11.60
  21   0  -9   -6.80    3.70
  21  -1   9   12.20   11.80
 -21   1   9   19.20   10.80
  21   1  -9   -2.20    4.00
 -21   1  -9    2.50    8.20
  21   1   9    3.10    9.70
  21  -1  -9    7.40    5.40
  21   2  -9   47.00    7.40
[truncated: 78,256 more chars]
