# Supplementary material for: Photoswitchable Nitrogen Superbases: Using Light for Reversible Carbon Dioxide Capture
Source: Angew Chem Int Ed Engl. 2021 Nov 26;61(3):e202112344. doi: 10.1002/anie.202112344 (PMC9299603; doi:10.1002/anie.202112344)
Supplement: Supplementary file 1 — Supporting Information [file ANIE-61-0-s001.zip › 8o.cif]

data_compound_8o
_audit_creation_date               2019-09-10
_audit_creation_method
;
Olex2 1.2
(compiled 2018.05.29 svn.r3508 for OlexSys, GUI svn.r5506)
;
_shelxl_version_number             2013-4
_audit_contact_author_address      ?
_audit_contact_author_email        ?
_audit_contact_author_name         ''
_audit_contact_author_phone        ?
_publ_contact_author_id_orcid      ?
_publ_section_references
;
Burla, M.C., Caliandro, R., Camalli, M., Carrozzini, B., Cascarano, G.L.,
 De Caro, L., Giacovazzo, C., Polidori, G., Siliqi, D., Spagna, R.
 (2007). J. Appl. Cryst. 40, 609-613.

Dolomanov, O.V., Bourhis, L.J., Gildea, R.J, Howard, J.A.K. & Puschmann, H.
 (2009), J. Appl. Cryst. 42, 339-341.

Sheldrick, G.M. (2015). Acta Cryst. C71, 3-8.
;
_chemical_name_common              ?
_chemical_name_systematic
;
 ?
;
_chemical_formula_moiety           'C31 H33 N3 S2, C5 H12'
_chemical_formula_sum              'C36 H45 N3 S2'
_chemical_formula_weight           583.87
_chemical_melting_point            ?
loop_
  _atom_type_symbol
  _atom_type_description
  _atom_type_scat_dispersion_real
  _atom_type_scat_dispersion_imag
  _atom_type_scat_source
 'C' 'C' 0.0033 0.0016 'International Tables Vol C Tables 4.2.6.8 and 6.1.1.4'
 'H' 'H' 0.0000 0.0000 'International Tables Vol C Tables 4.2.6.8 and 6.1.1.4'
 'N' 'N' 0.0061 0.0033 'International Tables Vol C Tables 4.2.6.8 and 6.1.1.4'
 'S' 'S' 0.1246 0.1234 'International Tables Vol C Tables 4.2.6.8 and 6.1.1.4'

_shelx_space_group_comment
;
The symmetry employed for this shelxl refinement is uniquely defined
by the following loop, which should always be used as a source of
symmetry information in preference to the above space-group names.
They are only intended as comments.
;
_space_group_crystal_system        'triclinic'
_space_group_IT_number             2
_space_group_name_H-M_alt          'P -1'
_space_group_name_Hall             '-P 1'
loop_
  _space_group_symop_operation_xyz
 'x, y, z'
 '-x, -y, -z'

_cell_length_a                     9.6183(5)
_cell_length_b                     13.7730(7)
_cell_length_c                     14.5419(7)
_cell_angle_alpha                  63.994(3)
_cell_angle_beta                   71.070(3)
_cell_angle_gamma                  88.295(3)
_cell_volume                       1623.32(15)
_cell_formula_units_Z              2
_cell_measurement_reflns_used      6759
_cell_measurement_temperature      100(2)
_cell_measurement_theta_max        26.39
_cell_measurement_theta_min        2.26
_shelx_estimated_absorpt_T_max     0.994
_shelx_estimated_absorpt_T_min     0.922
_exptl_absorpt_coefficient_mu      0.193
_exptl_absorpt_correction_T_max    1.0000
_exptl_absorpt_correction_T_min    0.8426
_exptl_absorpt_correction_type     multi-scan
_exptl_absorpt_process_details    
 'SADABS-2016/2 (Bruker,2016/2) was used for absorption correction. wR2(int) was 0.1148 before and 0.0527 after correction. The Ratio of minimum to maximum transmission is 0.8426. The \l/2 correction factor is Not present.'
_exptl_crystal_colour              colourless
_exptl_crystal_colour_primary      colourless
_exptl_crystal_density_diffrn      1.195
_exptl_crystal_density_meas        ?
_exptl_crystal_density_method      ?
_exptl_crystal_description         plate
_exptl_crystal_F_000               628
_exptl_crystal_size_max            0.428
_exptl_crystal_size_mid            0.172
_exptl_crystal_size_min            0.029
_exptl_special_details
;
 ?
;
_exptl_transmission_factor_max     ?
_exptl_transmission_factor_min     ?
_diffrn_reflns_av_R_equivalents    0.0542
_diffrn_reflns_av_unetI/netI       0.0557
_diffrn_reflns_Laue_measured_fraction_full  0.996
_diffrn_reflns_Laue_measured_fraction_max  0.992
_diffrn_reflns_limit_h_max         12
_diffrn_reflns_limit_h_min         -12
_diffrn_reflns_limit_k_max         17
_diffrn_reflns_limit_k_min         -17
_diffrn_reflns_limit_l_max         18
_diffrn_reflns_limit_l_min         -18
_diffrn_reflns_number              19984
_diffrn_reflns_point_group_measured_fraction_full  0.996
_diffrn_reflns_point_group_measured_fraction_max  0.992
_diffrn_reflns_theta_full          25.242
_diffrn_reflns_theta_max           26.411
_diffrn_reflns_theta_min           1.660
_diffrn_ambient_temperature        100
_diffrn_detector_area_resol_mean   ?
_diffrn_measured_fraction_theta_full  0.996
_diffrn_measured_fraction_theta_max  0.992
_diffrn_measurement_device_type    'Bruker APEX-II CCD'
_diffrn_measurement_method         '\f and \w scans'
_diffrn_radiation_type             MoK\a
_diffrn_radiation_wavelength       0.71073
_diffrn_source                     ?
_diffrn_standards_number           0
_reflns_Friedel_coverage           0.000
_reflns_Friedel_fraction_full      .
_reflns_Friedel_fraction_max       .
_reflns_number_gt                  5220
_reflns_number_total               6593
_reflns_special_details
;
 Reflections were merged by SHELXL according to the crystal
 class for the calculation of statistics and refinement.
 
 _reflns_Friedel_fraction is defined as the number of unique
 Friedel pairs measured divided by the number that would be
 possible theoretically, ignoring centric projections and
 systematic absences.
;
_reflns_threshold_expression       'I > 2\s(I)'
_computing_cell_refinement         'SAINT v8.37A (Bruker, 2015)'
_computing_data_collection         ?
_computing_data_reduction          'SAINT v8.37A (Bruker, 2015)'
_computing_molecular_graphics      'Olex2 (Dolomanov et al., 2009)'
_computing_publication_material    'Olex2 (Dolomanov et al., 2009)'
_computing_structure_refinement    'ShelXL (Sheldrick, 2015)'
_computing_structure_solution      'SIR2004 (Burla et al.,  2007)'
_refine_diff_density_max           0.882
_refine_diff_density_min           -0.562
_refine_diff_density_rms           0.068
_refine_ls_extinction_coef         .
_refine_ls_extinction_method       none
_refine_ls_goodness_of_fit_ref     1.048
_refine_ls_hydrogen_treatment      constr
_refine_ls_matrix_type             full
_refine_ls_number_parameters       398
_refine_ls_number_reflns           6593
_refine_ls_number_restraints       12
_refine_ls_R_factor_all            0.0812
_refine_ls_R_factor_gt             0.0637
_refine_ls_restrained_S_all        1.051
_refine_ls_shift/su_max            0.001
_refine_ls_shift/su_mean           0.000
_refine_ls_structure_factor_coef   Fsqd
_refine_ls_weighting_details      
 'w=1/[\s^2^(Fo^2^)+(0.0548P)^2^+2.7979P] where P=(Fo^2^+2Fc^2^)/3'
_refine_ls_weighting_scheme        calc
_refine_ls_wR_factor_gt            0.1482
_refine_ls_wR_factor_ref           0.1566
_refine_special_details
;
 ?
;
_olex2_refinement_description
;
1. Fixed Uiso
 At 1.2 times of:
  All C(H) groups, All C(H,H) groups, All C(H,H,H,H) groups
 At 1.5 times of:
  All C(H,H,H) groups, All C(H,H,H,H,H,H) groups
2. Uiso/Uaniso restraints and constraints
Uanis(C34A) \\sim Ueq, Uanis(C33A) \\sim Ueq: with sigma of 0.01 and sigma for
terminal atoms of 0.02
3. Others
 Sof(H32D)=Sof(H32E)=Sof(H32F)=Sof(C33A)=Sof(H33A)=Sof(H33B)=Sof(C34B)=
 Sof(H34C)=Sof(H34D)=Sof(H35C)=Sof(H35D)=1-FVAR(1)
 Sof(H32A)=Sof(H32B)=Sof(H32C)=Sof(C33B)=Sof(H33C)=Sof(H33D)=Sof(C34A)=
 Sof(H34A)=Sof(H34B)=Sof(H35A)=Sof(H35B)=FVAR(1)
4.a Secondary CH2 refined with riding coordinates:
 C33A(H33A,H33B), C33B(H33C,H33D), C34A(H34A,H34B), C34B(H34C,H34D), C35A(H35C,
 H35D), C35A(H35A,H35B)
4.b Aromatic/amide H refined with riding coordinates:
 C11(H11), C16(H16), C17(H17), C18(H18), C19(H19), C20(H20), C24(H24),
 C27(H27), C28(H28), C29(H29), C30(H30), C31(H31)
4.c Idealised Me refined as rotating group:
 C4(H4A,H4B,H4C), C5(H5A,H5B,H5C), C7(H7A,H7B,H7C), C8(H8A,H8B,H8C), C9(H9A,
 H9B,H9C), C14(H14A,H14B,H14C), C25(H25A,H25B,H25C), C32B(H32A,H32B,H32C),
 C32B(H32D,H32E,H32F), C36(H36A,H36B,H36C)
;
_atom_sites_solution_hydrogens     geom
_atom_sites_solution_primary       direct
_atom_sites_solution_secondary     ?
loop_
  _atom_site_label
  _atom_site_type_symbol
  _atom_site_fract_x
  _atom_site_fract_y
  _atom_site_fract_z
  _atom_site_U_iso_or_equiv
  _atom_site_adp_type
  _atom_site_occupancy
  _atom_site_site_symmetry_order
  _atom_site_calc_flag
  _atom_site_refinement_flags_posn
  _atom_site_refinement_flags_adp
  _atom_site_refinement_flags_occupancy
  _atom_site_disorder_assembly
  _atom_site_disorder_group
 S1 S 0.12740(7) 0.38781(6) 0.80271(6) 0.02245(18) Uani 1 1 d . . . . .
 S2 S 0.12874(7) 0.49851(6) 0.35343(6) 0.02145(17) Uani 1 1 d . . . . .
 N1 N 0.6611(2) 0.13382(19) 0.50639(18) 0.0206(5) Uani 1 1 d . . . . .
 N2 N 0.4837(2) 0.20226(18) 0.62366(17) 0.0167(5) Uani 1 1 d . . . . .
 N3 N 0.5125(2) 0.26666(18) 0.44863(17) 0.0172(5) Uani 1 1 d . . . . .
 C1 C 0.5631(3) 0.1928(2) 0.5282(2) 0.0164(5) Uani 1 1 d . . . . .
 C2 C 0.3834(3) 0.2800(2) 0.5992(2) 0.0160(5) Uani 1 1 d . . . . .
 C3 C 0.4009(3) 0.3175(2) 0.4927(2) 0.0159(5) Uani 1 1 d . . . . .
 C4 C 0.5614(3) 0.2785(2) 0.3389(2) 0.0234(6) Uani 1 1 d . . . . .
 H4A H 0.4773 0.2897 0.3129 0.035 Uiso 1 1 calc GR . . . .
 H4B H 0.6015 0.2125 0.3382 0.035 Uiso 1 1 calc GR . . . .
 H4C H 0.6386 0.3414 0.2909 0.035 Uiso 1 1 calc GR . . . .
 C5 C 0.5628(3) 0.2039(2) 0.6938(2) 0.0218(6) Uani 1 1 d . . . . .
 H5A H 0.5321 0.2611 0.7161 0.033 Uiso 1 1 calc GR . . . .
 H5B H 0.6698 0.2186 0.6536 0.033 Uiso 1 1 calc GR . . . .
 H5C H 0.5394 0.1330 0.7586 0.033 Uiso 1 1 calc GR . . . .
 C6 C 0.6907(3) 0.0299(2) 0.5832(2) 0.0206(6) Uani 1 1 d . . . . .
 C7 C 0.7346(3) -0.0359(2) 0.5184(2) 0.0265(6) Uani 1 1 d . . . . .
 H7A H 0.6519 -0.0471 0.4972 0.040 Uiso 1 1 calc GR . . . .
 H7B H 0.7586 -0.1067 0.5637 0.040 Uiso 1 1 calc GR . . . .
 H7C H 0.8214 0.0041 0.4528 0.040 Uiso 1 1 calc GR . . . .
 C8 C 0.5551(3) -0.0351(2) 0.6845(2) 0.0273(6) Uani 1 1 d . . . . .
 H8A H 0.5287 0.0030 0.7298 0.041 Uiso 1 1 calc GR . . . .
 H8B H 0.5781 -0.1077 0.7264 0.041 Uiso 1 1 calc GR . . . .
 H8C H 0.4716 -0.0421 0.6622 0.041 Uiso 1 1 calc GR . . . .
 C9 C 0.8228(3) 0.0452(3) 0.6142(3) 0.0336(7) Uani 1 1 d . . . . .
 H9A H 0.9079 0.0870 0.5479 0.050 Uiso 1 1 calc GR . . . .
 H9B H 0.8484 -0.0262 0.6565 0.050 Uiso 1 1 calc GR . . . .
 H9C H 0.7969 0.0847 0.6582 0.050 Uiso 1 1 calc GR . . . .
 C10 C 0.2836(3) 0.3019(2) 0.6862(2) 0.0173(5) Uani 1 1 d . . . . .
 C11 C 0.2219(3) 0.2170(2) 0.7947(2) 0.0201(6) Uani 1 1 d . . . . .
 H11 H 0.2397 0.1435 0.8147 0.024 Uiso 1 1 calc R . . . .
 C12 C 0.1339(3) 0.2506(2) 0.8686(2) 0.0224(6) Uani 1 1 d . . . . .
 C13 C 0.2413(3) 0.4013(2) 0.6772(2) 0.0171(5) Uani 1 1 d . . . . .
 C14 C 0.2785(3) 0.5108(2) 0.5811(2) 0.0220(6) Uani 1 1 d . . . . .
 H14A H 0.2107 0.5183 0.5412 0.033 Uiso 1 1 calc GR . . . .
 H14B H 0.3807 0.5190 0.5330 0.033 Uiso 1 1 calc GR . . . .
 H14C H 0.2685 0.5672 0.6058 0.033 Uiso 1 1 calc GR . . . .
 C15 C 0.0530(3) 0.1824(3) 0.9849(2) 0.0253(6) Uani 1 1 d . . . . .
 C16 C 0.0924(4) 0.0815(3) 1.0410(3) 0.0366(8) Uani 1 1 d . . . . .
 H16 H 0.1756 0.0572 1.0042 0.044 Uiso 1 1 calc R . . . .
 C17 C 0.0122(4) 0.0157(3) 1.1498(3) 0.0438(9) Uani 1 1 d . . . . .
 H17 H 0.0408 -0.0533 1.1871 0.053 Uiso 1 1 calc R . . . .
 C18 C -0.1088(4) 0.0495(3) 1.2045(3) 0.0462(9) Uani 1 1 d . . . . .
 H18 H -0.1648 0.0034 1.2789 0.055 Uiso 1 1 calc R . . . .
 C19 C -0.1478(4) 0.1495(3) 1.1512(3) 0.0476(10) Uani 1 1 d . . . . .
 H19 H -0.2301 0.1736 1.1891 0.057 Uiso 1 1 calc R . . . .
 C20 C -0.0681(4) 0.2164(3) 1.0420(3) 0.0372(8) Uani 1 1 d . . . . .
 H20 H -0.0964 0.2858 1.0058 0.045 Uiso 1 1 calc R . . . .
 C21 C 0.3255(3) 0.3956(2) 0.4253(2) 0.0171(5) Uani 1 1 d . . . . .
 C22 C 0.1752(3) 0.3871(2) 0.4492(2) 0.0198(5) Uani 1 1 d . . . . .
 C23 C 0.3123(3) 0.5564(2) 0.2792(2) 0.0188(5) Uani 1 1 d . . . . .
 C24 C 0.4024(3) 0.4914(2) 0.3283(2) 0.0178(5) Uani 1 1 d . . . . .
 H24 H 0.5073 0.5085 0.3003 0.021 Uiso 1 1 calc R . . . .
 C25 C 0.0576(3) 0.2987(2) 0.5414(2) 0.0271(6) Uani 1 1 d . . . . .
 H25A H 0.0162 0.3189 0.6007 0.041 Uiso 1 1 calc GR . . . .
 H25B H 0.1005 0.2307 0.5678 0.041 Uiso 1 1 calc GR . . . .
 H25C H -0.0213 0.2886 0.5163 0.041 Uiso 1 1 calc GR . . . .
 C26 C 0.3539(3) 0.6609(2) 0.1807(2) 0.0207(6) Uani 1 1 d . . . . .
 C27 C 0.4994(3) 0.6911(3) 0.1076(2) 0.0284(6) Uani 1 1 d . . . . .
 H27 H 0.5703 0.6419 0.1202 0.034 Uiso 1 1 calc R . . . .
 C28 C 0.5415(4) 0.7918(3) 0.0168(3) 0.0360(7) Uani 1 1 d . . . . .
 H28 H 0.6410 0.8113 -0.0324 0.043 Uiso 1 1 calc R . . . .
 C29 C 0.4398(4) 0.8644(3) -0.0027(3) 0.0396(8) Uani 1 1 d . . . . .
 H29 H 0.4694 0.9341 -0.0645 0.048 Uiso 1 1 calc R . . . .
 C30 C 0.2956(4) 0.8349(3) 0.0680(3) 0.0410(8) Uani 1 1 d . . . . .
 H30 H 0.2250 0.8840 0.0541 0.049 Uiso 1 1 calc R . . . .
 C31 C 0.2520(3) 0.7344(2) 0.1592(2) 0.0295(7) Uani 1 1 d . . . . .
 H31 H 0.1519 0.7154 0.2076 0.035 Uiso 1 1 calc R . . . .
 C32B C 0.6771(5) 0.4335(4) 0.0435(4) 0.0710(14) Uani 1 1 d . . . . .
 H32A H 0.6537 0.3606 0.0520 0.107 Uiso 0.475(14) 1 calc GR . P A 1
 H32B H 0.5849 0.4614 0.0689 0.107 Uiso 0.475(14) 1 calc GR . P A 1
 H32C H 0.7389 0.4297 0.0866 0.107 Uiso 0.475(14) 1 calc GR . P A 1
 H32D H 0.6537 0.3974 0.0044 0.107 Uiso 0.525(14) 1 calc GR . P A 2
 H32E H 0.5875 0.4585 0.0775 0.107 Uiso 0.525(14) 1 calc GR . P A 2
 H32F H 0.7134 0.3821 0.1000 0.107 Uiso 0.525(14) 1 calc GR . P A 2
 C33A C 0.8162(15) 0.5474(11) -0.0499(9) 0.083(4) Uani 0.525(14) 1 d . U P A 2
 H33A H 0.8329 0.5902 -0.0138 0.100 Uiso 0.525(14) 1 calc R . P A 2
 H33B H 0.9110 0.5231 -0.0794 0.100 Uiso 0.525(14) 1 calc R . P A 2
 C33B C 0.7566(8) 0.5061(7) -0.0706(6) 0.036(3) Uani 0.475(14) 1 d . . P A 1
 H33C H 0.6990 0.5020 -0.1145 0.043 Uiso 0.475(14) 1 calc R . P A 1
 H33D H 0.8530 0.4805 -0.0939 0.043 Uiso 0.475(14) 1 calc R . P A 1
 C34A C 0.7846(15) 0.6246(11) -0.0947(13) 0.078(4) Uani 0.475(14) 1 d . U P A 1
 H34A H 0.8431 0.6268 -0.0506 0.094 Uiso 0.475(14) 1 calc R . P A 1
 H34B H 0.6873 0.6471 -0.0671 0.094 Uiso 0.475(14) 1 calc R . P A 1
 C34B C 0.7597(14) 0.6108(13) -0.1348(12) 0.097(6) Uani 0.525(14) 1 d . . P A 2
 H34C H 0.6616 0.6297 -0.1030 0.116 Uiso 0.525(14) 1 calc R . P A 2
 H34D H 0.7467 0.5675 -0.1714 0.116 Uiso 0.525(14) 1 calc R . P A 2
 C35A C 0.8694(7) 0.7186(5) -0.2212(6) 0.098(2) Uani 1 1 d . . . . .
 H35C H 0.8336 0.7584 -0.2828 0.117 Uiso 0.525(14) 1 calc R . P A 2
 H35D H 0.8727 0.7664 -0.1870 0.117 Uiso 0.525(14) 1 calc R . P A 2
 H35A H 0.8126 0.7208 -0.2678 0.117 Uiso 0.475(14) 1 calc R . P A 1
 H35B H 0.8764 0.7911 -0.2232 0.117 Uiso 0.475(14) 1 calc R . P A 1
 C36 C 1.0119(7) 0.6925(5) -0.2598(6) 0.103(2) Uani 1 1 d . . . . .
 H36A H 1.0521 0.6617 -0.2004 0.154 Uiso 1 1 calc GR . . . .
 H36B H 1.0767 0.7587 -0.3194 0.154 Uiso 1 1 calc GR . . . .
 H36C H 1.0064 0.6391 -0.2864 0.154 Uiso 1 1 calc GR . . . .

loop_
  _atom_site_aniso_label
  _atom_site_aniso_U_11
  _atom_site_aniso_U_22
  _atom_site_aniso_U_33
  _atom_site_aniso_U_23
  _atom_site_aniso_U_13
  _atom_site_aniso_U_12
 S1 0.0195(3) 0.0258(4) 0.0218(4) -0.0132(3) -0.0037(3) 0.0067(3)
 S2 0.0172(3) 0.0192(4) 0.0239(4) -0.0055(3) -0.0084(3) 0.0043(2)
 N1 0.0202(11) 0.0201(13) 0.0167(11) -0.0066(10) -0.0034(9) 0.0075(9)
 N2 0.0184(10) 0.0160(12) 0.0139(11) -0.0062(10) -0.0043(8) 0.0058(8)
 N3 0.0201(10) 0.0158(12) 0.0129(11) -0.0054(10) -0.0044(8) 0.0070(9)
 C1 0.0164(12) 0.0148(13) 0.0138(13) -0.0047(11) -0.0024(10) 0.0013(10)
 C2 0.0163(12) 0.0124(13) 0.0158(13) -0.0052(11) -0.0031(10) 0.0037(9)
 C3 0.0152(11) 0.0113(13) 0.0167(13) -0.0047(11) -0.0027(10) 0.0028(9)
 C4 0.0295(14) 0.0246(16) 0.0138(13) -0.0086(13) -0.0051(11) 0.0091(12)
 C5 0.0260(14) 0.0221(15) 0.0203(14) -0.0109(13) -0.0101(11) 0.0081(11)
 C6 0.0220(13) 0.0184(15) 0.0204(14) -0.0083(13) -0.0074(11) 0.0086(11)
 C7 0.0292(15) 0.0239(16) 0.0252(15) -0.0121(14) -0.0073(12) 0.0131(12)
 C8 0.0333(15) 0.0188(15) 0.0217(15) -0.0064(13) -0.0042(12) 0.0074(12)
 C9 0.0345(16) 0.0270(18) 0.0444(19) -0.0147(16) -0.0228(15) 0.0120(13)
 C10 0.0147(11) 0.0186(14) 0.0158(13) -0.0068(12) -0.0035(10) 0.0040(10)
 C11 0.0196(12) 0.0194(15) 0.0176(14) -0.0075(12) -0.0034(10) 0.0048(10)
 C12 0.0142(12) 0.0301(17) 0.0137(13) -0.0025(13) -0.0041(10) 0.0003(11)
 C13 0.0138(11) 0.0205(14) 0.0173(13) -0.0097(12) -0.0044(10) 0.0043(10)
 C14 0.0197(13) 0.0207(15) 0.0246(15) -0.0109(13) -0.0057(11) 0.0044(11)
 C15 0.0218(13) 0.0315(17) 0.0184(14) -0.0108(14) -0.0018(11) -0.0023(12)
 C16 0.0383(17) 0.038(2) 0.0220(17) -0.0092(16) -0.0016(13) 0.0017(14)
 C17 0.055(2) 0.038(2) 0.0255(18) -0.0060(17) -0.0084(16) -0.0048(17)
 C18 0.051(2) 0.056(3) 0.0176(17) -0.0150(18) 0.0057(14) -0.0183(18)
 C19 0.0413(19) 0.060(3) 0.0301(19) -0.025(2) 0.0088(15) -0.0071(17)
 C20 0.0340(17) 0.045(2) 0.0266(17) -0.0187(17) 0.0004(13) 0.0027(14)
 C21 0.0196(12) 0.0148(14) 0.0164(13) -0.0074(12) -0.0054(10) 0.0048(10)
 C22 0.0208(13) 0.0161(14) 0.0212(14) -0.0074(12) -0.0075(11) 0.0044(10)
 C23 0.0181(12) 0.0197(14) 0.0179(14) -0.0085(12) -0.0052(10) 0.0024(10)
 C24 0.0158(12) 0.0186(14) 0.0175(13) -0.0079(12) -0.0046(10) 0.0034(10)
 C25 0.0222(13) 0.0202(16) 0.0299(16) -0.0059(14) -0.0055(12) -0.0001(11)
 C26 0.0278(14) 0.0190(15) 0.0165(14) -0.0070(12) -0.0105(11) 0.0016(11)
 C27 0.0301(15) 0.0288(17) 0.0205(15) -0.0063(14) -0.0088(12) 0.0037(12)
 C28 0.0387(17) 0.036(2) 0.0220(16) -0.0054(16) -0.0071(13) -0.0061(14)
 C29 0.063(2) 0.0246(18) 0.0209(17) 0.0015(15) -0.0187(16) -0.0011(16)
 C30 0.053(2) 0.0297(19) 0.036(2) -0.0066(17) -0.0230(17) 0.0124(16)
 C31 0.0324(15) 0.0244(17) 0.0263(16) -0.0052(14) -0.0128(13) 0.0060(12)
 C32B 0.072(3) 0.083(4) 0.042(2) -0.023(3) -0.011(2) 0.029(3)
 C33A 0.117(7) 0.082(7) 0.081(6) -0.050(5) -0.055(5) 0.049(6)
 C33B 0.039(4) 0.037(5) 0.032(4) -0.022(4) -0.003(3) 0.004(3)
 C34A 0.073(7) 0.064(7) 0.084(8) -0.041(6) 0.000(5) 0.010(5)
 C34B 0.074(7) 0.141(14) 0.100(10) -0.099(11) 0.004(6) -0.025(7)
 C35A 0.095(4) 0.066(4) 0.139(6) -0.044(4) -0.055(4) 0.030(3)
 C36 0.093(4) 0.110(5) 0.167(7) -0.104(5) -0.061(4) 0.022(4)

_geom_special_details
;
 All esds (except the esd in the dihedral angle between two l.s. planes)
 are estimated using the full covariance matrix.  The cell esds are taken
 into account individually in the estimation of esds in distances, angles
 and torsion angles; correlations between esds in cell parameters are only
 used when they are defined by crystal symmetry.  An approximate (isotropic)
 treatment of cell esds is used for estimating esds involving l.s. planes.
;
loop_
  _geom_bond_atom_site_label_1
  _geom_bond_atom_site_label_2
  _geom_bond_distance
  _geom_bond_site_symmetry_2
  _geom_bond_publ_flag
 S1 C12 1.714(3) . ?
 S1 C13 1.727(3) . ?
 S2 C22 1.727(3) . ?
 S2 C23 1.735(3) . ?
 N1 C1 1.278(3) . ?
 N1 C6 1.469(3) . ?
 N2 C1 1.411(3) . ?
 N2 C2 1.425(3) . ?
 N2 C5 1.464(3) . ?
 N3 C1 1.384(3) . ?
 N3 C3 1.399(3) . ?
 N3 C4 1.444(3) . ?
 C2 C3 1.353(4) . ?
 C2 C10 1.464(3) . ?
 C3 C21 1.460(4) . ?
 C4 H4A 0.9800 . ?
 C4 H4B 0.9800 . ?
 C4 H4C 0.9800 . ?
 C5 H5A 0.9800 . ?
 C5 H5B 0.9800 . ?
 C5 H5C 0.9800 . ?
 C6 C7 1.535(4) . ?
 C6 C8 1.529(4) . ?
 C6 C9 1.528(4) . ?
 C7 H7A 0.9800 . ?
 C7 H7B 0.9800 . ?
 C7 H7C 0.9800 . ?
 C8 H8A 0.9800 . ?
 C8 H8B 0.9800 . ?
 C8 H8C 0.9800 . ?
 C9 H9A 0.9800 . ?
 C9 H9B 0.9800 . ?
 C9 H9C 0.9800 . ?
 C10 C11 1.423(4) . ?
 C10 C13 1.379(4) . ?
 C11 H11 0.9500 . ?
 C11 C12 1.381(4) . ?
 C12 C15 1.464(4) . ?
 C13 C14 1.489(4) . ?
 C14 H14A 0.9800 . ?
 C14 H14B 0.9800 . ?
 C14 H14C 0.9800 . ?
 C15 C16 1.384(5) . ?
 C15 C20 1.395(4) . ?
 C16 H16 0.9500 . ?
 C16 C17 1.383(5) . ?
 C17 H17 0.9500 . ?
 C17 C18 1.376(5) . ?
 C18 H18 0.9500 . ?
 C18 C19 1.364(6) . ?
 C19 H19 0.9500 . ?
 C19 C20 1.388(5) . ?
 C20 H20 0.9500 . ?
 C21 C22 1.369(4) . ?
 C21 C24 1.423(4) . ?
 C22 C25 1.492(4) . ?
 C23 C24 1.363(4) . ?
 C23 C26 1.462(4) . ?
 C24 H24 0.9500 . ?
 C25 H25A 0.9800 . ?
 C25 H25B 0.9800 . ?
 C25 H25C 0.9800 . ?
 C26 C27 1.394(4) . ?
 C26 C31 1.395(4) . ?
 C27 H27 0.9500 . ?
 C27 C28 1.382(4) . ?
 C28 H28 0.9500 . ?
 C28 C29 1.382(5) . ?
 C29 H29 0.9500 . ?
 C29 C30 1.374(5) . ?
 C30 H30 0.9500 . ?
 C30 C31 1.383(5) . ?
 C31 H31 0.9500 . ?
 C32B H32A 0.9800 . ?
 C32B H32B 0.9800 . ?
 C32B H32C 0.9800 . ?
 C32B H32D 0.9800 . ?
 C32B H32E 0.9800 . ?
 C32B H32F 0.9800 . ?
 C32B C33A 1.781(15) . ?
 C32B C33B 1.451(9) . ?
 C33A H33A 0.9900 . ?
 C33A H33B 0.9900 . ?
 C33A C34B 1.43(2) . ?
 C33B H33C 0.9900 . ?
 C33B H33D 0.9900 . ?
 C33B C34A 1.525(17) . ?
 C34A H34A 0.9900 . ?
 C34A H34B 0.9900 . ?
 C34A C35A 1.650(15) . ?
 C34B H34C 0.9900 . ?
 C34B H34D 0.9900 . ?
 C34B C35A 1.578(15) . ?
 C35A H35C 0.9900 . ?
 C35A H35D 0.9900 . ?
 C35A H35A 0.9900 . ?
 C35A H35B 0.9900 . ?
 C35A C36 1.404(8) . ?
 C36 H36A 0.9800 . ?
 C36 H36B 0.9800 . ?
 C36 H36C 0.9800 . ?

loop_
  _geom_angle_atom_site_label_1
  _geom_angle_atom_site_label_2
  _geom_angle_atom_site_label_3
  _geom_angle
  _geom_angle_site_symmetry_1
  _geom_angle_site_symmetry_3
  _geom_angle_publ_flag
 C12 S1 C13 93.85(13) . . ?
 C22 S2 C23 92.95(13) . . ?
 C1 N1 C6 127.5(2) . . ?
 C1 N2 C2 108.6(2) . . ?
 C1 N2 C5 119.0(2) . . ?
 C2 N2 C5 118.1(2) . . ?
 C1 N3 C3 110.7(2) . . ?
 C1 N3 C4 122.6(2) . . ?
 C3 N3 C4 126.4(2) . . ?
 N1 C1 N2 134.0(2) . . ?
 N1 C1 N3 121.0(2) . . ?
 N3 C1 N2 105.0(2) . . ?
 N2 C2 C10 119.3(2) . . ?
 C3 C2 N2 107.9(2) . . ?
 C3 C2 C10 132.8(2) . . ?
 N3 C3 C21 120.8(2) . . ?
 C2 C3 N3 107.8(2) . . ?
 C2 C3 C21 131.4(2) . . ?
 N3 C4 H4A 109.5 . . ?
 N3 C4 H4B 109.5 . . ?
 N3 C4 H4C 109.5 . . ?
 H4A C4 H4B 109.5 . . ?
 H4A C4 H4C 109.5 . . ?
 H4B C4 H4C 109.5 . . ?
 N2 C5 H5A 109.5 . . ?
 N2 C5 H5B 109.5 . . ?
 N2 C5 H5C 109.5 . . ?
 H5A C5 H5B 109.5 . . ?
 H5A C5 H5C 109.5 . . ?
 H5B C5 H5C 109.5 . . ?
 N1 C6 C7 104.2(2) . . ?
 N1 C6 C8 113.7(2) . . ?
 N1 C6 C9 111.8(2) . . ?
 C8 C6 C7 107.9(2) . . ?
 C9 C6 C7 107.5(2) . . ?
 C9 C6 C8 111.3(2) . . ?
 C6 C7 H7A 109.5 . . ?
 C6 C7 H7B 109.5 . . ?
 C6 C7 H7C 109.5 . . ?
 H7A C7 H7B 109.5 . . ?
 H7A C7 H7C 109.5 . . ?
 H7B C7 H7C 109.5 . . ?
 C6 C8 H8A 109.5 . . ?
 C6 C8 H8B 109.5 . . ?
 C6 C8 H8C 109.5 . . ?
 H8A C8 H8B 109.5 . . ?
 H8A C8 H8C 109.5 . . ?
 H8B C8 H8C 109.5 . . ?
 C6 C9 H9A 109.5 . . ?
 C6 C9 H9B 109.5 . . ?
 C6 C9 H9C 109.5 . . ?
 H9A C9 H9B 109.5 . . ?
 H9A C9 H9C 109.5 . . ?
 H9B C9 H9C 109.5 . . ?
 C11 C10 C2 120.8(2) . . ?
 C13 C10 C2 126.9(2) . . ?
 C13 C10 C11 112.3(2) . . ?
 C10 C11 H11 122.9 . . ?
 C12 C11 C10 114.3(2) . . ?
 C12 C11 H11 122.9 . . ?
 C11 C12 S1 109.4(2) . . ?
 C11 C12 C15 127.1(3) . . ?
 C15 C12 S1 123.5(2) . . ?
 C10 C13 S1 110.2(2) . . ?
 C10 C13 C14 130.9(2) . . ?
 C14 C13 S1 118.92(18) . . ?
 C13 C14 H14A 109.5 . . ?
 C13 C14 H14B 109.5 . . ?
 C13 C14 H14C 109.5 . . ?
 H14A C14 H14B 109.5 . . ?
 H14A C14 H14C 109.5 . . ?
 H14B C14 H14C 109.5 . . ?
 C16 C15 C12 121.1(3) . . ?
 C16 C15 C20 118.0(3) . . ?
 C20 C15 C12 120.9(3) . . ?
 C15 C16 H16 119.6 . . ?
 C15 C16 C17 120.9(3) . . ?
 C17 C16 H16 119.6 . . ?
 C16 C17 H17 119.8 . . ?
 C18 C17 C16 120.5(4) . . ?
 C18 C17 H17 119.8 . . ?
 C17 C18 H18 120.2 . . ?
 C19 C18 C17 119.6(3) . . ?
 C19 C18 H18 120.2 . . ?
 C18 C19 H19 119.7 . . ?
 C18 C19 C20 120.5(3) . . ?
 C20 C19 H19 119.7 . . ?
 C15 C20 H20 119.7 . . ?
 C19 C20 C15 120.6(4) . . ?
 C19 C20 H20 119.7 . . ?
 C22 C21 C3 124.4(2) . . ?
 C22 C21 C24 112.8(2) . . ?
 C24 C21 C3 122.8(2) . . ?
 C21 C22 S2 110.4(2) . . ?
 C21 C22 C25 129.2(3) . . ?
 C25 C22 S2 120.4(2) . . ?
 C24 C23 S2 109.7(2) . . ?
 C24 C23 C26 128.3(2) . . ?
 C26 C23 S2 121.99(19) . . ?
 C21 C24 H24 123.0 . . ?
 C23 C24 C21 114.1(2) . . ?
 C23 C24 H24 123.0 . . ?
 C22 C25 H25A 109.5 . . ?
 C22 C25 H25B 109.5 . . ?
 C22 C25 H25C 109.5 . . ?
 H25A C25 H25B 109.5 . . ?
 H25A C25 H25C 109.5 . . ?
 H25B C25 H25C 109.5 . . ?
 C27 C26 C23 120.2(2) . . ?
 C27 C26 C31 118.3(3) . . ?
 C31 C26 C23 121.5(3) . . ?
 C26 C27 H27 119.6 . . ?
 C28 C27 C26 120.7(3) . . ?
 C28 C27 H27 119.6 . . ?
 C27 C28 H28 119.8 . . ?
 C29 C28 C27 120.4(3) . . ?
 C29 C28 H28 119.8 . . ?
 C28 C29 H29 120.3 . . ?
 C30 C29 C28 119.4(3) . . ?
 C30 C29 H29 120.3 . . ?
 C29 C30 H30 119.6 . . ?
 C29 C30 C31 120.8(3) . . ?
 C31 C30 H30 119.6 . . ?
 C26 C31 H31 119.8 . . ?
 C30 C31 C26 120.4(3) . . ?
 C30 C31 H31 119.8 . . ?
 H32A C32B H32B 109.5 . . ?
 H32A C32B H32C 109.5 . . ?
 H32B C32B H32C 109.5 . . ?
 H32D C32B H32E 109.5 . . ?
 H32D C32B H32F 109.5 . . ?
 H32E C32B H32F 109.5 . . ?
 C33A C32B H32D 109.5 . . ?
 C33A C32B H32E 109.5 . . ?
 C33A C32B H32F 109.5 . . ?
 C33B C32B H32A 109.5 . . ?
 C33B C32B H32B 109.5 . . ?
 C33B C32B H32C 109.5 . . ?
 C32B C33A H33A 110.7 . . ?
 C32B C33A H33B 110.7 . . ?
 H33A C33A H33B 108.8 . . ?
 C34B C33A C32B 105.1(10) . . ?
 C34B C33A H33A 110.7 . . ?
 C34B C33A H33B 110.7 . . ?
 C32B C33B H33C 108.8 . . ?
 C32B C33B H33D 108.8 . . ?
 C32B C33B C34A 113.7(8) . . ?
 H33C C33B H33D 107.7 . . ?
 C34A C33B H33C 108.8 . . ?
 C34A C33B H33D 108.8 . . ?
 C33B C34A H34A 107.3 . . ?
 C33B C34A H34B 107.3 . . ?
 C33B C34A C35A 120.0(11) . . ?
 H34A C34A H34B 106.9 . . ?
 C35A C34A H34A 107.3 . . ?
 C35A C34A H34B 107.3 . . ?
 C33A C34B H34C 109.5 . . ?
 C33A C34B H34D 109.5 . . ?
 C33A C34B C35A 110.6(11) . . ?
 H34C C34B H34D 108.1 . . ?
 C35A C34B H34C 109.5 . . ?
 C35A C34B H34D 109.5 . . ?
 C34A C35A H35A 110.0 . . ?
 C34A C35A H35B 110.0 . . ?
 C34B C35A H35C 109.7 . . ?
 C34B C35A H35D 109.7 . . ?
 H35C C35A H35D 108.2 . . ?
 H35A C35A H35B 108.4 . . ?
 C36 C35A C34A 108.5(7) . . ?
 C36 C35A C34B 109.8(7) . . ?
 C36 C35A H35C 109.7 . . ?
 C36 C35A H35D 109.7 . . ?
 C36 C35A H35A 110.0 . . ?
 C36 C35A H35B 110.0 . . ?
 C35A C36 H36A 109.5 . . ?
 C35A C36 H36B 109.5 . . ?
 C35A C36 H36C 109.5 . . ?
 H36A C36 H36B 109.5 . . ?
 H36A C36 H36C 109.5 . . ?
 H36B C36 H36C 109.5 . . ?

_shelx_res_file
;
TITL P-1_a.res in P-1
REM Old TITL P-1 in P-1
REM SHELXT solution in P-1
REM R1 0.150, Rweak 0.017, Alpha 0.076, Orientation as input
REM Formula found by SHELXT: C35B N3 S2
CELL 0.71073 9.6183 13.773 14.5419 63.994 71.07 88.295
ZERR 2 0.0005 0.0007 0.0007 0.003 0.003 0.003
LATT 1
SFAC C H N S
UNIT 72 90 6 4
ISOR 0.01 0.02 C34A C33A

L.S. 10
PLAN  20
SIZE 0.029 0.172 0.428
TEMP -173.15
BOND $H
LIST 6
fmap 2
acta
OMIT -6 3 0
REM <olex2.extras>
REM <HklSrc "%.\\P-1_a.hkl">
REM </olex2.extras>

WGHT    0.054800    2.797900
FVAR       0.57363   0.47462
S1    4    0.127401    0.387810    0.802711    11.00000    0.01952    0.02580 =
         0.02176   -0.01324   -0.00367    0.00671
S2    4    0.128738    0.498513    0.353429    11.00000    0.01718    0.01924 =
         0.02391   -0.00555   -0.00843    0.00425
N1    3    0.661073    0.133822    0.506394    11.00000    0.02020    0.02009 =
         0.01665   -0.00665   -0.00337    0.00753
N2    3    0.483693    0.202258    0.623664    11.00000    0.01837    0.01600 =
         0.01388   -0.00617   -0.00435    0.00580
N3    3    0.512499    0.266662    0.448632    11.00000    0.02007    0.01578 =
         0.01291   -0.00543   -0.00435    0.00699
C1    1    0.563123    0.192773    0.528222    11.00000    0.01644    0.01477 =
         0.01376   -0.00474   -0.00245    0.00131
C2    1    0.383394    0.279961    0.599208    11.00000    0.01630    0.01242 =
         0.01581   -0.00524   -0.00312    0.00365
C3    1    0.400881    0.317539    0.492655    11.00000    0.01525    0.01128 =
         0.01674   -0.00469   -0.00266    0.00275
C4    1    0.561407    0.278513    0.338852    11.00000    0.02949    0.02459 =
         0.01378   -0.00861   -0.00507    0.00910
AFIX 137
H4A   2    0.477283    0.289685    0.312910    11.00000   -1.50000
H4B   2    0.601544    0.212482    0.338212    11.00000   -1.50000
H4C   2    0.638584    0.341414    0.290931    11.00000   -1.50000
AFIX   0
C5    1    0.562808    0.203868    0.693788    11.00000    0.02596    0.02212 =
         0.02026   -0.01095   -0.01007    0.00813
AFIX 137
H5A   2    0.532105    0.261059    0.716061    11.00000   -1.50000
H5B   2    0.669827    0.218589    0.653598    11.00000   -1.50000
H5C   2    0.539446    0.133034    0.758641    11.00000   -1.50000
AFIX   0
C6    1    0.690722    0.029898    0.583185    11.00000    0.02200    0.01838 =
         0.02035   -0.00826   -0.00741    0.00864
C7    1    0.734619   -0.035895    0.518372    11.00000    0.02922    0.02388 =
         0.02524   -0.01214   -0.00732    0.01313
AFIX 137
H7A   2    0.651856   -0.047148    0.497215    11.00000   -1.50000
H7B   2    0.758604   -0.106688    0.563736    11.00000   -1.50000
H7C   2    0.821424    0.004142    0.452781    11.00000   -1.50000
AFIX   0
C8    1    0.555095   -0.035053    0.684482    11.00000    0.03331    0.01884 =
         0.02166   -0.00639   -0.00415    0.00740
AFIX 137
H8A   2    0.528677    0.003010    0.729814    11.00000   -1.50000
H8B   2    0.578071   -0.107684    0.726368    11.00000   -1.50000
H8C   2    0.471628   -0.042104    0.662175    11.00000   -1.50000
AFIX   0
C9    1    0.822801    0.045213    0.614222    11.00000    0.03454    0.02705 =
         0.04438   -0.01468   -0.02277    0.01201
AFIX 137
H9A   2    0.907873    0.086976    0.547873    11.00000   -1.50000
H9B   2    0.848403   -0.026233    0.656525    11.00000   -1.50000
H9C   2    0.796859    0.084722    0.658178    11.00000   -1.50000
AFIX   0
C10   1    0.283633    0.301872    0.686231    11.00000    0.01471    0.01863 =
         0.01583   -0.00680   -0.00348    0.00400
C11   1    0.221879    0.217005    0.794745    11.00000    0.01956    0.01936 =
         0.01764   -0.00748   -0.00344    0.00475
AFIX  43
H11   2    0.239655    0.143509    0.814670    11.00000   -1.20000
AFIX   0
C12   1    0.133869    0.250618    0.868646    11.00000    0.01417    0.03009 =
         0.01375   -0.00254   -0.00408    0.00030
C13   1    0.241335    0.401256    0.677234    11.00000    0.01379    0.02055 =
         0.01731   -0.00973   -0.00444    0.00431
C14   1    0.278493    0.510824    0.581108    11.00000    0.01971    0.02073 =
         0.02459   -0.01089   -0.00570    0.00440
AFIX 137
H14A  2    0.210726    0.518306    0.541239    11.00000   -1.50000
H14B  2    0.380741    0.519043    0.532978    11.00000   -1.50000
H14C  2    0.268467    0.567235    0.605840    11.00000   -1.50000
AFIX   0
C15   1    0.053011    0.182422    0.984911    11.00000    0.02177    0.03154 =
         0.01836   -0.01083   -0.00180   -0.00234
C16   1    0.092393    0.081547    1.040983    11.00000    0.03833    0.03760 =
         0.02196   -0.00921   -0.00161    0.00168
AFIX  43
H16   2    0.175608    0.057177    1.004246    11.00000   -1.20000
AFIX   0
C17   1    0.012181    0.015704    1.149845    11.00000    0.05467    0.03781 =
         0.02550   -0.00601   -0.00843   -0.00478
AFIX  43
H17   2    0.040810   -0.053302    1.187128    11.00000   -1.20000
AFIX   0
C18   1   -0.108794    0.049474    1.204503    11.00000    0.05078    0.05568 =
         0.01762   -0.01497    0.00569   -0.01826
AFIX  43
H18   2   -0.164763    0.003443    1.278865    11.00000   -1.20000
AFIX   0
C19   1   -0.147809    0.149515    1.151172    11.00000    0.04127    0.05995 =
         0.03010   -0.02456    0.00883   -0.00712
AFIX  43
H19   2   -0.230146    0.173605    1.189070    11.00000   -1.20000
AFIX   0
C20   1   -0.068150    0.216353    1.041999    11.00000    0.03400    0.04519 =
         0.02659   -0.01871    0.00038    0.00266
AFIX  43
H20   2   -0.096397    0.285850    1.005815    11.00000   -1.20000
AFIX   0
C21   1    0.325543    0.395595    0.425266    11.00000    0.01959    0.01476 =
         0.01643   -0.00740   -0.00542    0.00481
C22   1    0.175196    0.387060    0.449166    11.00000    0.02078    0.01612 =
         0.02125   -0.00740   -0.00746    0.00437
C23   1    0.312266    0.556387    0.279152    11.00000    0.01806    0.01967 =
         0.01794   -0.00850   -0.00522    0.00239
C24   1    0.402395    0.491393    0.328305    11.00000    0.01583    0.01863 =
         0.01746   -0.00789   -0.00455    0.00337
AFIX  43
H24   2    0.507274    0.508536    0.300302    11.00000   -1.20000
AFIX   0
C25   1    0.057563    0.298749    0.541408    11.00000    0.02221    0.02020 =
         0.02986   -0.00588   -0.00545   -0.00014
AFIX 137
H25A  2    0.016249    0.318942    0.600712    11.00000   -1.50000
H25B  2    0.100490    0.230713    0.567845    11.00000   -1.50000
H25C  2   -0.021329    0.288574    0.516264    11.00000   -1.50000
AFIX   0
C26   1    0.353903    0.660942    0.180725    11.00000    0.02780    0.01897 =
         0.01650   -0.00699   -0.01049    0.00156
C27   1    0.499363    0.691118    0.107554    11.00000    0.03009    0.02882 =
         0.02055   -0.00627   -0.00880    0.00368
AFIX  43
H27   2    0.570276    0.641931    0.120166    11.00000   -1.20000
AFIX   0
C28   1    0.541522    0.791844    0.016845    11.00000    0.03869    0.03609 =
         0.02203   -0.00544   -0.00710   -0.00614
AFIX  43
H28   2    0.641022    0.811296   -0.032359    11.00000   -1.20000
AFIX   0
C29   1    0.439847    0.864418   -0.002712    11.00000    0.06326    0.02465 =
         0.02090    0.00149   -0.01868   -0.00107
AFIX  43
H29   2    0.469353    0.934068   -0.064455    11.00000   -1.20000
AFIX   0
C30   1    0.295627    0.834860    0.068026    11.00000    0.05315    0.02970 =
         0.03618   -0.00663   -0.02303    0.01238
AFIX  43
H30   2    0.225018    0.884032    0.054101    11.00000   -1.20000
AFIX   0
C31   1    0.251956    0.734420    0.159249    11.00000    0.03242    0.02445 =
         0.02631   -0.00523   -0.01284    0.00599
AFIX  43
H31   2    0.151948    0.715375    0.207550    11.00000   -1.20000
AFIX   0

C32B  1    0.677084    0.433548    0.043483    11.00000    0.07204    0.08334 =
         0.04229   -0.02282   -0.01080    0.02873
PART 1
AFIX 137
H32A  2    0.653727    0.360632    0.052023    21.00000   -1.50000
H32B  2    0.584920    0.461350    0.068902    21.00000   -1.50000
H32C  2    0.738915    0.429659    0.086606    21.00000   -1.50000
AFIX 137
PART 0
PART 2
H32D  2    0.653719    0.397376    0.004366   -21.00000   -1.50000
H32E  2    0.587543    0.458547    0.077512   -21.00000   -1.50000
H32F  2    0.713435    0.382081    0.099968   -21.00000   -1.50000
AFIX   0
C33A  1    0.816212    0.547387   -0.049923   -21.00000    0.11747    0.08171 =
         0.08090   -0.04972   -0.05540    0.04937
AFIX  23
H33A  2    0.832942    0.590159   -0.013826   -21.00000   -1.20000
H33B  2    0.910955    0.523134   -0.079446   -21.00000   -1.20000
AFIX   0
PART 0
PART 1
C33B  1    0.756557    0.506081   -0.070613    21.00000    0.03853    0.03738 =
         0.03205   -0.02207   -0.00347    0.00361
AFIX  23
H33C  2    0.699001    0.501990   -0.114522    21.00000   -1.20000
H33D  2    0.852991    0.480528   -0.093890    21.00000   -1.20000
AFIX   0
C34A  1    0.784624    0.624648   -0.094680    21.00000    0.07287    0.06386 =
         0.08429   -0.04067   -0.00037    0.00971
AFIX  23
H34A  2    0.843110    0.626773   -0.050579    21.00000   -1.20000
H34B  2    0.687330    0.647077   -0.067077    21.00000   -1.20000
AFIX   0
PART 0
PART 2
C34B  1    0.759734    0.610816   -0.134805   -21.00000    0.07420    0.14113 =
         0.10030   -0.09869    0.00393   -0.02527
AFIX  23
H34C  2    0.661615    0.629723   -0.103007   -21.00000   -1.20000
H34D  2    0.746658    0.567521   -0.171374   -21.00000   -1.20000
AFIX   0
PART 0
C35A  1    0.869352    0.718573   -0.221152    11.00000    0.09517    0.06637 =
         0.13908   -0.04409   -0.05511    0.02960
PART 2
AFIX  23
H35C  2    0.833601    0.758386   -0.282790   -21.00000   -1.20000
H35D  2    0.872738    0.766367   -0.186973   -21.00000   -1.20000
AFIX  23
PART 0
PART 1
H35A  2    0.812560    0.720820   -0.267783    21.00000   -1.20000
H35B  2    0.876389    0.791118   -0.223224    21.00000   -1.20000
AFIX   0
PART 0
C36   1    1.011888    0.692548   -0.259758    11.00000    0.09338    0.10967 =
         0.16701   -0.10442   -0.06126    0.02197
AFIX 137
H36A  2    1.052096    0.661727   -0.200397    11.00000   -1.50000
H36B  2    1.076688    0.758650   -0.319432    11.00000   -1.50000
H36C  2    1.006375    0.639101   -0.286393    11.00000   -1.50000
AFIX   0
HKLF 4

REM  P-1_a.res in P-1
REM R1 =  0.0637 for    5220 Fo > 4sig(Fo)  and  0.0812 for all    6593 data
REM    398 parameters refined using     12 restraints

END

WGHT      0.0551      2.7886

REM Highest difference peak  0.882,  deepest hole -0.562,  1-sigma level  0.068
Q1    1   0.9480  0.6410 -0.1822  11.00000  0.05    0.88
Q2    1   0.1271  0.3090  0.8727  11.00000  0.05    0.86
Q3    1   0.9055  0.5848 -0.0970  11.00000  0.05    0.63
Q4    1   0.1544  0.4373  0.4024  11.00000  0.05    0.49
Q5    1   0.9516  0.7546 -0.2906  11.00000  0.05    0.48
Q6    1   0.2263  0.5273  0.3102  11.00000  0.05    0.45
Q7    1   0.1920  0.2491  0.8519  11.00000  0.05    0.36
Q8    1   0.0811  0.5137  0.7783  11.00000  0.05    0.35
Q9    1   1.1305  0.6081 -0.3019  11.00000  0.05    0.34
Q10   1   0.6138  0.2690  0.6575  11.00000  0.05    0.33
Q11   1   0.6026  0.5391 -0.0521  11.00000  0.05    0.33
Q12   1   0.7906  0.4726 -0.0180  11.00000  0.05    0.32
Q13   1   0.2388  0.3814  0.4278  11.00000  0.05    0.31
Q14   1   0.4242  0.3376  0.5334  11.00000  0.05    0.31
Q15   1   0.1024  0.2359  0.8705  11.00000  0.05    0.30
Q16   1   0.4297  0.6786  0.1496  11.00000  0.05    0.30
Q17   1   0.3360  0.6079  0.2241  11.00000  0.05    0.30
Q18   1   0.1659  0.3973  0.7279  11.00000  0.05    0.30
Q19   1   0.1911  0.4147  0.7316  11.00000  0.05    0.30
Q20   1   0.2393  0.0997  0.8661  11.00000  0.05    0.30
;
_shelx_res_checksum                34866
_shelx_hkl_file
;
  -1   0   0  117.19    4.90
  -1   0   0  116.29    5.10
   1   0   0  110.29    4.90
   1   0   0  120.99    5.20
  -2   0   0    2.10    1.00
  -2   0   0    1.50    0.60
   2   0   0    2.20    1.00
   2   0   0    1.80    0.70
  -3   0   0  701.23   28.20
  -3   0   0  672.43   27.50
   3   0   0  683.53   28.60
   3   0   0  625.14   27.80
  -4   0   0  135.59    6.80
   4   0   0  122.79    6.30
   4   0   0  127.09    7.20
  -5   0   0  562.74   24.70
   5   0   0  564.84   24.10
  -6   0   0   -0.80    1.70
   6   0   0    1.00    1.30
  -7   0   0  209.48   11.30
   7   0   0  207.78   10.50
  -8   0   0  102.99    7.90
   8   0   0  118.19    7.10
  -9   0   0   31.00    5.10
   9   0   0   41.00    4.40
 -10   0   0   25.50    5.40
  10   0   0   23.40    3.90
 -11   0   0  150.28   11.40
  11   0   0  153.88   10.30
  11  -1   0  333.27   17.00
 -11   1   0  316.27   18.30
  10  -1   0    0.50    2.70
 -10   1   0    3.60    3.30
   9  -1   0   13.20    3.00
  -9   1   0   10.20    3.90
   8  -1   0  136.79    7.80
  -8   1   0  126.99    8.70
   7  -1   0  294.47   13.50
  -7   1   0  274.37   14.20
   6  -1   0    4.90    1.60
  -6   1   0   -1.70    1.70
   5  -1   0    2.60    1.20
  -5   1   0    1.40    1.60
   4  -1   0  275.77   12.50
   4  -1   0  278.17   15.10
  -4   1   0  301.67   13.10
   3  -1   0   17.10    1.70
   3  -1   0   23.20    3.90
  -3   1   0   24.40    2.30
   2  -1   0 4342.67  176.48
   2  -1   0 4182.68  174.78
  -2   1   0 4460.95  174.98
   1  -1   0   69.59    3.20
   1  -1   0   71.39    4.50
  -1   1   0   77.99    3.30
   0  -1   0  799.02   33.30
   0  -1   0  812.62   32.70
  -1  -1   0  508.15   21.70
  -1  -1   0  527.65   21.00
  -1  -1   0  525.45   21.10
   1   1   0  490.75   21.20
  -2  -1   0   82.19    4.20
  -2  -1   0   79.99    3.70
   2   1   0   74.89    3.80
   2   1   0   78.59    3.60
   2   1   0   79.29    4.20
  -3  -1   0    1.80    0.90
  -3  -1   0    1.10    1.30
   3   1   0    2.00    0.90
   3   1   0    1.90    1.40
   3   1   0    2.70    0.80
  -4  -1   0  434.26   18.40
  -4  -1   0  390.66   17.50
   4   1   0  426.16   18.70
   4   1   0  409.46   17.80
  -5  -1   0   95.19    5.90
  -5  -1   0   95.39    4.90
   5   1   0   92.99    6.20
   5   1   0   87.79    5.30
  -6  -1   0   11.40    1.90
  -6  -1   0   13.10    2.90
   6   1   0   15.30    2.40
   6   1   0    9.00    2.90
  -7  -1   0    4.60    2.70
  -7  -1   0    4.10    1.60
   7   1   0    2.10    1.80
  -8  -1   0  285.67   15.50
   8   1   0  315.67   14.80
  -9  -1   0   52.59    6.30
   9   1   0   44.50    4.80
 -10  -1   0    8.20    3.80
  10   1   0    1.20    2.70
 -11  -1   0   16.30    6.10
  11   1   0    0.40    3.40
  11  -2   0   -0.60    3.10
 -11   2   0    8.20    4.80
  10  -2   0   11.40    3.30
 -10   2   0   11.40    4.00
   9  -2   0   25.40    3.80
  -9   2   0   30.90    5.00
   8  -2   0    4.30    2.10
  -8   2   0    1.80    2.60
   7  -2   0  295.27   13.40
  -7   2   0  272.07   14.20
   6  -2   0  175.08    8.60
  -6   2   0  170.28    9.30
   5  -2   0   74.49    4.40
   5  -2   0   79.79    7.70
  -5   2   0   72.09    4.90
   4  -2   0   53.89    6.00
   4  -2   0   53.79    3.30
  -4   2   0   59.99    3.90
   3  -2   0   15.70    1.50
   3  -2   0   18.90    4.00
  -3   2   0   18.90    2.10
   2  -2   0 3644.04  158.78
   2  -2   0 4015.50  161.48
  -2   2   0 4143.49  159.08
   1  -2   0  227.88   12.00
  -1   2   0  262.67   10.20
   0  -2   0  202.38    9.90
   0  -2   0  196.48    8.80
   0   2   0  218.28    9.30
  -1  -2   0 5622.84  204.68
  -1  -2   0 5301.17  205.78
  -1  -2   0 4567.74  204.48
   1   2   0 4771.72  205.08
  -2  -2   0  578.24   26.60
  -2  -2   0  687.03   27.00
  -2  -2   0  636.04   28.60
   2   2   0  645.14   27.30
   2   2   0  689.23   26.50
  -3  -2   0  207.68    9.00
  -3  -2   0  202.08    9.60
   3   2   0  194.88    9.20
   3   2   0  206.88    8.80
   3   2   0  209.88    9.80
  -4  -2   0  620.04   26.30
  -4  -2   0  606.94   25.50
   4   2   0  628.24   25.30
   4   2   0  597.44   26.50
   4   2   0  599.84   25.80
  -5  -2   0  194.98   10.40
  -5  -2   0  212.48    9.50
   5   2   0  225.68   10.90
   5   2   0  204.18    9.90
   5   2   0  196.98    9.20
  -6  -2   0   31.20    4.00
  -6  -2   0   28.30    2.80
   6   2   0   24.30    2.90
   6   2   0   35.20    4.40
  -7  -2   0   72.59    4.60
  -7  -2   0   68.99    6.10
   7   2   0   66.29    5.20
   7   2   0   68.09    6.40
  -8  -2   0   73.29    6.90
  -8  -2   0   79.19    5.40
   8   2   0   71.49    6.00
  -9  -2   0   74.09    7.30
   9   2   0   60.29    6.00
 -10  -2   0   86.09    9.00
  10   2   0   89.99    7.60
  11  -3   0    1.90    2.90
 -11   3   0    7.50    4.30
  10  -3   0   41.40    5.00
 -10   3   0   52.39    6.80
   9  -3   0    1.20    2.10
  -9   3   0    1.00    3.10
   8  -3   0    6.50    2.10
  -8   3   0   -2.20    2.40
   7  -3   0  105.89    6.10
   7  -3   0   91.69   10.40
  -7   3   0   96.09    6.80
   6  -3   0  117.59   10.70
   5  -3   0  266.17   16.70
   5  -3   0  292.57   12.90
  -5   3   0  308.07   13.60
   4  -3   0   25.80    2.30
   4  -3   0   33.50    5.90
  -4   3   0   27.50    2.70
   3  -3   0  123.19    6.10
   3  -3   0  145.89    9.70
  -3   3   0  139.49    6.50
   2  -3   0  286.87   12.10
   2  -3   0  322.37   15.80
   2  -3   0  283.07   12.20
  -2   3   0  289.97   12.50
   1  -3   0  204.28   12.40
  -1   3   0  281.57   12.10
   0  -3   0   45.40    4.30
  -1  -3   0   90.39    6.80
  -1  -3   0  104.89    4.70
  -1  -3   0   99.99    4.70
   1   3   0   79.99    6.40
  -2  -3   0   66.79    3.60
  -2  -3   0   63.89    3.90
  -2  -3   0   44.30    7.40
   2   3   0   74.49    5.90
  -3  -3   0   67.69    8.50
  -3  -3   0   96.49    4.40
  -3  -3   0   74.09    4.70
   3   3   0   90.79    4.10
   3   3   0   68.39    5.50
  -4  -3   0  173.08    8.60
  -4  -3   0  193.18   13.20
  -4  -3   0  186.58    9.30
   4   3   0  188.98    8.80
   4   3   0  183.58    8.30
   4   3   0  189.88    9.60
  -5  -3   0    8.70    1.80
  -5  -3   0   12.90    7.50
  -5  -3   0    5.40    2.40
   5   3   0    6.70    1.80
   5   3   0    8.30    1.60
   5   3   0    9.50    2.70
  -6  -3   0   78.79    5.10
  -6  -3   0   83.19    6.40
   6   3   0   78.99    5.50
   6   3   0   93.69    6.70
   6   3   0   86.79    4.80
  -7  -3   0    6.10    3.10
  -7  -3   0    9.30    2.30
   7   3   0    7.30    3.10
   7   3   0    3.70    2.10
  -8  -3   0   14.00    2.80
  -8  -3   0   18.20    4.20
   8   3   0   16.60    4.20
   8   3   0    8.60    2.60
  -9  -3   0   54.69    6.90
  -9  -3   0   48.30    7.00
   9   3   0   44.80    5.10
 -10  -3   0    6.90    4.50
  10   3   0   -2.80    2.90
  11  -4   0    4.90    3.20
 -11   4   0   14.40    4.70
  10  -4   0    1.30    2.60
 -10   4   0    3.30    3.60
   9  -4   0  155.78    8.90
  -9   4   0  149.99   10.00
   8  -4   0  183.98    9.70
   8  -4   0  189.68   16.00
  -8   4   0  172.28   10.50
   7  -4   0   15.80    2.60
   7  -4   0   21.30    6.90
  -7   4   0   16.00    3.10
   6  -4   0  108.79   10.50
   6  -4   0  114.29    6.00
  -6   4   0  103.79    6.60
   5  -4   0    1.80    3.20
   5  -4   0    1.50    1.10
  -5   4   0    0.30    1.50
   4  -4   0  397.36   16.70
   4  -4   0  362.46   21.50
  -4   4   0  416.06   17.30
   3  -4   0   58.99    3.10
   3  -4   0   58.99    6.80
  -3   4   0   59.49    3.50
   2  -4   0   18.40    4.50
   2  -4   0   18.60    1.30
  -2   4   0   18.40    1.50
   1  -4   0   14.40    3.80
   1  -4   0   13.10    1.80
  -1   4   0   13.10    2.80
   0  -4   0 1177.28   53.39
   0  -4   0 1350.36   55.59
   0   4   0 1385.76   54.59
  -1  -4   0  101.09    5.10
  -1  -4   0   97.69    7.30
  -1  -4   0  100.39    5.00
   1   4   0  101.09    7.00
  -2  -4   0 1202.68   51.09
  -2  -4   0 1268.27   51.19
  -2  -4   0 1327.07   53.69
   2   4   0 1186.38   52.49
  -3  -4   0  224.78   10.20
  -3  -4   0  229.28   10.40
  -3  -4   0  195.08   13.90
   3   4   0  222.38    9.80
   3   4   0  233.38   11.50
  -4  -4   0    0.70    6.50
  -4  -4   0    3.40    2.00
  -4  -4   0    6.70    1.50
   4   4   0    6.40    1.30
   4   4   0    3.30    2.80
   4   4   0    5.90    1.40
  -5  -4   0   53.19    3.90
  -5  -4   0   52.69    5.00
  -5  -4   0   58.79   10.50
   5   4   0   58.89    3.60
   5   4   0   61.09    5.50
   5   4   0   56.69    4.10
  -6  -4   0    5.00    2.80
  -6  -4   0    4.90    1.80
  -6  -4   0    3.20    9.90
   6   4   0    4.50    2.70
   6   4   0    4.30    1.90
   6   4   0    4.60    1.50
  -7  -4   0   48.30    5.70
  -7  -4   0   58.79    4.60
  -7  -4   0   65.29   13.30
   7   4   0   57.59    4.20
   7   4   0   41.00    4.50
   7   4   0   48.40    5.90
  -8  -4   0    8.60    3.80
  -8  -4   0    6.30   12.40
  -8  -4   0    9.20    2.60
   8   4   0    9.40    2.80
   8   4   0   14.80    6.00
  -9  -4   0   18.30    5.00
  -9  -4   0    3.80    3.10
   9   4   0    7.50    3.40
 -10  -4   0   33.70    6.30
  10   4   0   21.60    4.50
  11  -5   0    3.30    3.20
 -11   5   0   13.00    4.60
  10  -5   0   16.30    3.50
 -10   5   0   27.50    5.30
   9  -5   0  170.98    9.30
  -9   5   0  158.28   10.40
   8  -5   0  135.49   14.00
   8  -5   0  123.69    7.30
  -8   5   0  117.79    8.20
   7  -5   0   20.80    2.70
   7  -5   0   23.40    7.30
  -7   5   0   21.30    3.60
   6  -5   0   48.70    8.30
   6  -5   0   51.09    3.70
  -6   5   0   50.89    4.30
   5  -5   0   40.20    7.90
  -5   5   0   30.40    3.20
   4  -5   0   52.49    3.10
   4  -5   0   53.29    7.30
  -4   5   0   55.39    3.60
   3  -5   0    1.00    0.70
   3  -5   0    2.30    0.70
   3  -5   0    1.20    3.30
  -3   5   0    2.00    1.00
   2  -5   0  138.69   10.60
  -2   5   0  164.98    9.70
   1  -5   0    5.10    1.70
   1  -5   0    5.40    3.20
  -1   5   0    5.70    2.30
   0  -5   0    2.60    1.50
   0  -5   0    4.00    3.00
   0   5   0    1.80    2.10
  -1  -5   0    1.40    1.20
  -1  -5   0    1.50    2.90
  -1  -5   0    4.10    1.40
   1   5   0    0.90    2.90
  -2  -5   0    2.90    1.80
  -2  -5   0    1.20    3.50
  -2  -5   0    4.90    1.50
   2   5   0    5.20    4.50
  -3  -5   0   83.49    9.00
  -3  -5   0   84.19    5.40
  -3  -5   0   95.69    5.20
   3   5   0   93.19    8.10
  -4  -5   0  184.68    9.60
  -4  -5   0  165.28   14.40
  -4  -5   0  189.58    9.20
   4   5   0  202.48   11.20
   4   5   0  183.28    8.60
   4   5   0  189.88    9.10
  -5  -5   0   17.80    3.20
  -5  -5   0   17.40    2.60
  -5  -5   0   17.50    9.00
   5   5   0   18.10    3.90
   5   5   0   21.10    2.60
   5   5   0   16.90    2.20
  -6  -5   0    7.10    3.20
  -6  -5   0    8.40   10.30
  -6  -5   0    7.00    2.20
   6   5   0    4.10    3.20
   6   5   0    5.50    2.10
   6   5   0    6.10    1.80
  -7  -5   0    0.00    2.00
  -7  -5   0    1.50    3.10
  -7  -5   0   25.00   10.50
   7   5   0    1.30    2.00
   7   5   0   -0.90    2.90
   7   5   0    1.00    2.00
  -8  -5   0   44.70    4.80
  -8  -5   0   44.90    6.00
   8   5   0   52.59    5.20
   8   5   0   36.60    4.00
  -9  -5   0   11.50    3.70
  -9  -5   0   15.40    5.00
   9   5   0   16.40    3.10
   9   5   0    8.10    3.50
 -10  -5   0   22.60    6.20
  10   5   0   14.90    4.20
  10  -6   0   38.50    4.60
 -10   6   0   61.89    7.10
   9  -6   0   42.50   11.60
   9  -6   0   35.80    4.00
  -9   6   0   47.70    5.90
   8  -6   0   30.80    3.30
   8  -6   0   36.90    9.50
  -8   6   0   33.30    4.70
   7  -6   0  135.79    6.90
   7  -6   0  121.99   13.20
  -7   6   0  114.69    7.70
   6  -6   0  184.78    8.80
  -6   6   0  184.88    9.70
   5  -6   0   13.30    1.70
   5  -6   0   15.80    6.20
  -5   6   0   15.90    2.50
   4  -6   0   47.20    7.60
   4  -6   0   49.50    2.90
   4  -6   0   51.99    2.80
  -4   6   0   49.50    3.40
   3  -6   0   16.10    5.10
   3  -6   0   18.50    1.50
  -3   6   0   16.20    4.10
   2  -6   0   87.09    8.60
  -2   6   0   85.39    7.10
   1  -6   0  162.28    7.80
   1  -6   0  141.79   10.80
  -1   6   0  141.79    9.10
   0  -6   0  213.28   13.20
   0  -6   0  224.28   10.60
   0   6   0  222.78   11.90
  -1  -6   0  448.86   20.30
  -1  -6   0  476.85   23.70
   1   6   0  473.05   22.10
  -2  -6   0   31.20    3.20
  -2  -6   0   36.10    5.90
  -2  -6   0   33.60    3.40
   2   6   0   28.30    6.30
  -3  -6   0  221.28   11.00
  -3  -6   0  240.78   14.90
  -4  -6   0    4.70    1.70
  -4  -6   0    4.30    2.60
  -4  -6   0   -0.50    5.80
   4   6   0   10.70    4.70
   4   6   0    2.40    1.40
   4   6   0    2.10    1.40
  -5  -6   0    1.40    2.80
  -5  -6   0    5.60    8.60
  -5  -6   0    3.20    1.90
   5   6   0    5.70    4.10
   5   6   0    2.50    1.50
   5   6   0    1.80    1.60
  -6  -6   0  100.19    6.50
  -6  -6   0   83.19    7.20
  -6  -6   0  121.49   15.50
   6   6   0   91.49    6.20
   6   6   0   87.19    5.60
   6   6   0   87.09    7.90
  -7  -6   0    7.60    3.80
  -7  -6   0    2.80    2.70
   7   6   0    0.60    5.70
   7   6   0    7.40    2.40
   7   6   0    7.90    2.30
  -8  -6   0   48.30    6.40
  -8  -6   0   37.00    4.90
   8   6   0   38.40    4.10
   8   6   0   40.70    4.70
  -9  -6   0   99.49    8.30
  -9  -6   0  137.29   10.20
   9   6   0  133.79    9.10
   9   6   0  112.89    7.60
  10  -7   0   50.79    5.00
  10  -7   0   76.69   17.20
 -10   7   0   64.19    7.30
   9  -7   0   19.30    3.30
   9  -7   0   25.50   10.00
  -9   7   0   29.50    4.60
   8  -7   0   24.40    9.10
   8  -7   0   28.20    3.30
  -8   7   0   28.30    4.30
   7  -7   0  139.09   14.80
   6  -7   0  301.97   20.50
   6  -7   0  255.17   12.20
  -6   7   0  271.47   13.20
   5  -7   0  341.17   14.60
   5  -7   0  331.97   21.70
  -5   7   0  342.27   15.50
   4  -7   0   64.29    3.40
   4  -7   0   73.79    9.50
  -4   7   0   62.19    4.00
  -4   7   0   60.19    7.10
   3  -7   0  330.37   20.10
  -3   7   0  308.87   17.90
   2  -7   0  282.77   17.80
  -2   7   0  287.37   15.60
   1  -7   0  828.22   40.80
   1  -7   0  904.31   36.60
  -1   7   0  851.91   38.40
   0  -7   0   31.00    5.90
   0  -7   0   30.10    3.40
   0   7   0   29.70    4.70
  -1  -7   0   87.99    5.50
  -1  -7   0   81.99    8.10
   1   7   0   75.79    7.70
  -2  -7   0   90.79    5.60
  -2  -7   0   80.39    5.20
  -2  -7   0   94.79    9.10
   2   7   0   78.29   10.50
  -3  -7   0  203.88   10.30
  -3  -7   0  205.28   10.20
  -3  -7   0  199.48   14.20
   3   7   0  212.48   14.80
  -4  -7   0  106.39   11.50
  -4  -7   0  103.19    6.60
  -4  -7   0   97.89    7.00
   4   7   0  124.79   10.50
   4   7   0  112.39    6.00
   4   7   0  106.99    6.20
  -5  -7   0  138.89    8.10
  -5  -7   0  158.38   14.20
  -5  -7   0  132.49    8.70
   5   7   0  138.99    7.70
   5   7   0  130.99   10.90
   5   7   0  134.29    7.20
  -6  -7   0    5.70    2.70
  -6  -7   0   14.60    8.00
  -6  -7   0    4.50    3.40
   6   7   0    2.10    4.10
   6   7   0    5.40    2.10
   6   7   0    2.60    2.20
  -7  -7   0   22.10    4.80
  -7  -7   0   20.70    3.90
   7   7   0   14.90    3.10
   7   7   0   11.90    2.80
  -8  -7   0   39.80    6.20
  -8  -7   0   33.30    4.90
   8   7   0   32.50    4.00
   8   7   0   29.00    4.50
  -9  -7   0    7.80    3.90
  -9  -7   0   33.10    5.90
   9   7   0   11.20    3.40
   9   7   0   13.10    4.10
  10  -8   0    8.00   10.20
  10  -8   0    8.20    2.80
 -10   8   0   10.90    4.10
   9  -8   0  137.99   18.90
   9  -8   0  132.69    7.60
  -9   8   0  120.99    8.90
   8  -8   0  417.46   28.00
   8  -8   0  383.56   17.50
  -8   8   0  376.86   18.80
   7  -8   0   12.80    2.30
   7  -8   0   16.70    7.80
  -7   8   0   14.20    2.90
   6  -8   0   10.20    1.80
   6  -8   0    4.30    5.50
  -6   8   0   11.70    2.70
  -6   8   0   11.50    4.90
   5  -8   0   48.10    9.60
  -5   8   0   57.39    8.40
  -5   8   0   46.80    3.90
   4  -8   0   84.49   10.70
  -4   8   0   81.39    8.70
   3  -8   0   73.29    9.70
  -3   8   0   91.19    8.30
   2  -8   0   94.99   10.20
  -2   8   0   89.39    7.90
   1  -8   0  285.57   13.10
   1  -8   0  245.28   17.30
  -1   8   0  275.77   15.10
   0  -8   0   82.99    5.80
   0  -8   0   78.79    8.70
   0   8   0   75.99    7.80
  -1  -8   0   48.10    7.30
  -1  -8   0   47.40    4.60
   1   8   0   54.59    7.40
  -2  -8   0  125.69    7.50
  -2  -8   0  122.39   11.10
   2   8   0  122.49   12.60
  -3  -8   0  169.08    9.00
  -3  -8   0  152.78    8.70
  -3  -8   0  161.08   13.20
   3   8   0  162.08   14.60
  -4  -8   0  336.37   16.00
  -4  -8   0  364.96   20.80
  -4  -8   0  325.37   16.00
   4   8   0  308.47   19.10
   4   8   0  343.27   15.40
   4   8   0  338.17   15.30
  -5  -8   0   -2.20    3.20
  -5  -8   0    0.40    2.40
  -5  -8   0    8.20    6.10
   5   8   0    0.50    1.70
   5   8   0    1.20    1.80
   5   8   0    0.50    5.40
  -6  -8   0   20.30    9.10
  -6  -8   0    6.00    3.20
  -6  -8   0    2.90    2.90
   6   8   0    4.10    2.10
   6   8   0   -2.50    6.60
   6   8   0    0.00    2.10
  -7  -8   0  134.99    9.40
  -7  -8   0  112.09    8.50
   7   8   0  104.49    7.30
   7   8   0  132.29    8.30
  -8  -8   0   96.59    8.30
  -8  -8   0  105.69    9.50
   8   8   0  102.29    7.10
   8   8   0   89.49    7.80
  10  -9   0   67.19   16.60
  10  -9   0   47.80    4.80
 -10   9   0   72.69   13.60
 -10   9   0   57.59    9.00
   9  -9   0   10.10    9.70
   9  -9   0   -0.50    1.90
  -9   9   0    9.30    3.30
  -9   9   0   10.20    7.40
   8  -9   0  106.49   16.80
   8  -9   0   97.39    6.00
  -8   9   0   95.29   13.80
  -8   9   0  102.99    7.40
   7  -9   0  286.17   22.90
   7  -9   0  277.37   12.10
  -7   9   0  255.27   19.10
  -7   9   0  238.88   13.10
   6  -9   0    5.90    6.50
  -6   9   0    4.10    2.20
  -6   9   0   10.30    5.00
   5  -9   0   82.19   11.70
  -5   9   0   97.49   10.30
  -5   9   0   97.69    5.80
   4  -9   0   21.60    7.30
  -4   9   0   18.40    5.10
   3  -9   0  361.96   23.00
  -3   9   0  332.67   19.40
   2  -9   0   82.99   10.30
  -2   9   0   79.19    8.00
   1  -9   0  398.66   24.00
   1  -9   0  401.16   18.40
  -1   9   0  379.66   20.60
   0  -9   0  756.72   32.60
   0  -9   0  795.32   37.60
   0   9   0  684.33   34.80
  -1  -9   0    3.30    2.50
  -1  -9   0    5.20    4.70
   1   9   0    3.10    5.40
  -2  -9   0   11.30    5.60
  -2  -9   0    9.70    3.00
   2   9   0    8.70    7.60
  -3  -9   0  123.19   12.60
  -3  -9   0  119.39    7.50
  -3  -9   0  136.39    8.40
   3   9   0  153.78   15.10
  -4  -9   0  288.87   14.70
  -4  -9   0  328.07   20.60
  -4  -9   0  322.37   15.50
   4   9   0  306.17   14.30
   4   9   0  303.37   19.20
   4   9   0  298.87   14.30
  -5  -9   0   83.49   11.60
  -5  -9   0   62.79    6.40
  -5  -9   0   62.09    6.60
   5   9   0   69.19    5.20
   5   9   0   60.79    8.70
   5   9   0   77.39    5.60
  -6  -9   0    9.50    3.80
  -6  -9   0    2.90    4.20
   6   9   0    6.30    2.60
   6   9   0    6.40    2.50
  -7  -9   0   61.19    6.60
  -7  -9   0   68.89    7.30
   7   9   0   67.59    5.90
   7   9   0   71.49    6.50
  -8  -9   0  120.49    9.50
  -8  -9   0  142.09   10.50
   8   9   0  136.69    9.20
   8   9   0  108.49    8.10
   9 -10   0    6.20    9.60
  -9  10   0    6.60    7.90
   8 -10   0   98.79   19.00
  -8  10   0   99.39   14.60
   7 -10   0   40.40   12.90
  -7  10   0   31.70    8.30
   6 -10   0   38.70   11.10
  -6  10   0   37.20    8.10
   5 -10   0   80.99   12.70
  -5  10   0   80.79    9.90
   4 -10   0  156.78   15.80
  -4  10   0  150.68   12.50
   3 -10   0  342.67   23.50
  -3  10   0  337.07   19.80
   2 -10   0    5.40    5.50
  -2  10   0   -1.90    3.50
   1 -10   0    4.50    5.20
   1 -10   0    1.80    2.90
  -1  10   0    2.00    3.80
   0 -10   0  392.86   20.60
   0 -10   0  491.75   26.70
   0  10   0  449.16   23.70
  -1 -10   0  104.89    7.50
  -1 -10   0   98.99   11.60
   1  10   0  109.69   12.00
  -2 -10   0  139.39   13.40
  -2 -10   0  144.89    9.20
   2  10   0  141.89   15.10
  -3 -10   0   -0.70    5.30
  -3 -10   0   -2.40    2.50
   3  10   0    6.30    8.50
  -4 -10   0   16.40    3.50
  -4 -10   0   17.40    4.10
  -4 -10   0   19.90    7.30
   4  10   0   13.10    2.60
   4  10   0   16.20    7.60
   4  10   0   10.50    2.80
  -5 -10   0  158.98   10.50
  -5 -10   0  188.18   18.70
  -5 -10   0  150.28   10.10
   5  10   0  157.98    9.00
   5  10   0  174.38    9.30
  -6 -10   0   12.50    4.30
  -6 -10   0   10.60    4.60
   6  10   0   14.20    3.20
   6  10   0    7.20    3.00
  -7 -10   0   29.30    5.60
  -7 -10   0   24.70    5.30
   7  10   0   17.80    3.80
   7  10   0   20.00    4.20
  -9  11   0   28.00    9.50
   8 -11   0   28.70   13.70
  -8  11   0   31.50    9.00
   7 -11   0   63.99   16.20
  -7  11   0   42.40    9.80
   6 -11   0   18.70    9.50
  -6  11   0   16.70    6.50
   5 -11   0   -2.40    5.20
  -5  11   0    1.40    4.40
   4 -11   0   73.79   14.20
  -4  11   0   67.39    9.50
   3 -11   0   11.90    7.70
  -3  11   0   21.20    6.00
   2 -11   0   85.09   12.70
  -2  11   0   71.29    9.10
   1 -11   0  130.89   14.80
  -1  11   0  119.79   11.40
   0 -11   0  230.18   12.40
   0 -11   0  216.18   18.30
   0  11   0  203.78   15.20
  -1 -11   0  282.57   20.00
  -1 -11   0  260.07   14.40
   1  11   0  264.27   19.00
  -2 -11   0    9.70    7.40
  -2 -11   0    4.20    3.50
   2  11   0   16.40    8.40
  -3 -11   0   23.40    8.50
  -3 -11   0    6.00    3.80
   3  11   0   11.20    9.30
  -4 -11   0   37.10    9.30
  -4 -11   0   25.20    5.00
   4  11   0   37.20    4.20
   4  11   0   30.80    8.90
  -5 -11   0   20.90    5.20
   5  11   0   34.90    4.30
  -6 -11   0    1.20    4.20
   6  11   0   11.50    3.10
   8 -12   0   93.29   21.10
  -8  12   0   91.69   14.30
   7 -12   0   16.90   11.20
  -7  12   0   16.90    7.30
   6 -12   0   26.30   12.00
  -6  12   0   27.90    7.90
   5 -12   0   -2.00    7.50
  -5  12   0    0.40    5.00
   4 -12   0   16.50   10.10
  -4  12   0   18.80    6.60
   3 -12   0    5.30    7.70
  -3  12   0    5.10    4.80
   2 -12   0    4.80    7.80
  -2  12   0    7.10    5.70
   1 -12   0    8.00    8.40
  -1  12   0   21.10    6.20
   0 -12   0   58.29    6.70
   0 -12   0   84.69   14.00
   0  12   0   92.39   11.40
  -1 -12   0  205.18   13.00
  -1 -12   0  249.58   19.70
   1  12   0  235.08   18.10
  -2 -12   0    9.70    4.00
  -2 -12   0   21.30    9.10
   2  12   0   26.80    8.70
  -3 -12   0    1.60    7.40
  -3 -12   0    6.70    3.90
   3  12   0    2.40    9.20
  -4 -12   0   50.59    6.90
  -4 -12   0   64.49   17.90
   4  12   0   57.39    5.40
  -5 -12   0   11.50    5.10
   5  12   0   10.50    3.30
   7 -13   0   16.90   11.60
  -7  13   0   14.00    7.20
   6 -13   0    1.20   10.60
  -6  13   0   -0.50    5.50
   5 -13   0   -0.50    9.20
  -5  13   0    2.50    5.60
   4 -13   0   15.80   11.10
  -4  13   0   14.90    6.90
   3 -13   0   98.79   19.00
  -3  13   0   89.69   12.20
   2 -13   0    8.80    9.80
  -2  13   0   17.30    6.40
   1 -13   0  152.48   19.50
  -1  13   0  142.59   14.30
   0 -13   0   48.80    6.50
   0 -13   0   70.09   14.20
   0  13   0   57.09   10.30
  -1 -13   0   26.70   10.40
  -1 -13   0    3.50    4.60
   1  13   0   44.90    8.90
  -2 -13   0   16.50   10.30
  -2 -13   0   13.90    5.10
   2  13   0   31.00    9.30
  -3 -13   0   11.30    4.60
   3  13   0   -0.70   10.10
  -4 -13   0   -1.50    4.30
   4  13   0   -0.50    2.90
   6 -14   0   17.50   13.90
  -6  14   0   20.00    8.30
   5 -14   0    2.70   11.00
  -5  14   0   16.20    7.60
   4 -14   0   33.70   15.30
  -4  14   0   37.10    9.50
   3 -14   0    5.50   11.60
  -3  14   0    9.30    6.90
   2 -14   0   31.20   13.70
  -2  14   0   44.30    9.00
   1 -14   0   12.60   12.50
  -1  14   0   30.00    8.10
   0 -14   0   29.40   13.90
   0  14   0   21.50    8.60
  -1 -14   0   42.40   12.00
  -1 -14   0   25.50    5.90
   1  14   0   27.30   10.00
  -2 -14   0    1.10    4.90
  -2 -14   0   19.60    9.50
   2  14   0    9.50   10.20
  -3 -14   0    7.00    4.80
   4 -15   0   -8.90   13.60
  -4  15   0   16.20    8.20
   3 -15   0   19.80   17.50
  -3  15   0  115.09   14.00
   2 -15   0    5.80   13.40
  -2  15   0   27.90    8.00
   1 -15   0  136.59   23.60
  -1  15   0  143.99   15.80
   0 -15   0   34.70   13.80
   0  15   0   24.10   10.00
  -1 -15   0   13.90    5.60
   1  15   0   27.90   11.00
  -2  15  -1   24.50    8.80
   2 -15   1    7.80   12.70
   2  14  -1   51.99   13.30
  -2 -14   1   30.20    6.70
   1  14  -1   20.00    9.10
  -1 -14   1   13.50   11.00
   0 -14   1   17.40   10.70
  -1  14  -1   77.89   12.60
   1 -14   1   60.19   17.00
  -2  14  -1  112.29   14.40
   2 -14   1  111.29   22.30
  -3  14  -1   42.70    9.10
   3 -14   1   22.00   15.30
  -4  14  -1   43.30   10.60
   4 -14   1   66.39   19.70
  -5  14  -1  177.98   17.20
   5 -14   1  146.09   24.20
   4  13  -1   -2.20    2.90
  -4 -13   1    2.70    4.90
   3  13  -1   73.19   14.00
  -3 -13   1   71.99    8.00
   2  13  -1   44.80   11.90
  -2 -13   1   44.80    7.00
  -2 -13   1   71.99   14.90
   1  13  -1  158.28   18.10
  -1 -13   1  155.38   18.80
  -1 -13   1  130.89   10.50
   0  13  -1  140.09   16.80
   0 -13   1  142.09   18.60
  -1  13  -1   12.30    7.00
   1 -13   1    9.80   10.20
  -2  13  -1  219.18   17.70
   2 -13   1  224.38   23.60
  -3  13  -1   16.60    6.10
   3 -13   1    7.30   10.50
  -4  13  -1   15.00    7.10
   4 -13   1   -0.90   10.00
  -5  13  -1   48.40    9.90
   5 -13   1   51.09   16.30
  -6  13  -1   60.09   10.80
   6 -13   1   61.19   17.20
  -7  13  -1   11.10    7.20
   7 -13   1    6.00   12.00
   5  12  -1   43.00    5.40
  -5 -12   1   49.20    7.10
   4  12  -1   15.80   11.20
  -4 -12   1   26.90    5.70
   3  12  -1    1.90    9.70
  -3 -12   1    2.10    8.40
  -3 -12   1   -1.80    4.10
   2  12  -1   39.10   11.60
  -2 -12   1   44.20   12.00
  -2 -12   1   38.10    5.70
   1  12  -1   31.20   10.00
  -1 -12   1   18.10    4.80
  -1 -12   1   32.50   11.50
   0  12  -1   39.10    9.70
   0 -12   1   42.60   12.10
  -1  12  -1   11.40    6.30
   1 -12   1    9.40    8.00
  -2  12  -1   51.39    9.30
   2 -12   1   47.80   12.70
  -3  12  -1    8.90    5.80
   3 -12   1    1.70    7.80
  -4  12  -1    0.00    4.70
   4 -12   1    0.40    7.30
  -5  12  -1   37.90    8.20
   5 -12   1   40.50   13.00
  -6  12  -1   19.90    7.30
   6 -12   1   31.80   12.00
  -7  12  -1  120.89   14.50
   7 -12   1  148.59   24.20
  -8  12  -1   11.00    7.00
   8 -12   1    0.10   12.50
   6  11  -1   26.60    4.00
  -6 -11   1   25.20    6.20
   5  11  -1   30.00    4.30
  -5 -11   1   31.10    5.90
   4  11  -1   -3.90    8.30
  -4 -11   1   12.00    7.40
  -4 -11   1   10.10    4.30
   3  11  -1   24.20   10.10
  -3 -11   1   16.20    4.50
  -3 -11   1   35.30   10.20
   2  11  -1   16.00    9.80
  -2 -11   1   17.60    8.60
  -2 -11   1   22.80    4.70
   1  11  -1   36.10    9.40
  -1 -11   1   32.60    9.80
  -1 -11   1   21.40    4.70
   0  11  -1   18.30    7.30
   0 -11   1   20.10    4.20
   0 -11   1   20.10    8.80
  -1  11  -1   37.80    7.70
   1 -11   1   30.90    9.70
  -2  11  -1  178.28   14.20
   2 -11   1  205.48   18.50
  -3  11  -1  325.07   21.00
   3 -11   1  400.06   26.60
  -4  11  -1   70.69    9.60
   4 -11   1   74.39   14.30
  -5  11  -1    9.60    5.30
   5 -11   1   12.40    8.10
  -6  11  -1   48.00    9.30
   6 -11   1   45.50   12.70
  -7  11  -1    9.10    6.30
   7 -11   1   10.50   11.90
  -8  11  -1    4.40    6.20
   8 -11   1   -1.50   12.30
   7  10  -1   30.00    4.50
  -7 -10   1   29.00    5.60
   6  10  -1    9.50    2.80
  -6 -10   1    7.50    4.20
   5  10  -1    0.30    2.50
   5  10  -1  -14.30    6.20
  -5 -10   1   -0.60    3.80
   4  10  -1   -1.90    7.40
  -4 -10   1    3.90    3.80
  -4 -10   1   17.00    7.80
   3  10  -1  132.59   16.30
  -3 -10   1  152.38    9.90
  -3 -10   1  150.18   15.20
   2  10  -1   91.59   12.70
  -2 -10   1  107.09   12.80
  -2 -10   1   95.79    7.70
   1  10  -1    5.80    7.20
  -1 -10   1    5.80    6.30
  -1 -10   1    7.70    3.50
   0  10  -1  106.99   11.90
   0 -10   1  108.89    7.80
   0 -10   1  113.19   12.90
  -1  10  -1   81.99   10.10
   1 -10   1  103.39   12.40
  -2  10  -1    2.80    4.20
   2 -10   1    6.50    5.90
  -3  10  -1  147.89   11.90
   3 -10   1  157.58   15.60
  -4  10  -1   59.89    8.80
   4 -10   1   65.59   12.30
  -5  10  -1    9.30    5.00
   5 -10   1    9.30    6.80
  -6  10  -1   18.20    6.30
   6 -10   1   28.70    9.60
  -7  10  -1   10.20    6.10
   7 -10   1    0.40    9.00
  -8  10  -1    7.80    6.90
   8 -10   1    5.30   11.00
  -9  10  -1    3.50    6.60
   9 -10   1   -2.40   11.70
   7   9  -1    0.20    2.90
   7   9  -1   -1.00    2.80
  -7  -9   1   12.00    4.80
  -7  -9   1   -0.50    3.90
   6   9  -1   16.50    3.30
   6   9  -1    9.70    2.90
  -6  -9   1   11.10    4.20
  -6  -9   1   22.60    4.40
   5   9  -1   -2.70    6.30
   5   9  -1    3.50    2.20
   5   9  -1    5.90    2.40
  -5  -9   1    2.40    3.80
  -5  -9   1   17.80    7.80
  -5  -9   1   10.20    3.90
   4   9  -1    1.10    1.70
   4   9  -1   -0.30    6.50
  -4  -9   1   -0.60    3.20
  -4  -9   1   -0.40    3.00
  -4  -9   1    4.70    7.10
   3   9  -1   14.60    8.50
  -3  -9   1    7.70    3.30
  -3  -9   1    2.30    2.60
  -3  -9   1    9.80    6.80
   2   9  -1   14.50    8.80
  -2  -9   1   17.20    3.70
  -2  -9   1   16.70    7.50
   1   9  -1   85.89   11.00
  -1  -9   1  101.39   11.20
  -1  -9   1   97.19    7.10
   0   9  -1  419.16   23.10
   0  -9   1  426.96   25.00
   0  -9   1  457.35   20.40
  -1   9  -1   26.40    6.00
   1  -9   1   24.20    7.10
  -2   9  -1   45.50    7.00
   2  -9   1   45.10    9.00
  -3   9  -1  213.78   13.80
   3  -9   1  185.08   16.10
  -4   9  -1   55.79    7.70
   4  -9   1   58.59   11.00
  -5   9  -1   28.60    6.40
   5  -9   1   25.90    8.20
  -6   9  -1   26.60    6.90
   6  -9   1   35.30    9.90
  -7   9  -1   27.10    7.70
   7  -9   1   24.00   10.60
   7  -9   1   13.60    2.00
  -8   9  -1    3.00    5.00
   8  -9   1   -0.10    9.00
  -9   9  -1   12.80    7.50
   9  -9   1    9.20   11.20
 -10   9  -1   13.30    7.40
  10  -9   1   -3.10    9.90
   8   8  -1   12.10    3.00
   8   8  -1   11.20    3.50
  -8  -8   1   21.00    5.30
  -8  -8   1    6.30    4.30
   7   8  -1   -0.70    2.50
   7   8  -1    2.00    2.60
  -7  -8   1   -6.10    3.30
  -7  -8   1    5.40    4.10
   6   8  -1   -2.30    1.90
   6   8  -1   -0.70    2.20
   6   8  -1    1.00    4.80
  -6  -8   1   -2.30    3.50
  -6  -8   1   -2.50    3.10
   5   8  -1  226.68   11.40
   5   8  -1  249.28   11.80
   5   8  -1  207.18   15.30
  -5  -8   1  264.37   19.40
  -5  -8   1  203.78   12.20
  -5  -8   1  253.57   12.80
   4   8  -1   34.40    3.50
   4   8  -1   44.10    8.00
  -4  -8   1   36.20    4.70
  -4  -8   1   36.30    4.50
  -4  -8   1   47.50    9.70
   3   8  -1   40.10    9.30
  -3  -8   1   26.40    4.00
  -3  -8   1   30.50    3.80
  -3  -8   1   25.50    7.70
   2   8  -1   59.49   10.10
  -2  -8   1   54.99    9.20
  -2  -8   1   55.39    5.30
   1   8  -1   -3.80    5.60
  -1  -8   1   -1.40    4.00
  -1  -8   1   -1.40    2.10
   0   8  -1    9.50    4.80
   0  -8   1   10.00    5.10
   0  -8   1   12.60    2.80
  -1   8  -1  289.17   16.30
   1  -8   1  283.47   18.10
  -2   8  -1  190.38   12.30
   2  -8   1  195.68   15.20
  -3   8  -1    1.30    2.90
   3  -8   1    1.70    4.20
  -4   8  -1   38.30    6.40
   4  -8   1   36.00    8.60
  -5   8  -1   11.70    4.60
   5  -8   1   13.00    6.80
   5  -8   1   11.70    1.60
  -6   8  -1   44.40    4.10
  -6   8  -1   29.80    7.00
   6  -8   1   46.20    3.00
   6  -8   1   45.10   10.10
  -7   8  -1   34.80    3.70
  -7   8  -1   49.50    9.30
  -7   8  -1   41.90    4.50
   7  -8   1   34.40    3.40
   7  -8   1   32.00    9.40
  -8   8  -1   73.89    6.10
  -8   8  -1   98.89   12.60
  -8   8  -1   88.39    6.70
   8  -8   1   95.19   16.00
   8  -8   1   96.49    5.70
  -9   8  -1   15.30    7.20
  -9   8  -1   14.10    3.70
   9  -8   1   13.50    9.60
   9  -8   1    4.20    2.20
 -10   8  -1    7.80    6.60
 -10   8  -1    3.40    3.40
  10  -8   1   -1.60    2.30
  10  -8   1   -1.00    9.50
   8   7  -1   64.89    5.90
   8   7  -1   65.69    6.30
  -8  -7   1   80.39    8.50
  -8  -7   1   73.29    7.20
   7   7  -1   96.39    6.80
   7   7  -1  117.59    7.70
  -7  -7   1  113.99    9.00
  -7  -7   1  115.09    8.20
   6   7  -1   11.40    2.60
   6   7  -1   12.60    5.10
   6   7  -1   20.30    3.30
  -6  -7   1   19.90    3.70
  -6  -7   1   21.10    4.20
   5   7  -1    2.30    1.80
   5   7  -1    1.40    1.80
   5   7  -1   -0.20    4.70
  -5  -7   1    5.60    3.10
  -5  -7   1    6.20    8.20
  -5  -7   1    1.90    2.50
   4   7  -1    8.60    2.10
   4   7  -1    9.70    6.00
  -4  -7   1   14.10    7.70
  -4  -7   1   12.30    2.90
  -4  -7   1    5.50    3.20
   3   7  -1  325.77   19.70
   3   7  -1  340.77   14.60
  -3  -7   1  327.27   20.30
  -3  -7   1  331.77   15.10
  -3  -7   1  313.27   15.50
   2   7  -1   -2.80    6.80
  -2  -7   1   -0.80    1.80
  -2  -7   1    1.40    4.70
  -2  -7   1    3.30    2.20
   1   7  -1   52.29    7.90
  -1  -7   1   48.40    7.60
  -1  -7   1   52.89    4.60
   0   7  -1   37.50    5.90
   0  -7   1   36.00    4.00
   0  -7   1   35.50    6.70
  -1   7  -1  344.17   17.60
   1  -7   1  303.17   19.10
   1  -7   1  355.56   15.60
  -2   7  -1   14.00    3.70
   2  -7   1   16.40    5.50
  -3   7  -1  195.98   12.20
   3  -7   1  191.78   14.50
  -4   7  -1  266.47   15.90
   4  -7   1  250.27   17.90
   4  -7   1  254.27   11.10
  -5   7  -1    4.40    1.80
  -5   7  -1    2.20    3.30
   5  -7   1    6.80    5.20
   5  -7   1    4.50    1.10
  -6   7  -1    3.50    4.00
  -6   7  -1    2.90    1.90
   6  -7   1    3.00    1.30
   6  -7   1   -0.60    4.90
  -7   7  -1  483.55   22.30
  -7   7  -1  509.75   27.70
  -7   7  -1  480.95   21.60
   7  -7   1  503.85   30.40
   7  -7   1  493.55   21.30
  -8   7  -1  313.67   16.20
   8  -7   1  326.57   24.30
   8  -7   1  349.27   15.20
  -9   7  -1   17.60    3.90
   9  -7   1   15.60    2.90
   9  -7   1   19.30    9.50
 -10   7  -1    3.50    3.30
  10  -7   1   -4.40    2.20
  10  -7   1   -0.10    8.10
   9   6  -1   -1.20    2.70
  -9  -6   1   13.20    5.30
   8   6  -1  121.89    8.30
   8   6  -1  107.19    7.20
  -8  -6   1  125.39   10.00
  -8  -6   1  121.69    8.50
   7   6  -1  217.38   13.60
   7   6  -1  211.38   11.40
   7   6  -1  196.68   10.50
  -7  -6   1  228.88   11.60
  -7  -6   1  209.98   12.50
   6   6  -1   -1.00    3.80
   6   6  -1   -1.10    1.60
   6   6  -1   -1.50    1.90
  -6  -6   1   29.10   10.70
  -6  -6   1   -1.50    2.90
  -6  -6   1    1.50    2.30
   5   6  -1   41.90    4.10
   5   6  -1   48.50    6.80
   5   6  -1   40.00    3.60
  -5  -6   1   48.10   11.90
  -5  -6   1   51.69    5.20
  -5  -6   1   46.40    4.60
   4   6  -1  259.07   11.80
   4   6  -1  265.47   15.10
  -4  -6   1  254.57   12.40
  -4  -6   1  247.98   18.20
  -4  -6   1  235.48   12.20
   3   6  -1  322.87   18.50
   3   6  -1  332.07   14.60
  -3  -6   1  326.27   20.00
  -3  -6   1  347.07   15.30
  -3  -6   1  328.47   15.10
   2   6  -1   50.59    7.90
  -2  -6   1   39.00    7.00
  -2  -6   1   39.40    3.60
  -2  -6   1   46.20    4.00
   1   6  -1    0.40    4.10
  -1  -6   1    4.30    3.80
  -1  -6   1    4.10    1.90
   0   6  -1  302.47   15.70
   0  -6   1  307.27   14.00
   0  -6   1  290.87   17.20
  -1   6  -1  256.57   14.00
   1  -6   1  255.37   12.30
   1  -6   1  273.27   15.90
  -2   6  -1   18.90    3.90
   2  -6   1   19.60    5.40
  -3   6  -1  272.47   14.60
   3  -6   1  221.58   15.80
   3  -6   1  248.98   10.60
  -4   6  -1  346.67   19.00
  -4   6  -1  349.47   15.00
   4  -6   1  343.37   14.40
   4  -6   1  322.27   20.60
  -5   6  -1  190.48   13.20
  -5   6  -1  210.48    9.60
   5  -6   1  194.28    8.70
   5  -6   1  195.88    8.80
   5  -6   1  180.68   15.00
  -6   6  -1  166.28    8.70
  -6   6  -1  170.18    8.20
   6  -6   1  161.08    7.90
   6  -6   1  156.38   14.50
  -7   6  -1   50.49    4.40
  -7   6  -1   55.09    5.10
   7  -6   1   81.39   12.70
   7  -6   1   60.29    4.30
  -8   6  -1   22.70    3.90
   8  -6   1   26.50    8.80
   8  -6   1   14.40    2.60
  -9   6  -1  300.77   16.00
   9  -6   1  312.87   14.90
   9  -6   1  328.77   24.40
 -10   6  -1   18.80    4.50
  10  -6   1   12.90    3.00
  10  -6   1   13.10    9.00
 -11   6  -1   54.89    6.90
  11  -6   1   34.30    4.60
   9   5  -1   52.19    5.60
  -9  -5   1   52.69    6.90
   8   5  -1   57.99    5.80
  -8  -5   1   71.69    7.70
  -8  -5   1   68.99    6.20
   7   5  -1  127.39    7.80
   7   5  -1  119.89    9.60
   7   5  -1  109.29    6.80
  -7  -5   1  124.59    7.70
  -7  -5   1  166.58   19.50
  -7  -5   1  125.89    8.90
   6   5  -1   17.20    2.80
   6   5  -1   14.90    4.40
   6   5  -1   13.60    2.30
  -6  -5   1   33.10   12.00
  -6  -5   1   11.10    3.60
  -6  -5   1    7.80    2.50
   5   5  -1   66.79    4.10
   5   5  -1   64.19    7.30
   5   5  -1   64.49    4.70
  -5  -5   1   57.59   11.80
  -5  -5   1   63.29    5.60
  -5  -5   1   65.79    4.80
   4   5  -1   -0.60    1.20
   4   5  -1    1.20    4.10
   4   5  -1   -0.30    1.10
  -4  -5   1    1.70    1.60
  -4  -5   1    2.20    2.10
  -4  -5   1    0.30    7.70
   3   5  -1    9.10    1.50
   3   5  -1   12.00    4.60
  -3  -5   1    8.40    2.20
  -3  -5   1   10.10    6.30
  -3  -5   1    8.40    2.00
   2   5  -1   65.99    7.80
  -2  -5   1   66.49    4.20
  -2  -5   1   54.69    7.90
  -2  -5   1   65.69    4.30
   1   5  -1   78.49    8.00
  -1  -5   1   90.99    5.40
  -1  -5   1   99.79    8.30
   0   5  -1  470.75   21.00
   0  -5   1  450.45   19.40
   0  -5   1  405.26   22.20
  -1   5  -1  728.73   32.20
   1  -5   1  721.93   33.70
  -2   5  -1 2848.22  114.79
   2  -5   1 2646.14  116.79
   2  -5   1 2798.52  111.79
  -3   5  -1  231.38   14.30
   3  -5   1  274.87   16.30
   3  -5   1  269.67   11.10
  -4   5  -1 1027.20   45.60
  -4   5  -1  983.90   41.90
   4  -5   1  995.00   41.30
   4  -5   1 1043.20   47.80
  -5   5  -1  363.66   16.40
   5  -5   1  373.26   15.40
   5  -5   1  364.26   21.60
   5  -5   1  361.26   15.80
  -6   5  -1  304.57   14.10
  -6   5  -1  318.57   14.80
   6  -5   1  327.37   14.10
   6  -5   1  312.37   20.40
  -7   5  -1   22.20    3.50
   7  -5   1   14.70    6.30
   7  -5   1   18.50    2.50
  -8   5  -1   53.89    5.50
   8  -5   1   55.09    4.60
   8  -5   1   63.29   11.10
  -9   5  -1   66.49    6.60
   9  -5   1   71.59    5.80
   9  -5   1   93.09   14.60
 -10   5  -1   50.89    6.40
  10  -5   1   42.70    4.70
 -11   5  -1   16.30    4.70
  11  -5   1   15.00    3.60
  10   4  -1   33.80    5.30
 -10  -4   1   42.50    7.10
   9   4  -1  280.57   14.70
  -9  -4   1  279.87   15.90
   8   4  -1    3.20    3.80
   8   4  -1    0.50    2.50
  -8  -4   1    9.00   12.80
  -8  -4   1    5.60    3.80
  -8  -4   1    3.10    2.50
   7   4  -1  239.68   11.60
   7   4  -1  213.98   13.20
  -7  -4   1  221.58   11.10
  -7  -4   1  213.18   12.30
  -7  -4   1  203.08   21.60
   6   4  -1   57.89    6.40
   6   4  -1   50.59    4.50
   6   4  -1   48.50    3.80
  -6  -4   1   54.19    4.50
  -6  -4   1   63.29   13.30
  -6  -4   1   53.69    5.60
   5   4  -1   26.00    3.00
   5   4  -1   28.40    2.60
   5   4  -1   28.90    4.50
  -5  -4   1   22.00   10.00
  -5  -4   1   28.80    3.00
  -5  -4   1   25.70    3.70
   4   4  -1   -0.40    1.00
   4   4  -1    0.50    1.20
   4   4  -1    2.10    3.30
  -4  -4   1    0.90    1.40
  -4  -4   1   -5.10    7.30
  -4  -4   1   -2.10    1.80
   3   4  -1  346.27   16.90
   3   4  -1  341.17   15.00
  -3  -4   1  346.87   15.30
  -3  -4   1  370.46   20.40
  -3  -4   1  333.17   15.50
   2   4  -1  209.88   12.30
   2   4  -1  194.18    9.10
  -2  -4   1  209.78    9.50
  -2  -4   1  221.48   13.40
  -2  -4   1  199.98    9.60
   1   4  -1  710.73   30.70
  -1  -4   1  663.83   31.50
  -1  -4   1  682.93   28.80
   0   4  -1  128.09    8.00
   0  -4   1  139.09    9.20
   0  -4   1  115.39    6.50
  -1   4  -1  117.09    7.10
   1  -4   1  112.99    8.20
  -2   4  -1   16.80    3.30
   2  -4   1   16.10    1.30
   2  -4   1   14.00    4.20
  -3   4  -1  284.27   16.10
  -3   4  -1  337.97   13.70
   3  -4   1  336.97   13.30
   3  -4   1  303.07   17.60
  -4   4  -1  334.87   14.50
   4  -4   1  339.97   19.10
   4  -4   1  316.97   14.00
   4  -4   1  320.97   13.70
  -5   4  -1   32.90    2.80
  -5   4  -1   37.20    3.30
   5  -4   1   42.40    7.80
   5  -4   1   35.10    2.80
  -6   4  -1  111.19    5.80
  -6   4  -1  110.79    6.60
   6  -4   1  101.89    5.80
   6  -4   1  113.09   10.60
  -7   4  -1   95.99    6.60
   7  -4   1   93.69   10.60
   7  -4   1  104.79    5.90
  -8   4  -1  193.58   11.00
   8  -4   1  211.58   10.20
   8  -4   1  180.78   15.70
  -9   4  -1    4.70    3.10
   9  -4   1    1.80    5.60
   9  -4   1   -1.50    1.90
 -10   4  -1  210.58   12.90
  10  -4   1  219.08   11.70
 -11   4  -1    9.00    4.60
  11  -4   1    1.60    3.10
  10   3  -1    9.70    3.80
 -10  -3   1   11.20    5.50
   9   3  -1   14.70    3.60
  -9  -3   1   22.30    5.00
   8   3  -1   20.40    3.30
   8   3  -1   15.50    4.30
  -8  -3   1   17.10    3.20
  -8  -3   1   11.10   12.30
  -8  -3   1   14.30    4.20
   7   3  -1  213.28   10.80
   7   3  -1  214.98   12.50
  -7  -3   1  204.78   10.20
  -7  -3   1  186.28   11.50
  -7  -3   1  199.78   19.90
   6   3  -1   46.50    4.00
   6   3  -1   43.20    5.50
  -6  -3   1   41.90    4.80
  -6  -3   1   42.20    3.70
  -6  -3   1   44.80   11.50
   5   3  -1   28.90    4.30
   5   3  -1   24.80    2.40
   5   3  -1   27.00    2.90
  -5  -3   1   25.00    3.60
  -5  -3   1   36.60    9.70
  -5  -3   1   31.70    2.90
   4   3  -1  168.18    9.20
   4   3  -1  154.88    7.30
   4   3  -1  168.58    8.00
  -4  -3   1  162.28   13.90
  -4  -3   1  163.78    8.50
  -4  -3   1  154.08    7.80
   3   3  -1  460.65   19.80
   3   3  -1  486.05   21.40
  -3  -3   1  467.45   19.80
  -3  -3   1  474.75   23.90
  -3  -3   1  441.56   20.20
   2   3  -1  183.78    8.40
   2   3  -1  196.78   10.60
  -2  -3   1  190.28   12.60
  -2  -3   1  189.58    8.80
  -2  -3   1  190.88    8.60
   1   3  -1  386.36   19.80
  -1  -3   1  413.56   20.50
  -1  -3   1  420.66   17.90
  -1  -3   1  464.45   17.70
   0   3  -1   41.70    4.60
   0  -3   1   41.20    3.10
   0  -3   1   40.60    5.00
  -1   3  -1   23.70    3.20
   1  -3   1   19.40    1.30
   1  -3   1   20.90    3.70
  -2   3  -1  664.33   31.60
   2  -3   1  724.53   32.90
   2  -3   1  768.62   29.40
  -3   3  -1  124.39    5.90
   3  -3   1  122.29    5.50
   3  -3   1  118.39    9.10
   3  -3   1  117.99    5.40
  -4   3  -1  193.58    8.70
  -4   3  -1  179.38    9.10
   4  -3   1  208.48   12.80
   4  -3   1  194.88    8.70
  -5   3  -1  149.09    7.20
  -5   3  -1  147.59    7.80
   5  -3   1  164.68   11.60
   5  -3   1  148.69    7.30
  -6   3  -1   15.70    2.00
  -6   3  -1   21.00    3.00
   6  -3   1   20.20    5.50
   6  -3   1   15.80    2.20
  -7   3  -1  266.57   11.80
  -7   3  -1  249.48   12.90
   7  -3   1  264.47   12.10
   7  -3   1  238.68   17.00
  -8   3  -1  226.38   12.70
   8  -3   1  258.37   12.10
   8  -3   1  241.88   17.60
  -9   3  -1   33.10    5.00
   9  -3   1   32.80    4.00
 -10   3  -1   31.40    5.40
  10  -3   1   26.30    3.90
 -11   3  -1   86.99    8.80
  11  -3   1   53.09    6.10
  10   2  -1   25.80    4.70
 -10  -2   1   46.80    6.30
   9   2  -1   42.80    5.10
  -9  -2   1   50.29    6.80
   8   2  -1  109.29    9.10
   8   2  -1  108.59    7.20
  -8  -2   1  104.49    8.10
   7   2  -1   26.20    4.70
   7   2  -1   24.30    3.20
  -7  -2   1   24.00    4.10
   6   2  -1  187.28   10.80
   6   2  -1  173.88    9.20
  -6  -2   1  181.68    8.70
  -6  -2   1  179.58   10.10
   5   2  -1    1.10    1.20
   5   2  -1    2.30    2.30
  -5  -2   1    1.40    1.90
  -5  -2   1    1.90    1.20
   4   2  -1  358.16   16.70
   4   2  -1  396.66   17.90
   4   2  -1  374.26   16.10
  -4  -2   1  397.26   17.30
  -4  -2   1  392.26   16.40
   3   2  -1   14.60    2.80
   3   2  -1   17.40    1.60
   3   2  -1   14.20    1.70
  -3  -2   1   20.60    2.40
  -3  -2   1   13.10    1.70
  -3  -2   1   20.90    5.60
   2   2  -1 1314.57   56.59
   2   2  -1 1316.37   55.59
  -2  -2   1 1355.76   58.19
  -2  -2   1 1430.66   55.99
  -2  -2   1 1411.16   55.69
   1   2  -1    6.60    3.30
   1   2  -1    5.80    0.80
  -1  -2   1    1.40    4.00
  -1  -2   1    6.90    1.20
  -1  -2   1    7.40    1.20
   0   2  -1   11.20    2.30
   0  -2   1   13.70    1.50
   0  -2   1   12.00    3.00
  -1   2  -1  213.58    9.70
   1  -2   1  188.28    8.30
   1  -2   1  197.68   10.30
  -2   2  -1   77.59    3.80
  -2   2  -1   92.09    5.50
   2  -2   1   69.79    6.00
   2  -2   1   77.99    3.50
  -3   2  -1   37.30    2.40
  -3   2  -1   43.30    2.80
   3  -2   1   42.90    5.30
   3  -2   1   39.20    2.40
   3  -2   1   42.90    2.20
  -4   2  -1   12.10    1.90
  -4   2  -1   14.70    1.60
   4  -2   1   10.80    1.50
   4  -2   1    9.80    3.70
  -5   2  -1   15.40    2.40
  -5   2  -1   16.20    1.90
   5  -2   1   15.50    2.00
   5  -2   1   22.40    4.90
  -6   2  -1  128.99    6.60
  -6   2  -1  134.89    7.60
   6  -2   1  142.89    7.10
   6  -2   1  132.69   10.70
  -7   2  -1    3.10    2.30
   7  -2   1    3.50    1.70
   7  -2   1    1.10    3.90
  -8   2  -1   10.00    3.20
   8  -2   1    8.70    2.30
  -9   2  -1    8.20    3.20
   9  -2   1    7.60    2.60
 -10   2  -1   11.50    4.30
  10  -2   1    7.60    3.00
 -11   2  -1  117.79   10.00
  11  -2   1  109.79    8.40
  10   1  -1   40.30    5.40
 -10  -1   1   36.80    6.30
   9   1  -1   26.10    4.00
  -9  -1   1   28.90    5.10
   8   1  -1    5.40    2.30
  -8  -1   1    4.90    3.00
   7   1  -1    3.10    3.00
   7   1  -1    3.10    1.90
  -7  -1   1    0.80    2.60
   6   1  -1   10.60    3.20
   6   1  -1    7.40    2.00
  -6  -1   1    5.80    2.40
   5   1  -1  263.07   12.70
   5   1  -1  227.38   11.20
  -5  -1   1  234.18   11.90
   4   1  -1    2.20    1.80
   4   1  -1   -0.80    1.00
  -4  -1   1    3.00    1.00
  -4  -1   1    0.00    1.50
   3   1  -1   57.69    3.30
   3   1  -1   53.49    4.10
  -3  -1   1   54.69    3.60
  -3  -1   1   48.40    2.90
   2   1  -1  230.88   10.70
   2   1  -1  229.78   11.50
  -2  -1   1  258.07   10.60
  -2  -1   1  277.77   11.10
   1   1  -1 1540.65   62.69
   1   1  -1 1486.65   61.99
  -1  -1   1 1612.04   62.19
  -1  -1   1 1468.75   63.39
  -1  -1   1 1547.65   62.09
   0   1  -1  352.96   16.00
   0  -1   1  394.46   16.60
   0  -1   1  395.96   15.10
   0  -1   1  342.37   15.40
  -1   1  -1  950.00   37.60
   1  -1   1  874.21   36.80
   1  -1   1  901.91   38.00
  -2   1  -1 2606.24   99.59
  -2   1  -1 2488.55   99.39
   2  -1   1 2642.44  101.49
   2  -1   1 2213.38   99.19
   2  -1   1 2336.47   99.29
  -3   1  -1  246.78   10.10
  -3   1  -1  259.47   10.60
   3  -1   1  237.58   10.20
   3  -1   1  195.88   12.30
   3  -1   1  233.68    9.90
  -4   1  -1  302.87   12.90
  -4   1  -1  302.67   13.60
   4  -1   1  312.47   15.70
   4  -1   1  297.57   12.70
   4  -1   1  294.77   13.20
  -5   1  -1   18.20    2.60
  -5   1  -1   17.70    1.90
   5  -1   1   19.00    4.30
   5  -1   1   16.70    2.00
  -6   1  -1   84.89    5.70
  -6   1  -1   86.19    4.80
   6  -1   1   84.29    5.20
  -7   1  -1   30.70    4.10
   7  -1   1   32.60    3.40
  -8   1  -1  124.29    8.40
   8  -1   1  128.69    7.60
  -9   1  -1   -0.30    2.70
   9  -1   1   -0.50    1.90
 -10   1  -1   98.89    8.70
  10  -1   1   90.89    7.30
 -11   1  -1   16.70    4.70
  11  -1   1    3.70    3.30
  11   0  -1    3.90    3.50
 -11   0   1   14.70    5.20
  10   0  -1    1.00    2.50
 -10   0   1    7.90    3.70
   9   0  -1    4.50    2.50
  -9   0   1    3.80    3.30
   8   0  -1    2.90    2.10
  -8   0   1    1.10    2.70
   7   0  -1    6.60    2.00
  -7   0   1    3.80    2.50
   6   0  -1    5.40    2.70
   6   0  -1    5.20    1.70
  -6   0   1    3.80    2.10
   5   0  -1   45.90    4.60
   5   0  -1   48.70    3.60
  -5   0   1   49.90    4.20
   4   0  -1    6.40    1.30
   4   0  -1    6.00    2.00
  -4   0   1    5.40    1.70
   3   0  -1   24.40    2.80
   3   0  -1   26.60    2.10
  -3   0   1   23.40    2.50
   2   0  -1  176.58    8.30
   2   0  -1  205.48    9.20
  -2   0   1  196.38    8.70
   1   0  -1 2221.08   89.29
   1   0  -1 2130.99   88.79
  -1   0   1 2241.78   88.99
  -1   0  -1 1086.79   40.00
  -1   0  -1 1070.19   40.00
  -1   0  -1  882.11   40.30
   1   0   1  864.51   39.90
   1   0   1 1030.70   40.50
  -2   0  -1  936.11   37.20
  -2   0  -1  897.91   36.90
   2   0   1  902.51   36.80
   2   0   1  888.01   38.10
  -3   0  -1   51.69    3.30
  -3   0  -1   50.79    2.80
   3   0   1   52.39    4.40
   3   0   1   52.49    2.70
   3   0   1   47.60    2.90
  -4   0  -1   20.80    2.00
  -4   0  -1   25.00    2.70
   4   0   1   20.70    1.70
   4   0   1   23.80    2.20
   4   0   1   23.30    3.90
  -5   0  -1    9.00    1.60
  -5   0  -1    9.30    2.20
   5   0   1    7.30    1.60
   5   0   1    8.60    1.30
  -6   0  -1   49.40    3.30
  -6   0  -1   46.30    4.30
   6   0   1   48.00    3.80
  -7   0  -1  149.19    7.30
  -7   0  -1  142.29    8.70
   7   0   1  139.29    7.90
  -8   0  -1   -0.60    1.60
  -8   0  -1    0.90    2.50
   8   0   1   -1.00    1.80
  -9   0  -1   87.99    7.80
   9   0   1   98.39    6.90
 -10   0  -1   19.00    4.90
  10   0   1   11.60    3.20
 -11   0  -1   32.00    6.40
  11   0   1   18.00    4.20
  11  -1  -1   40.40    5.40
 -11   1   1   36.30    6.70
  10  -1  -1   18.50    3.90
 -10   1   1   22.80    5.00
   9  -1  -1    2.10    2.30
  -9   1   1    3.10    3.20
   8  -1  -1   31.80    3.70
  -8   1   1   24.80    4.30
   7  -1  -1  106.59    6.40
  -7   1   1  102.09    7.20
   6  -1  -1  218.58   10.20
  -6   1   1  203.68   10.90
   5  -1  -1    9.10    1.70
  -5   1   1    9.60    2.30
   4  -1  -1  218.68    9.50
  -4   1   1  196.08    9.90
   3  -1  -1   12.50    1.50
   3  -1  -1   14.60    2.50
  -3   1   1   13.80    2.00
   2  -1  -1    1.90    0.80
   2  -1  -1    5.70    1.50
  -2   1   1    4.10    1.10
   1  -1  -1  171.28    8.30
   1  -1  -1  157.58    7.00
   1  -1  -1  172.58    7.60
  -1   1   1  164.28    7.10
   0  -1  -1 1532.15   61.59
   0  -1  -1 1441.06   62.19
   0  -1  -1 1607.44   61.59
  -1  -1  -1  208.58    8.40
  -1  -1  -1  208.98    8.50
   1   1   1  187.38    8.30
  -2  -1  -1   11.70    1.10
  -2  -1  -1    9.60    1.50
   2   1   1   10.00    1.30
   2   1   1    9.60    1.00
  -3  -1  -1   83.59    4.80
  -3  -1  -1   87.29    4.20
   3   1   1   85.29    4.70
   3   1   1   90.49    4.10
  -4  -1  -1   45.60    3.60
  -4  -1  -1   49.00    2.90
   4   1   1   46.50    3.20
   4   1   1   48.10    2.70
  -5  -1  -1  337.57   15.80
  -5  -1  -1  320.87   14.90
   5   1   1  363.06   15.40
   5   1   1  362.36   14.80
  -6  -1  -1    5.30    2.20
  -6  -1  -1    5.30    1.50
   6   1   1    2.50    1.50
  -7  -1  -1    1.30    2.60
  -7  -1  -1    2.20    1.50
   7   1   1   -0.10    1.40
  -8  -1  -1  174.68    8.80
  -8  -1  -1  164.38   10.20
   8   1   1  168.38    9.40
  -9  -1  -1   13.60    2.80
  -9  -1  -1    9.80    3.80
   9   1   1   19.50    3.40
 -10  -1  -1   16.30    4.60
  10   1   1    9.00    3.20
 -11  -1  -1   16.30    5.60
  11   1   1    6.20    3.60
  11  -2  -1   30.10    5.20
 -11   2   1   49.80    7.40
  10  -2  -1   79.89    6.90
 -10   2   1   71.69    8.10
   9  -2  -1   19.60    3.40
  -9   2   1   26.30    4.80
   8  -2  -1  114.89    7.10
  -8   2   1  108.59    8.00
   7  -2  -1   24.40    3.10
  -7   2   1   30.80    4.30
   6  -2  -1   27.40    2.90
  -6   2   1   31.70    3.90
   5  -2  -1  172.18    8.20
  -5   2   1  162.58    8.70
   4  -2  -1  599.64   28.30
   4  -2  -1  576.94   24.70
  -4   2   1  589.14   25.30
   3  -2  -1  982.40   44.80
   3  -2  -1  984.20   41.80
  -3   2   1 1094.89   42.30
   2  -2  -1  460.65   21.10
   2  -2  -1  420.96   18.70
  -2   2   1  478.75   19.00
   1  -2  -1  241.48   11.30
   1  -2  -1  210.28    9.20
  -1   2   1  214.88    9.30
   0  -2  -1  965.60   37.80
   0  -2  -1  870.01   38.80
   0  -2  -1  955.00   37.70
  -1  -2  -1 4493.05  175.78
  -1  -2  -1 4372.96  175.88
   1   2   1 4660.13  175.78
   1   2   1 3874.41  175.68
  -2  -2  -1 1904.61   79.89
  -2  -2  -1 2014.80   80.09
   2   2   1 1901.31   79.89
   2   2   1 2058.29   79.69
  -3  -2  -1  112.79    5.80
  -3  -2  -1  114.79    5.30
   3   2   1   92.59    5.00
   3   2   1  117.39    5.60
  -4  -2  -1  212.78    9.80
  -4  -2  -1  226.98   10.50
   4   2   1  210.58   10.30
   4   2   1  231.28    9.60
  -5  -2  -1  679.03   28.90
  -5  -2  -1  627.34   28.00
   5   2   1  672.43   28.40
   5   2   1  667.03   27.80
   5   2   1  695.43   29.00
  -6  -2  -1   16.50    2.20
  -6  -2  -1   15.00    3.20
   6   2   1   18.30    2.60
   6   2   1   16.80    3.10
   6   2   1   15.80    2.00
  -7  -2  -1  362.86   16.10
  -7  -2  -1  361.66   17.50
   7   2   1  357.76   16.80
  -8  -2  -1  146.09    7.80
  -8  -2  -1  131.39    9.20
   8   2   1  154.18    8.70
  -9  -2  -1   -1.70    1.90
  -9  -2  -1    1.30    3.40
   9   2   1    0.50    2.20
 -10  -2  -1    5.50    4.20
  10   2   1    3.90    3.00
 -11  -2  -1   21.60    6.00
  11   2   1   13.40    4.20
  11  -3  -1   33.20    4.90
 -11   3   1   39.40    6.70
  10  -3  -1  114.09    8.10
 -10   3   1  113.49    9.50
   9  -3  -1   28.00    3.80
  -9   3   1   31.30    5.20
   8  -3  -1   61.59    5.30
  -8   3   1   72.39    6.30
   7  -3  -1  108.09    6.40
  -7   3   1  100.89    7.20
   6  -3  -1  768.92   32.10
  -6   3   1  745.13   32.90
   5  -3  -1   56.29    7.10
   5  -3  -1   49.60    3.50
  -5   3   1   50.49    4.00
   4  -3  -1   19.80    4.70
   4  -3  -1   13.80    1.70
  -4   3   1   20.30    2.50
   3  -3  -1  628.04   28.60
   3  -3  -1  585.24   25.10
  -3   3   1  603.44   25.50
   2  -3  -1  175.98   11.20
   2  -3  -1  194.18    8.10
  -2   3   1  195.88    8.40
   1  -3  -1   23.10    2.00
   1  -3  -1   26.90    1.50
   1  -3  -1   29.50    4.10
  -1   3   1   26.30    1.70
   0  -3  -1  964.50   39.90
   0  -3  -1  936.01   38.00
   0  -3  -1  914.91   38.30
  -1  -3  -1  325.37   13.20
  -1  -3  -1  322.97   13.20
  -1  -3  -1  299.37   14.30
   1   3   1  298.57   13.70
  -2  -3  -1    1.90    0.90
  -2  -3  -1   -2.90    3.10
  -2  -3  -1    1.80    1.60
   2   3   1    3.60    0.80
   2   3   1    5.10    2.70
  -3  -3  -1   44.40    3.40
  -3  -3  -1   42.80    2.80
  -3  -3  -1   46.60    6.60
   3   3   1   49.20    3.60
   3   3   1   39.90    2.50
  -4  -3  -1  700.53   29.10
  -4  -3  -1  666.13   28.40
  -4  -3  -1  686.23   30.70
   4   3   1  659.93   28.90
   4   3   1  689.93   28.20
  -5  -3  -1  130.39    7.40
  -5  -3  -1  133.09    6.50
   5   3   1  112.19    6.60
   5   3   1  124.69    7.20
   5   3   1  130.99    6.20
  -6  -3  -1   78.99    6.10
  -6  -3  -1   73.29    4.70
   6   3   1   84.19    6.00
   6   3   1   79.19    4.60
   6   3   1   85.69    5.30
  -7  -3  -1   10.50    2.20
  -7  -3  -1    7.80    3.30
   7   3   1   11.00    2.00
   7   3   1    9.30    2.40
   7   3   1    9.40    3.10
  -8  -3  -1  252.77   13.90
  -8  -3  -1  264.87   12.40
   8   3   1  238.28   11.90
   8   3   1  269.47   13.20
  -9  -3  -1  191.88   11.90
  -9  -3  -1  187.48   10.00
   9   3   1  178.78   10.70
 -10  -3  -1   90.99    9.00
  10   3   1   89.79    7.80
 -11  -3  -1   13.30    5.40
  11   3   1    6.40    3.60
  11  -4  -1   51.79    5.90
 -11   4   1   64.99    8.30
  10  -4  -1   75.89    6.50
 -10   4   1   68.19    7.90
   9  -4  -1    1.00    2.20
  -9   4   1    3.90    3.10
   8  -4  -1   17.10    2.90
  -8   4   1   23.30    4.30
   7  -4  -1  258.77   11.80
  -7   4   1  222.58   12.50
   6  -4  -1  131.39    6.90
   6  -4  -1  139.19   12.00
  -6   4   1  112.89    7.40
   5  -4  -1   55.19    7.50
   5  -4  -1   51.49    3.50
  -5   4   1   46.00    3.90
   4  -4  -1    3.90    3.40
   4  -4  -1    3.30    1.10
  -4   4   1    3.10    1.50
   3  -4  -1  583.84   23.50
   3  -4  -1  509.75   27.60
  -3   4   1  603.14   24.00
   2  -4  -1   78.09    3.60
   2  -4  -1   66.89    6.80
  -2   4   1   78.69    3.90
   1  -4  -1  584.94   27.10
   1  -4  -1  581.04   23.80
   0  -4  -1 1916.71   80.29
   0  -4  -1 1970.40   82.49
   0   4   1 2039.20   81.59
  -1  -4  -1    2.80    1.10
  -1  -4  -1    1.20    2.20
  -1  -4  -1    3.30    1.30
   1   4   1    0.50    1.90
  -2  -4  -1 3036.50  114.39
  -2  -4  -1 2786.42  114.29
  -2  -4  -1 2729.53  115.79
   2   4   1 2713.73  115.19
  -3  -4  -1  310.37   13.30
  -3  -4  -1  273.87   12.90
  -3  -4  -1  282.97   15.40
   3   4   1  300.27   12.60
   3   4   1  302.27   13.70
  -4  -4  -1    4.90    1.50
  -4  -4  -1    2.80    5.10
  -4  -4  -1    2.20    1.90
   4   4   1    5.10    1.20
   4   4   1    1.80    2.20
  -5  -4  -1  706.93   32.60
  -5  -4  -1  665.03   28.80
  -5  -4  -1  699.13   29.50
   5   4   1  687.93   29.60
   5   4   1  688.33   28.60
   5   4   1  639.44   29.00
  -6  -4  -1  513.05   27.00
  -6  -4  -1  491.55   22.70
  -6  -4  -1  496.35   21.80
   6   4   1  506.05   21.40
   6   4   1  502.05   22.80
   6   4   1  490.85   22.10
  -7  -4  -1   35.30   11.20
  -7  -4  -1   38.80    3.90
  -7  -4  -1   33.20    4.80
   7   4   1   43.00    5.10
   7   4   1   39.50    3.50
   7   4   1   36.10    4.00
  -8  -4  -1   50.89    6.10
  -8  -4  -1   50.99    4.80
   8   4   1   44.40    4.90
   8   4   1   50.99    4.30
  -9  -4  -1  108.39    9.20
  -9  -4  -1  112.59    7.60
   9   4   1  112.79    7.00
   9   4   1  129.89    8.50
 -10  -4  -1  109.09    9.90
  10   4   1   97.79    8.60
  10  -5  -1   82.79    6.60
 -10   5   1   75.39    8.10
   9  -5  -1  349.07   16.50
  -9   5   1  340.87   17.90
   8  -5  -1   59.59    5.00
  -8   5   1   57.79    6.40
   7  -5  -1  386.96   23.90
   7  -5  -1  364.56   16.80
  -7   5   1  368.26   17.90
   6  -5  -1   -0.20    1.20
   6  -5  -1    1.30    4.30
  -6   5   1    0.20    1.80
   5  -5  -1  183.98    8.80
   5  -5  -1  192.98   14.00
  -5   5   1  193.98    9.60
   4  -5  -1   93.89    4.70
   4  -5  -1   95.59    9.30
  -4   5   1   87.69    5.20
   3  -5  -1   27.70    2.00
   3  -5  -1   31.30    6.00
  -3   5   1   26.00    2.30
   2  -5  -1 1080.29   43.00
   2  -5  -1  987.20   47.40
  -2   5   1 1097.79   43.30
   1  -5  -1  107.79    5.80
   1  -5  -1  120.59    8.70
  -1   5   1  116.99    5.10
  -1   5   1  103.29    7.30
   0  -5  -1  184.48    8.60
   0  -5  -1  176.48   11.00
   0   5   1  195.28    9.90
  -1  -5  -1  675.93   29.70
  -1  -5  -1  673.53   27.60
   1   5   1  627.54   28.70
  -2  -5  -1  262.27   11.40
  -2  -5  -1  242.58   11.40
  -2  -5  -1  246.68   13.40
   2   5   1  260.77   13.20
  -3  -5  -1  305.87   13.40
  -3  -5  -1  266.67   13.00
  -3  -5  -1  295.67   15.80
   3   5   1  317.97   14.80
   3   5   1  285.87   12.80
  -4  -5  -1    4.80    2.30
  -4  -5  -1    6.00    5.20
  -4  -5  -1    6.10    1.60
   4   5   1    8.30    3.30
   4   5   1    8.00    1.40
  -5  -5  -1   34.80    4.20
  -5  -5  -1   28.00    8.40
  -5  -5  -1   36.80    3.40
   5   5   1   37.40    4.60
   5   5   1   33.40    2.90
  -6  -5  -1    8.10    2.20
  -6  -5  -1   12.90    3.40
  -6  -5  -1   15.90    9.40
   6   5   1    9.10    3.10
   6   5   1   10.50    2.20
   6   5   1   11.00    2.10
  -7  -5  -1  202.48   17.80
  -7  -5  -1  167.88   10.60
  -7  -5  -1  192.38    9.60
   7   5   1  177.48    9.90
   7   5   1  165.28    8.90
   7   5   1  182.68   10.60
  -8  -5  -1   -0.80    2.10
  -8  -5  -1    6.00    3.80
   8   5   1    5.00    2.60
   8   5   1    1.00    2.20
  -9  -5  -1   46.40    6.90
   9   5   1   36.10    5.00
   9   5   1   36.50    4.10
 -10  -5  -1   73.69    8.40
  10   5   1   75.09    7.40
  10  -6  -1   83.99    6.70
 -10   6   1   82.19    8.30
   9  -6  -1   55.09    5.30
  -9   6   1   62.39    6.70
   8  -6  -1   28.50    3.40
   8  -6  -1   39.80   10.30
  -8   6   1   33.00    4.90
   7  -6  -1  197.68    9.80
   7  -6  -1  201.98   17.10
  -7   6   1  194.28   10.80
   6  -6  -1    3.40    4.90
   6  -6  -1   -1.60    1.20
  -6   6   1    0.60    1.80
   5  -6  -1   -0.20    1.00
   5  -6  -1    0.50    3.80
  -5   6   1   -0.70    1.40
   4  -6  -1   24.00    6.50
   4  -6  -1   24.20    2.10
  -4   6   1   26.70    2.70
   3  -6  -1  140.99   12.00
   3  -6  -1  177.48    7.50
  -3   6   1  174.08    7.90
   2  -6  -1  161.68   12.20
  -2   6   1  183.08    7.90
   1  -6  -1  114.19    9.30
   1  -6  -1  122.29    6.40
  -1   6   1  115.69    8.10
   0  -6  -1   -0.10    2.90
   0  -6  -1    2.10    1.50
   0   6   1    3.70    2.20
  -1  -6  -1  407.76   19.70
  -1  -6  -1  383.46   17.10
   1   6   1  380.76   18.50
  -2  -6  -1    6.90    3.50
  -2  -6  -1    5.90    1.90
  -2  -6  -1    3.50    1.40
   2   6   1    2.90    3.70
  -3  -6  -1 1105.99   44.30
  -3  -6  -1 1036.40   44.30
  -3  -6  -1 1004.30   46.70
   3   6   1 1082.49   45.90
   3   6   1 1082.49   43.90
  -4  -6  -1  289.37   13.60
  -4  -6  -1  284.97   16.70
  -4  -6  -1  282.37   13.30
   4   6   1  291.37   14.80
   4   6   1  288.37   12.80
  -5  -6  -1   60.69    5.60
  -5  -6  -1   60.19   10.00
  -5  -6  -1   60.39    4.60
   5   6   1   54.19    3.80
   5   6   1   57.29    6.40
  -6  -6  -1  190.68   16.40
  -6  -6  -1  174.98    9.10
  -6  -6  -1  152.18    9.90
   6   6   1  168.68   10.10
   6   6   1  150.98    8.40
   6   6   1  173.58    9.10
  -7  -6  -1   27.10    3.70
  -7  -6  -1   19.80    4.30
   7   6   1   24.50    3.10
   7   6   1   25.20    3.60
  -8  -6  -1    8.90    3.20
  -8  -6  -1   18.40    4.60
   8   6   1    8.70    3.10
   8   6   1   11.80    2.90
  -9  -6  -1   20.40    5.30
  -9  -6  -1   20.30    4.00
   9   6   1   17.70    4.10
   9   6   1   14.80    3.20
 -10  -6  -1  161.18   12.20
  10   6   1  155.48   10.80
  10  -7  -1   11.80    3.10
 -10   7   1    6.50    3.80
   9  -7  -1  123.19   17.40
   9  -7  -1  135.69    7.70
  -9   7   1  113.79    9.00
   8  -7  -1  135.49    7.40
   8  -7  -1  118.09   15.40
  -8   7   1  126.09    8.60
   7  -7  -1  190.88   17.00
   7  -7  -1  200.48    9.70
  -7   7   1  198.28   10.90
   6  -7  -1  263.17   19.00
   6  -7  -1  258.07   11.90
  -6   7   1  263.77   12.90
   5  -7  -1    5.20    1.30
   5  -7  -1    7.60    5.30
  -5   7   1    6.10    2.00
   4  -7  -1  107.09   11.00
   4  -7  -1  114.19    5.40
  -4   7   1  112.69    6.10
   3  -7  -1  350.56   21.60
   3  -7  -1  379.86   15.50
  -3   7   1  372.86   16.00
   2  -7  -1   11.90    4.50
  -2   7   1   13.40    1.60
  -2   7   1   16.20    4.00
   1  -7  -1  411.26   22.70
   1  -7  -1  440.46   18.80
  -1   7   1  416.16   20.70
   0  -7  -1   61.09    4.50
   0  -7  -1   63.69    7.30
   0   7   1   61.29    5.50
  -1  -7  -1   65.19    6.90
  -1  -7  -1   59.19    4.20
   1   7   1   53.09    5.70
  -2  -7  -1    4.90    1.90
  -2  -7  -1    3.40    1.60
  -2  -7  -1    2.60    3.30
   2   7   1   -0.60    3.90
  -3  -7  -1  173.18   12.10
  -3  -7  -1  166.28    9.10
  -3  -7  -1  193.28    9.10
   3   7   1  188.08   13.30
  -4  -7  -1    8.00    4.70
  -4  -7  -1    6.20    2.10
  -4  -7  -1    5.00    2.90
   4   7   1    5.70    4.90
   4   7   1    6.10    1.70
  -5  -7  -1   58.49    9.50
  -5  -7  -1   37.10    4.70
  -5  -7  -1   43.90    4.40
   5   7   1   51.59    3.80
   5   7   1   47.90    6.10
  -6  -7  -1    2.70    2.40
  -6  -7  -1    1.10    3.30
  -6  -7  -1   19.60    6.90
   6   7   1    1.20    2.00
   6   7   1    1.00    3.50
   6   7   1    2.50    1.90
  -7  -7  -1   50.99    6.00
  -7  -7  -1   35.20    4.70
   7   7   1   45.10    4.80
   7   7   1   30.60    3.70
  -8  -7  -1   18.00    4.30
  -8  -7  -1    4.80    3.00
   8   7   1    7.80    2.80
   8   7   1    3.80    3.00
  -9  -7  -1    5.40    3.70
   9   7   1    4.00    3.10
   9   7   1   -0.90    3.20
  10  -8  -1    2.00    2.60
 -10   8   1    2.20    3.60
   9  -8  -1    9.00    9.60
   9  -8  -1    7.90    2.60
  -9   8   1   11.80    4.10
   8  -8  -1   16.70   10.20
   8  -8  -1   15.30    2.70
  -8   8   1   14.50    3.40
   7  -8  -1   42.70    3.90
   7  -8  -1   60.29   12.00
  -7   8   1   48.30    5.00
   6  -8  -1   70.79    4.30
   6  -8  -1   70.29   12.30
  -6   8   1   61.09    5.20
   5  -8  -1    6.40    5.00
   5  -8  -1    8.50    1.60
  -5   8   1    8.00    2.20
   4  -8  -1    4.50    1.20
   4  -8  -1    4.60    4.50
  -4   8   1    3.80    1.50
   3  -8  -1   32.30    7.80
  -3   8   1   41.40    3.00
  -3   8   1   46.50    6.50
   2  -8  -1    8.20    4.80
  -2   8   1    5.70    3.10
   1  -8  -1    2.10    3.90
   1  -8  -1    5.10    2.20
  -1   8   1    5.50    2.90
   0  -8  -1   65.99    8.10
   0  -8  -1   69.79    5.10
   0   8   1   63.59    6.20
  -1  -8  -1  159.08    8.20
  -1  -8  -1  136.39   11.00
   1   8   1  151.58   10.00
  -2  -8  -1   80.99    8.20
  -2  -8  -1   83.59    5.40
   2   8   1   60.89    8.70
  -3  -8  -1    2.70    2.50
  -3  -8  -1    2.20    4.00
  -3  -8  -1    1.10    1.80
   3   8   1    3.80    6.60
  -4  -8  -1    3.00    2.10
  -4  -8  -1    5.50    3.30
  -4  -8  -1    6.20    4.80
   4   8   1   11.00    6.20
   4   8   1    5.20    1.70
  -5  -8  -1   52.79    8.90
  -5  -8  -1   55.69    5.70
  -5  -8  -1   48.10    4.90
   5   8   1   46.00    4.10
   5   8   1   47.20    7.10
  -6  -8  -1  144.09    9.70
  -6  -8  -1  136.59    8.80
   6   8   1  164.68    8.80
   6   8   1  156.28    8.20
  -7  -8  -1   45.10    6.20
  -7  -8  -1   25.00    4.10
   7   8   1   33.20    4.40
   7   8   1   33.10    3.90
  -8  -8  -1   16.70    4.90
  -8  -8  -1    4.60    3.60
   8   8   1    8.50    2.80
   8   8   1    8.60    3.40
  -9  -8  -1   34.00    6.10
  -9  -8  -1   15.70    4.50
   9   8   1   25.50    5.00
   9   8   1   18.50    4.10
   9  -9  -1    4.10    8.80
   9  -9  -1    2.30    2.10
  -9   9   1    2.20    3.00
   8  -9  -1    5.60    7.70
   8  -9  -1   -2.20    1.80
  -8   9   1    5.80    2.70
   7  -9  -1    0.70    7.30
   7  -9  -1    3.70    1.70
  -7   9   1    6.70    2.90
   6  -9  -1   25.90    8.60
   6  -9  -1   21.30    2.40
  -6   9   1   27.90    3.60
   5  -9  -1   42.40    3.10
   5  -9  -1   44.20    9.90
  -5   9   1   39.20    3.80
  -5   9   1   39.70    7.30
   4  -9  -1    7.00    5.10
  -4   9   1    9.40    4.30
  -4   9   1    9.90    2.00
   3  -9  -1    2.20    4.10
  -3   9   1   -1.90    2.40
   2  -9  -1  108.79   11.40
  -2   9   1  107.19    9.00
   1  -9  -1   56.49    5.10
   1  -9  -1   49.50    8.40
  -1   9   1   60.29    6.60
   0  -9  -1   23.90    6.50
   0  -9  -1   26.90    3.70
   0   9   1   22.10    4.80
  -1  -9  -1    0.50    1.90
  -1  -9  -1    1.20    3.90
   1   9   1   -2.20    3.80
  -2  -9  -1    1.30    4.40
  -2  -9  -1    5.30    2.40
   2   9   1    2.80    5.70
  -3  -9  -1    2.50    2.40
  -3  -9  -1    8.80    5.00
   3   9   1    9.90    7.60
  -4  -9  -1  229.58   11.70
  -4  -9  -1  214.88   11.80
  -4  -9  -1  235.28   16.10
   4   9   1  232.98   16.40
   4   9   1  228.68   11.10
  -5  -9  -1   45.50    8.40
  -5  -9  -1   40.90    5.10
  -5  -9  -1   34.00    4.50
   5   9   1   33.50    7.00
   5   9   1   37.10    3.80
  -6  -9  -1   27.80    4.80
  -6  -9  -1   19.10    4.00
   6   9   1   19.00    3.30
   6   9   1   19.50    3.30
  -7  -9  -1    5.50    3.70
  -7  -9  -1    2.50    4.70
   7   9   1    2.20    2.80
   7   9   1    4.40    2.70
  -8  -9  -1    1.20    5.40
  -8  -9  -1    0.10    3.50
   8   9   1    0.00    2.90
   8   9   1    2.70    2.80
   9 -10  -1    7.30    2.60
   9 -10  -1   19.20   13.00
  -9  10   1   -0.10    7.00
   8 -10  -1    4.80    9.10
   8 -10  -1    8.80    2.20
  -8  10   1   -0.40    6.50
  -8  10   1   12.30    3.30
   7 -10  -1   52.09    4.40
   7 -10  -1   69.29   14.50
  -7  10   1   54.49    5.70
  -7  10   1   73.89   11.60
   6 -10  -1   17.60    2.20
   6 -10  -1   13.90    7.90
  -6  10   1   21.90    6.80
  -6  10   1   14.00    2.90
   5 -10  -1  158.28   16.30
  -5  10   1  148.09    8.00
  -5  10   1  139.29   13.00
   4 -10  -1   38.40    9.50
  -4  10   1   38.60    3.50
  -4  10   1   38.40    7.40
   3 -10  -1   10.50    6.50
  -3  10   1    5.20    3.70
   2 -10  -1    3.70    5.20
  -2  10   1    2.10    3.40
   1 -10  -1   78.79   10.70
   1 -10  -1   95.09    6.80
  -1  10   1   83.89    8.40
   0 -10  -1  101.89    7.10
   0 -10  -1   96.29   11.40
   0  10   1   92.69    9.10
  -1 -10  -1    1.40    4.90
  -1 -10  -1    4.70    2.60
   1  10   1   -2.20    4.30
  -2 -10  -1    3.90    4.80
  -2 -10  -1    6.70    2.80
   2  10   1    0.90    6.10
  -3 -10  -1   -3.70    4.90
  -3 -10  -1    0.20    2.50
   3  10   1    2.30    7.90
  -4 -10  -1  101.49   11.60
  -4 -10  -1  105.09    7.30
  -4 -10  -1  113.49    7.90
   4  10   1  117.49    6.70
   4  10   1  102.19   13.60
  -5 -10  -1  119.99    8.50
  -5 -10  -1  131.79    9.00
   5  10   1  142.99    8.00
   5  10   1  129.49    7.70
  -6 -10  -1    7.40    3.60
  -6 -10  -1   13.70    4.30
   6  10   1   11.40    2.90
   6  10   1   -0.20    2.30
  -7 -10  -1   53.19    6.40
  -7 -10  -1   47.50    6.80
   7  10   1   59.79    5.80
   7  10   1   55.69    5.50
  -8 -10  -1   23.50    5.90
  -8 -10  -1   19.00    5.00
   8  10   1   21.10    3.80
   8  10   1   18.10    3.80
   9 -11  -1   -9.40    9.30
  -9  11   1    9.20    8.20
   8 -11  -1   13.30   11.30
  -8  11   1   19.70    8.60
   7 -11  -1   16.60   10.20
  -7  11   1   22.80    8.20
   6 -11  -1    4.70    7.80
  -6  11   1    5.70    5.00
   5 -11  -1   12.40    7.80
  -5  11   1    6.60    5.00
   4 -11  -1    3.40    6.70
  -4  11   1    1.30    3.90
   3 -11  -1  177.08   17.00
  -3  11   1  150.28   12.60
   2 -11  -1  122.59   14.50
  -2  11   1  122.09   10.80
   1 -11  -1   96.59   12.70
   1 -11  -1   91.19    7.30
  -1  11   1   88.49    9.50
   0 -11  -1  161.48   15.20
   0 -11  -1  168.38    9.90
   0  11   1  138.99   12.30
  -1 -11  -1   46.40    5.40
  -1 -11  -1   53.89   10.20
   1  11   1   54.29    8.20
  -2 -11  -1   19.00    7.30
  -2 -11  -1   11.60    3.70
   2  11   1   18.40    7.60
  -3 -11  -1   41.60    5.30
  -3 -11  -1   45.90    9.20
   3  11   1   47.90    9.90
  -4 -11  -1   71.49   11.10
  -4 -11  -1   54.99    6.20
   4  11   1   70.59    5.40
   4  11   1   69.09   10.80
  -5 -11  -1  104.59    8.40
  -5 -11  -1   79.79    7.50
   5  11   1   93.09    6.70
   5  11   1  104.09    6.80
  -6 -11  -1   -1.50    4.00
  -6 -11  -1   12.30    3.60
   6  11   1    1.50    2.60
   6  11   1   -0.80    2.60
  -7 -11  -1   11.70    5.10
  -7 -11  -1   15.20    5.10
   7  11   1   13.60    3.90
   7  11   1    8.50    3.60
   8 -12  -1   78.09   18.20
  -8  12   1   66.59   13.10
   7 -12  -1   28.10   12.50
  -7  12   1   25.70    8.70
   6 -12  -1    2.70    7.90
  -6  12   1    4.30    4.90
   5 -12  -1    0.50    7.50
  -5  12   1    7.40    5.10
   4 -12  -1   13.90    9.10
  -4  12   1   10.70    5.60
   3 -12  -1  580.84   35.50
  -3  12   1  556.64   30.10
   2 -12  -1   -1.90    6.40
  -2  12   1    1.30    4.50
   1 -12  -1   -1.50    3.30
   1 -12  -1    4.30    7.50
  -1  12   1    6.10    4.90
   0 -12  -1    1.50    7.00
   0 -12  -1    5.90    3.30
   0  12   1    7.40    4.90
  -1 -12  -1  174.88   11.00
  -1 -12  -1  174.58   16.70
   1  12   1  178.18   15.00
  -2 -12  -1   65.89   11.60
  -2 -12  -1   52.09    6.20
   2  12   1   63.89   10.50
  -3 -12  -1   -0.80    3.50
  -3 -12  -1    1.40    6.40
   3  12   1   10.60    8.70
  -4 -12  -1   -0.10    3.60
   4  12   1   -1.50    2.30
  -5 -12  -1    8.40    4.30
   5  12   1   -2.70    2.50
  -6 -12  -1   15.80    5.30
   6  12   1   21.50    4.10
   7 -13  -1  104.89   20.70
  -7  13   1   87.49   14.00
   6 -13  -1   67.59   16.60
  -6  13   1   44.20    9.80
   5 -13  -1    0.10   10.40
  -5  13   1    2.00    5.30
   4 -13  -1    6.50    9.40
  -4  13   1    6.70    5.60
   3 -13  -1  178.58   21.20
  -3  13   1  172.18   15.10
   2 -13  -1    8.70    8.70
  -2  13   1   15.10    6.20
   1 -13  -1  115.99   17.00
  -1  13   1  135.49   13.30
   0 -13  -1   86.69   15.90
   0 -13  -1   58.29    7.10
   0  13   1   90.49   11.20
  -1 -13  -1  144.99   10.50
  -1 -13  -1  159.88   17.60
   1  13   1  155.08   15.50
  -2 -13  -1   17.40    4.60
  -2 -13  -1   32.40   10.00
   2  13   1   21.60    9.10
  -3 -13  -1   35.90   10.70
  -3 -13  -1   26.80    5.60
   3  13   1   34.80   10.40
  -4 -13  -1   56.19    7.40
   4  13   1   52.39    5.40
  -5 -13  -1  120.09   10.60
   5  13   1  127.19    8.50
   6 -14  -1   51.99   15.50
  -6  14   1   41.40   10.00
   5 -14  -1  143.59   22.90
  -5  14   1  158.08   15.70
   4 -14  -1   22.40   12.50
  -4  14   1   17.60    7.00
   3 -14  -1   76.69   18.00
  -3  14   1   66.99   11.60
   2 -14  -1   73.69   17.40
  -2  14   1   77.89   11.80
   1 -14  -1   -1.20    9.40
   0 -14  -1    2.20    4.30
   0 -14  -1    0.70   10.00
   0  14   1   16.80    7.40
  -1 -14  -1   19.90   11.80
  -1 -14  -1   22.80    5.40
   1  14   1   35.00    9.40
  -2 -14  -1  160.68   12.30
  -2 -14  -1  188.68   18.40
   2  14   1  194.68   18.50
  -3 -14  -1   30.50    5.90
  -4 -14  -1    1.20    4.80
   4  14   1   -2.50    2.60
   4 -15  -1   28.10   14.90
  -4  15   1   27.50    9.10
   3 -15  -1   21.40   16.40
  -3  15   1   25.80    8.80
   2 -15  -1  142.69   25.40
  -2  15   1  170.08   16.30
   1 -15  -1    3.50   11.80
  -1  15   1   21.00    7.50
   0 -15  -1   18.20   12.90
   0  15   1   30.80    9.10
   2  15   1   49.40   15.00
   0  14  -2    6.10   10.20
   0 -14   2   10.00   11.60
  -1  14  -2   24.60    9.70
   1 -14   2    1.40   11.10
  -2  14  -2   20.10    9.30
   2 -14   2   -4.00   13.30
  -3  14  -2   37.30    9.50
   3 -14   2   39.50   17.10
  -4  14  -2   26.90    7.80
   4 -14   2    9.60   13.10
   3  13  -2  -28.60   10.80
  -3 -13   2    1.00    4.90
   2  13  -2    7.90   11.40
  -2 -13   2   13.20    5.40
   1  13  -2   16.20   10.10
  -1 -13   2   19.80   12.10
   0  13  -2   82.49   13.90
   0 -13   2  113.79   19.80
  -1  13  -2    3.10    8.50
   1 -13   2    6.20   10.00
  -2  13  -2    9.80    7.20
   2 -13   2    6.80   10.90
  -3  13  -2   23.90    7.30
   3 -13   2    4.90   10.90
  -4  13  -2    7.60    6.10
   4 -13   2    8.20   11.50
  -5  13  -2   35.40    9.30
   5 -13   2   39.10   16.30
  -6  13  -2   23.20    8.00
   6 -13   2   22.10   14.70
   4  12  -2   -7.10    9.50
  -4 -12   2   16.00    4.70
   3  12  -2    0.20   10.50
  -3 -12   2    4.90    4.90
  -3 -12   2   21.20   10.10
   2  12  -2   20.50   10.80
  -2 -12   2   17.20    5.10
  -2 -12   2   36.50   12.50
   1  12  -2   19.30    9.80
  -1 -12   2    7.40    9.40
   0  12  -2   45.70   10.10
   0 -12   2   32.20   11.70
  -1  12  -2   34.80    9.40
   1 -12   2   31.00   10.80
  -2  12  -2   45.30    8.90
   2 -12   2   41.60   12.90
  -3  12  -2   14.70    6.10
   3 -12   2    3.40    8.50
  -4  12  -2   10.60    6.00
   4 -12   2   10.10    8.90
  -5  12  -2   72.79   11.40
   5 -12   2   79.89   18.20
  -6  12  -2    4.70    5.60
   6 -12   2   -3.00    9.80
  -7  12  -2   10.70    6.70
   7 -12   2   16.00   12.70
   5  11  -2   39.00    4.80
  -5 -11   2   37.50    6.40
  -4 -11   2   29.20   10.10
  -4 -11   2    0.20    4.30
   3  11  -2   48.30   11.60
  -3 -11   2   64.39   13.10
  -3 -11   2   46.80    6.40
   2  11  -2  122.99   17.00
  -2 -11   2   97.29    8.90
  -2 -11   2  103.49   15.50
   1  11  -2  214.28   18.80
  -1 -11   2  187.18   18.40
  -1 -11   2  192.18   12.00
   0  11  -2   13.90    7.80
   0 -11   2    7.60    7.60
  -1  11  -2  170.48   15.20
   1 -11   2  186.68   18.00
  -2  11  -2   24.00    7.00
   2 -11   2   16.50    8.40
  -3  11  -2  105.29   11.30
   3 -11   2  111.09   15.70
  -4  11  -2   86.29   10.80
   4 -11   2   84.69   14.40
  -5  11  -2   83.29   10.70
   5 -11   2   88.89   17.00
  -6  11  -2   73.99   11.20
   6 -11   2   83.79   17.40
  -7  11  -2   13.60    6.50
   7 -11   2   12.50   11.10
  -8  11  -2   20.90    7.90
   8 -11   2    1.40   12.20
   6  10  -2   63.09    5.70
  -6 -10   2   47.00    6.90
   5  10  -2    0.40    8.00
   5  10  -2   28.90    4.00
  -5 -10   2   16.90    5.00
   4  10  -2    7.20    8.30
  -4 -10   2   29.40   10.00
  -4 -10   2   11.60    4.30
   3  10  -2   21.40    9.70
  -3 -10   2   36.90   10.20
  -3 -10   2   16.40    4.80
   2  10  -2    4.80    8.90
  -2 -10   2    3.20    6.50
  -2 -10   2    1.60    3.20
   1  10  -2   12.20    8.50
  -1 -10   2   -0.80    3.00
  -1 -10   2    3.80    6.60
   0  10  -2   20.50    8.20
   0 -10   2   18.20    7.60
  -1  10  -2   16.60    6.50
   1 -10   2   21.40    7.80
  -2  10  -2   49.60    8.50
   2 -10   2   48.60   10.80
  -3  10  -2  174.48   14.00
   3 -10   2  200.38   17.70
  -4  10  -2    0.20    3.90
   4 -10   2    0.80    5.60
  -5  10  -2  176.28   14.00
   5 -10   2  172.08   18.20
  -6  10  -2   80.49   10.50
   6 -10   2   89.49   16.60
  -7  10  -2   82.09   12.10
   7 -10   2   90.19   17.80
  -8  10  -2   34.10    8.80
  -8  10  -2   25.90    3.90
   8 -10   2   29.50   13.70
  -9  10  -2   23.70    8.40
   9 -10   2   19.80   14.40
   7   9  -2   25.80    4.20
  -7  -9   2   42.20    6.90
   6   9  -2   26.70    3.60
  -6  -9   2   10.20    4.80
   5   9  -2   96.99   11.50
   5   9  -2   90.29    6.60
  -5  -9   2  117.99    9.00
   4   9  -2   59.89   10.10
  -4  -9   2   71.69    7.40
  -4  -9   2   92.69   13.80
   3   9  -2  172.98   16.90
  -3  -9   2  163.68   10.60
  -3  -9   2  180.98   16.60
   2   9  -2  151.38   16.20
  -2  -9   2  135.19    9.40
  -2  -9   2  149.88   15.00
   1   9  -2  194.58   17.50
  -1  -9   2  198.38   16.60
  -1  -9   2  226.38   11.90
   0   9  -2   24.50    7.80
   0  -9   2   24.50    7.50
   0  -9   2   15.90    3.80
  -1   9  -2    2.90    4.80
   1  -9   2    1.80    4.80
  -2   9  -2   64.79    8.60
   2  -9   2   65.89   10.60
  -3   9  -2  599.94   30.80
   3  -9   2  631.74   35.00
  -4   9  -2   83.29    9.10
   4  -9   2   85.49   11.90
  -5   9  -2  238.38   16.40
   5  -9   2  253.97   20.60
  -6   9  -2   71.09   10.30
   6  -9   2   62.09    4.00
   6  -9   2   74.69   14.00
  -7   9  -2   -3.50    4.00
   7  -9   2    0.90    7.20
   7  -9   2   -1.10    1.30
  -8   9  -2   18.80    7.60
  -8   9  -2   11.30    3.00
   8  -9   2   28.90   12.20
   8  -9   2   15.40    2.10
  -9   9  -2   11.10    6.50
   9  -9   2    3.30   12.10
 -10   9  -2   59.49   11.80
  10  -9   2   68.29   15.90
   7   8  -2    0.80    2.50
   7   8  -2   -5.20    2.40
  -7  -8   2   -3.50    3.60
   6   8  -2   35.40    3.80
   6   8  -2   27.80    7.10
   6   8  -2   28.50    3.90
  -6  -8   2   26.80    4.90
  -6  -8   2   46.80    5.40
   5   8  -2  162.58   13.70
   5   8  -2  152.98    8.40
   5   8  -2  141.89    8.20
  -5  -8   2  153.48    9.50
  -5  -8   2  139.79    9.80
   4   8  -2   -2.90    6.50
  -4  -8   2    5.60    3.10
  -4  -8   2    4.30    3.20
  -4  -8   2   16.70    8.50
   3   8  -2   25.80    9.10
  -3  -8   2   19.50    4.00
  -3  -8   2   33.30    8.90
  -3  -8   2   24.10    3.70
   2   8  -2  598.64   31.90
  -2  -8   2  600.74   27.30
  -2  -8   2  622.24   33.00
   1   8  -2   49.99    9.60
  -1  -8   2   51.59    9.50
  -1  -8   2   33.10    4.40
   0   8  -2   56.79    8.60
   0  -8   2   56.39    8.80
   0  -8   2   68.69    5.70
  -1   8  -2   -1.10    3.80
   1  -8   2    0.20    3.60
  -2   8  -2   -3.90    2.80
   2  -8   2    1.40    4.30
  -3   8  -2  375.06   20.40
   3  -8   2  371.06   23.70
  -4   8  -2   49.90    7.30
   4  -8   2   43.70    9.10
  -5   8  -2    1.00    3.40
   5  -8   2   -1.40    4.60
   5  -8   2    1.50    1.20
  -6   8  -2   31.20    6.80
   6  -8   2   27.10    2.40
   6  -8   2   27.10    8.90
  -7   8  -2  132.09   12.80
   7  -8   2  122.29   15.90
   7  -8   2  132.29    6.50
  -8   8  -2    4.30    4.90
  -8   8  -2    6.90    2.20
   8  -8   2    3.20    8.40
   8  -8   2    2.20    1.50
  -9   8  -2    9.80    6.60
   9  -8   2  -13.00    9.20
 -10   8  -2   36.10   10.00
  10  -8   2   36.00   11.80
   8   7  -2   27.50    3.70
   8   7  -2   26.90    4.40
  -8  -7   2   44.50    6.40
  -8  -7   2   22.10    5.30
   7   7  -2    0.60    2.50
   7   7  -2    0.50    2.40
  -7  -7   2   10.10    4.00
  -7  -7   2   -1.60    3.20
   6   7  -2   10.80    2.50
   6   7  -2    6.00    5.20
   6   7  -2    9.70    2.60
  -6  -7   2    8.20    3.50
  -6  -7   2   35.00   11.40
  -6  -7   2    8.90    3.60
   5   7  -2    5.40    2.00
   5   7  -2   -0.90    5.30
   5   7  -2    4.20    2.00
  -5  -7   2    3.90    3.20
  -5  -7   2   12.60    9.60
  -5  -7   2    6.10    3.10
   4   7  -2  276.97   12.70
   4   7  -2  267.07   17.20
  -4  -7   2  268.47   13.80
  -4  -7   2  266.37   13.40
  -4  -7   2  274.07   20.50
   3   7  -2    2.50    6.80
  -3  -7   2    2.80    6.30
  -3  -7   2    4.80    2.70
  -3  -7   2    3.50    2.50
   2   7  -2    2.30    7.60
  -2  -7   2    1.40    5.00
  -2  -7   2   -0.60    2.20
   1   7  -2   40.00    8.50
  -1  -7   2   35.00    7.50
  -1  -7   2   44.60    4.70
   0   7  -2  278.47   16.50
   0  -7   2  252.57   17.20
   0  -7   2  283.77   13.40
  -1   7  -2    2.80    3.80
   1  -7   2    6.40    4.30
  -2   7  -2    1.10    2.80
   2  -7   2    6.00    3.90
  -3   7  -2   61.69    6.80
   3  -7   2   60.79    8.90
  -4   7  -2    2.00    3.10
   4  -7   2    2.80    1.10
   4  -7   2    1.40    4.20
  -5   7  -2   17.20    4.60
   5  -7   2   16.50    6.30
   5  -7   2   15.80    1.80
  -6   7  -2  221.38   10.90
  -6   7  -2  221.88   15.50
   6  -7   2  217.28   10.00
   6  -7   2  230.18   18.30
  -7   7  -2    7.10    2.30
  -7   7  -2    9.60    2.60
  -7   7  -2    4.00    4.30
   7  -7   2    6.60    1.80
   7  -7   2   11.60    7.90
   7  -7   2   11.70    1.70
  -8   7  -2    6.60    2.70
  -8   7  -2    7.80    5.30
  -8   7  -2    1.40    2.20
   8  -7   2    1.50    1.90
   8  -7   2    2.80    7.80
  -9   7  -2   75.89    6.50
  -9   7  -2   78.39   12.40
   9  -7   2   69.59    5.50
   9  -7   2   99.79   16.70
 -10   7  -2   11.50    3.70
 -10   7  -2   -1.00    6.70
  10  -7   2    2.70    2.30
  10  -7   2    1.40    8.40
   8   6  -2    2.10    2.70
   8   6  -2   -2.60    2.60
  -8  -6   2   -0.20    4.60
  -8  -6   2    4.10    4.40
   6   6  -2   -4.50    4.00
   6   6  -2    1.40    2.00
   6   6  -2    0.30    1.90
  -6  -6   2    3.20    2.90
  -6  -6   2    2.70    3.10
   5   6  -2   -0.20    1.50
   5   6  -2    0.00    1.60
   5   6  -2    1.70    4.70
  -5  -6   2    0.70    2.50
  -5  -6   2   -2.60    2.40
  -5  -6   2    8.90   11.00
   4   6  -2  346.07   15.50
   4   6  -2  334.87   19.20
  -4  -6   2  336.47   16.10
  -4  -6   2  339.77   16.30
  -4  -6   2  370.56   24.10
   3   6  -2   51.19    7.90
  -3  -6   2   38.10    4.00
  -3  -6   2   46.40    4.40
  -3  -6   2   39.20    9.30
   2   6  -2   14.60    7.40
  -2  -6   2   17.60    2.50
  -2  -6   2   10.90    5.80
  -2  -6   2   15.20    2.90
   1   6  -2  111.49   11.10
  -1  -6   2   94.19    9.60
  -1  -6   2   95.69    6.30
   0   6  -2   68.29    7.60
   0  -6   2   50.89    7.50
   0  -6   2   61.19    4.70
  -1   6  -2   26.80    4.90
   1  -6   2   37.40    6.60
  -2   6  -2    7.00    3.00
   2  -6   2    7.30    4.20
  -3   6  -2    4.80    2.90
   3  -6   2    1.70    0.90
   3  -6   2    2.70    3.90
  -4   6  -2  102.99    8.50
   4  -6   2  105.19    5.00
   4  -6   2  100.79   10.40
  -5   6  -2   -0.30    2.60
   5  -6   2    0.40    4.00
   5  -6   2   -1.20    0.90
  -6   6  -2  111.09    6.60
  -6   6  -2  120.29   10.50
   6  -6   2  115.59    5.60
   6  -6   2   98.09   11.60
   6  -6   2  117.49    5.90
  -7   6  -2    4.90    2.40
  -7   6  -2    9.20    2.20
  -7   6  -2    2.90    4.10
   7  -6   2    7.90    1.60
   7  -6   2   10.20    6.60
   7  -6   2    2.90    1.70
  -8   6  -2    7.50    2.30
  -8   6  -2    4.60    4.60
  -8   6  -2    8.00    2.90
   8  -6   2    5.00    6.70
   8  -6   2    7.90    2.20
  -9   6  -2    4.40    5.50
  -9   6  -2    6.90    3.10
   9  -6   2    3.10    6.60
   9  -6   2    2.60    2.00
 -10   6  -2   13.90    3.70
 -10   6  -2   13.30    7.10
  10  -6   2   15.10    8.20
  10  -6   2    2.50    2.30
 -11   6  -2   22.30    5.10
 -11   6  -2   15.70    7.40
  11  -6   2   13.50    3.30
   9   5  -2   -1.70    3.10
  -9  -5   2   10.00    5.00
   8   5  -2   42.20    5.00
  -8  -5   2   63.49    7.00
   7   5  -2    3.50    4.20
   7   5  -2    0.50    2.40
  -7  -5   2    6.50    4.10
  -7  -5   2   26.70   12.90
  -7  -5   2   10.90    3.20
   6   5  -2  148.19    8.20
   6   5  -2  137.09   10.60
   6   5  -2  134.89    7.40
  -6  -5   2  139.69    9.20
  -6  -5   2  145.39    8.40
  -6  -5   2  157.08   19.40
   5   5  -2   33.90    3.10
   5   5  -2   30.00    5.80
   5   5  -2   24.30    3.00
  -5  -5   2   33.50    4.60
  -5  -5   2   36.50   12.10
  -5  -5   2   34.00    4.00
   4   5  -2   83.29    5.10
   4   5  -2   84.09    9.30
  -4  -5   2   92.39    5.80
  -4  -5   2   68.99   12.70
  -4  -5   2   85.69    6.00
   3   5  -2  190.88   12.30
   3   5  -2  164.18    8.20
  -3  -5   2  173.38    8.80
  -3  -5   2  188.68   15.90
  -3  -5   2  157.58    8.80
   2   5  -2   40.10    7.10
  -2  -5   2   40.80    8.10
  -2  -5   2   39.40    3.70
  -2  -5   2   31.20    3.10
   1   5  -2  219.08   14.20
  -1  -5   2  238.48   14.80
  -1  -5   2  220.98   11.00
   0   5  -2    5.30    3.90
   0  -5   2    7.70    4.10
   0  -5   2   12.20    2.40
  -1   5  -2  329.67   17.30
   1  -5   2  354.36   19.00
  -2   5  -2  255.87   13.10
   2  -5   2  210.88   14.30
   2  -5   2  244.38   10.20
  -3   5  -2  197.78   11.50
   3  -5   2  174.88   13.20
   3  -5   2  202.08    8.50
  -4   5  -2   21.60    4.50
   4  -5   2   17.90    5.20
   4  -5   2   15.70    1.60
  -5   5  -2   16.00    4.50
  -5   5  -2   12.20    2.00
   5  -5   2    9.20    1.50
   5  -5   2    8.80    4.60
   5  -5   2    9.10    1.40
  -6   5  -2    6.40    3.60
  -6   5  -2    6.20    1.90
  -6   5  -2    7.00    2.20
   6  -5   2    5.10    1.30
   6  -5   2    7.20    1.60
   6  -5   2   11.10    5.50
  -7   5  -2   11.50    2.90
  -7   5  -2   22.10    2.80
   7  -5   2   18.30    7.20
   7  -5   2   14.30    2.30
  -8   5  -2  116.49    7.60
  -8   5  -2  107.89    6.60
   8  -5   2  115.39    6.80
   8  -5   2  120.59   13.10
  -9   5  -2   67.79    5.50
  -9   5  -2   75.89    6.50
   9  -5   2   83.89    5.80
   9  -5   2   77.39   12.90
 -10   5  -2    5.20    3.30
  10  -5   2    3.80    7.50
  10  -5   2    1.60    2.40
 -11   5  -2    2.20    3.90
  11  -5   2   -0.50    2.70
   9   4  -2   27.30    4.60
  -9  -4   2   29.60    6.10
   8   4  -2   34.70    4.50
   8   4  -2   38.00    6.50
  -8  -4   2   43.90   15.00
  -8  -4   2   49.00    6.20
   7   4  -2  214.48   11.30
   7   4  -2  217.58   13.70
  -7  -4   2  216.58   11.10
  -7  -4   2  225.28   12.50
  -7  -4   2  193.48   21.50
   6   4  -2   10.50    2.40
   6   4  -2   13.30    2.20
   6   4  -2   16.60    4.60
  -6  -4   2   12.00    3.50
  -6  -4   2   10.40    2.70
  -6  -4   2   26.60   12.20
   5   4  -2    0.80    1.50
   5   4  -2    2.20    3.40
   5   4  -2    1.80    1.30
  -5  -4   2    0.50    2.40
  -5  -4   2    0.60   10.40
  -5  -4   2    3.20    1.90
   4   4  -2   27.20    2.80
   4   4  -2   36.80    5.60
  -4  -4   2   27.00    3.50
  -4  -4   2   27.40    3.10
  -4  -4   2   28.40   10.00
   3   4  -2   20.00    2.10
   3   4  -2   26.90    5.10
  -3  -4   2   20.10    2.60
  -3  -4   2   20.40    8.00
  -3  -4   2   25.40    3.00
   2   4  -2  360.36   18.40
  -2  -4   2  364.56   15.40
  -2  -4   2  332.67   20.10
  -2  -4   2  348.87   15.70
   1   4  -2  155.78   11.00
  -1  -4   2  134.89   10.80
  -1  -4   2  146.09    7.50
   0   4  -2  107.09    8.10
   0  -4   2  107.59    8.80
   0  -4   2  120.09    6.20
  -1   4  -2 1945.11   83.39
   1  -4   2 2069.39   80.89
   1  -4   2 1971.80   85.09
  -2   4  -2   48.40    4.70
   2  -4   2   43.10    5.80
   2  -4   2   49.99    2.60
  -3   4  -2  415.06   19.30
   3  -4   2  380.66   21.00
   3  -4   2  382.96   16.30
  -4   4  -2   18.30    2.10
  -4   4  -2   17.60    4.00
   4  -4   2   15.60    1.50
   4  -4   2   19.30    5.20
  -5   4  -2   63.29    6.70
  -5   4  -2   65.09    4.00
  -5   4  -2   65.19    4.30
   5  -4   2   66.79    3.80
   5  -4   2   58.09    3.40
   5  -4   2   60.99    8.10
  -6   4  -2    0.20    1.70
  -6   4  -2   -0.40    1.30
   6  -4   2   -0.10    1.00
   6  -4   2   -1.60    1.20
   6  -4   2    0.60    4.00
  -7   4  -2  106.59    6.90
  -7   4  -2  108.19    6.20
   7  -4   2  118.69    6.30
   7  -4   2  108.89   11.30
  -8   4  -2   20.90    3.80
   8  -4   2   29.00    7.50
   8  -4   2   22.70    3.00
  -9   4  -2   21.00    3.90
  -9   4  -2   14.00    2.90
   9  -4   2   17.40    2.90
   9  -4   2   25.60    8.10
 -10   4  -2  128.19    9.40
  10  -4   2  122.39    8.10
 -11   4  -2    7.20    4.00
  11  -4   2   -0.60    2.50
  10   3  -2  177.78   11.20
 -10  -3   2  171.68   12.90
   9   3  -2   43.90    5.50
  -9  -3   2   56.49    7.10
   8   3  -2   23.50    3.80
   8   3  -2   30.10    5.90
  -8  -3   2   32.10    5.30
  -8  -3   2   21.40   13.60
   7   3  -2  115.09    7.00
   7   3  -2  103.29    9.00
  -7  -3   2  121.59   16.70
  -7  -3   2  107.79    8.10
  -7  -3   2   98.89    6.50
   6   3  -2    4.00    1.90
   6   3  -2    6.10    3.50
  -6  -3   2    6.40    2.70
  -6  -3   2    3.40   11.00
  -6  -3   2    4.90    1.90
   5   3  -2    8.50    3.50
   5   3  -2    8.50    1.90
  -5  -3   2    9.10    2.70
  -5  -3   2    9.10    2.00
  -5  -3   2   12.60   10.10
   4   3  -2    1.00    1.00
   4   3  -2   -0.60    1.10
   4   3  -2    1.90    3.00
  -4  -3   2   -1.10    1.60
  -4  -3   2    2.00    8.30
  -4  -3   2    0.20    1.30
   3   3  -2  162.48    7.70
   3   3  -2  158.78   10.10
  -3  -3   2  168.18    8.30
  -3  -3   2  167.08   14.00
  -3  -3   2  162.18    7.90
   2   3  -2  295.07   14.90
   2   3  -2  288.57   12.60
  -2  -3   2  310.47   17.60
  -2  -3   2  297.47   13.00
  -2  -3   2  276.37   13.00
   1   3  -2   84.19    8.10
  -1  -3   2   94.89    4.50
  -1  -3   2   90.89    9.00
  -1  -3   2   87.59    5.00
   0   3  -2  142.09    9.30
   0  -3   2  134.49    9.70
   0  -3   2  142.19    6.90
  -1   3  -2   75.09    5.90
   1  -3   2   77.99    3.50
   1  -3   2   69.19    6.70
  -2   3  -2   67.69    5.10
   2  -3   2   57.29    6.00
   2  -3   2   65.19    3.10
  -3   3  -2 1893.11   79.59
   3  -3   2 1828.92   76.89
   3  -3   2 1971.80   81.19
  -4   3  -2  301.37   16.60
  -4   3  -2  345.67   14.50
   4  -3   2  329.07   13.80
   4  -3   2  342.67   14.00
   4  -3   2  316.17   18.30
  -5   3  -2   64.69    4.00
  -5   3  -2   67.39    4.40
   5  -3   2   65.79    7.50
   5  -3   2   61.39    3.80
   5  -3   2   62.69    3.40
  -6   3  -2   -0.30    1.40
  -6   3  -2   -0.50    1.70
   6  -3   2    1.40    1.00
   6  -3   2   -0.70    1.20
   6  -3   2    1.00    3.40
  -7   3  -2   15.60    3.10
  -7   3  -2   18.40    2.50
   7  -3   2   18.50    5.90
   7  -3   2   17.40    2.50
  -8   3  -2    1.30    2.40
  -8   3  -2    4.80    1.90
   8  -3   2    3.70    5.00
   8  -3   2    2.30    1.90
  -9   3  -2  201.68   10.30
  -9   3  -2  198.98   11.70
   9  -3   2  198.78   16.40
   9  -3   2  211.88   10.90
 -10   3  -2   36.60    5.60
  10  -3   2   26.60    4.00
 -11   3  -2   22.10    4.70
  11  -3   2   12.50    3.20
  10   2  -2    9.40    3.30
 -10  -2   2   11.70    5.10
   9   2  -2   28.20    4.40
  -9  -2   2   34.10    6.20
   8   2  -2    0.50    2.30
   8   2  -2   -1.20    3.30
  -8  -2   2    3.30    3.20
   7   2  -2  184.58   12.40
   7   2  -2  210.58   10.50
  -7  -2   2  199.78   11.50
   6   2  -2  674.33   31.20
   6   2  -2  673.53   29.00
  -6  -2   2  672.23   29.90
   5   2  -2   14.40    2.20
   5   2  -2   17.30    3.80
  -5  -2   2   16.00    3.00
  -5  -2   2   14.50    2.10
   4   2  -2   57.09    5.40
   4   2  -2   53.99    3.70
  -4  -2   2   53.69    4.30
  -4  -2   2   65.39    9.70
  -4  -2   2   60.49    3.60
   3   2  -2  544.05   22.50
   3   2  -2  540.95   24.00
  -3  -2   2  520.55   22.90
  -3  -2   2  535.65   22.40
  -3  -2   2  517.35   26.50
   2   2  -2 1526.25   66.39
   2   2  -2 1646.24   65.09
  -2  -2   2 1645.54   65.49
  -2  -2   2 1580.34   65.19
  -2  -2   2 1590.84   68.39
   1   2  -2  180.08   10.60
  -1  -2   2  184.98    8.00
  -1  -2   2  170.18   12.10
  -1  -2   2  177.08    8.20
   0   2  -2  242.48   12.60
   0  -2   2  242.08   13.20
   0  -2   2  236.28   10.00
  -1   2  -2  720.83   31.10
   1  -2   2  787.42   29.50
   1  -2   2  658.53   31.90
  -2   2  -2    1.90    1.80
   2  -2   2    0.70    2.10
   2  -2   2    1.10    0.60
  -3   2  -2   10.40    2.60
  -3   2  -2   11.80    1.60
   3  -2   2    7.00    1.00
   3  -2   2    8.90    3.20
   3  -2   2    8.70    1.10
  -4   2  -2   63.99    3.90
  -4   2  -2   61.69    3.70
   4  -2   2   73.29    7.00
   4  -2   2   59.19    3.60
   4  -2   2   62.49    3.30
  -5   2  -2  138.99    6.70
  -5   2  -2  143.99    7.20
   5  -2   2  140.29    6.80
   5  -2   2  136.49    6.30
   5  -2   2  119.19   10.10
  -6   2  -2  108.19    5.70
  -6   2  -2  103.09    6.30
   6  -2   2   95.89    5.70
   6  -2   2  109.49    9.20
  -7   2  -2   52.09    4.80
  -7   2  -2   43.30    3.60
   7  -2   2   45.90    7.30
   7  -2   2   49.70    4.10
  -8   2  -2   44.90    5.10
  -8   2  -2   43.60    4.00
   8  -2   2   46.10    4.50
   8  -2   2   44.90    8.40
  -9   2  -2  208.88   12.10
  -9   2  -2  190.58   10.40
   9  -2   2  225.48   11.10
 -10   2  -2   16.20    4.50
  10  -2   2    8.20    3.00
 -11   2  -2  142.59   10.70
  11  -2   2  132.59    9.30
  10   1  -2   95.19    8.20
 -10  -1   2  110.49    9.90
   9   1  -2   28.70    4.20
  -9  -1   2   20.30    4.80
   8   1  -2    4.00    3.50
   8   1  -2   -1.80    2.00
  -8  -1   2    3.00    3.10
   7   1  -2   19.00    3.00
   7   1  -2   25.50    5.00
  -7  -1   2   18.50    3.80
   6   1  -2  418.96   21.10
   6   1  -2  458.65   19.20
  -6  -1   2  404.86   19.90
   5   1  -2  524.35   24.60
   5   1  -2  543.25   22.90
  -5  -1   2  520.05   23.60
   4   1  -2   16.60    2.00
   4   1  -2   19.80    3.40
  -4  -1   2   20.40    2.80
   3   1  -2  462.05   21.10
   3   1  -2  465.45   19.90
  -3  -1   2  485.05   20.40
   2   1  -2  273.47   12.60
   2   1  -2  253.87   11.10
  -2  -1   2  270.97   11.60
  -2  -1   2  244.28   11.10
   1   1  -2   55.59    2.80
   1   1  -2   61.29    4.80
  -1  -1   2   56.59    3.10
  -1  -1   2   54.69    7.30
  -1  -1   2   57.69    3.20
   0   1  -2  333.47   15.30
   0  -1   2  322.37   13.70
   0  -1   2  346.37   16.30
  -1   1  -2  189.08    9.40
   1  -1   2  195.28   10.20
   1  -1   2  210.08    8.30
  -2   1  -2  466.55   19.90
  -2   1  -2  506.15   21.00
   2  -1   2  462.75   19.70
   2  -1   2  491.35   21.70
  -3   1  -2   14.30    1.60
  -3   1  -2   14.70    1.90
   3  -1   2   12.10    1.40
   3  -1   2   15.40    1.40
   3  -1   2   15.20    3.40
  -4   1  -2  154.78    7.50
  -4   1  -2  152.68    7.10
   4  -1   2  140.89    7.10
   4  -1   2  154.38    6.80
   4  -1   2  165.38    9.90
  -5   1  -2  190.38    9.10
  -5   1  -2  203.28    9.70
   5  -1   2  206.48    8.80
   5  -1   2  198.88    9.30
   5  -1   2  191.88   11.80
  -6   1  -2  224.48   10.10
  -6   1  -2  210.68   10.90
   6  -1   2  221.68   13.60
   6  -1   2  208.48   10.30
   6  -1   2  223.08    9.70
  -7   1  -2   86.39    5.40
  -7   1  -2   91.29    6.40
   7  -1   2   96.29    5.90
   7  -1   2   95.09    9.00
  -8   1  -2    3.60    2.80
  -8   1  -2    6.10    1.90
   8  -1   2    0.30    1.80
  -9   1  -2   70.29    6.80
  -9   1  -2   62.69    4.90
   9  -1   2   68.49    5.70
 -10   1  -2  180.58   11.70
  10  -1   2  195.28   10.90
 -11   1  -2   64.59    7.90
  11  -1   2   57.79    6.10
  10   0  -2  163.68   10.40
 -10   0   2  157.38   11.60
   9   0  -2  110.99    7.60
  -9   0   2   97.49    8.80
   8   0  -2  252.57   12.50
  -8   0   2  233.38   13.40
   7   0  -2  130.09    7.50
   7   0  -2  135.09    9.80
  -7   0   2  115.79    8.20
   6   0  -2  248.68   11.80
   6   0  -2  247.28   13.80
  -6   0   2  241.88   12.60
   5   0  -2  546.95   23.10
   5   0  -2  510.05   24.80
  -5   0   2  554.14   23.90
   4   0  -2  351.36   14.90
   4   0  -2  317.97   16.20
  -4   0   2  348.37   15.50
   3   0  -2   96.79    6.10
   3   0  -2   91.09    4.80
  -3   0   2   93.79    5.20
   2   0  -2  596.54   25.60
   2   0  -2  623.64   26.60
  -2   0   2  637.14   25.90
   1   0  -2 1666.03   72.79
   1   0  -2 1850.31   73.79
  -1   0   2 1883.11   73.09
   0   0  -2  387.36   16.00
   0   0  -2  341.17   15.10
   0   0   2  386.96   16.80
   0   0   2  386.06   15.10
   0   0   2  358.66   15.20
  -1   0  -2   85.79    4.40
  -1   0  -2   83.39    3.70
   1   0   2   82.89    5.00
   1   0   2   83.79    3.70
  -2   0  -2 1423.86   63.69
  -2   0  -2 1613.94   63.29
  -2   0  -2 1650.63   63.39
   2   0   2 1488.65   64.39
   2   0   2 1614.44   63.19
  -3   0  -2 2175.18   96.49
  -3   0  -2 2326.67   96.29
   3   0   2 2456.45   98.09
   3   0   2 2539.45   96.19
  -4   0  -2    5.00    1.70
  -4   0  -2    5.00    1.20
   4   0   2    4.10    1.00
   4   0   2    6.40    2.40
  -5   0  -2  959.40   38.20
  -5   0  -2  953.90   38.90
   5   0   2  890.01   38.00
   5   0   2  932.81   38.40
   5   0   2  876.01   40.70
  -6   0  -2  322.67   15.10
  -6   0  -2  322.57   14.20
   6   0   2  315.67   13.90
   6   0   2  314.07   14.50
  -7   0  -2  167.48    8.40
  -7   0  -2  165.98    9.50
   7   0   2  174.78    8.10
   7   0   2  159.48    8.70
  -8   0  -2  109.79    6.40
  -8   0  -2  114.29    8.00
   8   0   2  115.59    7.10
  -9   0  -2   87.19    5.80
  -9   0  -2   84.99    7.30
   9   0   2   88.39    6.60
 -10   0  -2  227.38   13.80
  10   0   2  240.48   12.70
 -11   0  -2   36.70    6.40
  11   0   2   31.10    4.90
  10  -1  -2    1.00    2.80
 -10   1   2    2.10    3.90
   9  -1  -2   64.69    6.20
  -9   1   2   86.69    7.70
   8  -1  -2  172.68    9.60
  -8   1   2  170.28   10.60
   7  -1  -2   23.20    3.00
  -7   1   2   26.00    4.10
   6  -1  -2    9.70    2.00
  -6   1   2   12.70    2.90
   5  -1  -2  755.22   33.90
   5  -1  -2  773.72   32.00
  -5   1   2  745.83   32.70
   4  -1  -2   17.90    3.20
   4  -1  -2   14.80    1.90
  -4   1   2   19.60    2.60
   3  -1  -2  740.63   31.10
   3  -1  -2  684.53   29.70
  -3   1   2  721.63   30.10
   2  -1  -2    5.30    1.80
   2  -1  -2    6.60    1.00
  -2   1   2    5.40    1.20
   1  -1  -2  331.67   13.80
   1  -1  -2  313.17   14.50
  -1   1   2  354.96   14.00
   0  -1  -2  955.30   36.90
   0  -1  -2  874.01   37.30
   0   1   2  904.41   37.00
  -1  -1  -2  203.88    9.50
  -1  -1  -2  247.28    9.40
  -1  -1  -2  238.38    9.40
   1   1   2  212.68    9.30
  -2  -1  -2  162.18    6.90
  -2  -1  -2  145.19    7.10
   2   1   2  163.58    6.80
  -3  -1  -2 1536.95   62.49
  -3  -1  -2 1518.95   62.79
   3   1   2 1547.95   62.29
  -4  -1  -2  141.29    6.80
  -4  -1  -2  139.59    7.30
   4   1   2  148.69    6.50
  -5  -1  -2    7.50    1.60
  -5  -1  -2    7.00    2.10
   5   1   2    7.70    1.50
   5   1   2    5.30    1.30
  -6  -1  -2    4.90    1.50
  -6  -1  -2    1.90    2.20
   6   1   2    5.80    1.60
   6   1   2    3.90    1.40
  -7  -1  -2   94.89    6.70
  -7  -1  -2   92.69    5.40
   7   1   2   86.69    5.10
   7   1   2   97.39    6.00
  -8  -1  -2   24.40    3.00
  -8  -1  -2   32.40    4.80
   8   1   2   24.20    2.80
   8   1   2   23.40    3.30
  -9  -1  -2   24.70    3.30
  -9  -1  -2   23.80    4.80
   9   1   2   28.10    3.90
 -10  -1  -2   64.89    7.50
  10   1   2   59.49    6.00
 -11  -1  -2  105.19   10.10
  11   1   2  115.39    8.80
  10  -2  -2   -1.60    2.80
 -10   2   2    6.20    4.10
   9  -2  -2    9.80    2.80
  -9   2   2   11.50    4.10
   8  -2  -2    5.40    2.40
  -8   2   2    8.40    3.20
   7  -2  -2   98.99    6.20
  -7   2   2   94.59    7.10
   6  -2  -2   77.59    5.00
  -6   2   2   77.19    5.70
   5  -2  -2  392.86   17.20
  -5   2   2  392.66   18.00
   4  -2  -2  664.53   28.30
  -4   2   2  683.63   28.80
   3  -2  -2   78.99    5.40
   3  -2  -2   72.39    3.90
  -3   2   2   70.59    4.30
   2  -2  -2  217.88    9.40
   2  -2  -2  218.08   10.60
  -2   2   2  217.48    9.70
   1  -2  -2  595.44   28.40
   1  -2  -2  681.63   27.70
   1  -2  -2  669.53   26.70
  -1   2   2  663.53   26.90
   0  -2  -2  991.00   38.90
   0  -2  -2  965.40   40.10
   0  -2  -2  921.41   39.40
  -1  -2  -2 1832.32   73.79
  -1  -2  -2 1878.91   73.89
   1   2   2 1760.92   73.79
  -2  -2  -2 9999.00  393.56
  -2  -2  -2 9461.55  393.06
   2   2   2 9749.82  393.46
  -3  -2  -2 1518.35   61.39
  -3  -2  -2 1546.55   61.79
   3   2   2 1457.65   61.29
  -4  -2  -2  451.35   20.20
  -4  -2  -2  463.15   19.70
   4   2   2  482.85   19.50
  -5  -2  -2    1.40    1.20
  -5  -2  -2    1.20    1.90
   5   2   2    2.30    1.10
  -6  -2  -2  146.39    7.10
  -6  -2  -2  134.49    8.00
   6   2   2  130.59    6.70
   6   2   2  138.09    7.40
  -7  -2  -2   57.69    5.50
  -7  -2  -2   55.09    4.10
   7   2   2   54.09    3.80
   7   2   2   49.70    4.50
  -8  -2  -2    3.30    2.00
  -8  -2  -2    2.70    3.00
   8   2   2    5.40    1.90
   8   2   2    3.40    2.20
  -9  -2  -2   12.80    2.80
  -9  -2  -2   11.40    3.90
   9   2   2   13.30    3.20
 -10  -2  -2   -2.70    2.40
 -10  -2  -2   -1.10    3.60
  10   2   2   -1.80    2.30
 -11  -2  -2   55.09    7.40
  11   2   2   38.60    5.60
  10  -3  -2   34.40    4.60
 -10   3   2   24.60    5.70
   9  -3  -2   63.29    5.70
  -9   3   2   58.19    6.90
   8  -3  -2    0.60    2.00
  -8   3   2    4.10    2.90
   7  -3  -2    3.20    1.90
  -7   3   2    2.60    2.50
   6  -3  -2   22.40    2.70
  -6   3   2   28.10    3.80
   5  -3  -2    4.60    1.50
  -5   3   2    6.90    2.10
   4  -3  -2  108.99    5.50
  -4   3   2  105.49    6.00
   3  -3  -2   55.69    3.10
   3  -3  -2   53.69    6.20
  -3   3   2   51.19    3.50
   2  -3  -2  473.65   22.40
   2  -3  -2  449.86   19.30
  -2   3   2  476.35   19.70
   1  -3  -2   23.60    3.80
   1  -3  -2   17.80    1.40
  -1   3   2   18.80    1.60
   0  -3  -2 1649.93   64.29
   0  -3  -2 1399.16   65.89
   0  -3  -2 1706.43   64.19
  -1  -3  -2  413.86   19.00
  -1  -3  -2  466.05   19.10
   1   3   2  485.05   19.50
   1   3   2  479.85   19.00
  -2  -3  -2  404.26   17.40
  -2  -3  -2  427.86   17.70
   2   3   2  414.86   17.30
  -3  -3  -2   33.10    3.20
  -3  -3  -2   34.60    2.50
   3   3   2   34.00    2.30
  -4  -3  -2  255.57   11.80
  -4  -3  -2  245.48   11.20
   4   3   2  252.27   11.00
   4   3   2  255.27   11.30
  -5  -3  -2   92.59    5.80
  -5  -3  -2   87.99    5.00
   5   3   2   89.39    5.30
   5   3   2   87.29    4.70
  -6  -3  -2   16.00    3.30
  -6  -3  -2   15.90    2.40
   6   3   2   18.00    2.10
   6   3   2   13.90    2.30
  -7  -3  -2   15.50    3.50
  -7  -3  -2   19.50    2.60
   7   3   2   18.60    2.40
   7   3   2   14.90    2.70
  -8  -3  -2    1.80    1.90
  -8  -3  -2    1.80    3.10
   8   3   2    1.80    1.90
   8   3   2   -0.20    1.90
  -9  -3  -2   50.39    6.10
  -9  -3  -2   49.40    4.80
   9   3   2   45.00    4.10
   9   3   2   40.40    4.80
 -10  -3  -2   18.60    5.00
 -10  -3  -2   14.30    3.20
  10   3   2    8.50    3.00
  10   3   2   11.10    3.50
 -11  -3  -2    4.80    5.40
  11   3   2    8.50    3.80
  10  -4  -2   39.40    4.90
 -10   4   2   55.19    7.30
   9  -4  -2    1.40    2.40
  -9   4   2    1.50    3.30
   8  -4  -2   87.49    6.10
  -8   4   2   84.59    7.20
   7  -4  -2   87.89    5.60
  -7   4   2   79.19    6.40
   6  -4  -2   24.90    2.80
  -6   4   2   25.70    3.70
   5  -4  -2    7.40    4.30
   5  -4  -2    9.90    1.70
  -5   4   2   11.20    2.40
   4  -4  -2  265.27   17.60
   4  -4  -2  339.37   13.50
  -4   4   2  313.47   14.10
   3  -4  -2  234.18   10.00
   3  -4  -2  221.08   13.80
  -3   4   2  229.58   10.50
   2  -4  -2  118.89    5.70
   2  -4  -2  130.99    9.10
  -2   4   2  135.39    6.10
   1  -4  -2   61.99    3.00
   1  -4  -2   55.29    3.30
   1  -4  -2   67.49    6.10
  -1   4   2   62.09    3.20
   0  -4  -2    9.40    3.00
   0  -4  -2   11.90    1.10
   0  -4  -2    8.50    1.20
  -1  -4  -2 1004.90   41.70
  -1  -4  -2  991.30   43.10
  -1  -4  -2 1035.00   41.80
   1   4   2 1050.19   42.40
  -2  -4  -2  537.05   22.50
  -2  -4  -2  541.95   22.40
   2   4   2  525.45   22.10
  -3  -4  -2  286.87   12.70
  -3  -4  -2  278.47   13.00
   3   4   2  304.87   12.50
  -4  -4  -2   98.59    6.10
  -4  -4  -2   96.99    5.30
   4   4   2  105.99    5.20
   4   4   2  104.69    5.60
  -5  -4  -2  175.38    9.40
  -5  -4  -2  173.48    8.60
   5   4   2  189.68    9.00
   5   4   2  176.38    8.40
  -6  -4  -2   54.59    5.20
  -6  -4  -2   52.69    4.00
   6   4   2   50.89    3.70
   6   4   2   54.79    4.50
  -7  -4  -2    0.60    2.70
  -7  -4  -2    1.50    1.70
   7   4   2    1.10    2.20
   7   4   2    0.40    1.60
   7   4   2    0.80    1.70
  -8  -4  -2   64.49    5.00
  -8  -4  -2   56.79    6.30
   8   4   2   57.49    5.60
   8   4   2   63.59    4.70
  -9  -4  -2    3.90    3.90
  -9  -4  -2    3.40    2.60
   9   4   2    6.50    2.70
   9   4   2    3.00    2.30
 -10  -4  -2    7.10    2.80
 -10  -4  -2    3.60    4.30
  10   4   2    0.20    2.40
  10   4   2   -4.30    2.80
 -11  -4  -2   16.80    5.40
  11   4   2    0.60    3.70
  10  -5  -2   -0.90    2.60
 -10   5   2    3.40    3.70
   9  -5  -2    8.50    2.70
  -9   5   2    7.40    3.90
   8  -5  -2   48.90    4.40
  -8   5   2   36.50    5.30
   7  -5  -2    8.90    2.20
  -7   5   2   12.30    3.10
   6  -5  -2   52.69    8.80
   6  -5  -2   54.79    3.90
  -6   5   2   45.00    4.60
   5  -5  -2   17.70    2.00
   5  -5  -2   18.70    5.90
  -5   5   2   18.30    2.70
   4  -5  -2   75.89    8.40
   4  -5  -2   78.09    4.20
  -4   5   2   77.09    4.80
   3  -5  -2   48.40    6.60
   3  -5  -2   58.39    3.10
  -3   5   2   56.09    3.50
   2  -5  -2  151.48   11.60
   2  -5  -2  174.88    7.70
  -2   5   2  192.68    8.00
   1  -5  -2  149.88   10.20
   1  -5  -2  148.29    7.10
   1  -5  -2  155.08    6.60
  -1   5   2  153.18    6.80
   0  -5  -2   67.69    3.40
   0  -5  -2   73.89    6.40
   0  -5  -2   65.29    3.70
   0   5   2   73.19    5.30
  -1  -5  -2    7.90    1.40
  -1  -5  -2    7.10    2.90
  -1  -5  -2    6.60    1.20
   1   5   2    8.80    2.10
  -2  -5  -2   27.60    2.40
  -2  -5  -2   27.10    3.60
  -2  -5  -2   28.30    2.70
   2   5   2   27.30    2.10
   2   5   2   26.50    3.30
  -3  -5  -2    9.30    2.30
  -3  -5  -2    3.20    1.30
   3   5   2    7.40    1.30
   3   5   2    8.20    3.40
  -4  -5  -2   96.49    6.20
  -4  -5  -2  103.59    5.60
   4   5   2   99.29    6.30
   4   5   2  103.09    5.20
  -5  -5  -2   40.80    4.50
  -5  -5  -2   40.00    3.50
   5   5   2   39.70    3.10
   5   5   2   41.20    3.90
  -6  -5  -2   42.10    4.90
  -6  -5  -2   45.30    4.00
   6   5   2   41.60    3.50
   6   5   2   42.40    4.30
  -7  -5  -2  185.88    9.80
  -7  -5  -2  186.58   10.90
   7   5   2  209.28   10.30
   7   5   2  172.78    9.20
  -8  -5  -2   10.50    2.60
  -8  -5  -2   10.10    3.80
   8   5   2    8.60    2.30
   8   5   2    7.70    2.80
  -9  -5  -2   45.00    5.00
  -9  -5  -2   58.69    7.10
   9   5   2   54.19    4.90
   9   5   2   49.40    5.60
 -10  -5  -2  107.79    8.10
 -10  -5  -2  123.29   10.40
  10   5   2  105.79    7.40
  10   5   2  116.19    9.20
  10  -6  -2  173.78    9.80
 -10   6   2  147.99   11.30
   9  -6  -2    0.80    2.40
  -9   6   2    1.90    3.50
   8  -6  -2   -1.00    1.90
  -8   6   2    1.40    2.60
   7  -6  -2  367.66   24.30
   7  -6  -2  367.86   16.40
  -7   6   2  355.86   17.70
   6  -6  -2   18.00    6.70
   6  -6  -2   18.60    2.40
  -6   6   2   19.30    3.20
   5  -6  -2    0.60    3.90
   5  -6  -2    0.00    1.00
  -5   6   2   -0.90    1.40
   4  -6  -2    3.70    1.10
   4  -6  -2    3.50    3.70
  -4   6   2    3.40    1.50
   3  -6  -2   23.90    2.00
   3  -6  -2   24.80    6.00
  -3   6   2   31.00    2.50
   2  -6  -2 1264.27   50.69
   2  -6  -2 1249.77   55.79
  -2   6   2 1222.88   51.09
   1  -6  -2  108.99    9.00
   1  -6  -2  118.49    5.80
   1  -6  -2  107.29    5.00
  -1   6   2  102.29    5.10
   0  -6  -2    0.40    1.20
   0  -6  -2    1.60    3.00
   0  -6  -2    2.10    0.90
   0   6   2    2.50    1.90
  -1  -6  -2   56.59    3.20
  -1  -6  -2   50.59    3.30
  -1  -6  -2   46.70    5.70
   1   6   2   48.80    4.20
  -2  -6  -2    1.50    2.50
  -2  -6  -2    2.70    1.40
  -2  -6  -2    2.90    1.70
   2   6   2   -1.40    2.50
  -3  -6  -2  410.26   21.00
  -3  -6  -2  435.26   19.30
  -3  -6  -2  455.15   19.20
   3   6   2  467.25   18.80
   3   6   2  438.46   20.70
  -4  -6  -2  423.86   17.40
  -4  -6  -2  375.56   17.70
   4   6   2  381.26   18.00
   4   6   2  384.16   16.80
  -5  -6  -2    6.10    3.00
  -5  -6  -2    6.00    2.10
   5   6   2    9.20    1.90
   5   6   2    6.90    2.90
  -6  -6  -2   43.90    5.20
  -6  -6  -2   50.09    4.30
   6   6   2   41.10    4.80
   6   6   2   36.70    3.50
  -7  -6  -2   26.10    4.80
  -7  -6  -2   31.30    3.80
   7   6   2   28.00    3.80
   7   6   2   26.90    3.30
  -8  -6  -2    0.20    2.40
  -8  -6  -2   -4.30    3.60
   8   6   2   -1.50    2.20
   8   6   2   -1.80    2.40
  -9  -6  -2   16.60    5.10
  -9  -6  -2   17.20    3.60
   9   6   2   11.20    3.80
   9   6   2   12.00    3.00
 -10  -6  -2   41.00    6.10
 -10  -6  -2   19.50    4.00
  10   6   2   14.60    4.40
  10   6   2   24.80    4.00
  10  -7  -2   76.19    6.30
 -10   7   2   75.79    8.60
   9  -7  -2  105.59    7.00
  -9   7   2  108.99    8.80
   8  -7  -2   71.09   13.70
   8  -7  -2   53.49    4.80
  -8   7   2   55.09    6.30
   7  -7  -2  444.26   28.30
   7  -7  -2  427.66   19.60
  -7   7   2  468.35   21.20
   6  -7  -2   78.59    4.70
   6  -7  -2   65.89   10.50
  -6   7   2   75.89    5.70
   5  -7  -2   23.90    2.30
   5  -7  -2   28.00    7.40
  -5   7   2   29.10    3.40
   4  -7  -2   43.20    8.10
   4  -7  -2   39.80    2.80
  -4   7   2   44.50    3.50
   3  -7  -2  916.41   38.10
   3  -7  -2  978.10   45.00
  -3   7   2  896.01   38.60
   2  -7  -2  393.76   16.10
   2  -7  -2  385.46   16.90
   2  -7  -2  368.56   21.60
  -2   7   2  385.26   16.50
   1  -7  -2   47.20    3.80
   1  -7  -2   44.90    2.70
   1  -7  -2   39.90    6.50
  -1   7   2   47.50    2.80
  -1   7   2   46.70    5.30
   0  -7  -2  133.29    6.70
   0  -7  -2  111.69    9.50
   0  -7  -2  130.09    5.90
   0   7   2  133.29    8.30
  -1  -7  -2 1251.57   50.29
  -1  -7  -2 1167.78   53.49
   1   7   2 1225.98   51.59
  -2  -7  -2  164.38    7.90
  -2  -7  -2  157.48   10.20
   2   7   2  150.98    9.40
  -3  -7  -2  181.88   11.40
  -3  -7  -2  181.78    9.10
  -3  -7  -2  177.48    9.10
   3   7   2  185.68    8.60
   3   7   2  181.18   12.20
  -4  -7  -2    1.90    1.80
  -4  -7  -2    0.90    3.10
  -4  -7  -2    0.30    2.70
   4   7   2    0.90    4.30
   4   7   2   -0.60    1.10
  -5  -7  -2   44.30    4.20
  -5  -7  -2   55.99    5.40
   5   7   2   44.30    5.30
   5   7   2   48.10    3.70
  -6  -7  -2    2.40    3.40
  -6  -7  -2    0.30    2.00
   6   7   2    1.30    1.70
  -7  -7  -2    2.70    2.30
  -7  -7  -2    7.20    3.80
   7   7   2    3.10    2.20
   7   7   2    7.30    2.60
  -8  -7  -2    0.30    4.40
  -8  -7  -2    1.90    2.70
   8   7   2   -2.10    2.30
   8   7   2    2.60    2.60
  -9  -7  -2   73.69    6.90
  -9  -7  -2   71.39    8.50
   9   7   2   67.79    6.80
   9   7   2   61.79    5.80
 -10  -7  -2   76.99    9.20
 -10  -7  -2   50.79    6.20
  10   7   2   60.89    5.90
  10   7   2   66.09    7.20
  10  -8  -2   72.39    6.50
 -10   8   2   89.59    8.60
   9  -8  -2   19.00    3.40
  -9   8   2   25.90    4.90
   8  -8  -2   53.29   12.70
   8  -8  -2   49.30    4.50
  -8   8   2   45.80    5.80
   7  -8  -2    2.00    1.70
   7  -8  -2    4.90    6.60
  -7   8   2    3.10    2.70
   6  -8  -2  660.83   36.50
   6  -8  -2  671.73   28.10
  -6   8   2  656.13   29.30
   5  -8  -2  104.79    5.50
   5  -8  -2   95.59   11.50
  -5   8   2  104.49    6.40
   4  -8  -2  162.48    7.40
   4  -8  -2  138.59   13.50
  -4   8   2  168.08    8.20
   3  -8  -2  401.96   17.50
   3  -8  -2  448.76   24.50
  -3   8   2  404.66   18.00
   2  -8  -2   62.29    8.40
   2  -8  -2   56.29    4.50
   2  -8  -2   55.79    3.20
  -2   8   2   57.09    3.50
  -2   8   2   51.49    6.40
   1  -8  -2  625.24   27.30
   1  -8  -2  591.54   31.70
   1  -8  -2  677.23   26.20
  -1   8   2  587.74   29.80
  -1   8   2  674.53   26.50
   0  -8  -2   42.30    3.00
   0  -8  -2   45.80    3.90
   0  -8  -2   35.00    6.60
   0   8   2   46.10    5.00
  -1  -8  -2    3.30    3.50
  -1  -8  -2    1.90    1.70
   1   8   2    1.40    2.60
  -2  -8  -2   83.09    8.00
  -2  -8  -2   97.59    5.50
   2   8   2   79.89    7.60
  -3  -8  -2  203.88   12.70
  -3  -8  -2  192.78    9.90
  -3  -8  -2  202.58    9.90
   3   8   2  204.48    9.50
   3   8   2  187.28   13.40
  -4  -8  -2   83.59    8.40
  -4  -8  -2   89.79    6.60
  -4  -8  -2   71.99    5.50
   4   8   2   94.09    9.90
   4   8   2   81.39    5.00
  -5  -8  -2  498.65   25.10
  -5  -8  -2  481.75   22.20
  -5  -8  -2  494.45   22.10
   5   8   2  487.65   21.30
   5   8   2  481.05   23.20
  -6  -8  -2  109.99    7.30
  -6  -8  -2  107.09    8.40
   6   8   2  104.49    6.50
  -7  -8  -2   22.60    3.90
  -7  -8  -2   22.60    4.80
   7   8   2   25.60    3.40
   7   8   2   20.20    3.60
  -8  -8  -2   29.30    4.80
  -8  -8  -2   27.60    5.90
   8   8   2   31.70    4.20
   8   8   2   43.60    5.00
  -9  -8  -2   90.59    8.00
  -9  -8  -2   99.99   10.00
   9   8   2   87.49    7.10
   9   8   2   90.89    8.20
   9  -9  -2  141.59   21.80
   9  -9  -2   89.99    6.60
  -9   9   2   97.19    8.50
   8  -9  -2  148.59    8.00
   8  -9  -2  125.89   17.60
  -8   9   2  147.99    9.60
   7  -9  -2   18.60    2.50
   7  -9  -2   21.30    8.90
  -7   9   2   15.60    3.60
   6  -9  -2  360.06   16.30
   6  -9  -2  379.96   25.20
  -6   9   2  373.56   17.50
   5  -9  -2  526.85   30.90
   5  -9  -2  519.05   22.30
  -5   9   2  533.85   23.40
   4  -9  -2  227.18   17.90
   4  -9  -2  230.18   10.00
  -4   9   2  213.88   10.80
   3  -9  -2  165.38    7.30
   3  -9  -2  138.09   13.30
  -3   9   2  139.49   11.50
  -3   9   2  173.48    7.90
   2  -9  -2  656.83   35.60
   2  -9  -2  718.63   29.80
  -2   9   2  635.04   33.30
  -2   9   2  734.73   29.00
   1  -9  -2   16.00    5.70
   1  -9  -2   20.40    3.20
  -1   9   2   17.60    1.90
  -1   9   2   18.70    4.20
   0  -9  -2  158.48    8.60
   0  -9  -2  143.39   12.20
   0   9   2  159.08   10.20
  -1  -9  -2    1.70    3.80
  -1  -9  -2   -1.00    1.80
   1   9   2   -0.90    2.70
  -2  -9  -2  158.98   11.70
  -2  -9  -2  157.38    8.50
   2   9   2  148.59   11.00
  -3  -9  -2  169.58    8.60
  -3  -9  -2  157.98   11.70
   3   9   2  138.69   12.80
   3   9   2  149.49    7.80
  -4  -9  -2   43.90    4.80
  -4  -9  -2   43.50    4.50
  -4  -9  -2   50.39    7.70
   4   9   2   53.09    8.40
   4   9   2   42.80    3.80
  -5  -9  -2  112.79    8.30
  -5  -9  -2  107.89    7.40
  -5  -9  -2  131.99   12.10
   5   9   2  111.09    6.60
  -6  -9  -2    3.60    4.10
  -6  -9  -2    0.40    2.60
   6   9   2    2.50    2.10
  -7  -9  -2  170.58   10.10
  -7  -9  -2  149.29   10.80
   7   9   2  154.88    9.10
   7   9   2  174.38    9.90
  -8  -9  -2   45.10    5.80
  -8  -9  -2   46.30    7.20
   8   9   2   46.10    5.00
   8   9   2   36.60    5.20
  -9  -9  -2   -0.20    3.30
  -9  -9  -2   -3.90    5.60
   9   9   2    4.70    3.70
   9   9   2    5.10    3.40
   9 -10  -2    8.60   11.10
   9 -10  -2    1.40    2.40
  -9  10   2    9.20    4.10
   8 -10  -2   -2.10    9.20
   8 -10  -2    1.90    2.20
  -8  10   2    2.40    3.00
   7 -10  -2  142.49   17.30
   7 -10  -2  154.68    8.10
  -7  10   2  156.88    9.50
   6 -10  -2   36.40   10.20
   6 -10  -2   34.90    3.30
  -6  10   2   30.50    4.10
   5 -10  -2  176.88    8.40
   5 -10  -2  184.38   17.20
  -5  10   2  175.58    9.40
   4 -10  -2    1.00    5.50
  -4  10   2    1.40    3.40
  -4  10   2    0.70    1.50
   3 -10  -2    0.80    4.80
  -3  10   2    4.20    3.70
  -3  10   2    0.80    1.40
   2 -10  -2   -0.50    4.50
  -2  10   2    2.10    3.20
  -2  10   2    3.80    1.50
   1 -10  -2   57.89   10.00
   1 -10  -2   56.29    5.40
  -1  10   2   56.19    6.80
  -1  10   2   59.59    3.60
   0 -10  -2  108.29   11.50
   0 -10  -2  114.89    7.30
   0  10   2  107.79    9.10
  -1 -10  -2    8.10    5.20
  -1 -10  -2    2.70    2.30
   1  10   2    2.30    3.70
  -2 -10  -2   63.29    5.40
  -2 -10  -2   67.39    9.10
   2  10   2   61.69    8.30
  -3 -10  -2   94.39   10.00
  -3 -10  -2   89.89    6.70
   3  10   2  101.49   12.60
   3  10   2  103.39    5.90
  -4 -10  -2   -1.90    4.60
  -4 -10  -2   -2.40    2.20
   4  10   2   -3.70    6.70
   4  10   2    1.20    1.90
  -5 -10  -2    4.70    2.90
  -5 -10  -2    5.40    3.20
   5  10   2    3.00    2.10
  -6 -10  -2    2.30    3.30
  -6 -10  -2   -5.10    3.90
   6  10   2   -3.40    2.10
  -7 -10  -2   65.59    7.00
  -7 -10  -2   74.89    8.00
   7  10   2   68.39    6.10
   7  10   2   89.79    7.00
  -8 -10  -2   84.39    8.20
  -8 -10  -2   93.79    9.60
   8  10   2   91.99    7.30
   8  10   2   91.39    8.10
   8 -11  -2   13.70    3.30
   8 -11  -2   23.90   12.20
   7 -11  -2   25.80    3.00
   7 -11  -2   48.50   13.10
  -7  11   2   31.60    4.80
  -7  11   2   38.80    9.40
   6 -11  -2   -1.20    1.50
   6 -11  -2   -2.40    6.90
  -6  11   2    0.70    2.30
  -6  11   2    3.10    4.50
   5 -11  -2    4.30    6.20
  -5  11   2    0.10    4.40
  -5  11   2    1.70    2.00
   4 -11  -2  152.58   16.10
  -4  11   2  141.29   13.20
  -4  11   2  147.69    8.00
   3 -11  -2   40.20   10.10
  -3  11   2   31.40    6.90
  -3  11   2   38.50    3.30
   2 -11  -2   18.60    8.00
  -2  11   2   16.60    5.10
   1 -11  -2  179.08   16.10
   1 -11  -2  193.38   10.70
  -1  11   2  185.68   13.00
   0 -11  -2    0.50    2.70
   0 -11  -2   -1.00    5.50
   0  11   2    3.00    4.10
  -1 -11  -2   12.40    6.70
  -1 -11  -2   13.80    3.50
   1  11   2   10.90    4.70
  -2 -11  -2   -0.10    2.70
  -2 -11  -2   -3.80    4.90
   2  11   2    1.00    5.90
  -3 -11  -2  309.97   15.50
  -3 -11  -2  303.17   19.50
   3  11   2  305.27   19.50
  -4 -11  -2    2.10    2.90
  -4 -11  -2   -1.70    5.30
   4  11   2   -0.40    2.10
   4  11   2    2.30    8.50
  -5 -11  -2   -2.20    3.20
   5  11   2   -2.40    2.20
  -6 -11  -2   -1.50    3.20
  -6 -11  -2   -6.90    3.70
   6  11   2    2.30    2.50
   6  11   2    3.70    2.70
  -7 -11  -2    6.60    4.10
  -7 -11  -2    4.10    3.90
   7  11   2    4.40    3.00
   7  11   2   -0.90    2.70
   8 -12  -2    9.20   10.50
  -8  12   2    4.90    7.10
   7 -12  -2    1.10    9.20
  -7  12   2   -1.30    5.90
   6 -12  -2   52.79   13.60
  -6  12   2   46.80   10.10
   5 -12  -2    9.20    7.50
  -5  12   2   18.10    7.10
   4 -12  -2   98.69   15.20
  -4  12   2   90.89   11.20
   3 -12  -2  127.99   16.20
  -3  12   2  131.79   12.30
   2 -12  -2    4.20    6.90
  -2  12   2    5.90    4.50
   1 -12  -2   80.79   13.20
   1 -12  -2   88.49    7.40
  -1  12   2   75.89    9.40
   0 -12  -2   50.69   11.30
   0 -12  -2   50.79    5.80
   0  12   2   60.59    8.60
  -1 -12  -2   18.20    4.10
  -1 -12  -2   17.20    7.90
   1  12   2   26.70    6.20
  -2 -12  -2    0.00    2.90
  -2 -12  -2    1.60    5.60
   2  12   2    4.60    6.40
  -3 -12  -2   22.10    7.80
  -3 -12  -2   16.30    4.10
   3  12   2   21.20    3.40
   3  12   2   30.10    8.30
  -4 -12  -2    1.20    3.40
   4  12   2    1.80    2.40
  -5 -12  -2   12.70    4.40
   5  12   2   16.40    3.40
  -6 -12  -2   27.30    5.40
   6  12   2   23.70    4.00
  -7 -12  -2   -3.40    3.80
   7  12   2   -0.60    3.00
   7 -13  -2   -3.00   10.50
  -7  13   2    5.70    6.50
   6 -13  -2    6.90   10.20
  -6  13   2   -1.90    5.30
   5 -13  -2    3.60    8.60
  -5  13   2   -0.30    4.70
   4 -13  -2   42.50   13.00
  -4  13   2   44.00    9.10
   3 -13  -2    5.40    8.50
  -3  13   2    5.40    5.20
   2 -13  -2    8.70    9.60
  -2  13   2   10.70    5.80
   1 -13  -2   -3.30    3.70
   1 -13  -2    2.20    8.30
  -1  13   2    9.50    5.30
   0 -13  -2   74.29   13.90
   0 -13  -2   51.09    6.30
   0  13   2   79.29   10.30
  -1 -13  -2   18.60    9.00
  -1 -13  -2   16.80    4.30
   1  13   2   22.70    7.00
  -2 -13  -2   -0.70    6.90
  -2 -13  -2   -2.20    3.30
  -3 -13  -2    5.40    7.30
  -3 -13  -2    2.90    3.90
   3  13   2   25.60   11.20
   3  13   2    3.10    2.50
  -4 -13  -2   76.79    8.10
   4  13   2   79.69    6.40
  -5 -13  -2   -0.30    4.00
   5  13   2    1.40    2.50
  -6 -13  -2    2.40    4.10
   6  13   2    0.20    2.90
   6 -14  -2    0.60   11.30
  -6  14   2    6.70    6.80
   5 -14  -2    5.10   10.00
  -5  14   2    4.40    5.70
   4 -14  -2   18.00   12.60
  -4  14   2   16.10    7.40
   3 -14  -2   28.70   13.60
  -3  14   2   24.70    7.90
   2 -14  -2    1.90   10.30
  -2  14   2    2.30    5.70
   1 -14  -2   16.80   10.70
  -1  14   2   21.50    7.00
   0 -14  -2    4.90    9.40
   0 -14  -2    0.60    4.60
   0  14   2   14.50    6.10
  -1 -14  -2   -0.60    4.00
  -1 -14  -2    3.40    9.40
   1  14   2   13.00    7.10
  -2 -14  -2   42.70    6.50
   2  14   2   70.79   10.70
  -3 -14  -2   52.19    7.10
   3  14   2   70.19    6.30
  -4 -14  -2    1.90    4.30
   4  14   2    4.20    3.00
   5 -15  -2    2.10   11.20
  -5  15   2   11.10    7.10
   4 -15  -2    8.80   13.80
  -4  15   2    8.10    7.10
   3 -15  -2   68.49   18.70
  -3  15   2   69.69   12.00
   2 -15  -2   39.00   17.90
  -2  15   2   42.40   10.10
   1 -15  -2   47.30   17.80
   0 -15  -2    3.30    4.80
   0 -15  -2   15.80   11.70
   0  15   2   15.70    6.40
  -1 -15  -2  116.49   17.30
  -1 -15  -2   63.39    7.80
   1  15   2   72.09   11.80
  -2 -15  -2    6.00    5.10
  -3 -15  -2   20.10    5.40
   3  15   2   21.50    4.00
   2 -16  -2  108.29   23.10
  -2  16   2  171.58   15.50
   1 -16  -2   37.50   16.10
   0 -16  -2    1.50    5.20
   0  16   2   32.30    8.10
  -2  14  -3    7.30   10.50
   1  13  -3    8.60   11.40
  -1 -13   3   25.20   12.90
   0  13  -3   66.39   12.70
   0 -13   3   64.49   18.10
  -1  13  -3   47.90   10.60
   1 -13   3   27.90   13.30
  -2  13  -3   19.30    8.50
   2 -13   3    8.40   11.00
  -3  13  -3   62.69   11.60
   3 -13   3   48.40   16.10
  -4  13  -3   60.39   11.30
   4 -13   3   62.79   18.60
  -5  13  -3   49.80    9.90
   5 -13   3   45.70   16.20
  -6  13  -3   15.60    7.70
   6 -13   3    9.80   12.50
   3  12  -3   -2.60    9.70
  -3 -12   3   15.20    5.50
   2  12  -3   -3.10   10.80
  -2 -12   3   24.90   12.50
   1  12  -3   31.70   12.20
  -1 -12   3   42.70   14.10
   0  12  -3   10.70   10.00
   0 -12   3   13.60    9.90
  -1  12  -3  165.48   17.30
   1 -12   3  142.69   19.00
  -2  12  -3   15.60    8.60
   2 -12   3   23.40   11.70
  -3  12  -3    9.20    6.70
   3 -12   3    5.00    9.80
  -4  12  -3   76.09   11.80
   4 -12   3   62.39   16.00
  -5  12  -3   49.50   10.10
   5 -12   3   58.09   16.60
  -6  12  -3   13.00    7.00
   6 -12   3    5.20   12.30
  -7  12  -3   11.90    7.00
   7 -12   3    1.20   11.70
  -4 -11   3   -7.10    4.60
   3  11  -3   34.50   10.40
  -3 -11   3   25.00    5.60
  -3 -11   3   52.79   12.50
   2  11  -3   -4.30   10.00
  -2 -11   3    2.90    8.80
  -2 -11   3   -4.30    3.80
   1  11  -3    8.10   10.00
  -1 -11   3   -4.00    8.80
   0  11  -3    5.00    8.80
   0 -11   3    6.50    8.90
  -1  11  -3   44.70   10.60
   1 -11   3   40.00   12.60
  -2  11  -3  207.08   16.80
   2 -11   3  198.58   20.00
  -3  11  -3   32.90    7.80
   3 -11   3   18.70    9.40
  -4  11  -3   14.90    5.60
   4 -11   3    1.50    7.70
  -5  11  -3   -2.40    4.50
   5 -11   3    1.10    7.70
  -6  11  -3    9.30    6.10
   6 -11   3    4.60   10.10
  -7  11  -3    9.60    6.60
   7 -11   3    2.20    9.80
  -8  11  -3   16.50    7.70
   8 -11   3   15.70   14.20
   5  10  -3    0.50    2.90
   5  10  -3   -6.40    7.40
  -5 -10   3    1.60    4.50
   4  10  -3  -10.20    7.80
  -4 -10   3   38.10   10.20
  -4 -10   3    9.30    4.10
   3  10  -3   14.40    9.10
  -3 -10   3    8.50    4.70
  -3 -10   3   14.00   10.20
   2  10  -3    5.70    9.90
  -2 -10   3    4.10    7.90
  -2 -10   3   -2.00    3.30
   1  10  -3   30.20   11.00
  -1 -10   3   26.80    9.60
   0  10  -3   25.60    9.20
   0 -10   3   33.00   10.40
  -1  10  -3   39.10    9.00
   1 -10   3   45.10   10.90
  -2  10  -3   16.10    6.20
   2 -10   3   14.20    7.90
  -3  10  -3   14.80    5.90
   3 -10   3   12.10    7.40
  -4  10  -3   11.60    5.30
   4 -10   3    8.00    6.80
  -5  10  -3    6.20    4.90
   5 -10   3    5.30    7.00
  -6  10  -3   50.19    9.20
   6 -10   3   53.59   14.40
  -7  10  -3   30.70    8.30
   7 -10   3   21.70   11.60
  -8  10  -3   37.40    9.00
   8 -10   3   23.80    2.90
   8 -10   3   32.20   16.60
  -9  10  -3   10.80    7.10
   9 -10   3   20.10   11.90
   5   9  -3    0.90    7.10
   5   9  -3   10.90    3.20
  -5  -9   3    7.90    4.20
  -5  -9   3   40.80   11.70
   4   9  -3   13.10    8.20
  -4  -9   3   45.80   11.90
  -4  -9   3   22.40    4.90
   3   9  -3   74.79   11.60
  -3  -9   3   71.69    7.30
  -3  -9   3  102.59   15.00
   2   9  -3    6.90    9.40
  -2  -9   3    7.60    8.00
  -2  -9   3    2.20    3.60
   1   9  -3   85.39   12.60
  -1  -9   3   78.19   12.40
  -1  -9   3   75.39    6.90
   0   9  -3    6.10    7.50
   0  -9   3    4.90    6.10
  -1   9  -3   56.69    9.60
   1  -9   3   61.49   10.70
  -2   9  -3   71.39    9.50
   2  -9   3   76.69   11.20
  -3   9  -3    8.60    4.80
   3  -9   3    9.40    6.20
  -4   9  -3  156.38   12.60
   4  -9   3  144.49   15.30
  -5   9  -3  284.17   18.10
   5  -9   3  274.57   22.00
  -6   9  -3   20.00    6.20
   6  -9   3   22.60    9.70
  -7   9  -3    2.50    5.00
   7  -9   3   -1.10    6.90
   7  -9   3   -2.00    1.30
  -8   9  -3    2.10    2.50
  -8   9  -3    8.70    5.50
   8  -9   3   -6.50   10.00
   8  -9   3    3.60    1.70
  -9   9  -3   54.99   11.00
  -9   9  -3   40.10    4.90
   9  -9   3   41.90    3.80
   9  -9   3   64.59   19.20
   7   8  -3   26.70    3.90
  -7  -8   3   15.80    5.10
   6   8  -3   33.80    8.30
   6   8  -3   43.30    4.50
  -6  -8   3   47.20    6.10
  -6  -8   3   49.99    8.40
   5   8  -3   11.60    6.80
   5   8  -3   10.30    2.80
  -5  -8   3   41.10   11.50
  -5  -8   3   22.40    5.30
  -5  -8   3    6.70    4.00
   4   8  -3    6.90    7.50
  -4  -8   3    7.60    3.70
  -4  -8   3   28.00   10.10
   3   8  -3    1.10    7.90
  -3  -8   3    0.50    3.10
  -3  -8   3    5.80    7.10
   2   8  -3  128.89   16.20
  -2  -8   3  134.29   14.70
  -2  -8   3  122.19    8.60
   1   8  -3   -1.10    8.20
  -1  -8   3   -2.60    2.70
  -1  -8   3    0.30    5.80
   0   8  -3   93.39   11.80
   0  -8   3   77.89   10.60
  -1   8  -3  111.79   11.60
   1  -8   3   95.89   11.10
  -2   8  -3    2.60    4.40
   2  -8   3   10.50    5.70
  -3   8  -3  326.07   19.10
   3  -8   3  336.97   22.20
  -4   8  -3   39.70    7.00
   4  -8   3   41.50    3.00
   4  -8   3   56.39   10.70
  -5   8  -3  150.28   12.10
   5  -8   3  151.38   15.30
   5  -8   3  159.78    7.40
  -6   8  -3   16.30    5.60
   6  -8   3   23.70    9.20
   6  -8   3   14.30    1.90
  -7   8  -3    3.30    4.70
   7  -8   3    2.50    1.50
   7  -8   3    2.00    7.10
  -8   8  -3   44.90    4.90
  -8   8  -3   59.09    9.90
   8  -8   3   58.59   15.30
   8  -8   3   45.10    3.70
  -9   8  -3    7.80    6.60
  -9   8  -3    4.40    2.80
   9  -8   3    8.80   12.50
   9  -8   3    6.10    1.80
 -10   8  -3   30.60    8.70
  10  -8   3   43.80   14.10
   7   7  -3   -2.40    2.60
   7   7  -3    4.80    2.60
   7   7  -3   -3.60    7.20
  -7  -7   3    0.10    4.20
  -7  -7   3   10.30    4.50
   6   7  -3   -1.40    2.00
   6   7  -3   -1.80    2.10
   6   7  -3   -0.30    5.10
  -6  -7   3    8.30    3.80
  -6  -7   3   42.50   12.90
  -6  -7   3    2.60    3.90
   5   7  -3  286.77   18.50
   5   7  -3  294.97   14.00
   5   7  -3  300.77   14.00
  -5  -7   3  301.67   15.60
  -5  -7   3  280.47   14.80
  -5  -7   3  332.47   25.00
   4   7  -3   89.09   12.00
  -4  -7   3   98.69    7.10
  -4  -7   3  110.59    8.00
  -4  -7   3  131.79   15.90
   3   7  -3    8.10    7.40
  -3  -7   3    9.80    8.40
  -3  -7   3    8.50    3.20
  -3  -7   3    7.00    2.70
   2   7  -3  544.25   29.00
  -2  -7   3  506.95   29.30
  -2  -7   3  530.55   24.10
   1   7  -3  264.57   19.80
  -1  -7   3  284.87   14.10
  -1  -7   3  297.47   19.30
   0   7  -3  594.04   30.90
   0  -7   3  616.84   32.40
  -1   7  -3   16.30    5.60
   1  -7   3   22.60    6.30
  -2   7  -3   19.10    5.30
   2  -7   3   28.50    6.70
  -3   7  -3 1052.29   47.10
   3  -7   3  990.90   42.70
   3  -7   3 1084.49   50.29
  -4   7  -3    6.80    3.70
   4  -7   3    7.10    1.40
   4  -7   3   14.10    6.40
  -5   7  -3    2.90    3.50
   5  -7   3    2.00    4.80
   5  -7   3    0.60    1.20
  -6   7  -3  330.87   19.70
   6  -7   3  375.06   24.20
   6  -7   3  317.67   14.70
  -7   7  -3    5.00    4.50
  -7   7  -3    8.40    2.30
   7  -7   3    5.10    6.40
   7  -7   3    4.90    1.60
  -8   7  -3   38.20    8.10
  -8   7  -3   39.20    4.30
   8  -7   3   57.79   14.30
   8  -7   3   37.80    3.40
  -9   7  -3   29.90    4.00
  -9   7  -3   38.20    8.90
   9  -7   3   36.40   13.00
   9  -7   3   26.60    4.70
 -10   7  -3   61.69   11.70
  10  -7   3   70.69   16.00
   8   6  -3  159.78    9.90
  -8  -6   3  155.18   11.40
   7   6  -3    0.90    2.40
   7   6  -3   -4.00    4.60
   7   6  -3    1.60    2.40
  -7  -6   3    4.30    3.40
  -7  -6   3    6.50    3.90
   6   6  -3   31.00    3.50
   6   6  -3   19.80    5.90
  -6  -6   3   29.00    4.60
  -6  -6   3   24.20    4.20
   5   6  -3  162.88    8.60
   5   6  -3  143.89    8.30
   5   6  -3  155.78   12.90
  -5  -6   3  218.28   22.60
  -5  -6   3  160.78    9.70
  -5  -6   3  166.58    9.70
   4   6  -3   46.80    4.00
   4   6  -3   47.40    8.30
  -4  -6   3   56.79    5.50
  -4  -6   3   59.79   13.40
  -4  -6   3   55.79    5.30
   3   6  -3  286.37   18.20
  -3  -6   3  280.57   13.80
  -3  -6   3  304.77   14.70
  -3  -6   3  327.67   21.70
   2   6  -3   27.70    8.60
  -2  -6   3   26.60    8.00
  -2  -6   3   25.20    3.80
   1   6  -3  799.72   38.50
  -1  -6   3  801.82   39.30
  -1  -6   3  802.12   34.50
   0   6  -3  123.19   11.60
   0  -6   3  131.59   11.60
  -1   6  -3   32.30    5.80
   1  -6   3   20.10    5.70
  -2   6  -3   29.10    5.60
   2  -6   3   32.10    6.90
  -3   6  -3   45.60    6.10
   3  -6   3   48.50    2.90
   3  -6   3   58.09    7.90
  -4   6  -3  397.46   20.70
   4  -6   3  391.76   16.90
   4  -6   3  402.86   23.80
  -5   6  -3   75.59    7.70
   5  -6   3   71.29    9.70
   5  -6   3   72.29    4.10
  -6   6  -3   10.30    2.20
  -6   6  -3    9.50    4.20
   6  -6   3    8.80    5.50
   6  -6   3    9.80    1.60
  -7   6  -3  147.09    8.40
  -7   6  -3  164.58   13.00
  -7   6  -3  143.39    8.30
   7  -6   3  154.48    7.40
   7  -6   3  161.48   15.40
  -8   6  -3  109.29   11.70
  -8   6  -3   96.69    6.60
  -8   6  -3  115.19    7.30
   8  -6   3  106.79    5.70
   8  -6   3  102.69   14.30
   8  -6   3  109.19    6.30
  -9   6  -3   12.00    6.20
  -9   6  -3    4.30    2.40
  -9   6  -3   11.50    3.30
   9  -6   3    1.90    2.10
   9  -6   3    6.50    8.60
 -10   6  -3   31.30    8.20
  10  -6   3   32.60    3.80
  10  -6   3   36.60   10.60
 -11   6  -3  163.48   11.40
 -11   6  -3  186.98   16.70
  11  -6   3  156.18    9.80
   8   5  -3   42.20    9.50
   8   5  -3   48.50    5.50
  -8  -5   3   70.49   17.90
  -8  -5   3   48.40    7.00
   7   5  -3  103.19   10.30
   7   5  -3  108.09    7.40
  -7  -5   3  139.99   21.30
  -7  -5   3  108.69    8.10
  -7  -5   3  103.49    8.80
   6   5  -3    7.50    2.30
   6   5  -3    9.10    4.50
   6   5  -3    6.90    2.10
  -6  -5   3   14.30    3.60
  -6  -5   3   25.30   12.80
  -6  -5   3    3.70    3.00
   5   5  -3   81.09    5.20
   5   5  -3   76.59    9.10
   5   5  -3   69.09    4.90
  -5  -5   3   75.39    6.30
  -5  -5   3   92.79   15.60
  -5  -5   3   77.19    6.20
   4   5  -3  739.03   30.40
   4   5  -3  780.72   34.20
  -4  -5   3  677.33   31.10
  -4  -5   3  722.73   31.20
  -4  -5   3  665.03   38.90
   3   5  -3   34.30    2.90
   3   5  -3   40.40    7.10
  -3  -5   3   34.20    3.70
  -3  -5   3   38.80   10.50
  -3  -5   3   39.90    4.20
   2   5  -3   28.40    7.40
  -2  -5   3   19.60    3.20
  -2  -5   3   17.50    7.50
   1   5  -3   24.10    7.20
  -1  -5   3   36.20    3.90
  -1  -5   3   26.70    7.00
   0   5  -3   66.29    8.10
   0  -5   3   60.69    7.90
  -1   5  -3 1577.44   64.29
   1  -5   3 1408.26   66.19
  -2   5  -3  205.58   13.00
   2  -5   3  239.08   14.90
   2  -5   3  246.38   10.00
  -3   5  -3  648.44   29.80
   3  -5   3  660.53   32.00
   3  -5   3  617.84   26.60
  -4   5  -3  395.16   20.40
   4  -5   3  407.96   17.00
   4  -5   3  400.76   23.00
  -5   5  -3   99.49    8.50
   5  -5   3  105.09    5.10
   5  -5   3  103.69   10.70
  -6   5  -3   12.00    4.40
  -6   5  -3   11.20    2.30
  -6   5  -3   12.20    2.20
   6  -5   3   12.90    1.70
   6  -5   3   10.40    5.70
   6  -5   3    9.00    1.70
  -7   5  -3  636.44   28.10
  -7   5  -3  640.94   28.40
  -7   5  -3  605.14   32.50
   7  -5   3  674.73   27.70
   7  -5   3  654.43   27.20
   7  -5   3  681.53   35.50
  -8   5  -3  164.98    9.50
  -8   5  -3  160.08    8.80
  -8   5  -3  166.68   13.60
   8  -5   3  159.28    8.00
   8  -5   3  167.08   15.90
   8  -5   3  173.68    8.70
  -9   5  -3   45.40    8.90
  -9   5  -3   53.89    5.90
  -9   5  -3   43.10    4.50
   9  -5   3   40.50    4.20
   9  -5   3   50.19   10.90
 -10   5  -3   14.30    3.60
 -10   5  -3    4.10    6.20
  10  -5   3   11.50    8.40
  10  -5   3   -1.70    2.10
 -11   5  -3   41.30    9.90
 -11   5  -3   42.20    6.20
  11  -5   3   29.50    4.20
   9   4  -3   14.20    3.70
  -9  -4   3   16.60    5.50
   8   4  -3   52.99    5.50
   8   4  -3   48.20    7.80
  -8  -4   3   66.49   16.50
  -8  -4   3   65.29    7.20
   7   4  -3   64.39    8.40
   7   4  -3   75.29    6.00
  -7  -4   3   89.89   16.80
  -7  -4   3   77.09    6.30
  -7  -4   3   72.59    7.40
   6   4  -3   75.09    5.50
   6   4  -3   66.49    8.10
  -6  -4   3   70.39    6.60
  -6  -4   3   83.79   15.70
  -6  -4   3   72.59    5.90
   5   4  -3    2.00    1.50
   5   4  -3    0.60    1.60
   5   4  -3    3.70    4.10
  -5  -4   3   -0.20    2.30
  -5  -4   3   -1.40   10.50
  -5  -4   3    3.10    2.30
   4   4  -3  545.25   24.30
   4   4  -3  592.94   27.40
  -4  -4   3  533.95   25.00
  -4  -4   3  584.14   32.60
  -4  -4   3  591.94   24.90
   3   4  -3  143.39    7.20
   3   4  -3  158.28   11.30
  -3  -4   3  143.69   15.80
  -3  -4   3  154.98    8.00
  -3  -4   3  146.79    8.00
   2   4  -3   29.40    6.10
  -2  -4   3   28.90    3.30
  -2  -4   3   28.30    2.80
  -2  -4   3   26.50    8.10
   1   4  -3  465.05   23.60
  -1  -4   3  460.35   20.50
  -1  -4   3  476.75   24.70
   0   4  -3   -0.90    4.40
   0  -4   3    3.50    4.00
  -1   4  -3   77.39    7.00
   1  -4   3   77.29    3.70
   1  -4   3   74.19    7.80
  -2   4  -3  144.59    9.40
   2  -4   3  147.89    6.70
   2  -4   3  161.68   11.00
  -3   4  -3  119.69    8.00
   3  -4   3  112.19    5.40
   3  -4   3  122.19    9.60
  -4   4  -3  175.78   11.00
   4  -4   3  188.88    8.20
   4  -4   3  186.98   13.20
  -5   4  -3  251.77   14.40
  -5   4  -3  255.17   11.40
   5  -4   3  217.48   15.80
   5  -4   3  246.48   10.70
  -6   4  -3   71.19    7.40
  -6   4  -3   56.69    4.60
  -6   4  -3   70.99    4.70
   6  -4   3   69.29    9.20
   6  -4   3   62.59    3.80
   6  -4   3   67.59    4.10
  -7   4  -3   66.69    8.10
  -7   4  -3   64.19    4.60
  -7   4  -3   57.59    5.20
   7  -4   3   64.29    3.90
   7  -4   3   54.79    9.30
   7  -4   3   57.89    4.40
  -8   4  -3    9.20    4.80
  -8   4  -3    8.90    2.40
  -8   4  -3    8.30    3.10
   8  -4   3    4.80    1.70
   8  -4   3    9.60    6.30
   8  -4   3    7.30    2.20
  -9   4  -3   16.70    3.00
  -9   4  -3   13.20    6.20
  -9   4  -3   19.20    3.90
   9  -4   3   11.50    6.40
   9  -4   3   16.80    2.90
 -10   4  -3   10.00    5.80
 -10   4  -3   14.90    3.40
  10  -4   3    6.60    2.60
  10  -4   3    3.50    7.10
 -11   4  -3   16.30    6.20
 -11   4  -3    7.50    4.20
  11  -4   3    0.80    2.80
   9   3  -3    4.90    3.10
   9   3  -3    4.30    7.30
  -9  -3   3   16.90    5.30
  -9  -3   3  -10.70   16.00
   8   3  -3    0.30    2.30
   8   3  -3    2.00    3.80
  -8  -3   3    1.70   13.30
  -8  -3   3    4.50    3.70
   7   3  -3   26.40    5.40
   7   3  -3   17.20    3.10
  -7  -3   3   28.00   13.20
  -7  -3   3   15.40    4.10
   6   3  -3   34.60    6.00
   6   3  -3   36.90    3.80
  -6  -3   3   38.00    4.90
  -6  -3   3   37.00   13.20
   5   3  -3    1.60    1.60
   5   3  -3    0.90    3.30
  -5  -3   3    0.30    2.10
  -5  -3   3    0.30    1.70
  -5  -3   3    0.10   10.60
   4   3  -3   44.10    5.90
   4   3  -3   43.40    3.30
  -4  -3   3   42.50    3.70
  -4  -3   3   40.00    4.20
  -4  -3   3   42.50   11.40
   3   3  -3   38.20    5.70
  -3  -3   3   25.30    9.10
  -3  -3   3   51.39    3.80
  -3  -3   3   61.79    4.00
   2   3  -3  451.45   21.50
   2   3  -3  445.06   18.90
  -2  -3   3  448.96   19.40
  -2  -3   3  460.25   24.60
  -2  -3   3  442.56   19.60
   1   3  -3   64.59    8.10
  -1  -3   3   64.59    4.20
  -1  -3   3   49.10    8.30
   0   3  -3  133.89    9.70
   0  -3   3  129.29   10.20
  -1   3  -3  204.48   11.60
   1  -3   3  207.38   12.70
   1  -3   3  212.58    8.90
  -2   3  -3  363.46   16.80
   2  -3   3  320.87   18.00
   2  -3   3  347.27   14.40
  -3   3  -3  542.55   24.00
   3  -3   3  505.55   21.60
   3  -3   3  521.85   25.40
  -4   3  -3   11.00    3.00
  -4   3  -3   10.80    1.80
   4  -3   3    9.60    1.30
   4  -3   3   14.60    4.60
  -5   3  -3    7.40    1.70
  -5   3  -3    9.30    3.20
  -5   3  -3    7.30    1.80
   5  -3   3    6.10    4.00
   5  -3   3    6.40    1.40
   5  -3   3    5.80    1.20
  -6   3  -3  285.47   17.10
  -6   3  -3  344.07   14.40
  -6   3  -3  287.97   14.60
   6  -3   3  367.96   19.80
   6  -3   3  324.67   14.20
   6  -3   3  311.07   13.70
  -7   3  -3   79.89    5.80
  -7   3  -3   84.59    5.30
   7  -3   3   82.09    4.50
   7  -3   3   81.09    5.20
   7  -3   3   82.89    9.70
  -8   3  -3  163.08    8.70
  -8   3  -3  152.18    9.40
   8  -3   3  169.58   13.80
   8  -3   3  167.18    8.70
   8  -3   3  166.88    7.90
  -9   3  -3    8.00    3.20
  -9   3  -3    6.90    2.40
   9  -3   3    5.50    4.90
   9  -3   3    7.60    2.40
 -10   3  -3    7.40    3.20
 -10   3  -3    9.40    3.60
  10  -3   3    5.80    2.80
  10  -3   3    7.80    6.70
 -11   3  -3    1.10    4.00
  11  -3   3   -3.10    2.50
   9   2  -3    4.20    3.20
   9   2  -3    2.80    4.60
  -9  -2   3   10.10    4.20
  -9  -2   3   -7.20   13.70
   8   2  -3   28.10    6.10
   8   2  -3   22.80    3.70
  -8  -2   3   29.40    5.40
  -8  -2   3   22.00   14.50
   7   2  -3   23.80    5.30
   7   2  -3   23.60    3.40
  -7  -2   3   20.40    4.20
  -7  -2   3   23.10   12.40
   6   2  -3   -0.50    3.20
   6   2  -3    2.60    1.80
  -6  -2   3   -0.20    2.20
  -6  -2   3    1.10   10.70
   5   2  -3   99.89    8.30
   5   2  -3  109.09    6.10
  -5  -2   3  102.09    6.80
  -5  -2   3  107.89   16.10
   4   2  -3  151.88    9.40
   4   2  -3  139.09    7.10
  -4  -2   3  134.59   15.00
  -4  -2   3  135.29    7.70
  -4  -2   3  137.99    7.00
   3   2  -3  246.98   13.40
   3   2  -3  248.78   11.30
  -3  -2   3  261.37   11.90
  -3  -2   3  246.58   17.30
  -3  -2   3  264.87   11.50
   2   2  -3  139.09    8.90
   2   2  -3  126.49    6.10
  -2  -2   3  127.59    6.60
  -2  -2   3  133.69    6.60
  -2  -2   3  140.09   12.40
   1   2  -3  104.69    8.20
  -1  -2   3  101.49    5.10
  -1  -2   3  103.89   10.50
  -1  -2   3  103.69    5.50
   0   2  -3   51.59    6.30
   0  -2   3   40.50    6.70
   0  -2   3   39.00    2.10
  -1   2  -3   48.40    5.40
   1  -2   3   40.20    2.20
   1  -2   3   45.30    6.10
  -2   2  -3   -0.90    2.20
   2  -2   3    1.60    0.70
   2  -2   3   -0.40    2.50
  -3   2  -3  269.17   13.40
  -3   2  -3  275.57   11.70
   3  -2   3  268.37   14.60
   3  -2   3  277.77   11.60
  -4   2  -3   22.20    3.80
  -4   2  -3   22.00    2.50
  -4   2  -3   19.60    2.10
   4  -2   3   28.00    5.10
   4  -2   3   19.40    1.80
   4  -2   3   17.90    1.70
  -5   2  -3   17.90    3.80
  -5   2  -3   18.40    2.10
  -5   2  -3   16.60    2.40
   5  -2   3   22.80    5.40
   5  -2   3   16.50    1.90
   5  -2   3   17.80    1.70
  -6   2  -3  115.19    6.10
  -6   2  -3  115.59    6.60
   6  -2   3   97.19    9.50
   6  -2   3  104.89    6.00
   6  -2   3  117.89    5.60
  -7   2  -3   -0.50    1.90
  -7   2  -3   -0.70    1.50
   7  -2   3   -0.10    1.30
   7  -2   3   -0.70    3.40
   7  -2   3    0.40    1.30
  -8   2  -3  173.38   10.10
  -8   2  -3  164.28    9.00
   8  -2   3  175.38    8.40
   8  -2   3  182.88    9.40
   8  -2   3  179.68   13.90
  -9   2  -3   14.90    3.60
  -9   2  -3    9.80    2.60
   9  -2   3    7.90    5.50
   9  -2   3   10.70    2.70
 -10   2  -3   22.70    3.30
 -10   2  -3   26.50    5.10
  10  -2   3   19.60    3.50
 -11   2  -3   44.60    6.80
  11  -2   3   46.80    5.30
  10   1  -3    1.40    3.20
 -10  -1   3   12.90    4.70
   9   1  -3   41.90    5.10
  -9  -1   3   56.39    7.50
   8   1  -3    5.50    4.10
   8   1  -3    1.60    2.30
  -8  -1   3    5.10    3.60
   7   1  -3   32.90    5.90
   7   1  -3   33.80    3.90
  -7  -1   3   42.70    5.50
   6   1  -3    2.00    3.00
   6   1  -3   -0.20    1.60
  -6  -1   3    1.20    2.40
   5   1  -3    2.10    1.40
   5   1  -3    2.10    2.70
  -5  -1   3    2.50    2.10
   4   1  -3   19.20    3.70
   4   1  -3   21.90    2.30
  -4  -1   3   17.10    2.80
   3   1  -3  111.69    7.30
   3   1  -3  113.59    5.70
  -3  -1   3  112.69    6.20
   2   1  -3    5.30    1.10
   2   1  -3   11.20    3.00
  -2  -1   3    5.50    1.50
  -2  -1   3    9.90    5.60
   1   1  -3   10.80    3.10
   1   1  -3    5.30    0.80
  -1  -1   3    4.80    1.10
  -1  -1   3    4.80    5.70
  -1  -1   3    5.40    1.30
   0   1  -3  204.08   11.30
   0  -1   3  198.58    8.50
   0  -1   3  208.88   12.80
  -1   1  -3  451.05   21.00
   1  -1   3  451.85   21.80
   1  -1   3  484.35   19.10
  -2   1  -3    1.10    2.10
   2  -1   3    3.80    0.70
   2  -1   3    1.00    2.40
  -3   1  -3  414.46   17.00
  -3   1  -3  371.16   18.10
  -3   1  -3  408.76   17.00
   3  -1   3  409.36   19.40
   3  -1   3  405.56   16.80
  -4   1  -3   65.49    4.00
  -4   1  -3   65.79    5.20
  -4   1  -3   59.49    3.60
   4  -1   3   60.09    3.30
   4  -1   3   61.49    6.20
  -5   1  -3    5.20    1.50
  -5   1  -3    4.20    1.70
   5  -1   3    4.00    2.80
   5  -1   3    5.80    1.30
   5  -1   3    3.30    1.20
  -6   1  -3    0.10    1.40
  -6   1  -3   -0.70    1.70
   6  -1   3    1.00    1.20
   6  -1   3    1.90    2.80
   6  -1   3   -0.10    1.20
  -7   1  -3   24.00    2.80
  -7   1  -3   18.50    3.30
   7  -1   3   24.90    5.60
   7  -1   3   21.00    2.30
   7  -1   3   19.50    2.80
  -8   1  -3  221.58   11.30
  -8   1  -3  218.88   12.40
   8  -1   3  229.78   15.50
   8  -1   3  249.18   11.80
   8  -1   3  241.98   10.80
  -9   1  -3  138.39    8.10
  -9   1  -3  140.29    9.50
   9  -1   3  148.89    7.50
   9  -1   3  148.59    8.60
 -10   1  -3    8.00    4.20
 -10   1  -3    8.90    2.70
  10  -1   3    3.30    2.60
 -11   1  -3    4.90    4.30
  11  -1   3    5.10    3.00
  10   0  -3   82.89    7.80
 -10   0   3   93.89    9.40
   9   0  -3    2.90    2.70
  -9   0   3    1.30    3.50
   8   0  -3   70.29    8.40
   8   0  -3   72.69    6.00
  -8   0   3   65.49    7.00
   7   0  -3    1.90    3.30
   7   0  -3    2.40    1.90
  -7   0   3    3.10    2.80
   6   0  -3  119.39    9.10
   6   0  -3  119.29    6.90
  -6   0   3  118.19    7.80
   5   0  -3  108.09    6.10
   5   0  -3  106.39    7.90
  -5   0   3  113.49    6.90
   4   0  -3   27.90    2.70
   4   0  -3   30.70    4.30
  -4   0   3   31.90    3.30
   3   0  -3  413.56   17.40
   3   0  -3  387.26   18.80
  -3   0   3  415.86   17.90
   2   0  -3 1556.04   63.89
   2   0  -3 1486.65   62.59
  -2   0   3 1568.94   62.99
   1   0  -3    4.60    0.80
   1   0  -3    7.50    2.50
  -1   0   3    7.00    1.20
   0   0  -3   43.10    2.20
   0   0  -3   40.30    4.20
   0   0   3   39.00    5.80
   0   0   3   46.80    2.30
   0   0   3   49.99    2.20
  -1   0  -3 2808.62  116.49
  -1   0  -3 2889.91  115.19
   1   0   3 2700.53  117.19
   1   0   3 3011.70  115.19
  -2   0  -3    9.10    2.40
  -2   0  -3   14.10    1.60
  -2   0  -3   11.20    1.40
   2   0   3    9.80    2.70
   2   0   3   11.00    1.10
  -3   0  -3  206.28    8.70
  -3   0  -3  214.88    9.50
  -3   0  -3  181.68    8.80
   3   0   3  182.68    8.40
   3   0   3  185.48   10.30
  -4   0  -3   19.30    2.30
  -4   0  -3   17.90    2.90
  -4   0  -3   18.10    1.90
   4   0   3   21.20    3.90
   4   0   3   17.40    1.70
  -5   0  -3   89.39    5.40
  -5   0  -3   83.99    4.80
   5   0   3   87.69    4.60
   5   0   3   89.59    6.90
  -6   0  -3   57.39    3.60
  -6   0  -3   32.10    3.90
   6   0   3   41.70    3.50
   6   0   3   40.80    3.10
   6   0   3   51.79    5.70
  -7   0  -3   64.79    5.60
  -7   0  -3   72.79    4.70
   7   0   3   64.19    4.30
   7   0   3   68.59    7.30
   7   0   3   73.69    5.00
  -8   0  -3  113.69    7.80
  -8   0  -3   94.49    6.30
   8   0   3  105.99    6.80
   8   0   3  115.49    6.20
  -9   0  -3    0.00    1.90
  -9   0  -3    1.70    3.20
   9   0   3    1.00    2.10
 -10   0  -3   59.99    6.90
 -10   0  -3   57.29    5.00
  10   0   3   43.60    5.30
  10   0   3   55.19    4.70
 -11   0  -3    0.60    4.30
  11   0   3    3.20    3.30
  10  -1  -3  113.69    8.60
 -10   1   3  115.19   10.20
   9  -1  -3   91.99    7.10
  -9   1   3   84.39    8.30
   8  -1  -3   42.10    4.40
  -8   1   3   45.20    5.90
   7  -1  -3    6.80    3.70
   7  -1  -3    4.60    1.90
  -7   1   3    5.40    3.00
   6  -1  -3    7.60    2.10
   6  -1  -3   10.10    3.70
  -6   1   3   11.40    2.80
   5  -1  -3  117.29    8.30
   5  -1  -3  119.19    6.40
  -5   1   3  120.09    7.20
   4  -1  -3  437.86   20.20
   4  -1  -3  420.56   18.30
  -4   1   3  411.46   18.90
   3  -1  -3  775.92   33.10
   3  -1  -3  812.22   34.80
  -3   1   3  809.32   33.60
   2  -1  -3   16.40    1.60
   2  -1  -3   17.20    2.80
  -2   1   3   17.20    2.00
   1  -1  -3   20.40    2.70
   1  -1  -3   19.00    1.40
  -1   1   3   18.30    1.70
   0  -1  -3   78.09    3.60
   0  -1  -3   80.59    4.60
   0   1   3   78.69    3.70
  -1  -1  -3  211.18    9.40
  -1  -1  -3  209.88    8.90
  -1  -1  -3  215.58    8.70
   1   1   3  187.68    8.70
   1   1   3  219.58   10.40
  -2  -1  -3 4906.11  199.48
  -2  -1  -3 5263.07  199.38
  -2  -1  -3 5051.99  199.38
   2   1   3 4518.65  199.18
  -3  -1  -3  197.08    9.40
  -3  -1  -3  213.78    9.50
  -3  -1  -3  201.08    9.20
   3   1   3  217.58    9.00
  -4  -1  -3  426.16   19.50
  -4  -1  -3  469.25   19.90
   4   1   3  485.95   19.30
  -5  -1  -3   18.60    2.60
  -5  -1  -3   12.90    2.00
   5   1   3   16.60    1.90
   5   1   3   18.20    3.30
  -6  -1  -3    3.20    2.20
  -6  -1  -3    6.00    1.70
   6   1   3    8.10    1.80
   6   1   3    6.80    1.50
  -7  -1  -3  149.79    8.90
  -7  -1  -3  154.18    7.80
   7   1   3  158.18    8.20
   7   1   3  143.19    7.40
  -8  -1  -3   13.10    2.60
  -8  -1  -3   10.30    3.50
   8   1   3   13.40    2.40
   8   1   3   14.60    2.70
  -9  -1  -3   15.30    2.80
  -9  -1  -3   12.20    3.90
   9   1   3   12.00    2.80
   9   1   3   17.40    2.70
 -10  -1  -3  125.09    9.40
 -10  -1  -3  116.79    7.50
  10   1   3  116.39    8.30
 -11  -1  -3   34.90    6.20
  11   1   3   31.20    5.00
  10  -2  -3   23.40    4.40
 -10   2   3   24.20    6.00
   9  -2  -3  157.18    9.40
  -9   2   3  151.98   10.80
   8  -2  -3   16.00    3.10
  -8   2   3   13.70    3.80
   7  -2  -3   72.49    5.20
  -7   2   3   60.89    6.00
   6  -2  -3   10.50    2.10
  -6   2   3   18.60    3.20
   5  -2  -3  501.65   24.50
   5  -2  -3  546.15   22.30
  -5   2   3  498.95   23.00
   4  -2  -3  390.36   17.60
   4  -2  -3  418.76   19.70
  -4   2   3  419.26   18.30
   3  -2  -3  730.53   31.20
   3  -2  -3  754.62   32.90
  -3   2   3  772.02   31.70
   2  -2  -3   13.50    2.40
   2  -2  -3   11.60    1.20
  -2   2   3   12.20    1.60
   1  -2  -3  699.33   30.30
   1  -2  -3  718.43   29.30
  -1   2   3  728.03   29.50
   0  -2  -3 2963.60  116.19
   0  -2  -3 2786.62  116.79
  -1  -2  -3 1669.83   65.19
  -1  -2  -3 1584.24   65.29
  -1  -2  -3 1718.03   65.19
   1   2   3 1458.85   65.09
  -2  -2  -3 7712.63  301.27
  -2  -2  -3 7087.39  301.17
   2   2   3 7572.64  301.27
  -3  -2  -3 6120.39  238.88
  -3  -2  -3 6181.68  239.18
   3   2   3 5432.76  238.58
  -4  -2  -3  540.25   25.30
  -4  -2  -3  624.84   25.80
   4   2   3  646.84   25.10
  -5  -2  -3   82.69    4.60
  -5  -2  -3   77.59    5.20
   5   2   3   80.39    4.30
  -6  -2  -3  439.76   20.30
  -6  -2  -3  450.75   19.60
   6   2   3  467.85   19.40
  -7  -2  -3   42.40    3.60
  -7  -2  -3   36.90    4.50
   7   2   3   37.20    3.70
   7   2   3   39.40    3.30
  -8  -2  -3   64.79    4.90
  -8  -2  -3   64.29    6.20
   8   2   3   78.19    5.60
   8   2   3   68.59    4.70
  -9  -2  -3    0.40    2.10
  -9  -2  -3    1.90    3.10
   9   2   3    1.40    2.20
   9   2   3    1.00    2.00
 -10  -2  -3   25.60    3.90
 -10  -2  -3   33.60    5.50
  10   2   3   27.60    3.70
  10   2   3   31.30    4.50
 -11  -2  -3  191.88   13.50
  11   2   3  210.98   12.50
  10  -3  -3    0.20    2.70
 -10   3   3   -1.70    3.90
   9  -3  -3   37.20    4.50
  -9   3   3   38.60    6.10
   8  -3  -3  213.98   11.20
  -8   3   3  216.88   12.60
   7  -3  -3   20.40    2.90
  -7   3   3   26.90    4.20
   6  -3  -3    4.40    1.60
  -6   3   3    4.10    2.30
   5  -3  -3  214.78   10.10
  -5   3   3  213.18   10.90
   4  -3  -3  615.54   25.50
  -4   3   3  593.14   26.10
   3  -3  -3  139.99    6.40
  -3   3   3  136.19    7.00
   2  -3  -3   65.59    3.40
   2  -3  -3   66.09    4.90
  -2   3   3   70.59    3.80
   1  -3  -3  129.09    5.80
   1  -3  -3  130.29    7.10
  -1   3   3  134.99    6.00
   0  -3  -3 8371.36  345.47
   0  -3  -3 8682.43  344.07
  -1  -3  -3  436.46   18.50
  -1  -3  -3  424.26   18.50
   1   3   3  480.05   18.50
  -2  -3  -3  444.26   18.40
  -2  -3  -3  417.96   18.20
   2   3   3  440.46   18.10
  -3  -3  -3   57.59    4.10
  -3  -3  -3   58.69    3.40
   3   3   3   56.59    3.20
  -4  -3  -3  219.18   10.20
  -4  -3  -3  214.98   10.70
   4   3   3  238.98   10.00
  -5  -3  -3  107.69    6.60
  -5  -3  -3  111.79    5.90
   5   3   3  116.59    5.60
  -6  -3  -3   35.70    3.20
  -6  -3  -3   36.20    4.10
   6   3   3   32.10    2.90
  -7  -3  -3   84.19    5.30
  -7  -3  -3   79.79    6.40
   7   3   3   81.59    5.70
   7   3   3   86.29    5.00
  -8  -3  -3  188.58    9.70
  -8  -3  -3  170.28   10.70
   8   3   3  193.58    9.30
   8   3   3  194.48   10.30
  -9  -3  -3   29.50    5.10
  -9  -3  -3   25.60    3.50
   9   3   3   30.20    4.20
   9   3   3   29.00    3.50
 -10  -3  -3   -1.90    2.20
 -10  -3  -3    3.10    4.20
  10   3   3    1.10    2.50
  10   3   3   -1.90    2.40
 -11  -3  -3  206.48   13.40
  11   3   3  193.08   12.30
  10  -4  -3    2.10    2.80
 -10   4   3    3.90    3.90
   9  -4  -3   11.00    3.00
  -9   4   3   14.90    4.60
   8  -4  -3    2.90    2.10
  -8   4   3    0.10    2.60
   7  -4  -3   50.49    4.40
  -7   4   3   47.50    5.40
   6  -4  -3   61.89    4.20
  -6   4   3   50.99    4.90
   5  -4  -3  106.69    5.70
  -5   4   3  102.99    6.40
   4  -4  -3  648.24   27.60
  -4   4   3  671.23   28.40
   3  -4  -3  456.55   19.50
   3  -4  -3  477.95   23.90
  -3   4   3  456.45   20.00
   2  -4  -3   18.90    4.40
   2  -4  -3   14.70    1.40
  -2   4   3   16.70    1.90
   1  -4  -3   28.30    1.90
   1  -4  -3   30.20    4.50
  -1   4   3   28.00    2.00
   0  -4  -3 4186.68  168.38
   0  -4  -3 3809.92  166.28
   0  -4  -3 4125.79  166.28
   0   4   3 4349.16  166.18
  -1  -4  -3  343.67   17.20
  -1  -4  -3  380.96   15.90
  -1  -4  -3  397.66   15.80
   1   4   3  392.06   15.70
  -2  -4  -3    2.50    1.00
  -2  -4  -3    5.00    1.70
   2   4   3    2.80    0.90
  -3  -4  -3   36.20    2.70
  -3  -4  -3   38.20    3.40
   3   4   3   35.70    2.50
  -4  -4  -3 1969.00   83.29
  -4  -4  -3 2107.29   83.09
   4   4   3 2019.40   82.69
  -5  -4  -3    1.30    2.10
  -5  -4  -3    1.50    1.20
   5   4   3    1.80    1.20
  -6  -4  -3  148.49    7.40
  -6  -4  -3  124.79    8.20
   6   4   3  135.79    6.90
  -7  -4  -3  125.09    8.30
  -7  -4  -3  135.69    7.20
   7   4   3  117.09    6.70
   7   4   3  134.79    7.60
  -8  -4  -3   41.10    4.20
  -8  -4  -3   32.00    5.00
   8   4   3   37.90    3.80
   8   4   3   40.60    4.40
  -9  -4  -3   69.09    5.70
  -9  -4  -3   76.99    7.50
   9   4   3   62.59    5.30
   9   4   3   78.99    6.60
 -10  -4  -3   18.30    3.60
 -10  -4  -3   30.80    5.60
  10   4   3   20.90    4.20
  10   4   3   15.80    3.30
 -11  -4  -3   84.29    9.60
  11   4   3   88.09    8.40
  10  -5  -3    2.80    3.00
 -10   5   3   11.70    4.90
   9  -5  -3   39.20    4.50
  -9   5   3   36.60    5.90
   8  -5  -3   18.50    3.00
  -8   5   3   18.90    4.30
   7  -5  -3  362.96   15.90
  -7   5   3  325.67   17.00
   6  -5  -3    1.50    1.50
  -6   5   3    4.40    2.40
   5  -5  -3   54.19    8.30
   5  -5  -3   57.19    3.80
  -5   5   3   58.39    4.60
   4  -5  -3   48.60    7.20
   4  -5  -3   44.30    3.10
  -4   5   3   49.20    3.80
   3  -5  -3   36.00    6.40
   3  -5  -3   27.30    2.20
  -3   5   3   34.90    2.80
   2  -5  -3   61.99    6.70
   2  -5  -3   58.49    3.20
  -2   5   3   60.69    3.60
   1  -5  -3    3.60    0.90
   1  -5  -3    5.90    3.10
  -1   5   3    4.30    1.00
   0  -5  -3  142.69    6.90
   0  -5  -3  152.78    6.80
   0  -5  -3  165.78    9.80
  -1  -5  -3  387.26   17.50
  -1  -5  -3  414.36   17.30
  -1  -5  -3  435.56   19.50
   1   5   3  432.86   18.60
   1   5   3  393.86   17.20
  -2  -5  -3   45.30    2.90
   2   5   3   39.90    3.20
   2   5   3   43.10    2.60
  -3  -5  -3    8.30    2.20
  -3  -5  -3    7.00    1.50
   3   5   3    7.90    1.30
  -4  -5  -3  151.58    7.70
  -4  -5  -3  162.58    8.40
   4   5   3  161.98    7.50
  -5  -5  -3    9.00    2.90
  -5  -5  -3   17.00    2.30
   5   5   3   15.70    2.10
  -6  -5  -3   15.70    3.60
  -6  -5  -3   16.90    2.60
   6   5   3   18.50    2.40
   6   5   3   16.50    2.50
  -7  -5  -3   57.59    6.00
  -7  -5  -3   54.19    4.60
   7   5   3   60.09    4.30
  -8  -5  -3   87.49    7.90
  -8  -5  -3   97.99    6.40
   8   5   3  106.39    7.10
   8   5   3   91.19    6.00
  -9  -5  -3   27.60    3.90
  -9  -5  -3   24.30    5.20
   9   5   3   19.40    3.70
   9   5   3   23.80    3.50
 -10  -5  -3   40.40    6.50
 -10  -5  -3   26.90    4.20
  10   5   3   25.30    4.50
  10   5   3   16.80    3.60
  11   5   3   -2.70    3.20
  11   5   3   -1.10    3.30
  10  -6  -3    5.70    2.80
 -10   6   3   11.70    4.90
   9  -6  -3   19.70    3.20
  -9   6   3   26.20    5.20
   8  -6  -3    1.80    2.00
  -8   6   3    4.40    3.30
   7  -6  -3  282.47   13.10
  -7   6   3  273.17   14.50
   6  -6  -3   15.20    6.70
   6  -6  -3    6.90    1.80
  -6   6   3    7.30    2.60
   5  -6  -3   16.00    2.00
   5  -6  -3   28.70    7.30
  -5   6   3   16.80    2.90
   4  -6  -3   19.80    5.80
   4  -6  -3   17.20    1.90
  -4   6   3   18.00    2.60
   3  -6  -3   35.80    6.60
   3  -6  -3   26.20    2.20
  -3   6   3   24.00    2.50
   2  -6  -3  282.27   16.50
   2  -6  -3  279.97   12.00
  -2   6   3  280.27   12.50
   1  -6  -3  323.57   17.60
   1  -6  -3  315.17   13.10
  -1   6   3  294.47   13.30
   0  -6  -3   48.20    5.70
  -1  -6  -3   64.79    3.70
  -1  -6  -3   59.49    5.90
  -1  -6  -3   64.59    3.80
   1   6   3   62.79    4.90
  -2  -6  -3  199.68   11.10
  -2  -6  -3  214.08    9.50
   2   6   3  210.98    9.10
   2   6   3  191.18    9.90
  -3  -6  -3  884.11   38.10
  -3  -6  -3  906.91   38.10
   3   6   3  840.32   38.60
   3   6   3 1019.60   37.80
  -4  -6  -3    0.30    2.30
  -4  -6  -3    3.20    1.50
   4   6   3    3.00    1.30
  -5  -6  -3  603.74   27.60
  -5  -6  -3  635.24   27.10
   5   6   3  656.43   26.90
  -6  -6  -3   55.79    6.00
  -7  -6  -3   31.80    3.70
  -7  -6  -3   27.40    4.90
   7   6   3   27.20    3.30
  -8  -6  -3   24.60    3.60
  -8  -6  -3   23.70    5.00
   8   6   3   23.10    3.20
   8   6   3   17.90    3.60
  -9  -6  -3    5.20    4.20
  -9  -6  -3    9.60    3.10
   9   6   3    3.20    2.60
   9   6   3    5.40    2.90
 -10  -6  -3    0.60    3.40
 -10  -6  -3    0.60    4.80
  10   6   3   -0.30    3.30
  10   6   3   -2.00    2.90
  10  -7  -3    4.40    2.80
 -10   7   3    9.80    4.50
   9  -7  -3   13.70    3.10
  -9   7   3   16.90    4.50
   8  -7  -3   26.60    3.40
  -8   7   3   32.70    5.10
   7  -7  -3    6.90    6.90
   7  -7  -3   11.40    2.40
  -7   7   3   10.60    3.40
   6  -7  -3   47.80    9.90
   6  -7  -3   41.70    3.60
  -6   7   3   43.10    4.80
   5  -7  -3    2.50    1.30
   5  -7  -3    2.00    4.30
  -5   7   3    2.90    1.90
   4  -7  -3   51.19    9.00
   4  -7  -3   37.20    2.80
  -4   7   3   35.20    3.30
   3  -7  -3  104.69   10.20
   3  -7  -3  108.79    5.30
  -3   7   3  112.99    5.90
   2  -7  -3    8.20    1.90
   2  -7  -3    9.00    4.20
   2  -7  -3    6.30    1.20
  -2   7   3    5.90    1.40
   1  -7  -3  108.89    9.30
   1  -7  -3  107.09    5.00
   1  -7  -3   97.69    5.60
  -1   7   3  102.19    5.20
   0  -7  -3   29.50    2.80
   0  -7  -3   34.70    2.30
   0  -7  -3   26.70    5.50
   0   7   3   27.20    4.30
  -1  -7  -3   31.10    2.70
  -1  -7  -3   30.00    5.10
  -1  -7  -3   34.70    2.90
   1   7   3   26.90    3.60
  -2  -7  -3   73.69    4.40
  -2  -7  -3   68.39    6.40
   2   7   3   66.59    3.90
   2   7   3   66.69    5.30
  -3  -7  -3   61.89    4.20
  -3  -7  -3   63.79    4.70
   3   7   3   53.99    6.70
   3   7   3   59.09    3.70
  -4  -7  -3   81.39    5.20
  -4  -7  -3   87.39    6.20
   4   7   3   79.39    4.70
   4   7   3   78.19    7.20
  -5  -7  -3   -1.90    2.80
  -5  -7  -3    1.10    1.80
   5   7   3    1.90    1.50
   5   7   3   -0.70    2.70
  -6  -7  -3  110.49    6.80
  -6  -7  -3  119.49    8.20
   6   7   3   93.09    6.00
  -7  -7  -3   50.19    6.00
  -7  -7  -3   46.20    4.90
   7   7   3   50.69    4.40
  -8  -7  -3   65.69    7.40
  -8  -7  -3   65.29    6.00
   8   7   3   60.59    5.30
   8   7   3   71.69    6.40
  -9  -7  -3    1.90    4.50
  -9  -7  -3   -2.00    2.70
   9   7   3    0.10    2.40
   9   7   3   -1.70    2.80
 -10  -7  -3   12.50    5.80
 -10  -7  -3    1.30    3.40
  10   7   3    8.70    3.30
  10   7   3    1.00    3.60
   9  -8  -3   -1.40    2.20
  -9   8   3    4.20    3.30
   8  -8  -3   22.80    3.20
  -8   8   3   27.40    4.90
   7  -8  -3    4.90    1.90
   7  -8  -3    2.80    6.60
  -7   8   3    5.40    2.70
   6  -8  -3   90.29   12.60
   6  -8  -3   91.59    5.40
  -6   8   3   91.99    6.50
   5  -8  -3   71.69   10.50
   5  -8  -3   76.19    4.60
  -5   8   3   86.39    5.70
   4  -8  -3   47.90    8.80
   4  -8  -3   37.50    2.90
  -4   8   3   34.00    3.40
   3  -8  -3    1.00    1.10
   3  -8  -3   -0.80    3.90
  -3   8   3    3.80    1.50
   2  -8  -3    9.20    1.30
   2  -8  -3   10.50    2.30
   2  -8  -3   13.90    5.30
  -2   8   3   10.40    1.70
   1  -8  -3   14.80    2.50
   1  -8  -3   16.50    5.30
   1  -8  -3   13.50    1.60
  -1   8   3   14.70    1.80
   0  -8  -3    7.40    4.00
   0  -8  -3    4.60    1.20
   0  -8  -3    4.60    1.80
   0   8   3    3.50    2.50
  -1  -8  -3   42.40    3.50
  -1  -8  -3   46.40    6.30
  -1  -8  -3   41.30    3.30
   1   8   3   41.90    4.60
  -2  -8  -3    6.10    3.50
  -2  -8  -3    4.10    1.60
   2   8   3    2.40    2.70
   2   8   3    5.00    1.30
  -3  -8  -3   98.79    7.80
  -3  -8  -3   90.79    5.80
   3   8   3   97.69    5.20
   3   8   3   88.09    8.50
  -4  -8  -3  133.29    8.00
  -4  -8  -3  134.79    7.60
   4   8   3  141.49   10.70
   4   8   3  135.29    7.00
  -5  -8  -3   40.00    4.90
  -5  -8  -3   43.80    4.20
   5   8   3   38.40    5.40
   5   8   3   44.30    3.70
  -6  -8  -3  193.98   10.30
  -6  -8  -3  184.88   11.10
   6   8   3  199.08    9.90
  -7  -8  -3    0.70    2.60
  -7  -8  -3   -3.60    4.00
   7   8   3    2.50    2.20
  -8  -8  -3    2.30    4.60
  -8  -8  -3    7.10    3.00
   8   8   3    3.40    2.90
   8   8   3    4.80    2.70
  -9  -8  -3    0.60    3.30
  -9  -8  -3    6.00    4.90
   9   8   3    3.40    3.10
   9   8   3    0.50    3.00
   9  -9  -3    6.00    2.70
  -9   9   3   11.00    3.80
   8  -9  -3   40.20   12.30
   8  -9  -3   36.50    3.80
  -8   9   3   43.10    5.80
   7  -9  -3    1.80    6.40
   7  -9  -3    2.10    1.80
  -7   9   3    0.10    2.50
   6  -9  -3  212.78   10.30
   6  -9  -3  213.48   18.40
  -6   9   3  212.88   11.40
   5  -9  -3   56.19   10.90
   5  -9  -3   45.00    3.60
  -5   9   3   39.50    4.30
   4  -9  -3   59.29    9.60
   4  -9  -3   61.89    3.80
  -4   9   3   64.59    4.60
   3  -9  -3   10.90    5.40
   3  -9  -3   15.00    1.70
  -3   9   3   15.90    2.20
   2  -9  -3  432.86   18.20
   2  -9  -3  426.46   19.20
   2  -9  -3  419.06   24.60
  -2   9   3  438.06   18.60
   1  -9  -3   38.90    2.80
   1  -9  -3   44.20    4.20
   1  -9  -3   37.40    7.60
  -1   9   3   41.80    5.80
  -1   9   3   36.50    2.90
   0  -9  -3   61.39    3.80
   0  -9  -3   60.59    8.10
   0  -9  -3   52.09    4.50
   0   9   3   62.99    6.10
  -1  -9  -3  310.87   17.80
  -1  -9  -3  289.47   13.80
   1   9   3  284.97   15.20
  -2  -9  -3    5.70    4.10
  -2  -9  -3    5.20    1.90
   2   9   3    1.30    3.20
  -3  -9  -3    9.70    4.20
  -3  -9  -3   11.00    2.30
   3   9   3    5.10    5.30
   3   9   3    9.40    1.80
  -4  -9  -3   -1.10    2.00
  -4  -9  -3   -1.50    2.80
   4   9   3    1.60    1.60
   4   9   3    1.80    6.20
  -5  -9  -3   64.59    6.20
  -5  -9  -3   65.09    5.50
   5   9   3   54.89    4.50
  -6  -9  -3  121.99    8.10
  -6  -9  -3  126.69    8.90
   6   9   3  128.59    7.40
  -7  -9  -3   27.60    5.40
  -7  -9  -3   22.60    4.20
   7   9   3   19.70    3.20
  -8  -9  -3   34.70    5.80
  -8  -9  -3   23.10    4.50
   8   9   3   25.50    4.40
   8   9   3   27.90    4.20
  -9  -9  -3   19.90    5.90
  -9  -9  -3   15.40    4.40
   9   9   3   11.00    3.50
   9   9   3    9.50    4.00
   9 -10  -3   30.40    3.80
   9 -10  -3   53.89   15.50
  -9  10   3   38.70    6.00
   8 -10  -3   20.50   11.40
   8 -10  -3   21.00    3.10
  -8  10   3   20.70    4.40
   7 -10  -3   17.30   10.00
   7 -10  -3   16.10    2.70
  -7  10   3   18.00    3.80
   6 -10  -3   80.79   13.00
   6 -10  -3   78.49    5.00
  -6  10   3   80.49    6.20
   5 -10  -3  601.64   25.10
   5 -10  -3  598.54   34.20
  -5  10   3  573.04   26.20
   4 -10  -3   -0.70    1.40
   4 -10  -3   -0.20    4.50
  -4  10   3    1.00    1.90
   3 -10  -3   18.50    7.10
   3 -10  -3   21.80    2.20
  -3  10   3   23.90    2.80
  -3  10   3   30.90    6.30
   2 -10  -3   26.80    7.10
   2 -10  -3   31.00    2.70
   2 -10  -3   35.80    4.10
  -2  10   3   40.60    6.80
  -2  10   3   30.40    2.90
   1 -10  -3    7.90    5.20
   1 -10  -3    9.90    1.70
   1 -10  -3    6.20    2.60
  -1  10   3    8.70    1.80
  -1  10   3    9.60    3.70
   0 -10  -3  260.37   13.20
   0 -10  -3  274.97   18.40
   0  10   3  277.87   15.50
  -1 -10  -3   23.60    6.70
  -1 -10  -3   23.40    3.50
   1  10   3   19.00    4.40
  -2 -10  -3   49.10    8.20
  -2 -10  -3   38.00    4.20
   2  10   3   39.80    5.90
  -3 -10  -3  101.09   10.10
  -3 -10  -3  106.99    6.70
   3  10   3  110.89   11.00
   3  10   3  102.79    6.10
  -4 -10  -3   -0.60    1.80
  -4 -10  -3    1.50    4.50
   4  10   3    1.50    6.80
   4  10   3   -0.80    1.60
  -5 -10  -3    9.30    3.10
  -5 -10  -3    9.20    3.70
   5  10   3   11.20    2.50
  -6 -10  -3  133.49    9.00
  -6 -10  -3  132.49    8.70
   6  10   3  128.29    7.80
  -7 -10  -3    3.50    4.80
  -7 -10  -3   -3.00    3.00
   7  10   3    0.50    2.60
  -8 -10  -3  102.39    8.80
  -8 -10  -3  113.19    9.80
   8  10   3  121.69    8.60
   8  10   3  103.79    7.70
   8 -11  -3   62.19   15.60
   8 -11  -3   38.30    3.90
  -8  11   3   41.00    5.90
   7 -11  -3   73.49   15.30
   7 -11  -3   65.19    5.00
  -7  11   3   68.59    6.40
   6 -11  -3   28.80    3.00
   6 -11  -3   38.90   11.90
  -6  11   3   31.20    4.30
   5 -11  -3   72.59    4.80
   5 -11  -3   81.79   13.00
  -5  11   3   74.39    5.60
   4 -11  -3    7.70    1.80
   4 -11  -3   16.60    8.10
  -4  11   3   13.10    5.70
  -4  11   3   10.80    2.50
   3 -11  -3   41.10    9.80
  -3  11   3   48.20    8.30
  -3  11   3   43.10    3.70
   2 -11  -3   16.80    7.30
   2 -11  -3   13.30    3.40
  -2  11   3   11.90    4.80
  -2  11   3   12.80    2.20
   1 -11  -3  436.36   19.70
   1 -11  -3  374.86   25.10
  -1  11   3  441.66   22.50
   0 -11  -3   53.79   10.30
   0 -11  -3   44.00    4.90
   0  11   3   42.60    6.60
  -1 -11  -3   10.50    6.10
  -1 -11  -3    6.60    2.90
   1  11   3   13.10    4.40
  -2 -11  -3  275.17   13.70
  -2 -11  -3  276.97   18.50
   2  11   3  263.67   15.90
  -3 -11  -3  184.18   10.50
  -3 -11  -3  184.38   14.60
   3  11   3  203.28   14.70
   3  11   3  190.98    9.70
  -4 -11  -3   17.20    3.60
   4  11   3   13.90    2.70
  -5 -11  -3   49.20    5.40
   5  11   3   51.89    4.80
  -6 -11  -3    3.40    4.00
  -6 -11  -3    6.00    3.50
   6  11   3    5.40    2.90
  -7 -11  -3  135.59   10.00
  -7 -11  -3  138.89    9.90
   7  11   3  155.58    9.60
   7  11   3  148.19    9.10
  -8 -11  -3   38.40    6.00
  -8 -11  -3   51.09    6.80
   8  11   3   45.70    5.30
   8  11   3   39.40    5.50
   8 -12  -3   43.10   15.50
   7 -12  -3   19.80   10.20
  -7  12   3   10.20    7.30
   6 -12  -3   15.80    2.50
   6 -12  -3   30.80   11.30
  -6  12   3   17.50    5.80
  -6  12   3   13.20    6.30
   5 -12  -3    6.80    8.20
   5 -12  -3    7.80    1.90
  -5  12   3    8.00    2.70
  -5  12   3    6.40    5.20
   4 -12  -3  183.28   19.20
   4 -12  -3  218.88   10.10
  -4  12   3  230.28   17.40
  -4  12   3  229.48   11.10
   3 -12  -3   97.69   14.20
  -3  12   3   88.39    5.60
  -3  12   3   83.99   10.60
   2 -12  -3   73.99   13.20
  -2  12   3   77.39    9.20
  -2  12   3   69.69    4.80
   1 -12  -3  164.78   10.30
   1 -12  -3  161.68   16.50
  -1  12   3  200.28    8.80
  -1  12   3  160.58   12.60
   0 -12  -3  166.98   10.50
   0 -12  -3  191.58   16.70
   0  12   3  187.78   13.20
  -1 -12  -3  169.58   15.50
  -1 -12  -3  148.99   10.00
   1  12   3  180.48   12.90
  -2 -12  -3  135.99    8.80
  -2 -12  -3  127.29   13.60
   2  12   3  132.59   11.50
  -3 -12  -3  185.08   15.90
  -3 -12  -3  187.38   11.00
   3  12   3  178.58    9.90
   3  12   3  215.58   15.70
  -4 -12  -3   98.19    7.70
   4  12   3   99.99    6.60
  -5 -12  -3   43.40    5.50
   5  12   3   42.90    4.60
  -6 -12  -3   57.19    6.60
  -7 -12  -3   15.80    5.60
  -7 -12  -3   14.90    4.90
   7  12   3   18.30    3.80
   7  12   3   19.10    4.00
   7 -13  -3   28.50   12.50
  -7  13   3   34.00   10.30
   6 -13  -3   -3.20    8.80
  -6  13   3    0.80    5.80
   5 -13  -3   40.70   13.10
  -5  13   3   29.40    8.30
   4 -13  -3  104.09   16.60
  -4  13   3  124.79   13.60
   3 -13  -3  193.68   20.10
  -3  13   3  196.88   15.80
   2 -13  -3   89.79   15.80
  -2  13   3   82.29   10.60
   1 -13  -3   -4.20    3.70
   1 -13  -3    6.40    7.70
  -1  13   3    6.20    4.50
   0 -13  -3  194.58   11.80
   0 -13  -3  190.08   19.10
   0  13   3  203.68   15.00
  -1 -13  -3  109.99   14.60
  -1 -13  -3  110.19    8.70
   1  13   3  117.39   10.70
  -2 -13  -3    9.90    3.70
  -2 -13  -3   17.60    8.60
   2  13   3   32.40    7.20
  -3 -13  -3   85.09    7.70
   3  13   3   76.49    5.90
  -4 -13  -3  154.38   10.50
   4  13   3  147.79    8.80
  -5 -13  -3   22.00    5.00
   5  13   3   25.60    4.00
  -6 -13  -3   13.50    4.90
   6  13   3   12.20    3.70
   6 -14  -3    0.10   10.90
  -6  14   3    9.30    7.20
   5 -14  -3   20.20   12.50
  -5  14   3   22.50    7.70
   4 -14  -3   78.59   16.70
  -4  14   3   80.39   12.40
   3 -14  -3   86.69   18.20
  -3  14   3   76.09   11.60
   2 -14  -3   49.30   13.90
  -2  14   3   48.10    8.90
   1 -14  -3  185.88   12.10
   1 -14  -3  201.08   21.10
  -1  14   3  217.58   15.90
   0 -14  -3  137.59   10.40
   0 -14  -3  146.49   18.40
   0  14   3  159.58   13.50
  -1 -14  -3  103.99   15.70
  -1 -14  -3   96.29    9.10
   1  14   3  134.19   12.10
  -2 -14  -3   -0.20    4.00
  -2 -14  -3    3.30    7.90
   2  14   3   14.90    7.70
  -3 -14  -3    2.60    3.90
   3  14   3    3.10    2.60
  -4 -14  -3    4.40    4.30
   4  14   3    2.10    2.70
  -5 -14  -3   41.50    6.50
   5  14   3   45.30    5.30
   5 -15  -3   38.20   16.30
  -5  15   3   24.60    8.90
   4 -15  -3   31.80   13.60
  -4  15   3   27.20    8.60
   3 -15  -3   24.40   13.70
  -3  15   3   30.50    8.90
   2 -15  -3   26.70   12.80
  -2  15   3   22.50    7.60
   1 -15  -3   -2.10    4.30
   1 -15  -3    4.30   11.80
  -1  15   3   12.10    6.30
   0 -15  -3   46.10    7.20
   0 -15  -3   75.49   17.60
  -1 -15  -3   53.59    7.70
  -1 -15  -3   62.69   14.40
   1  15   3   94.79   11.40
  -2 -15  -3   -0.10    4.20
   2  15   3    3.30    2.80
  -3 -15  -3    2.30    4.50
   3  15   3    7.20    3.10
  -4 -15  -3   13.90    5.50
   4  15   3   11.20    3.80
   3 -16  -3   12.70   14.30
  -3  16   3   25.50    8.10
   2 -16  -3   21.50   13.70
  -2  16   3   34.80    9.70
   1 -16  -3   22.00   13.50
  -1 -16  -3   23.40    5.50
   1  16   3   43.20    9.10
  -2 -16  -3    8.70    5.30
   2  16   3   12.70    3.90
   0  13  -4   31.90   13.70
   0 -13   4   45.50   16.70
  -1  13  -4   19.20   11.60
   1 -13   4   20.30   13.80
   2 -13   4   58.09   18.00
  -3  13  -4   24.40    9.90
   3 -13   4   11.90   12.40
  -4  13  -4  129.69   16.50
   4 -13   4  138.89   25.30
   2  12  -4   -3.30   10.60
  -2 -12   4   46.30   14.30
   1  12  -4   30.20   12.80
  -1 -12   4   65.69   17.20
   0  12  -4   51.69   13.10
   0 -12   4   80.19   18.10
  -1  12  -4  148.09   19.10
   1 -12   4  179.58   20.90
  -2  12  -4   23.50   10.20
   2 -12   4   18.50   12.30
  -3  12  -4   37.70   10.40
   3 -12   4   34.80   13.10
  -4  12  -4   80.79   12.40
   4 -12   4   87.19   19.20
  -5  12  -4  100.89   12.50
  -6  12  -4   42.80    9.70
   6 -12   4   29.80   15.20
   3  11  -4   75.49   13.10
   2  11  -4    5.50   10.40
  -2 -11   4   12.60   10.50
   1  11  -4   28.30   11.20
  -1 -11   4   47.00   14.80
   0  11  -4   26.60   10.30
   0 -11   4   43.30   13.50
  -1  11  -4  126.29   16.60
   1 -11   4  117.89   17.60
  -2  11  -4  110.49   15.20
   2 -11   4  104.39   16.60
  -3  11  -4   53.49    9.90
   3 -11   4   41.80   12.60
  -4  11  -4  156.08   14.70
   4 -11   4  120.79   18.10
  -5  11  -4  105.99   12.80
   5 -11   4   95.89   18.60
  -6  11  -4   15.50    7.30
   6 -11   4   11.60   10.60
  -7  11  -4   17.10    7.60
   7 -11   4    9.00   11.60
  -8  11  -4   60.19   11.50
   8 -11   4   61.09   18.10
   5  10  -4    5.00    3.20
  -5 -10   4    5.00    5.00
   4  10  -4   33.00   10.70
  -4 -10   4   38.90    6.50
   3  10  -4   47.40   11.20
  -3 -10   4   99.59   17.70
  -3 -10   4   53.79    7.10
   2  10  -4   24.90   10.90
  -2 -10   4   30.70   11.80
   1  10  -4   16.80    9.90
  -1 -10   4   15.70    7.90
   0  10  -4   27.10    9.70
   0 -10   4   23.70   10.20
  -1  10  -4   13.10    7.70
   1 -10   4   15.10    8.70
  -2  10  -4  121.99   13.80
   2 -10   4  113.79   15.40
  -3  10  -4   17.80    6.60
   3 -10   4   27.90    9.80
  -4  10  -4    9.90    5.80
   4 -10   4    3.60    7.10
  -5  10  -4   88.99   11.00
   5 -10   4   84.19   15.70
  -6  10  -4   50.69    9.70
   6 -10   4   49.30   13.90
  -7  10  -4    3.80    5.90
   7 -10   4   -2.30    9.00
   7 -10   4   -1.30    1.80
  -8  10  -4  147.99   15.00
   8 -10   4  106.09    6.50
   8 -10   4  123.19   20.00
   4   9  -4   34.60    9.60
  -4  -9   4   48.90    7.00
   3   9  -4   27.10    9.30
  -3  -9   4   57.59   13.40
  -3  -9   4   31.00    5.40
   2   9  -4  144.09   17.60
  -2  -9   4  170.68   17.90
   1   9  -4  129.39   16.80
  -1  -9   4  124.89   15.40
   0   9  -4  153.18   16.50
   0  -9   4  168.48   16.30
  -1   9  -4   18.10    7.50
   1  -9   4   16.30    7.60
  -2   9  -4   16.10    6.80
   2  -9   4   14.40    7.30
  -3   9  -4   16.40    6.20
   3  -9   4   14.90    7.50
  -4   9  -4    6.20    5.20
   4  -9   4    3.80    6.20
  -5   9  -4   26.50    6.90
   5  -9   4   23.20    8.60
  -6   9  -4  138.59   12.90
   6  -9   4  152.98   17.80
   6  -9   4  120.39    6.70
  -7   9  -4    7.30    5.60
   7  -9   4    6.20    1.80
   7  -9   4   -4.60    7.90
  -8   9  -4    9.20    6.40
  -8   9  -4   10.10    3.10
   8  -9   4   14.30   11.10
   8  -9   4   11.90    2.30
  -9   9  -4  134.79   14.80
  -9   9  -4  118.79    8.20
   9  -9   4  105.39    6.60
   9  -9   4  170.68   28.00
   6   8  -4  -10.00    5.60
   6   8  -4   -1.60    2.50
  -6  -8   4   -0.50    4.20
   5   8  -4   -0.30    6.80
   5   8  -4    6.80    2.70
  -5  -8   4   11.40    4.00
   4   8  -4   -1.20    7.50
  -4  -8   4    5.50    3.60
  -4  -8   4   22.40   10.40
   3   8  -4   15.20    8.40
  -3  -8   4   11.70    4.30
  -3  -8   4   13.70    8.60
   2   8  -4   32.20   10.00
  -2  -8   4   27.70    9.50
  -2  -8   4   28.90    4.90
   1   8  -4   42.40   10.70
  -1  -8   4   38.40    9.70
   0   8  -4  178.88   17.50
   0  -8   4  183.08   16.50
  -1   8  -4  164.98   15.50
   1  -8   4  166.48   14.90
  -2   8  -4   47.30    8.40
   2  -8   4   51.29    9.80
  -3   8  -4  116.49   11.50
   3  -8   4  149.29   14.00
  -4   8  -4   22.80    6.30
   4  -8   4   23.00    2.30
   4  -8   4   25.90    8.20
  -5   8  -4   39.70    7.50
   5  -8   4   35.80    3.00
   5  -8   4   37.20    9.50
  -6   8  -4   72.39    9.50
   6  -8   4   87.29   13.70
   6  -8   4   71.39    4.50
  -7   8  -4   47.40    8.80
   7  -8   4   57.29   13.40
   7  -8   4   44.90    3.60
  -8   8  -4   32.20    4.40
  -8   8  -4   44.60    9.20
   8  -8   4   45.60   13.00
   8  -8   4   34.00    3.30
  -9   8  -4   27.80    4.20
  -9   8  -4   43.30    9.60
   9  -8   4   32.10    3.20
   9  -8   4   42.40   14.90
 -10   8  -4   30.50    8.70
  10  -8   4   42.50   15.40
   6   7  -4   72.39    5.90
   6   7  -4   77.49   10.70
   6   7  -4   97.19    6.90
  -6  -7   4   90.49    8.10
  -6  -7   4   94.09    8.50
   5   7  -4   -9.40    5.60
   5   7  -4    0.10    1.90
   5   7  -4    3.30    2.30
  -5  -7   4    3.40    3.40
  -5  -7   4   12.60   12.30
  -5  -7   4   -1.60    3.50
   4   7  -4   -3.00    6.40
  -4  -7   4    1.30    3.40
  -4  -7   4    6.00    3.00
  -4  -7   4   18.20    9.30
   3   7  -4   -1.90    7.10
  -3  -7   4    6.80    8.10
  -3  -7   4    2.20    3.30
   2   7  -4    8.20    8.50
  -2  -7   4    6.00    3.20
  -2  -7   4    4.60    7.50
   1   7  -4  379.46   24.80
  -1  -7   4  419.86   25.00
   0   7  -4   13.90    8.20
   0  -7   4   14.60    6.80
  -1   7  -4   40.70    8.20
   1  -7   4   37.40    8.40
  -2   7  -4    0.80    4.70
   2  -7   4    0.60    4.20
  -3   7  -4    4.80    4.30
   3  -7   4    5.10    1.30
   3  -7   4    6.40    4.90
  -4   7  -4    6.50    4.20
   4  -7   4    4.50    1.30
   4  -7   4    6.30    5.70
  -5   7  -4    3.60    4.00
   5  -7   4    1.70    5.10
   5  -7   4    0.30    1.20
  -6   7  -4   33.80    6.90
   6  -7   4   28.90    2.70
   6  -7   4   37.00    9.90
  -7   7  -4  130.89   11.80
   7  -7   4  126.59    6.60
   7  -7   4  117.99   15.30
  -8   7  -4    0.20    4.40
  -8   7  -4    2.40    2.20
   8  -7   4    0.40    1.60
   8  -7   4   -2.80    7.50
  -9   7  -4    4.30    2.80
  -9   7  -4    6.40    5.40
   9  -7   4    2.60    1.80
   9  -7   4   20.40   10.40
 -10   7  -4   17.20    7.90
 -10   7  -4   13.80    5.20
  10  -7   4   13.10   12.40
  10  -7   4    8.80    2.40
  -6  -6   4   16.00    4.00
   5   6  -4   30.70    3.40
   5   6  -4   23.60    3.20
   5   6  -4   20.30    6.60
  -5  -6   4   27.40    4.50
  -5  -6   4   26.70    4.40
  -5  -6   4   78.59   17.70
   4   6  -4    2.00    6.00
   4   6  -4    5.90    1.90
  -4  -6   4    7.20    3.40
  -4  -6   4    8.20    3.00
  -4  -6   4   10.00   11.40
   3   6  -4   15.90    7.40
  -3  -6   4   18.60    3.10
  -3  -6   4    9.20    9.70
  -3  -6   4   13.30    3.30
   2   6  -4    1.70    7.40
  -2  -6   4    1.80    2.80
  -2  -6   4   -2.40    6.90
   1   6  -4   47.30    9.80
  -1  -6   4   46.30    9.20
   0   6  -4  -12.00    6.10
   0  -6   4   -1.30    4.30
  -1   6  -4   27.20    6.90
   1  -6   4   23.00    6.50
  -2   6  -4   23.90    5.70
   2  -6   4   22.30    6.10
   2  -6   4   18.80    1.80
  -3   6  -4   10.20    4.70
   3  -6   4    8.60    4.70
   3  -6   4   12.90    1.50
  -4   6  -4   44.00    6.60
   4  -6   4   40.00    2.90
   4  -6   4   49.99    9.10
  -5   6  -4  104.49    9.20
   5  -6   4  107.49   11.90
   5  -6   4  113.19    5.60
  -6   6  -4    1.50    3.10
   6  -6   4    3.00    5.50
   6  -6   4    1.20    1.30
  -7   6  -4   24.90    6.00
  -7   6  -4   18.10    3.00
   7  -6   4   21.20    8.30
   7  -6   4   20.40    2.30
  -8   6  -4   38.10    7.50
  -8   6  -4   26.10    3.90
  -8   6  -4   23.10    3.50
   8  -6   4   31.70   10.10
   8  -6   4   24.90    2.60
  -9   6  -4    1.70    5.00
  -9   6  -4    3.40    3.30
  -9   6  -4   -0.30    2.20
   9  -6   4   -0.70    1.90
   9  -6   4   -3.00    7.90
   9  -6   4    0.20    1.60
 -10   6  -4    5.30    5.60
 -10   6  -4    0.20    2.60
  10  -6   4   -3.30    2.50
  10  -6   4    2.60    7.60
 -11   6  -4   29.20    7.70
   8   5  -4    3.10    2.90
   8   5  -4   -5.30    4.60
  -8  -5   4   37.90   15.40
  -8  -5   4    2.40    4.70
   7   5  -4   -3.20    4.80
   7   5  -4    4.00    2.50
  -7  -5   4    9.50    3.60
  -7  -5   4   22.50   14.00
   6   5  -4   92.29   10.10
   6   5  -4  107.39    6.90
  -6  -5   4   97.19    7.90
  -6  -5   4  107.69    8.10
  -6  -5   4  149.19   21.30
   5   5  -4   72.59    5.10
   5   5  -4   66.79    8.80
   5   5  -4   68.79    4.80
  -5  -5   4   58.59    6.00
  -5  -5   4   89.89   16.30
  -5  -5   4   64.69    6.30
   4   5  -4   44.20    3.70
   4   5  -4   46.00    7.90
  -4  -5   4   50.79    4.90
  -4  -5   4   34.80    4.40
  -4  -5   4   44.60   13.80
   3   5  -4   14.10    6.60
  -3  -5   4   11.60    2.60
  -3  -5   4   10.30   10.00
  -3  -5   4   12.50    3.20
   2   5  -4   13.00    7.00
  -2  -5   4    6.00    2.70
  -2  -5   4    1.30    7.00
   1   5  -4   33.60    8.30
  -1  -5   4   27.00    7.90
   0   5  -4  196.68   15.20
   0  -5   4  196.18   14.40
  -1   5  -4  129.79   11.10
   1  -5   4  118.89   11.00
  -2   5  -4  155.18   11.00
   2  -5   4  152.18   12.20
   2  -5   4  158.78    7.10
  -3   5  -4  175.18   12.20
   3  -5   4  207.18    9.00
   3  -5   4  217.18   14.40
  -4   5  -4   19.60    4.50
   4  -5   4   21.80    6.20
   4  -5   4   17.00    1.80
  -5   5  -4   81.99    7.80
   5  -5   4   83.29    4.40
   5  -5   4   82.59    9.90
  -6   5  -4   -0.90    1.70
  -6   5  -4    2.10    3.00
   6  -5   4   -0.70    1.20
   6  -5   4   -0.60    4.00
  -7   5  -4  171.08    9.40
  -7   5  -4  176.28    9.30
  -7   5  -4  188.58   13.10
   7  -5   4  178.68    8.60
   7  -5   4  165.98   15.50
   7  -5   4  177.28    8.40
  -8   5  -4   20.40    3.20
  -8   5  -4   21.80    3.60
  -8   5  -4   26.30    6.60
   8  -5   4   17.00    2.30
   8  -5   4   20.40    2.60
   8  -5   4   12.80    7.90
  -9   5  -4    7.50    3.20
  -9   5  -4    6.60    5.00
  -9   5  -4    1.10    2.40
   9  -5   4    7.40    1.90
   9  -5   4    4.40    1.90
   9  -5   4    7.30    7.30
 -10   5  -4   71.99    6.20
 -10   5  -4   67.39    6.90
 -10   5  -4   74.09   11.10
  10  -5   4   74.59   13.20
  10  -5   4   85.09    6.10
  10  -5   4   75.49    5.10
 -11   5  -4   98.09   12.50
 -11   5  -4   70.19    7.50
  11  -5   4   53.69    5.60
   8   4  -4  128.59    9.20
   8   4  -4  137.69   12.70
  -8  -4   4  155.88   10.90
  -8  -4   4  196.18   22.70
   7   4  -4   48.70    7.60
   7   4  -4   39.90    4.70
  -7  -4   4   67.19   15.30
  -7  -4   4   53.59    6.60
   6   4  -4   31.10    3.80
   6   4  -4   41.90    7.00
  -6  -4   4   48.20    5.60
  -6  -4   4   44.50    5.00
  -6  -4   4   61.19   14.20
   5   4  -4   22.30    3.00
   5   4  -4   18.70    5.40
  -5  -4   4   22.20    3.70
  -5  -4   4   22.60    3.90
  -5  -4   4   37.60   13.00
   4   4  -4   84.39    5.40
   4   4  -4  101.29   10.20
  -4  -4   4   93.49    6.50
  -4  -4   4   98.49   15.60
  -4  -4   4   87.09    6.30
   3   4  -4   67.59    9.40
   3   4  -4   69.89    4.20
  -3  -4   4   68.89    5.40
  -3  -4   4   63.09    4.80
  -3  -4   4   68.59   13.60
   2   4  -4   16.40    6.00
  -2  -4   4   11.30    2.70
  -2  -4   4    2.20    7.80
  -2  -4   4   10.40    2.10
   1   4  -4   83.59   10.60
  -1  -4   4   62.79   10.00
   0   4  -4  172.68   13.50
   0  -4   4  178.08   13.30
  -1   4  -4   13.80    4.90
   1  -4   4   26.60    5.80
   1  -4   4   19.80    1.60
  -2   4  -4   -2.40    3.00
   2  -4   4    0.40    0.80
   2  -4   4    0.80    3.50
  -3   4  -4  188.48   11.30
   3  -4   4  182.18    8.20
   3  -4   4  187.98   12.70
  -4   4  -4  354.56   18.40
   4  -4   4  352.46   20.60
   4  -4   4  377.06   15.40
  -5   4  -4   29.50    5.10
   5  -4   4   38.60    7.60
   5  -4   4   32.00    2.50
  -6   4  -4  233.88   11.10
  -6   4  -4  232.98   13.90
  -6   4  -4  222.68   10.90
   6  -4   4  223.48   16.30
   6  -4   4  227.48   10.30
  -7   4  -4   95.99    5.90
  -7   4  -4   88.49    9.00
  -7   4  -4   90.59    6.20
   7  -4   4   93.69    5.40
   7  -4   4   86.89   11.00
   7  -4   4   95.19    5.10
  -8   4  -4  203.78   10.70
  -8   4  -4  184.48    9.90
  -8   4  -4  188.18   14.00
   8  -4   4  205.08    9.80
   8  -4   4  179.28   16.20
   8  -4   4  197.08    9.20
  -9   4  -4   44.90    4.50
  -9   4  -4   44.50    5.30
  -9   4  -4   43.30    8.10
   9  -4   4   34.80    3.90
   9  -4   4   48.50   10.00
   9  -4   4   42.10    3.60
 -10   4  -4    2.60    3.20
 -10   4  -4    6.30    5.10
 -10   4  -4    1.30    2.40
  10  -4   4    1.70    2.50
  10  -4   4    3.90    6.80
 -11   4  -4   39.80    5.90
 -11   4  -4   44.50    9.60
  11  -4   4   30.40    4.30
   9   3  -4    4.70    3.20
   9   3  -4    2.50    5.50
  -9  -3   4   11.30    4.90
  -9  -3   4   13.90   16.20
   8   3  -4   33.90    4.60
   8   3  -4   34.20    7.20
  -8  -3   4   39.30    6.10
  -8  -3   4   23.20   16.20
   7   3  -4  188.28   10.20
   7   3  -4  178.58   13.20
  -7  -3   4  192.28   11.60
  -7  -3   4  168.18   23.70
   6   3  -4   41.10    6.70
   6   3  -4   41.50    4.10
  -6  -3   4   38.60    5.10
  -6  -3   4   38.30   14.40
   5   3  -4   31.00    3.30
   5   3  -4   39.50    6.10
  -5  -3   4   31.80   13.30
  -5  -3   4   36.90    4.50
   4   3  -4  182.88   12.80
   4   3  -4  189.38    9.60
  -4  -3   4  230.78   10.40
  -4  -3   4  205.18   20.00
  -4  -3   4  203.88   10.60
   3   3  -4  108.69    9.60
   3   3  -4   99.59    5.20
  -3  -3   4   82.79   13.40
  -3  -3   4   99.19    5.90
  -3  -3   4   94.79    6.10
   2   3  -4   20.00    1.90
   2   3  -4   21.10    5.10
  -2  -3   4   18.10    2.70
  -2  -3   4   17.80    2.30
  -2  -3   4   16.70    8.10
   1   3  -4  166.58   12.00
  -1  -3   4  162.68   14.20
   0   3  -4   -2.30    4.80
   0  -3   4   -3.00    4.40
  -1   3  -4 1082.49   51.39
   1  -3   4 1213.58   48.30
   1  -3   4 1258.27   53.19
  -2   3  -4  142.49    9.20
   2  -3   4  132.09    6.20
   2  -3   4  145.19   10.60
  -3   3  -4 1305.87   55.49
   3  -3   4 1284.07   56.99
   3  -3   4 1296.77   52.79
  -4   3  -4  480.15   22.70
   4  -3   4  456.75   24.70
   4  -3   4  503.25   20.20
  -5   3  -4  770.72   33.20
  -5   3  -4  783.92   33.00
  -5   3  -4  781.52   35.60
   5  -3   4  765.72   32.60
   5  -3   4  851.61   38.40
  -6   3  -4    5.00    3.20
  -6   3  -4    5.70    1.80
  -6   3  -4    7.00    2.30
   6  -3   4    3.00    1.50
   6  -3   4    4.00    4.20
   6  -3   4    6.00    1.40
  -7   3  -4  127.59    7.30
  -7   3  -4  136.09    7.80
  -7   3  -4  129.49   10.40
   7  -3   4  132.79    7.10
   7  -3   4  134.49    6.60
   7  -3   4  133.89   12.10
  -8   3  -4  716.03   34.80
  -8   3  -4  696.53   31.30
  -8   3  -4  704.23   30.70
   8  -3   4  721.93   36.70
   8  -3   4  730.23   30.00
   8  -3   4  713.23   30.70
  -9   3  -4    1.10    2.80
  -9   3  -4    0.70    4.10
  -9   3  -4   -1.60    2.10
   9  -3   4    0.70    1.70
   9  -3   4   -2.40    1.90
   9  -3   4    2.10    4.80
 -10   3  -4   -1.20    4.70
 -10   3  -4    5.80    3.40
 -10   3  -4    4.20    2.60
  10  -3   4    3.20    1.80
  10  -3   4    0.70    2.40
  10  -3   4    6.20    6.00
 -11   3  -4    5.50    4.10
  11  -3   4   -0.30    2.80
   9   2  -4   15.50    6.00
   9   2  -4    9.30    3.60
  -9  -2   4    6.70   15.30
  -9  -2   4   20.90    5.20
   8   2  -4   13.70    3.30
   8   2  -4   16.10    5.70
  -8  -2   4   14.30    4.90
  -8  -2   4   10.50   14.00
   7   2  -4  243.08   15.20
   7   2  -4  242.38   12.10
  -7  -2   4  214.58   23.30
  -7  -2   4  226.68   13.20
   6   2  -4   82.19    5.50
   6   2  -4   69.49    8.10
  -6  -2   4   70.89   14.80
  -6  -2   4   76.69    6.50
   5   2  -4    1.80    1.50
   5   2  -4    2.80    3.60
  -5  -2   4   -0.60    2.00
  -5  -2   4   -5.30   10.10
   4   2  -4  112.49    8.90
   4   2  -4  114.99    6.20
  -4  -2   4  113.59   16.00
  -4  -2   4  118.69    7.00
   3   2  -4  400.16   19.40
   3   2  -4  392.36   16.60
  -3  -2   4  372.16   17.20
  -3  -2   4  357.86   16.90
  -3  -2   4  399.56   23.80
   2   2  -4   92.69    8.20
   2   2  -4   95.19    4.70
  -2  -2   4   88.39    5.40
  -2  -2   4   98.29    5.30
  -2  -2   4   96.59   12.40
   1   2  -4  225.28   12.60
  -1  -2   4  199.88   15.00
  -1  -2   4  206.08    9.50
   0   2  -4  394.16   19.00
   0  -2   4  340.27   20.20
   0  -2   4  378.86   15.40
  -1   2  -4 1423.46   57.79
   1  -2   4 1255.57   58.69
   1  -2   4 1368.66   54.79
  -2   2  -4  165.48    9.60
   2  -2   4  167.18    7.00
   2  -2   4  142.79   10.40
  -3   2  -4  474.15   21.80
   3  -2   4  468.85   19.60
   3  -2   4  471.15   23.00
  -4   2  -4  975.30   40.70
  -4   2  -4  953.20   38.80
  -4   2  -4  960.30   38.70
   4  -2   4  886.81   38.40
   4  -2   4  903.11   42.50
  -5   2  -4   11.30    1.90
  -5   2  -4    4.90    2.50
  -5   2  -4    6.80    1.90
   5  -2   4    6.20    1.30
   5  -2   4    6.10    1.30
   5  -2   4    7.20    3.60
  -6   2  -4  198.68    9.80
  -6   2  -4  179.18   11.70
  -6   2  -4  192.08    9.40
   6  -2   4  195.38    8.90
   6  -2   4  198.08   13.70
   6  -2   4  199.48    9.30
  -7   2  -4   12.10    3.00
  -7   2  -4   17.60    4.40
  -7   2  -4   15.40    2.60
   7  -2   4   10.00    2.10
   7  -2   4   24.50    6.10
   7  -2   4   14.40    2.00
  -8   2  -4   70.89    5.30
  -8   2  -4   76.69    8.10
  -8   2  -4   74.19    6.30
   8  -2   4   71.69    4.70
   8  -2   4   68.49    8.90
   8  -2   4   82.69    5.50
  -9   2  -4   84.59    7.00
  -9   2  -4   81.79    9.00
  -9   2  -4   82.39    5.80
   9  -2   4   85.09   10.50
   9  -2   4   84.99    6.10
   9  -2   4   80.99    5.20
 -10   2  -4    5.40    4.40
 -10   2  -4    1.60    3.50
 -10   2  -4    2.40    2.60
  10  -2   4    1.50    6.10
  10  -2   4   -0.10    2.40
  10  -2   4    0.20    1.90
 -11   2  -4   47.20    6.60
  11  -2   4   46.40    5.20
   9   1  -4   31.00    4.70
   9   1  -4   39.90    7.60
  -9  -1   4   37.80    6.70
  -9  -1   4   30.20   16.40
   8   1  -4    0.40    4.10
   8   1  -4    0.10    2.50
  -8  -1   4    4.60    3.60
   7   1  -4   36.10    6.20
   7   1  -4   32.70    3.90
  -7  -1   4   41.00    5.50
   6   1  -4   68.69    7.70
   6   1  -4   63.39    5.00
  -6  -1   4   66.49    6.10
   5   1  -4    3.70    1.70
   5   1  -4    2.30    3.30
  -5  -1   4    0.90    2.30
   4   1  -4  277.47   15.10
   4   1  -4  282.57   12.70
  -4  -1   4  281.47   13.50
   3   1  -4   22.00    4.00
   3   1  -4   18.40    2.00
  -3  -1   4   13.60    7.40
  -3  -1   4   18.00    2.70
   2   1  -4  208.38    9.10
   2   1  -4  201.28   11.60
  -2  -1   4  211.88   15.00
  -2  -1   4  201.88    9.60
   1   1  -4    8.80    3.30
   1   1  -4    7.40    0.90
  -1  -1   4    5.20    5.60
  -1  -1   4    6.30    1.30
   0   1  -4  704.53   32.10
   0  -1   4  713.33   29.60
   0  -1   4  760.52   34.00
  -1   1  -4  276.87   15.90
   1  -1   4  326.17   16.90
   1  -1   4  326.77   13.00
  -2   1  -4  770.62   31.70
   2  -1   4  690.23   32.50
   2  -1   4  707.93   29.60
  -3   1  -4    2.70    2.10
  -3   1  -4    2.30    1.10
  -3   1  -4    1.50    1.30
   3  -1   4    1.10    0.80
   3  -1   4    4.10    2.60
  -4   1  -4  488.75   21.80
  -4   1  -4  497.85   20.60
  -4   1  -4  511.55   20.50
   4  -1   4  427.36   23.10
   4  -1   4  474.25   20.10
  -5   1  -4    9.90    2.70
  -5   1  -4    8.40    2.00
  -5   1  -4   10.10    1.80
   5  -1   4    9.20    1.50
   5  -1   4    7.50    3.70
  -6   1  -4  504.25   22.40
  -6   1  -4  512.85   24.60
  -6   1  -4  508.05   22.70
   6  -1   4  526.85   21.90
   6  -1   4  523.15   22.30
   6  -1   4  540.65   26.20
  -7   1  -4   91.19    5.50
  -7   1  -4   76.99    7.30
  -7   1  -4   86.79    6.20
   7  -1   4   86.69    5.50
   7  -1   4   87.99    4.90
   7  -1   4   90.29    8.60
  -8   1  -4  408.26   20.50
  -8   1  -4  424.36   19.70
   8  -1   4  459.05   19.20
   8  -1   4  451.65   24.10
   8  -1   4  471.75   20.20
  -9   1  -4  140.99    9.40
  -9   1  -4  139.49    8.20
   9  -1   4  160.68    8.80
   9  -1   4  144.69    7.60
   9  -1   4  139.39   12.40
 -10   1  -4   24.80    4.90
 -10   1  -4   25.40    3.60
  10  -1   4   20.80    3.00
  10  -1   4   23.60    3.80
 -11   1  -4    2.90    4.30
  11  -1   4    2.00    2.90
   9   0  -4   25.10    4.20
  -9   0   4   37.20    6.30
   8   0  -4  122.59   11.30
   8   0  -4  137.09    8.40
  -8   0   4  127.79    9.60
   7   0  -4  269.27   13.20
   7   0  -4  270.97   16.30
  -7   0   4  261.47   14.40
   6   0  -4  282.87   15.90
   6   0  -4  282.17   13.10
  -6   0   4  252.37   14.00
   5   0  -4    9.60    3.60
   5   0  -4   10.40    2.00
  -5   0   4    9.00    2.60
   4   0  -4   61.99    6.10
   4   0  -4   66.29    4.10
  -4   0   4   60.09    4.70
   3   0  -4 1098.69   45.80
   3   0  -4 1033.00   43.80
  -3   0   4 1052.89   44.40
   2   0  -4 1166.88   47.60
   2   0  -4 1077.29   45.70
  -2   0   4 1110.19   46.20
   1   0  -4   57.89    2.90
   1   0  -4   50.39    5.40
  -1   0   4   64.39    8.70
  -1   0   4   56.49    3.30
   0   0  -4   13.70    1.10
   0   0  -4   18.60    3.60
   0   0   4   12.30    1.00
   0   0   4   18.20    6.00
   0   0   4    9.50    1.20
  -1   0  -4  216.58   11.80
   1   0   4  209.18   13.20
   1   0   4  220.38    9.10
  -2   0  -4  247.28   13.10
  -2   0  -4  277.47   11.40
   2   0   4  267.77   11.20
   2   0   4  261.87   13.60
  -3   0  -4    1.90    2.10
  -3   0  -4    6.20    1.70
  -3   0  -4    5.50    1.30
   3   0   4    7.10    2.50
   3   0   4    3.70    0.90
  -4   0  -4  169.28    8.90
  -4   0  -4  172.48    8.00
  -4   0  -4  163.28    8.20
   4   0   4  171.38    7.70
   4   0   4  176.28   10.20
  -5   0  -4  129.09    6.40
  -5   0  -4  115.79    7.50
  -5   0  -4  131.79    6.80
   5   0   4  124.19    6.00
   5   0   4  119.99    8.70
  -6   0  -4   22.90    2.60
  -6   0  -4   20.30    3.50
  -6   0  -4   19.40    3.10
   6   0   4   18.90    2.20
   6   0   4   24.00    4.50
  -7   0  -4   41.60    4.50
  -7   0  -4   46.70    3.80
   7   0   4   44.60    3.90
   7   0   4   41.30    3.40
   7   0   4   39.20    6.00
  -8   0  -4  228.28   12.60
  -8   0  -4  240.38   11.80
   8   0   4  244.18   11.20
   8   0   4  247.78   12.10
   8   0   4  239.18   15.00
  -9   0  -4    5.70    3.40
  -9   0  -4    8.80    2.50
   9   0   4    4.80    2.10
   9   0   4    4.80    2.40
 -10   0  -4   73.99    5.80
 -10   0  -4   67.59    7.40
  10   0   4   80.69    5.50
  10   0   4   76.99    6.70
 -11   0  -4   34.60    5.50
 -11   0  -4   43.20    6.60
  11   0   4   38.70    4.20
  11   0   4   39.60    5.40
  10  -1  -4   28.50    4.40
 -10   1   4   22.60    6.00
   9  -1  -4   51.69    5.50
  -9   1   4   52.79    7.20
   8  -1  -4    3.00    2.40
  -8   1   4    2.30    3.40
   7  -1  -4   53.39    4.90
   7  -1  -4   53.19    7.60
  -7   1   4   56.99    6.30
   6  -1  -4   61.49    4.60
   6  -1  -4   56.09    6.80
  -6   1   4   56.79    5.50
   5  -1  -4   14.80    3.90
   5  -1  -4   12.50    2.00
  -5   1   4   13.80    2.90
   4  -1  -4   16.60    2.10
   4  -1  -4   24.60    4.40
  -4   1   4   17.90    2.80
   3  -1  -4  209.78    9.50
   3  -1  -4  224.98   11.70
  -3   1   4  200.38   10.10
   2  -1  -4   53.69    4.60
   2  -1  -4   49.20    2.80
  -2   1   4   46.00    3.30
   1  -1  -4  471.05   19.70
   1  -1  -4  492.05   21.20
  -1   1   4  469.35   20.00
   0  -1  -4   66.69    3.30
   0  -1  -4   74.79    5.30
   0   1   4   72.49    3.50
  -1  -1  -4  288.17   12.40
  -1  -1  -4  264.47   12.60
  -1  -1  -4  311.47   13.70
   1   1   4  310.27   12.40
   1   1   4  321.67   15.50
  -2  -1  -4   73.29    3.60
  -2  -1  -4   69.19    5.90
  -2  -1  -4   72.49    3.70
   2   1   4   60.59    5.80
   2   1   4   71.59    3.50
  -3  -1  -4    1.40    1.60
  -3  -1  -4    0.50    1.00
  -3  -1  -4   -2.70    1.80
   3   1   4    1.10    1.70
   3   1   4    1.30    0.90
  -4  -1  -4  215.18   10.40
  -4  -1  -4  227.68   10.40
  -4  -1  -4  215.48   10.10
   4   1   4  232.88    9.90
  -5  -1  -4  571.74   24.30
  -5  -1  -4  579.94   24.70
  -5  -1  -4  586.44   25.20
   5   1   4  601.84   26.10
   5   1   4  518.75   23.90
  -6  -1  -4  181.28    9.50
  -6  -1  -4  182.28    8.90
   6   1   4  183.38    8.60
  -7  -1  -4    3.50    1.80
  -7  -1  -4    4.00    2.60
   7   1   4    2.90    1.70
   7   1   4    1.80    1.60
  -8  -1  -4   46.40    4.40
  -8  -1  -4   52.79    5.50
   8   1   4   42.20    3.90
   8   1   4   53.99    4.80
  -9  -1  -4   14.90    3.00
  -9  -1  -4   19.60    4.20
   9   1   4   11.00    2.80
   9   1   4   11.30    2.60
 -10  -1  -4   29.10    3.90
 -10  -1  -4   29.40    5.50
  10   1   4   29.70    4.40
  10   1   4   31.10    3.70
 -11  -1  -4   40.90    4.90
 -11  -1  -4   48.10    7.00
  11   1   4   40.20    5.40
  10  -2  -4   -2.40    3.00
 -10   2   4    2.70    4.00
   9  -2  -4    2.70    2.40
  -9   2   4    1.10    3.30
   8  -2  -4  169.88    9.50
  -8   2   4  160.18   10.80
   7  -2  -4   22.40    3.20
  -7   2   4   27.50    4.40
   6  -2  -4   12.80    4.20
   6  -2  -4   16.00    2.40
  -6   2   4   17.50    3.50
   5  -2  -4   24.10    2.70
   5  -2  -4   29.20    4.80
  -5   2   4   30.00    3.70
   4  -2  -4   37.20    4.70
   4  -2  -4   36.90    2.80
  -4   2   4   33.80    3.40
   3  -2  -4    0.40    1.70
   3  -2  -4    0.20    0.80
  -3   2   4    0.60    1.20
   2  -2  -4  128.59    7.50
   2  -2  -4  122.29    5.80
  -2   2   4  128.59    6.30
   1  -2  -4  144.79    6.70
   1  -2  -4  164.18    8.20
  -1   2   4  150.18    7.00
   0  -2  -4  103.09    5.00
   0  -2  -4  115.19    6.10
   0   2   4  118.29    5.20
  -1  -2  -4 1096.49   42.10
  -1  -2  -4 1061.09   42.00
  -1  -2  -4  986.00   42.60
   1   2   4  982.50   41.90
  -2  -2  -4  632.04   26.20
  -2  -2  -4  672.73   26.30
  -2  -2  -4  622.24   26.30
   2   2   4  614.04   26.10
  -3  -2  -4   27.00    2.30
  -3  -2  -4   32.70    3.00
   3   2   4   27.80    2.10
  -4  -2  -4  248.98   10.90
  -4  -2  -4  238.28   10.50
   4   2   4  211.48   10.20
  -5  -2  -4   57.09    4.60
  -5  -2  -4   60.79    4.00
   5   2   4   61.69    3.70
  -6  -2  -4   66.29    4.40
  -6  -2  -4   58.89    5.20
   6   2   4   71.29    4.10
  -7  -2  -4   43.00    3.90
  -7  -2  -4   45.80    5.00
   7   2   4   51.29    3.70
  -8  -2  -4   22.80    4.30
  -8  -2  -4   22.40    3.10
   8   2   4   26.50    3.00
   8   2   4   27.40    3.50
  -9  -2  -4   -0.70    3.20
  -9  -2  -4    1.60    2.10
   9   2   4    1.60    2.30
   9   2   4    4.00    2.10
 -10  -2  -4    4.00    2.80
 -10  -2  -4    7.40    4.00
  10   2   4    4.60    2.90
  10   2   4    4.30    2.70
 -11  -2  -4    2.30    3.00
 -11  -2  -4    5.40    4.70
  11   2   4    4.10    2.50
  11   2   4    1.60    3.10
  10  -3  -4   11.70    3.50
 -10   3   4   23.20    5.80
   9  -3  -4    5.00    2.70
  -9   3   4    4.50    4.00
   8  -3  -4   15.10    2.90
  -8   3   4   15.80    4.30
   7  -3  -4    3.40    1.80
  -7   3   4    0.80    2.60
   6  -3  -4   49.99    4.00
  -6   3   4   49.00    5.00
   5  -3  -4    2.70    2.70
   5  -3  -4    2.60    1.40
  -5   3   4    8.50    2.40
   4  -3  -4   75.99    4.30
   4  -3  -4   75.39    6.40
  -4   3   4   73.09    5.00
   3  -3  -4  385.16   16.00
   3  -3  -4  376.76   18.10
  -3   3   4  360.36   16.60
   2  -3  -4   39.60    3.90
   2  -3  -4   36.10    2.40
  -2   3   4   40.50    2.80
   1  -3  -4   83.89    5.70
   1  -3  -4   99.39    4.60
  -1   3   4  105.99    4.80
   0  -3  -4    9.60    1.80
   0  -3  -4   10.90    1.00
  -1  -3  -4 4924.61  188.48
  -1  -3  -4 4906.11  187.98
  -1  -3  -4 4192.88  188.08
   1   3   4 4597.44  187.88
  -2  -3  -4 2691.33  109.29
  -2  -3  -4 2477.85  109.29
   2   3   4 2918.41  109.19
  -3  -3  -4  514.35   22.00
  -3  -3  -4  547.15   22.20
   3   3   4  503.05   21.70
  -4  -3  -4   32.70    2.70
  -4  -3  -4   34.20    3.50
   4   3   4   31.70    2.40
  -5  -3  -4   53.49    3.80
  -5  -3  -4   57.79    4.80
   5   3   4   64.39    3.70
  -6  -3  -4   61.59    5.40
  -6  -3  -4   66.69    4.40
   6   3   4   67.69    4.10
  -7  -3  -4    6.30    2.90
  -7  -3  -4    8.30    2.00
   7   3   4    7.90    2.00
  -8  -3  -4  105.19    6.30
  -8  -3  -4   94.49    7.40
   8   3   4   89.29    6.50
   8   3   4   95.69    5.90
  -9  -3  -4   45.90    4.60
  -9  -3  -4   40.10    5.70
   9   3   4   46.00    4.20
   9   3   4   35.80    4.50
 -10  -3  -4   15.30    3.40
 -10  -3  -4   14.00    4.50
  10   3   4   11.90    3.50
  10   3   4    9.60    2.80
 -11  -3  -4   20.70    4.10
 -11  -3  -4   22.20    5.80
  11   3   4   21.00    4.80
  11   3   4   16.50    3.80
  10  -4  -4    4.40    3.10
 -10   4   4    6.30    4.40
   9  -4  -4   44.20    4.70
  -9   4   4   47.30    6.80
   8  -4  -4    4.80    2.30
  -8   4   4   15.70    3.90
   7  -4  -4   17.10    2.70
  -7   4   4   20.60    3.90
   6  -4  -4    1.10    1.50
  -6   4   4   -0.30    1.90
   5  -4  -4   36.90    3.10
  -5   4   4   34.70    4.00
   4  -4  -4   64.59    3.80
  -4   4   4   58.19    4.40
   3  -4  -4   64.59    3.50
  -3   4   4   55.29    3.90
   2  -4  -4  920.71   37.60
  -2   4   4  912.31   38.10
   1  -4  -4  942.11   39.40
  -1   4   4  989.10   39.80
   0  -4  -4 1792.32   72.69
  -1  -4  -4  367.06   15.20
  -1  -4  -4  359.86   15.20
   1   4   4  356.76   15.10
  -2  -4  -4  437.86   19.60
  -2  -4  -4  448.56   19.60
   2   4   4  512.95   19.50
  -3  -4  -4   58.59    3.60
  -3  -4  -4   50.69    4.00
   3   4   4   62.19    3.30
  -4  -4  -4  638.84   26.90
  -4  -4  -4  620.24   27.20
   4   4   4  652.73   26.60
  -5  -4  -4    0.60    1.30
  -5  -4  -4    0.60    2.20
   5   4   4    1.10    1.20
  -6  -4  -4   68.49    4.60
  -6  -4  -4   59.69    5.60
   6   4   4   66.79    4.20
  -7  -4  -4  139.79    7.60
  -7  -4  -4  132.49    8.60
   7   4   4  138.89    7.20
  -8  -4  -4    8.60    3.50
  -8  -4  -4    7.20    2.50
   8   4   4    8.40    2.30
   8   4   4    8.60    2.60
  -9  -4  -4   -0.80    2.10
  -9  -4  -4   -1.50    3.20
   9   4   4   -1.70    1.90
   9   4   4    4.30    2.20
 -10  -4  -4   39.30    4.70
 -10  -4  -4   40.00    6.30
  10   4   4   41.30    4.40
  10   4   4   38.40    5.10
 -11  -4  -4   39.80    6.10
 -11  -4  -4   24.40    4.30
  11   4   4   30.10    5.10
  11   4   4   28.80    4.30
  10  -5  -4    4.10    2.90
 -10   5   4    2.90    4.20
   9  -5  -4   16.60    3.30
  -9   5   4   21.60    5.00
   8  -5  -4   55.89    5.00
  -8   5   4   57.69    6.80
   7  -5  -4   43.80    4.20
  -7   5   4   50.49    5.80
   6  -5  -4   39.90    3.60
  -6   5   4   36.20    4.50
   5  -5  -4   47.50    3.40
  -5   5   4   40.00    4.10
   4  -5  -4  398.46   17.10
  -4   5   4  396.46   18.00
   3  -5  -4  551.74   28.10
   3  -5  -4  530.25   22.90
  -3   5   4  558.04   23.50
   2  -5  -4   33.50    5.60
   2  -5  -4   26.50    2.10
  -2   5   4   22.40    2.30
   1  -5  -4    2.00    0.90
   1  -5  -4    4.60    3.10
  -1   5   4    3.00    1.10
   0  -5  -4    1.20    0.90
   0  -5  -4    1.10    0.80
   0  -5  -4    1.00    2.30
  -1  -5  -4    6.00    1.10
  -1  -5  -4    7.70    1.30
  -1  -5  -4    5.90    2.40
   1   5   4    7.80    1.00
  -2  -5  -4   66.79    4.10
  -2  -5  -4   84.39    4.20
   2   5   4   78.79    4.40
   2   5   4   68.79    3.80
  -3  -5  -4    2.90    1.90
  -3  -5  -4    3.60    1.30
   3   5   4    1.80    1.00
  -4  -5  -4    1.30    1.30
  -4  -5  -4   -0.60    2.10
   4   5   4    1.80    1.10
  -5  -5  -4  185.28    9.80
  -5  -5  -4  179.58    8.90
   5   5   4  181.08    8.60
  -6  -5  -4   66.19    5.70
  -6  -5  -4   52.39    4.20
   6   5   4   52.29    3.90
  -7  -5  -4   31.20    4.70
  -7  -5  -4   25.10    3.30
   7   5   4   31.60    3.30
  -8  -5  -4  209.88   10.50
  -8  -5  -4  194.08   11.70
   8   5   4  191.78   10.00
  -9  -5  -4   15.50    4.60
  -9  -5  -4   12.30    3.00
   9   5   4    5.80    2.90
   9   5   4    4.20    2.60
 -10  -5  -4   48.40    6.80
 -10  -5  -4   27.50    4.30
  10   5   4   31.40    4.80
  10   5   4   31.50    4.00
 -11  -5  -4    0.60    5.50
 -11  -5  -4    4.90    3.60
  11   5   4    0.60    3.40
  11   5   4    9.70    4.10
  10  -6  -4   14.20    3.50
 -10   6   4    7.60    4.60
   9  -6  -4   10.50    3.10
  -9   6   4   14.80    4.40
   8  -6  -4   30.70    3.70
  -8   6   4   43.50    5.80
   7  -6  -4   65.49    5.00
  -7   6   4   63.89    6.10
   6  -6  -4  115.79    6.50
  -6   6   4  111.59    7.50
   5  -6  -4  258.37   11.90
  -5   6   4  264.17   13.00
   4  -6  -4  103.89   10.40
   4  -6  -4   95.79    5.10
  -4   6   4   92.59    5.80
   3  -6  -4   30.20    6.40
   3  -6  -4   33.80    2.50
  -3   6   4   29.70    2.80
   2  -6  -4   13.30    4.60
   2  -6  -4    9.60    1.30
  -2   6   4   12.30    1.80
   1  -6  -4  163.58    7.50
   1  -6  -4  162.18   11.00
  -1   6   4  176.48    7.80
   0  -6  -4  230.98    9.60
   0  -6  -4  213.48    9.40
   0  -6  -4  220.68   12.50
   0   6   4  194.68    9.20
  -1  -6  -4  947.71   39.10
  -1  -6  -4  859.61   41.50
  -1  -6  -4  939.81   39.30
   1   6   4 1054.39   39.00
  -2  -6  -4   87.09    4.70
  -2  -6  -4   92.59    4.80
   2   6   4   85.99    4.40
   2   6   4   85.89    5.10
  -3  -6  -4  720.43   31.00
   3   6   4  757.12   30.80
  -4  -6  -4   51.49    3.70
  -4  -6  -4   52.99    4.80
   4   6   4   48.70    3.40
  -5  -6  -4  596.94   25.50
  -5  -6  -4  595.44   26.00
   5   6   4  583.54   25.20
  -6  -6  -4   55.19    6.10
  -6  -6  -4   62.79    4.70
   6   6   4   67.69    4.40
  -7  -6  -4   77.89    5.60
  -7  -6  -4   78.69    7.30
   7   6   4   86.49    5.30
  -8  -6  -4  191.88   11.90
  -8  -6  -4  207.88   10.70
   8   6   4  200.68   10.20
  -9  -6  -4   15.20    3.30
  -9  -6  -4   21.70    4.70
   9   6   4   16.20    3.20
   9   6   4   14.50    3.70
 -10  -6  -4   52.99    6.80
 -10  -6  -4   49.50    5.60
  10   6   4   44.70    5.00
  10   6   4   36.60    5.60
   9  -7  -4   -2.80    2.30
  -9   7   4   -0.30    3.40
   8  -7  -4  161.38    8.90
  -8   7   4  156.08   10.60
   7  -7  -4  328.57   15.00
  -7   7   4  319.47   16.60
   6  -7  -4  182.68    9.20
  -6   7   4  189.08   10.50
   5  -7  -4  245.58   17.80
   5  -7  -4  235.98   10.90
  -5   7   4  226.68   11.90
   4  -7  -4   45.90    3.30
   4  -7  -4   48.40    9.10
  -4   7   4   48.20    4.00
   3  -7  -4   18.50    1.80
   3  -7  -4   20.80    5.70
  -3   7   4   20.90    2.50
   2  -7  -4  142.09   11.10
   2  -7  -4  143.29    6.70
  -2   7   4  139.99    7.00
   1  -7  -4   96.69    5.00
   1  -7  -4   92.89    4.60
   1  -7  -4   90.49    8.40
  -1   7   4   89.79    4.80
   0  -7  -4  179.28    8.30
   0  -7  -4  158.18   11.70
   0  -7  -4  195.98    8.10
  -1  -7  -4  345.97   15.50
  -1  -7  -4  381.36   15.30
  -1  -7  -4  347.57   18.30
   1   7   4  361.46   17.20
   1   7   4  337.67   15.10
  -2  -7  -4   16.50    2.20
  -2  -7  -4   16.80    3.90
   2   7   4   16.80    1.80
   2   7   4   16.20    2.60
  -3  -7  -4   30.70    3.10
   3   7   4   36.10    4.30
   3   7   4   32.70    2.60
  -4  -7  -4  269.57   13.10
  -4  -7  -4  300.37   12.90
   4   7   4  254.37   12.30
  -5  -7  -4  198.28   10.40
  -5  -7  -4  198.88    9.70
   5   7   4  179.68    9.20
  -6  -7  -4  123.19    8.60
  -6  -7  -4  137.19    7.60
   6   7   4  133.09    7.10
  -7  -7  -4    1.30    2.20
  -7  -7  -4    4.80    3.90
   7   7   4    4.90    2.20
  -8  -7  -4  100.29    8.70
  -8  -7  -4  108.99    7.30
   8   7   4   98.49    6.50
  -9  -7  -4   17.90    3.60
  -9  -7  -4   19.40    5.10
   9   7   4   15.90    3.80
   9   7   4    8.50    3.00
 -10  -7  -4  116.19   10.00
 -10  -7  -4   90.79    7.90
  10   7   4  100.49    8.80
  10   7   4   81.79    7.10
   9  -8  -4    2.10    2.40
  -9   8   4    1.60    3.80
   8  -8  -4   41.50    4.10
  -8   8   4   47.00    6.10
   7  -8  -4  481.45   21.70
  -7   8   4  509.15   23.60
   6  -8  -4   25.90    2.90
   6  -8  -4   38.90   10.30
  -6   8   4   33.40    4.50
   5  -8  -4   22.50    7.60
   5  -8  -4   23.40    2.50
  -5   8   4   24.40    3.50
   4  -8  -4   82.29   10.30
   4  -8  -4   89.09    4.80
  -4   8   4   85.69    5.50
   3  -8  -4   19.10    1.90
   3  -8  -4   19.40    6.20
  -3   8   4   22.60    2.70
   2  -8  -4   73.59    3.90
   2  -8  -4   68.99    8.50
  -2   8   4   72.79    4.30
   1  -8  -4    9.40    1.40
   1  -8  -4   11.60    2.10
   1  -8  -4    8.80    4.30
  -1   8   4   10.40    1.70
   0  -8  -4  129.29    6.50
   0  -8  -4  137.89   10.30
   0  -8  -4  114.79    6.00
  -1  -8  -4  437.06   19.60
  -1  -8  -4  472.05   23.30
  -1  -8  -4  449.95   19.30
   1   8   4  446.96   21.40
   1   8   4  457.95   19.30
  -2  -8  -4  275.27   15.60
  -2  -8  -4  295.17   13.10
   2   8   4  295.27   12.60
   2   8   4  271.17   13.80
  -3  -8  -4   31.70    3.30
   3   8   4   33.10    2.80
   3   8   4   34.50    4.60
  -4  -8  -4  211.98   11.00
  -4  -8  -4  229.48   10.70
   4   8   4  235.08   10.30
   4   8   4  191.98   12.40
  -5  -8  -4   10.50    3.50
  -5  -8  -4   15.70    2.90
   5   8   4   12.20    2.20
  -6  -8  -4  377.56   17.70
  -6  -8  -4  380.56   18.20
   6   8   4  373.46   17.10
  -7  -8  -4  124.59    7.80
  -7  -8  -4  107.19    8.70
   7   8   4  110.69    6.90
  -8  -8  -4   76.59    8.30
  -8  -8  -4   83.39    6.80
   8   8   4   76.59    6.00
  -9  -8  -4   91.39    7.30
  -9  -8  -4   77.79    8.80
   9   8   4   89.79    7.80
   9   8   4   80.19    6.60
 -10  -8  -4   -2.60    3.10
 -10  -8  -4   -6.50    5.90
  10   8   4   -4.50    3.30
  10   8   4   -2.30    3.20
   9  -9  -4   31.10    3.90
  -9   9   4   44.70    6.80
   8  -9  -4    1.70    2.00
  -8   9   4    1.40    3.40
   7  -9  -4  105.19    6.30
   7  -9  -4   88.99   14.90
  -7   9   4   93.09    7.50
   6  -9  -4   12.30    2.40
   6  -9  -4   13.90    7.50
  -6   9   4   13.70    3.30
   5  -9  -4  113.89   13.50
   5  -9  -4  131.69    6.70
  -5   9   4  130.69    7.80
   4  -9  -4  125.49   12.90
   4  -9  -4  120.29    6.20
  -4   9   4  119.39    7.00
   3  -9  -4  644.04   34.00
   3  -9  -4  632.24   27.10
  -3   9   4  659.53   27.70
   2  -9  -4   57.09    4.50
   2  -9  -4   55.59    3.40
   2  -9  -4   54.19    8.60
  -2   9   4   52.79    3.70
   1  -9  -4   14.70    2.60
   1  -9  -4   13.70    5.40
   1  -9  -4   13.70    1.80
  -1   9   4   15.20    2.00
   0  -9  -4  104.59    5.30
   0  -9  -4  103.99    6.00
   0  -9  -4   87.19    9.30
   0   9   4  104.49    8.20
  -1  -9  -4  131.69   11.00
  -1  -9  -4  145.09    7.20
  -1  -9  -4  145.89    7.50
   1   9   4  143.49    9.10
  -2  -9  -4   38.70    3.70
  -2  -9  -4   43.60    6.90
   2   9   4   33.70    3.00
   2   9   4   36.00    4.70
  -3  -9  -4  385.46   17.90
  -3  -9  -4  402.46   20.50
   3   9   4  381.96   19.10
   3   9   4  411.06   17.30
  -4  -9  -4    6.70    2.30
   4   9   4    5.60    1.70
   4   9   4   11.60    5.60
  -5  -9  -4   72.09    5.60
  -5  -9  -4   72.79    6.70
   5   9   4   77.59    5.10
  -6  -9  -4   54.69    5.90
  -6  -9  -4   50.99    5.10
   6   9   4   53.89    4.60
  -7  -9  -4   49.99    6.20
  -7  -9  -4   47.40    5.10
   7   9   4   44.00    4.50
  -8  -9  -4    5.90    4.80
  -8  -9  -4   11.90    3.40
   8   9   4   10.10    3.20
  -9  -9  -4   41.90    7.30
  -9  -9  -4   42.90    5.60
   9   9   4   45.50    5.90
   9   9   4   50.39    5.30
   9 -10  -4   22.20    3.60
  -9  10   4   27.10    5.70
   8 -10  -4   10.10    2.70
  -8  10   4   12.10    4.10
   7 -10  -4   43.20   12.00
   7 -10  -4   30.40    3.40
  -7  10   4   34.50    5.00
   6 -10  -4   70.99    4.90
   6 -10  -4   90.69   14.90
  -6  10   4   74.39    6.30
   5 -10  -4   19.70    2.40
   5 -10  -4   14.40    7.10
  -5  10   4   21.20    3.60
   4 -10  -4  155.68    7.80
   4 -10  -4  161.38   15.00
  -4  10   4  158.38    8.60
   3 -10  -4    2.30    1.30
   3 -10  -4    2.10    4.60
  -3  10   4    2.00    1.80
   2 -10  -4   31.50    3.80
   2 -10  -4   31.30    7.60
   2 -10  -4   33.80    2.90
  -2  10   4   36.40    3.20
   1 -10  -4  138.79   12.60
   1 -10  -4  158.48    8.20
   1 -10  -4  135.89    6.90
  -1  10   4  146.49   10.90
  -1  10   4  139.99    7.10
   0 -10  -4   27.60    3.40
   0 -10  -4   31.60    2.90
   0 -10  -4   23.30    6.60
   0  10   4   21.60    4.50
  -1 -10  -4   50.89    8.30
  -1 -10  -4   34.00    3.80
  -1 -10  -4   38.70    3.70
   1  10   4   41.70    5.50
  -2 -10  -4   13.60    5.20
  -2 -10  -4   10.40    2.50
   2  10   4   10.10    2.00
   2  10   4    7.50    3.40
  -3 -10  -4   61.99    4.90
  -3 -10  -4   61.19    7.90
   3  10   4   65.79    4.40
   3  10   4   51.49    6.80
  -4 -10  -4   -0.30    2.10
   4  10   4   -0.70    1.50
  -5 -10  -4  166.08   10.00
   5  10   4  192.98    9.40
  -6 -10  -4   65.99    6.00
  -6 -10  -4   66.09    7.10
   6  10   4   67.29    5.40
  -7 -10  -4  186.38   11.50
  -7 -10  -4  214.18   12.10
   7  10   4  208.48   10.90
  -8 -10  -4   12.00    3.90
  -8 -10  -4    8.10    5.50
   8  10   4   15.40    3.50
  -9 -10  -4    3.10    6.10
  -9 -10  -4    8.60    4.00
   9  10   4    4.30    3.50
   9  10   4    9.10    4.20
   8 -11  -4    4.90    2.40
   8 -11  -4    4.40    9.90
  -8  11   4    6.30    4.00
   7 -11  -4   19.60   11.00
   7 -11  -4   19.00    2.90
  -7  11   4   19.90    4.30
   6 -11  -4   31.50    3.10
   6 -11  -4   36.50   11.40
  -6  11   4   31.20    4.60
   5 -11  -4   39.90    3.80
   5 -11  -4   38.00   10.10
  -5  11   4   46.70    4.90
   4 -11  -4   85.79   12.80
   4 -11  -4   83.69    5.00
  -4  11   4   80.09    5.80
   3 -11  -4  101.09   12.80
   3 -11  -4   91.69    5.30
  -3  11   4  101.09    6.00
   2 -11  -4   66.69    4.40
   2 -11  -4   71.49   11.20
   2 -11  -4   66.39    6.00
  -2  11   4   76.49    4.80
  -2  11   4   78.59    8.90
   1 -11  -4   13.70    3.20
   1 -11  -4   16.30    6.80
   1 -11  -4   13.70    2.00
  -1  11   4   12.50    4.40
  -1  11   4   11.80    2.10
   0 -11  -4   -0.40    4.90
   0 -11  -4    0.80    1.70
   0 -11  -4    2.60    2.60
   0  11   4    0.90    3.10
  -1 -11  -4   10.50    6.20
  -1 -11  -4    8.70    2.80
   1  11   4    9.20    3.90
  -2 -11  -4    1.00    2.30
  -2 -11  -4    6.00    5.20
   2  11   4    2.60    3.60
   2  11   4    2.10    1.70
  -3 -11  -4   10.70    2.90
  -3 -11  -4   10.80    5.60
   3  11   4    9.30    5.50
   3  11   4   13.40    2.50
  -4 -11  -4    8.00    2.60
   4  11   4   15.10    2.70
  -5 -11  -4    6.80    2.90
   5  11   4    0.20    2.20
  -6 -11  -4   21.70    4.20
   6  11   4   20.20    3.50
  -7 -11  -4   11.10    4.00
  -7 -11  -4   12.90    5.10
   7  11   4    4.50    2.80
  -8 -11  -4   -3.80    3.40
  -8 -11  -4   11.90    4.60
   8  11   4    0.00    3.10
   8  11   4    4.90    3.10
   8 -12  -4   12.90    2.80
   8 -12  -4   28.90   13.80
  -8  12   4   19.50    5.00
   7 -12  -4   31.50    3.50
   7 -12  -4   55.99   14.20
  -7  12   4   41.90    5.50
   6 -12  -4    3.50    2.10
   6 -12  -4    6.60    8.10
  -6  12   4    3.30    2.90
   5 -12  -4    8.30    8.10
   5 -12  -4   11.20    2.30
  -5  12   4   10.50    3.00
   4 -12  -4   78.29   13.30
   4 -12  -4   77.09    4.90
  -4  12   4   83.89   11.00
  -4  12   4   78.49    5.70
   3 -12  -4   71.79    4.70
   3 -12  -4   66.39   12.40
  -3  12   4   87.59   10.80
  -3  12   4   74.79    5.20
   2 -12  -4  137.49    8.60
   2 -12  -4  125.39   14.90
   2 -12  -4  120.59    6.60
  -2  12   4  122.79   11.80
  -2  12   4  133.09    7.20
   1 -12  -4   15.70    3.60
   1 -12  -4   12.00    2.20
   1 -12  -4   12.20    7.00
  -1  12   4   14.60    2.30
  -1  12   4   13.60    4.90
   0 -12  -4  150.78   14.90
   0 -12  -4  149.29    9.10
   0  12   4  129.99   10.70
  -1 -12  -4   -0.90    2.60
  -1 -12  -4   -5.50    5.70
   1  12   4    0.60    3.40
  -2 -12  -4   65.69    5.90
  -2 -12  -4   52.79    9.90
   2  12   4   66.09    7.80
   2  12   4   63.59    4.80
  -3 -12  -4    3.10    2.80
  -3 -12  -4    0.00    5.50
   3  12   4    0.60    1.90
   3  12   4   16.20    5.50
  -4 -12  -4    7.70    3.10
   4  12   4    7.20    2.30
  -5 -12  -4    0.10    2.80
   5  12   4    1.70    2.00
  -6 -12  -4   22.50    4.60
   6  12   4   24.20    3.90
  -7 -12  -4   46.30    6.30
   7  12   4   52.69    5.70
   7 -13  -4    5.00   10.40
   6 -13  -4    1.40    8.50
  -6  13   4   -1.80    5.50
   5 -13  -4    3.90    8.90
   5 -13  -4   -1.40    2.90
  -5  13   4    0.40    4.70
   4 -13  -4   22.40    2.80
   4 -13  -4   28.20   11.50
  -4  13   4   22.50    7.70
   3 -13  -4    5.60    7.40
  -3  13   4    0.00    4.80
  -3  13   4   -1.00    2.10
   2 -13  -4   30.90   10.80
   2 -13  -4   25.70    4.70
  -2  13   4   25.80    3.30
  -2  13   4   25.90    6.90
   1 -13  -4   82.39    7.30
   1 -13  -4   83.39   13.50
  -1  13   4   84.49    5.40
  -1  13   4   78.99    9.50
   0 -13  -4  124.39   15.30
   0 -13  -4  106.89    8.30
   0  13   4  112.89    6.50
   0  13   4  120.39   11.00
  -1 -13  -4   -3.70    6.50
  -1 -13  -4   -1.80    2.80
   1  13   4    8.30    4.70
  -2 -13  -4    1.90    5.90
  -2 -13  -4    1.30    2.90
   2  13   4    7.80    4.70
   2  13   4    0.40    2.10
  -3 -13  -4    6.90    3.40
   3  13   4   10.90    2.80
  -4 -13  -4   46.80    5.60
   4  13   4   45.80    4.70
  -5 -13  -4    2.30    3.50
   5  13   4    4.20    2.70
  -6 -13  -4    2.50    3.90
   6  13   4   -1.00    3.00
  -7 -13  -4   -0.70    3.90
   7  13   4    1.20    3.50
   6 -14  -4   62.39   16.40
  -6  14   4   37.70   10.70
   5 -14  -4    9.60   10.90
  -5  14   4   20.70    8.00
   4 -14  -4    5.60   10.40
  -4  14   4   12.30    6.80
   3 -14  -4   45.30   13.50
  -3  14   4   61.99   10.60
   2 -14  -4  104.19   17.40
  -2  14   4   90.39   11.20
   1 -14  -4   -2.50    3.90
   1 -14  -4    4.70    8.50
  -1  14   4    2.20    4.60
   0 -14  -4   42.60   12.30
   0 -14  -4   24.50    4.90
   0  14   4   33.40    7.20
  -1 -14  -4  158.98   11.30
  -1 -14  -4  172.78   17.90
   1  14   4  192.58   13.80
  -2 -14  -4    4.10    3.70
  -2 -14  -4    7.70    7.30
   2  14   4    3.40    2.40
   2  14   4   14.50    5.70
  -3 -14  -4   29.40    5.40
   3  14   4   35.00    4.30
  -4 -14  -4   32.90    5.60
   4  14   4   28.80    3.90
  -5 -14  -4    5.90    4.30
   5  14   4    8.20    3.20
  -6 -14  -4   -0.10    4.10
   6  14   4    0.50    3.20
   5 -15  -4   11.40   12.50
  -5  15   4   27.40    8.70
   4 -15  -4   67.89   17.50
  -4  15   4   46.40   10.40
   3 -15  -4  147.59   20.20
  -3  15   4  157.58   15.60
   2 -15  -4    3.30   11.10
  -2  15   4    8.60    6.00
   1 -15  -4   -7.20    4.00
   1 -15  -4   -3.40    9.30
  -1  15   4    5.20    5.50
   0 -15  -4   21.30   11.40
   0 -15  -4   28.70    5.70
   0  15   4   37.90    8.10
  -1 -15  -4  113.29   16.20
   1  15   4  130.39   11.70
  -2 -15  -4   -6.30    4.10
   2  15   4   -0.70    2.30
  -3 -15  -4    9.50    4.80
   3  15   4   19.90    3.80
  -4 -15  -4   48.40    6.90
   4  15   4   41.30    4.80
   3 -16  -4   58.09   17.50
  -3  16   4   96.39   13.30
   2 -16  -4  133.59   23.40
  -2  16   4  146.19   14.30
   1 -16  -4   23.00    5.70
   1 -16  -4   38.00   15.90
   0 -16  -4    5.90    5.50
   0 -16  -4   32.30   12.10
  -1 -16  -4  139.19   11.50
   1  16   4  146.69    9.10
  -2 -16  -4    0.90    4.60
   2  16   4    7.70    3.20
   1  12  -5   19.90   13.40
  -1 -12   5   56.39   17.70
   0  12  -5   31.30   13.20
   0 -12   5   40.10   16.00
   1 -12   5   13.10   12.30
  -2  12  -5   17.10   10.20
   2 -12   5   23.10   14.60
  -3  12  -5   46.30   11.70
   3 -12   5   38.20   15.20
  -4  12  -5   10.30    8.80
   4 -12   5   -2.80   10.10
  -5  12  -5   17.70    7.60
   5 -12   5    6.50   11.20
   2  11  -5    0.80   10.50
  -2 -11   5   22.60   13.00
   1  11  -5   -5.90   11.10
  -1 -11   5   11.70   10.30
   0  11  -5    8.20   10.80
   0 -11   5   -4.70   10.90
  -1  11  -5   35.10   11.10
   1 -11   5   26.70   12.90
  -2  11  -5   30.10    9.50
   2 -11   5   20.20   11.70
  -3  11  -5   14.60    9.00
   3 -11   5    1.50    9.90
  -4  11  -5    3.70    6.60
   4 -11   5    2.40    7.50
  -5  11  -5    9.00    6.20
   5 -11   5   -0.70   10.30
  -6  11  -5   43.50    8.90
   6 -11   5   16.10   11.80
  -7  11  -5   26.00    7.20
   7 -11   5    6.90   12.10
  -3 -10   5   46.80   13.20
   2  10  -5   41.40   12.10
  -2 -10   5   80.99   17.80
   1  10  -5   11.40   11.20
  -1 -10   5   19.70   11.30
   0  10  -5   -0.70   10.00
   0 -10   5    0.00    8.00
  -1  10  -5   -0.70    8.90
   1 -10   5    3.00    7.80
  -2  10  -5   57.59   10.60
   2 -10   5   58.49   13.90
  -3  10  -5    5.80    7.20
   3 -10   5   -1.50    7.40
  -4  10  -5    9.30    6.40
   4 -10   5    8.80    8.30
  -5  10  -5   64.79   10.30
   5 -10   5   74.69   15.50
  -6  10  -5   11.20    6.20
   6 -10   5    1.30    8.80
  -7  10  -5   16.60    7.60
   7 -10   5    3.80   10.40
   7 -10   5   -3.20    1.80
  -8  10  -5   20.00    8.40
   8 -10   5   15.80   14.40
   4   9  -5   22.60    9.00
  -4  -9   5   80.19   16.10
   3   9  -5   15.00    9.70
  -3  -9   5   74.19   15.40
   2   9  -5    8.80    9.60
  -2  -9   5   42.10   13.60
   1   9  -5    4.00   10.10
  -1  -9   5    3.40    7.90
   0   9  -5   71.89   13.50
   0  -9   5   80.59   15.10
  -1   9  -5   96.89   13.50
   1  -9   5  101.39   14.10
  -2   9  -5   23.10    8.10
   2  -9   5   19.70    8.30
  -3   9  -5   58.79   10.00
   3  -9   5   65.69   13.30
  -4   9  -5  325.27   20.50
   4  -9   5  292.37   23.70
  -5   9  -5   16.90    6.20
   5  -9   5   10.50    8.90
   5  -9   5    5.90    1.70
  -6   9  -5   16.40    6.60
   6  -9   5    9.80    2.00
   6  -9   5   13.20    9.60
  -7   9  -5   20.20    7.60
   7  -9   5   20.60   11.30
   7  -9   5   16.30    2.50
  -8   9  -5   26.50    4.30
  -8   9  -5   45.80   10.20
   8  -9   5   43.30   15.80
   8  -9   5   24.60    3.00
  -9   9  -5   47.20    5.40
   9  -9   5   57.29   19.00
   9  -9   5   38.40    3.70
   4   8  -5    3.60    8.40
  -4  -8   5   43.00   12.80
  -4  -8   5    0.50    3.60
   3   8  -5   94.69   12.90
  -3  -8   5  150.18   18.60
   2   8  -5   19.90    9.40
  -2  -8   5   35.00   10.90
   1   8  -5   44.80   11.70
  -1  -8   5   46.30   11.20
   0   8  -5   23.20   10.30
   0  -8   5   23.70    9.00
  -1   8  -5   -1.50    7.60
   1  -8   5    0.20    5.00
  -2   8  -5    6.40    6.80
   2  -8   5    6.90    5.80
  -3   8  -5    9.20    5.90
   3  -8   5   14.20    6.80
  -4   8  -5   19.10    6.30
   4  -8   5   15.50    7.30
   4  -8   5   12.60    1.90
  -5   8  -5  242.08   17.00
   5  -8   5  245.78   21.00
   5  -8   5  250.77   11.20
  -6   8  -5   89.29   10.90
   6  -8   5   83.49   14.20
   6  -8   5   83.89    5.00
  -7   8  -5    2.50    5.10
   7  -8   5    1.50    8.20
   7  -8   5    2.30    1.80
  -8   8  -5   92.19    7.20
  -8   8  -5  110.19   12.80
   8  -8   5  134.29   21.10
   8  -8   5   95.49    5.90
  -9   8  -5   46.30    5.40
  -9   8  -5   45.40    9.30
   9  -8   5   36.40    3.70
   9  -8   5   64.09   18.30
 -10   8  -5   46.50   10.20
 -10   8  -5   34.20    5.00
  10  -8   5   36.90    3.70
  10  -8   5   88.89   18.60
   6   7  -5  162.28   14.70
   6   7  -5  172.08    9.50
  -6  -7   5  186.98   12.20
   5   7  -5    8.30    7.10
  -5  -7   5    9.20    4.40
  -5  -7   5   64.49   16.00
   4   7  -5   -2.60    6.80
  -4  -7   5   35.90   11.50
  -4  -7   5    1.30    3.60
   3   7  -5   79.69   11.30
  -3  -7   5   80.89    7.60
  -3  -7   5  123.49   17.50
   2   7  -5   33.30    9.60
  -2  -7   5   49.50   12.00
   1   7  -5  135.79   17.00
  -1  -7   5  145.39   15.30
   0   7  -5  391.06   25.00
   0  -7   5  349.87   23.80
  -1   7  -5  616.74   32.00
   1  -7   5  555.24   32.60
  -2   7  -5    5.10    6.30
   2  -7   5    5.20    5.30
  -3   7  -5   48.40    8.10
   3  -7   5   48.30    9.40
   3  -7   5   40.80    3.10
  -4   7  -5   24.20    6.30
   4  -7   5   15.10    7.20
   4  -7   5   17.50    2.10
  -5   7  -5  748.53   36.30
   5  -7   5  715.93   40.20
   5  -7   5  739.03   30.80
  -6   7  -5   64.49    8.90
   6  -7   5   60.99    4.20
   6  -7   5   77.79   13.60
  -7   7  -5   74.09   10.40
   7  -7   5   68.89    4.60
   7  -7   5   77.69   14.60
  -8   7  -5   46.40    8.80
  -8   7  -5   34.10    4.50
   8  -7   5   35.20    3.40
   8  -7   5   49.00   12.70
  -9   7  -5   23.50    3.90
  -9   7  -5   31.40    8.20
   9  -7   5   34.40   13.70
   9  -7   5   20.60    2.80
 -10   7  -5   48.50    5.50
 -10   7  -5   75.49   11.10
  10  -7   5   46.00    4.20
  10  -7   5   91.09   18.20
   7   6  -5   -3.40    5.40
   7   6  -5    1.50    2.80
  -7  -6   5   12.20    4.30
   6   6  -5  105.19    7.00
   6   6  -5   80.69   11.10
  -6  -6   5  103.39    8.80
  -6  -6   5   96.29    8.20
   5   6  -5   -4.90    5.60
   5   6  -5    0.00    1.80
  -5  -6   5   -5.50    3.70
  -5  -6   5    3.40    3.10
  -5  -6   5   16.40   16.70
   4   6  -5    8.10    6.60
   4   6  -5    6.40    2.10
  -4  -6   5    4.40    3.70
  -4  -6   5    8.30    3.10
  -4  -6   5   16.60   13.00
   3   6  -5  165.68   14.80
  -3  -6   5  172.08   19.60
  -3  -6   5  171.68    9.10
  -3  -6   5  163.98   10.20
   2   6  -5  262.57   18.60
  -2  -6   5  220.48   19.90
   1   6  -5   13.60    8.80
  -1  -6   5    1.10    6.00
   0   6  -5   16.60    8.80
   0  -6   5   15.20    6.80
  -1   6  -5  257.67   18.30
   1  -6   5  239.78   17.80
  -2   6  -5  191.88   14.40
   2  -6   5  184.78    8.00
   2  -6   5  145.99   13.70
  -3   6  -5  395.86   21.80
   3  -6   5  402.96   17.10
   3  -6   5  398.96   23.80
  -4   6  -5   58.69    8.20
   4  -6   5   54.59    9.00
   4  -6   5   53.59    3.50
  -5   6  -5   18.10    5.30
   5  -6   5   19.70    2.30
   5  -6   5   16.50    6.80
  -6   6  -5  100.39    9.90
   6  -6   5   95.09   12.60
   6  -6   5   95.59    5.30
  -7   6  -5  129.19   11.50
  -7   6  -5  137.49    8.00
   7  -6   5  122.19   15.10
   7  -6   5  140.99    6.90
  -8   6  -5    4.90    4.80
  -8   6  -5    7.30    2.70
   8  -6   5    8.40    2.00
   8  -6   5    6.30    7.40
  -9   6  -5   23.70    3.80
  -9   6  -5   39.70    8.10
   9  -6   5   31.10   12.60
   9  -6   5   26.20    3.00
 -10   6  -5   43.10    5.20
 -10   6  -5   55.99    9.60
  10  -6   5   58.59   14.80
  10  -6   5   45.00    4.20
  -7  -5   5   22.50    4.50
  -7  -5   5   46.60   16.60
   6   5  -5   36.90    4.10
   6   5  -5   33.50    7.20
  -6  -5   5   39.20    6.70
  -6  -5   5   39.50    5.50
  -6  -5   5   73.89   17.20
   5   5  -5  258.57   12.10
   5   5  -5  247.28   16.30
  -5  -5   5  266.47   24.30
  -5  -5   5  261.27   13.30
  -5  -5   5  202.18   12.80
   4   5  -5    4.40    6.00
   4   5  -5    3.70    1.90
  -4  -5   5   27.10   12.60
  -4  -5   5   -1.60    3.00
  -4  -5   5    7.60    2.70
   3   5  -5   18.00    7.40
  -3  -5   5   28.60   12.10
  -3  -5   5   27.30    4.30
  -3  -5   5   25.00    3.40
   2   5  -5  121.39   13.00
  -2  -5   5   96.99   14.80
   1   5  -5  448.86   24.70
  -1  -5   5  396.16   25.20
   0   5  -5  425.96   24.70
   0  -5   5  414.96   24.60
  -1   5  -5  152.58   14.00
   1  -5   5  163.38   13.30
  -2   5  -5  115.79   11.10
   2  -5   5  134.49   12.10
   2  -5   5  121.19    5.80
  -3   5  -5   70.69    8.60
   3  -5   5   81.59    9.20
   3  -5   5   79.09    4.20
  -4   5  -5   18.80    5.20
   4  -5   5   21.30    6.30
   4  -5   5   20.30    2.10
  -5   5  -5   23.70    5.30
   5  -5   5   20.40    2.10
   5  -5   5   22.10    6.70
  -6   5  -5  392.56   22.00
   6  -5   5  457.45   26.10
   6  -5   5  411.86   18.00
  -7   5  -5    4.20    2.30
  -7   5  -5    4.50    2.40
  -7   5  -5    8.80    4.70
   7  -5   5    7.20    1.80
   7  -5   5    5.50    6.20
  -8   5  -5    4.70    2.40
  -8   5  -5    3.30    2.70
  -8   5  -5    5.20    4.40
   8  -5   5    9.00    6.50
   8  -5   5    3.20    1.80
   8  -5   5    4.80    1.90
  -9   5  -5  133.59    8.60
  -9   5  -5  138.29    8.30
  -9   5  -5  138.89   12.60
   9  -5   5  126.69   15.70
   9  -5   5  135.59    7.30
   9  -5   5  141.99    7.80
 -10   5  -5    4.60    2.90
 -10   5  -5    8.90    5.70
 -10   5  -5    9.80    3.70
  10  -5   5    6.20    2.50
  10  -5   5    8.80    2.30
  10  -5   5   11.20    9.00
 -11   5  -5  118.79   13.10
  11  -5   5  152.48   15.50
  11  -5   5  105.89    9.80
   8   4  -5   -0.20    4.90
   8   4  -5    1.00    2.80
  -8  -4   5    4.20    4.30
  -8  -4   5   40.10   16.00
   7   4  -5    0.80    5.10
   7   4  -5    1.50    2.40
  -7  -4   5   40.50   14.60
  -7  -4   5   11.50    4.30
   6   4  -5    0.40    4.70
   6   4  -5    2.80    2.20
  -6  -4   5    9.20    3.40
  -6  -4   5   15.10   13.50
   5   4  -5   46.30    7.40
   5   4  -5   46.50    4.30
  -5  -4   5   51.19    5.60
  -5  -4   5   49.10   15.20
  -5  -4   5   45.10    5.10
   4   4  -5   33.20    3.20
   4   4  -5   40.90    7.30
  -4  -4   5   34.30    4.40
  -4  -4   5   31.70    4.20
  -4  -4   5   41.10   13.80
   3   4  -5   15.30    2.10
   3   4  -5   15.20    6.50
  -3  -4   5   15.00    3.30
  -3  -4   5    7.90   11.20
  -3  -4   5   17.80    2.90
   2   4  -5  535.35   25.70
  -2  -4   5  407.76   29.00
  -2  -4   5  529.55   21.60
   1   4  -5    5.40    6.70
  -1  -4   5    1.00    7.00
   0   4  -5    1.60    6.20
   0  -4   5   -3.60    4.60
  -1   4  -5   27.40    7.10
   1  -4   5   33.50    7.00
   1  -4   5   22.80    1.80
  -2   4  -5   17.30    5.50
   2  -4   5   14.00    1.50
   2  -4   5   16.00    5.70
  -3   4  -5   49.10    6.60
   3  -4   5   36.90    2.60
   3  -4   5   42.70    7.50
  -4   4  -5   39.30    6.20
   4  -4   5   35.90    2.60
   4  -4   5   37.00    7.10
  -5   4  -5   34.70    5.80
   5  -4   5   35.60    2.70
   5  -4   5   36.80    7.70
  -6   4  -5   14.80    4.50
  -6   4  -5   15.20    2.60
  -6   4  -5   14.60    2.70
   6  -4   5   15.80    6.00
   6  -4   5   13.10    1.90
  -7   4  -5  186.38   10.10
  -7   4  -5  199.98   13.20
  -7   4  -5  188.88   10.00
   7  -4   5  189.98    9.40
   7  -4   5  213.38    9.30
   7  -4   5  183.98   15.60
  -8   4  -5   10.20    4.50
  -8   4  -5    7.60    2.80
  -8   4  -5    3.60    2.20
   8  -4   5    4.40    1.90
   8  -4   5    5.70    6.30
   8  -4   5    4.50    1.70
  -9   4  -5   -0.30    3.80
  -9   4  -5   -1.20    2.20
  -9   4  -5    3.40    2.90
   9  -4   5   -3.30    5.70
   9  -4   5    0.20    2.00
   9  -4   5    2.70    1.80
 -10   4  -5   26.80    6.70
 -10   4  -5   24.60    3.90
 -10   4  -5   20.80    4.70
  10  -4   5   20.10    2.80
  10  -4   5   10.50    3.10
  10  -4   5   23.10    8.60
 -11   4  -5   36.00    5.70
 -11   4  -5   22.00    4.60
  11  -4   5   21.50    3.30
  11  -4   5   19.50    3.80
   8   3  -5    5.70    5.10
   8   3  -5    9.90    3.10
  -8  -3   5   10.60   15.10
  -8  -3   5   17.40    4.70
   7   3  -5   10.00    2.90
   7   3  -5    7.70    5.30
  -7  -3   5    8.70    3.90
  -7  -3   5   17.40   14.60
   6   3  -5    0.30    4.30
   6   3  -5   -1.40    2.10
  -6  -3   5   -4.90   12.60
  -6  -3   5    1.60    2.90
   5   3  -5  101.99    6.10
   5   3  -5   90.89    9.40
  -5  -3   5   93.59    7.10
  -5  -3   5   98.49   17.00
   4   3  -5  706.03   27.80
   4   3  -5  600.04   31.00
  -4  -3   5  629.74   28.50
  -4  -3   5  656.93   37.30
   3   3  -5   92.89    5.10
   3   3  -5   91.19   10.00
  -3  -3   5   90.39    6.10
  -3  -3   5   99.89    6.00
  -3  -3   5   87.89   14.30
   2   3  -5  154.28   11.60
   2   3  -5  138.79    6.50
  -2  -3   5  132.09    7.20
  -2  -3   5  140.39   16.30
   1   3  -5  188.08   13.10
  -1  -3   5  150.28   15.40
   0   3  -5   -1.70    5.30
   0  -3   5   -6.60    4.30
  -1   3  -5    1.40    5.20
   1  -3   5   -0.40    4.30
   1  -3   5    0.70    0.70
  -2   3  -5  134.09   10.20
   2  -3   5  129.09   10.60
   2  -3   5  128.79    6.00
  -3   3  -5   20.80    4.60
   3  -3   5   27.00    5.80
   3  -3   5   19.80    1.90
  -4   3  -5  159.08    9.80
   4  -3   5  132.79    6.60
   4  -3   5  132.89   10.70
  -5   3  -5    7.30    1.90
  -5   3  -5    5.60    3.20
   5  -3   5    6.20    4.20
   5  -3   5   10.00    1.50
  -6   3  -5   37.30    5.50
  -6   3  -5   30.60    3.50
  -6   3  -5   37.60    3.70
   6  -3   5   36.60    7.40
   6  -3   5   32.90    2.80
  -7   3  -5   67.19    4.90
  -7   3  -5   59.59    5.20
  -7   3  -5   63.79    7.20
   7  -3   5   69.49    9.60
   7  -3   5   59.59    4.00
   7  -3   5   61.99    4.50
  -8   3  -5   91.29    9.20
  -8   3  -5   97.79    6.90
  -8   3  -5   96.39    6.30
   8  -3   5  106.49   12.00
   8  -3   5   89.79    6.00
   8  -3   5  100.89    5.50
  -9   3  -5   86.49    7.00
  -9   3  -5   80.09    6.20
  -9   3  -5   92.39    9.50
   9  -3   5   84.19    5.30
   9  -3   5   93.29    6.20
   9  -3   5   91.19   11.50
 -10   3  -5    6.20    3.80
 -10   3  -5   10.30    5.00
 -10   3  -5   11.60    2.80
  10  -3   5   10.40    2.90
  10  -3   5   14.10    7.30
  10  -3   5   10.30    2.30
 -11   3  -5   -2.30    2.80
 -11   3  -5    9.40    4.40
  11  -3   5   -2.40    2.60
  11  -3   5    1.80    2.20
   8   2  -5   13.90    5.40
   8   2  -5   11.50    3.20
  -8  -2   5   22.10   15.50
  -8  -2   5   23.40    5.40
   7   2  -5   37.30    7.20
   7   2  -5   31.60    4.10
  -7  -2   5   35.40    5.60
  -7  -2   5   31.20   15.50
   6   2  -5    0.80    1.80
   6   2  -5    0.00    3.90
  -6  -2   5    4.60    2.70
  -6  -2   5   -1.80   12.40
   5   2  -5   36.70    3.50
   5   2  -5   30.10    5.90
  -5  -2   5   33.60    4.50
  -5  -2   5   36.10   13.30
   4   2  -5   31.90    5.70
   4   2  -5   21.60    2.60
  -4  -2   5   28.20    3.80
  -4  -2   5   31.00   12.00
   3   2  -5   27.70    5.60
   3   2  -5   22.50    2.30
  -3  -2   5   29.50   10.90
  -3  -2   5   30.70    3.40
  -3  -2   5   26.10    3.10
   2   2  -5  201.38   12.40
   2   2  -5  186.58    8.40
  -2  -2   5  177.78    9.00
  -2  -2   5  178.58   16.30
   1   2  -5    3.40    4.10
  -1  -2   5    1.20    1.10
  -1  -2   5   -2.60    6.40
   0   2  -5  321.67   17.00
   0  -2   5  306.37   12.60
   0  -2   5  270.77   18.60
  -1   2  -5  454.65   22.30
   1  -2   5  399.66   18.00
   1  -2   5  453.55   23.10
  -2   2  -5    1.90    4.20
   2  -2   5    8.70    1.10
   2  -2   5    7.40    4.10
  -3   2  -5   25.00    4.50
   3  -2   5   31.20    6.00
   3  -2   5   22.70    1.90
  -4   2  -5  264.07   13.50
   4  -2   5  220.98   14.40
   4  -2   5  263.77   10.90
  -5   2  -5  144.19    9.20
  -5   2  -5  138.49    7.40
  -5   2  -5  129.89    7.40
   5  -2   5  147.49    6.80
   5  -2   5  160.68   11.40
  -6   2  -5   46.10    3.90
  -6   2  -5   44.50    4.20
  -6   2  -5   44.80    5.50
   6  -2   5   41.70    3.10
   6  -2   5   43.70    7.10
   6  -2   5   48.60    3.40
  -7   2  -5   15.60    3.20
  -7   2  -5   17.70    2.80
  -7   2  -5   18.40    4.20
   7  -2   5   21.70    2.40
   7  -2   5   23.80    6.00
   7  -2   5   17.20    2.50
  -8   2  -5    1.90    3.40
  -8   2  -5    0.90    2.10
  -8   2  -5    1.10    2.80
   8  -2   5   -0.80    4.40
   8  -2   5    1.80    1.70
   8  -2   5    1.40    1.70
  -9   2  -5    0.40    3.00
  -9   2  -5    1.80    3.50
  -9   2  -5    2.70    2.30
   9  -2   5    1.60    1.80
   9  -2   5    1.50    2.00
   9  -2   5    1.80    4.90
 -10   2  -5   32.10    4.30
 -10   2  -5   47.30    6.00
  10  -2   5   38.60    4.50
  10  -2   5   39.40    3.70
 -11   2  -5    6.60    4.20
 -11   2  -5    1.20    2.90
  11  -2   5    0.60    3.00
  11  -2   5    2.10    2.20
   9   1  -5   17.50    6.70
   9   1  -5   23.70    4.00
  -9  -1   5   12.50   16.50
  -9  -1   5   26.30    5.80
   8   1  -5   53.79    8.50
   8   1  -5   66.59    6.10
  -8  -1   5   62.59    7.50
  -8  -1   5   44.90   17.10
   7   1  -5  314.07   15.00
   7   1  -5  318.37   18.60
  -7  -1   5  290.57   16.20
  -7  -1   5  299.67   26.40
   6   1  -5   10.70    2.40
   6   1  -5   15.60    5.00
  -6  -1   5   13.70   12.30
  -6  -1   5    9.60    3.20
   5   1  -5   18.40    4.90
   5   1  -5   13.40    2.30
  -5  -1   5   18.40   11.20
  -5  -1   5   12.20    3.00
   4   1  -5  239.68   13.90
   4   1  -5  251.27   11.20
  -4  -1   5  242.68   20.10
  -4  -1   5  224.28   11.90
   3   1  -5   33.40    2.70
   3   1  -5   35.00    5.40
  -3  -1   5   30.00    3.30
  -3  -1   5   40.00   10.40
   2   1  -5    4.20    3.70
   2   1  -5    3.50    1.00
  -2  -1   5   10.50    7.30
  -2  -1   5    2.50    1.50
   1   1  -5    7.20    3.80
   1   1  -5    3.60    0.80
  -1  -1   5    3.60    1.30
  -1  -1   5    7.50    6.90
   0   1  -5  308.07   17.20
   0  -1   5  341.97   14.50
   0  -1   5  356.76   19.80
   0  -1   5  355.86   14.20
  -1   1  -5   37.20    5.90
   1  -1   5   44.90    7.50
   1  -1   5   33.30    2.10
  -2   1  -5   12.40    4.40
   2  -1   5   15.60    1.40
   2  -1   5   14.00    4.40
  -3   1  -5   52.69    5.70
   3  -1   5   44.20    5.80
   3  -1   5   49.00    2.80
  -4   1  -5   13.50    2.10
  -4   1  -5   17.30    3.40
  -4   1  -5   12.50    2.10
   4  -1   5   14.20    3.90
   4  -1   5   14.90    1.70
  -5   1  -5   28.50    3.20
  -5   1  -5   28.00    4.00
  -5   1  -5   22.10    2.60
   5  -1   5   28.50    5.40
   5  -1   5   19.90    2.10
  -6   1  -5  106.09    6.10
  -6   1  -5  101.09    7.50
  -6   1  -5  116.09    6.70
   6  -1   5  108.39    9.50
   6  -1   5  111.99    5.60
  -7   1  -5    4.40    3.00
  -7   1  -5    5.10    2.00
  -7   1  -5    3.30    2.50
   7  -1   5    4.80    4.20
   7  -1   5    6.30    1.80
   7  -1   5    5.30    1.60
  -8   1  -5   11.50    4.00
  -8   1  -5   11.50    3.40
  -8   1  -5   12.70    2.80
   8  -1   5    9.10    2.10
   8  -1   5    9.00    4.70
   8  -1   5    8.60    2.30
  -9   1  -5   85.89    6.10
  -9   1  -5   85.79    8.70
  -9   1  -5   79.09    7.20
   9  -1   5   83.39    9.90
   9  -1   5   89.99    5.50
   9  -1   5   89.19    6.30
 -10   1  -5   87.79    8.00
 -10   1  -5   90.09    6.60
  10  -1   5   86.89    5.80
  10  -1   5   90.09    6.90
 -11   1  -5   21.40    3.70
 -11   1  -5   22.00    5.30
  11  -1   5   13.50    3.00
  11  -1   5   14.90    3.90
   9   0  -5    8.90    3.20
   9   0  -5    6.00    4.80
  -9   0   5    5.00    4.30
   8   0  -5   24.70    3.80
   8   0  -5   32.20    6.80
  -8   0   5   28.40    5.40
   7   0  -5    3.70    2.10
   7   0  -5    3.30    4.30
  -7   0   5    1.80    3.20
   6   0  -5    1.10    1.70
   6   0  -5    0.70    3.30
  -6   0   5   -0.10    2.40
   5   0  -5   84.59    5.40
   5   0  -5   91.49    8.40
  -5   0   5   82.99    6.30
   4   0  -5  284.57   14.90
   4   0  -5  252.07   11.90
  -4   0   5  248.58   12.70
   3   0  -5  390.96   16.50
   3   0  -5  363.56   18.80
  -3   0   5  393.46   17.30
   2   0  -5   46.70    2.80
   2   0  -5   52.29    5.60
  -2   0   5   46.70    3.40
   1   0  -5  897.31   41.00
   1   0  -5  978.80   38.80
  -1   0   5  979.30   43.50
  -1   0   5  937.11   39.20
   0   0  -5  102.39    4.60
   0   0  -5  107.79    7.50
   0   0   5   97.79    4.90
   0   0   5   99.09   10.50
  -1   0  -5  512.15   23.50
   1   0   5  507.35   25.30
   1   0   5  521.85   21.00
   1   0   5  500.25   21.00
  -2   0  -5   47.50    5.90
   2   0   5   53.79    2.60
   2   0   5   35.00    6.00
  -3   0  -5    2.20    2.80
  -3   0  -5    2.20    1.20
   3   0   5    3.00    2.60
   3   0   5    1.10    0.80
  -4   0  -5   98.89    6.80
  -4   0  -5  117.69    5.80
  -4   0  -5  110.49    5.90
   4   0   5  112.39    7.70
   4   0   5  112.29    5.30
  -5   0  -5   37.70    3.90
  -5   0  -5   51.39    4.50
  -5   0  -5   46.90    3.60
   5   0   5   50.89    5.70
   5   0   5   47.70    3.10
  -6   0  -5  165.08    8.20
  -6   0  -5  161.78    9.30
  -6   0  -5  160.68    8.70
   6   0   5  164.78    7.70
   6   0   5  149.09   10.70
  -7   0  -5   47.90    5.40
  -7   0  -5   44.10    4.00
  -7   0  -5   47.90    5.00
   7   0   5   41.10    6.00
   7   0   5   40.50    3.40
   7   0   5   48.80    4.10
  -8   0  -5   53.29    5.80
  -8   0  -5   63.49    4.80
  -8   0  -5   55.89    6.40
   8   0   5   61.29    4.30
   8   0   5   60.89    4.90
   8   0   5   44.50    7.10
  -9   0  -5  101.59    6.70
  -9   0  -5   98.69    7.80
   9   0   5  110.89    7.20
   9   0   5  101.09    6.20
 -10   0  -5    5.20    3.80
 -10   0  -5    4.10    2.30
  10   0   5    4.20    2.70
  10   0   5    1.60    2.30
 -11   0  -5    7.80    4.20
 -11   0  -5   -1.70    2.50
  11   0   5   -0.90    2.70
  11   0   5   -1.10    2.50
 -12   0  -5   80.89    9.10
  12   0   5   68.99    7.00
   9  -1  -5   21.90    4.00
  -9   1   5   27.30    5.70
   8  -1  -5  150.78    8.80
   8  -1  -5  138.89   12.30
  -8   1   5  137.39   10.30
   7  -1  -5   31.40    6.30
   7  -1  -5   24.30    3.40
  -7   1   5   32.20    5.10
   6  -1  -5  313.17   18.20
   6  -1  -5  331.97   14.90
  -6   1   5  307.87   16.00
   5  -1  -5   14.30    4.20
   5  -1  -5   13.30    2.10
  -5   1   5   12.70    3.00
   4  -1  -5   56.39    3.70
   4  -1  -5   55.09    6.10
  -4   1   5   51.19    4.40
   3  -1  -5  500.95   23.20
   3  -1  -5  490.85   20.80
  -3   1   5  479.25   21.50
   2  -1  -5   67.19    5.70
   2  -1  -5   68.69    3.60
  -2   1   5   64.59    4.10
   1  -1  -5  324.67   15.00
   1  -1  -5  300.37   12.90
  -1   1   5  296.17   13.30
   0  -1  -5  226.88   12.00
   0  -1  -5  238.58   10.00
   0   1   5  252.47   14.60
   0   1   5  229.78   10.20
  -1  -1  -5  503.25   22.00
  -1  -1  -5  502.35   20.50
  -1  -1  -5  504.45   20.70
   1   1   5  486.05   20.50
   1   1   5  487.25   24.10
  -2  -1  -5   58.69    3.20
  -2  -1  -5   64.79    3.50
  -2  -1  -5   63.59    6.30
   2   1   5   55.19    3.10
   2   1   5   60.19    6.90
  -3  -1  -5  411.16   17.10
  -3  -1  -5  375.36   18.20
   3   1   5  438.36   16.90
   3   1   5  375.46   18.60
  -4  -1  -5    4.30    1.90
  -4  -1  -5    4.10    1.40
  -4  -1  -5    1.40    2.00
   4   1   5    4.00    1.20
  -5  -1  -5  385.16   16.80
  -5  -1  -5  389.26   16.60
  -5  -1  -5  363.16   17.00
   5   1   5  366.66   16.20
  -6  -1  -5   40.70    3.60
  -6  -1  -5   38.70    4.20
  -6  -1  -5   41.40    4.20
   6   1   5   43.90    5.10
   6   1   5   37.50    3.20
  -7  -1  -5   11.30    2.90
  -7  -1  -5   11.70    2.40
  -7  -1  -5   10.10    3.10
   7   1   5   12.80    2.20
  -8  -1  -5  153.98    9.60
  -8  -1  -5  164.38   10.10
  -8  -1  -5  159.18    8.60
   8   1   5  151.48    8.10
   8   1   5  155.98    8.80
  -9  -1  -5  104.19    7.10
  -9  -1  -5  109.49    8.40
   9   1   5  131.19    7.70
   9   1   5  106.69    6.60
 -10  -1  -5   35.30    5.60
 -10  -1  -5   34.80    4.30
  10   1   5   28.90    3.70
  10   1   5   30.70    4.50
 -11  -1  -5   32.70    6.20
 -11  -1  -5   29.20    4.40
  11   1   5   36.40    4.10
  11   1   5   34.80    5.10
  12   1   5   15.40    4.50
   9  -2  -5   14.70    3.50
  -9   2   5   22.00    5.50
   8  -2  -5   93.49    6.60
  -8   2   5   85.29    8.20
   7  -2  -5  296.77   14.20
   7  -2  -5  293.17   18.00
  -7   2   5  300.07   15.80
   6  -2  -5  843.12   38.50
   6  -2  -5  809.92   34.80
  -6   2   5  802.02   36.10
   5  -2  -5  237.68   11.40
   5  -2  -5  250.27   14.50
  -5   2   5  242.08   12.50
   4  -2  -5   27.90    4.50
   4  -2  -5   27.50    2.60
  -4   2   5   30.00    3.60
   3  -2  -5  333.07   15.00
   3  -2  -5  358.96   17.50
  -3   2   5  352.56   15.80
   2  -2  -5  951.80   38.80
   2  -2  -5  898.91   40.80
  -2   2   5  981.70   39.40
   1  -2  -5   26.90    3.40
   1  -2  -5   22.60    1.80
  -1   2   5   21.20    2.10
   0  -2  -5  510.45   22.10
   0  -2  -5  541.65   23.40
   0   2   5  554.74   22.30
  -1  -2  -5  118.09    5.40
  -1  -2  -5  132.39    6.90
  -1  -2  -5  114.89    5.60
   1   2   5  125.99    9.40
   1   2   5  112.99    5.30
  -2  -2  -5  147.09    7.30
  -2  -2  -5  160.38    7.40
  -2  -2  -5  174.58    8.30
   2   2   5  164.58   10.20
   2   2   5  170.58    7.30
  -3  -2  -5  785.82   31.00
  -3  -2  -5  735.03   31.40
   3   2   5  714.03   30.80
  -4  -2  -5  565.94   25.80
  -4  -2  -5  623.94   26.00
   4   2   5  644.74   25.60
  -5  -2  -5 1176.68   48.00
  -5  -2  -5 1105.19   48.20
   5   2   5 1192.58   47.70
  -6  -2  -5  205.18   10.40
  -6  -2  -5  197.48   10.00
  -6  -2  -5  201.08    9.80
   6   2   5  199.48    9.40
  -7  -2  -5   47.20    4.10
  -7  -2  -5   38.30    4.70
  -7  -2  -5   42.60    4.40
   7   2   5   40.20    3.50
  -8  -2  -5   65.49    5.10
  -8  -2  -5   62.89    6.30
   8   2   5   67.99    5.40
   8   2   5   59.09    4.70
  -9  -2  -5   55.99    5.10
  -9  -2  -5   54.89    6.40
   9   2   5   61.29    5.60
   9   2   5   76.29    5.20
 -10  -2  -5  172.08   11.60
 -10  -2  -5  168.58    9.90
  10   2   5  175.68    9.50
  10   2   5  187.38   10.80
 -11  -2  -5   67.99    6.30
 -11  -2  -5   77.19    8.50
  11   2   5   61.09    6.60
  11   2   5   66.09    5.80
   9  -3  -5   19.10    3.60
  -9   3   5   39.10    6.50
   8  -3  -5  100.99    7.00
  -8   3   5  102.89    8.50
   7  -3  -5   22.40    3.10
  -7   3   5   22.10    4.20
   6  -3  -5   15.60    4.60
   6  -3  -5   13.80    2.40
  -6   3   5   15.10    3.40
   5  -3  -5  579.84   28.40
   5  -3  -5  594.54   25.20
  -5   3   5  594.94   26.40
   4  -3  -5    8.50    1.60
   4  -3  -5    7.30    3.00
  -4   3   5    7.50    2.20
   3  -3  -5  105.39    7.90
   3  -3  -5  132.79    6.00
  -3   3   5  126.29    6.70
   2  -3  -5  260.97   13.20
   2  -3  -5  256.77   11.30
  -2   3   5  264.67   11.80
   1  -3  -5   70.39    3.60
   1  -3  -5   69.09    5.10
  -1   3   5   70.59    3.90
   0  -3  -5   38.00    2.20
   0  -3  -5   28.70    3.30
   0   3   5   34.80    2.30
  -1  -3  -5    8.40    1.20
  -1  -3  -5   10.40    1.30
  -1  -3  -5   10.30    1.90
   1   3   5   12.40    1.20
  -2  -3  -5  597.74   24.30
  -2  -3  -5  610.84   24.20
  -2  -3  -5  545.65   24.10
   2   3   5  567.24   24.00
  -3  -3  -5    9.50    1.60
   3   3   5   14.40    1.50
  -4  -3  -5 1361.16   54.29
  -4  -3  -5 1262.37   54.39
   4   3   5 1328.47   53.99
  -5  -3  -5  291.97   13.30
  -5  -3  -5  296.07   13.70
   5   3   5  289.27   12.90
  -6  -3  -5  692.33   30.50
  -6  -3  -5  741.43   30.00
   6   3   5  674.73   29.50
  -7  -3  -5  165.48    9.80
  -7  -3  -5  170.98    8.70
   7   3   5  166.88    8.30
  -8  -3  -5   -0.70    2.90
  -8  -3  -5   -0.80    1.80
   8   3   5   -2.40    1.70
  -9  -3  -5    5.50    3.40
  -9  -3  -5    0.10    2.10
   9   3   5    0.70    2.30
   9   3   5    0.30    2.00
 -10  -3  -5   80.29    7.60
 -10  -3  -5   60.59    5.90
  10   3   5   58.39    5.50
  10   3   5   71.69    6.80
 -11  -3  -5   81.69    6.90
 -11  -3  -5   93.89    9.00
  11   3   5   75.59    6.40
  11   3   5   67.79    7.30
   9  -4  -5   24.20    3.80
  -9   4   5   24.10    5.70
   8  -4  -5   42.00    4.30
  -8   4   5   49.90    6.50
   7  -4  -5  163.68    9.10
  -7   4   5  190.38   11.00
   6  -4  -5  217.28   10.20
  -6   4   5  198.08   11.50
   5  -4  -5   25.10    2.70
  -5   4   5   27.10    3.70
   4  -4  -5  103.29    8.10
   4  -4  -5  110.29    5.50
  -4   4   5   97.69    6.20
   3  -4  -5   28.20    4.30
   3  -4  -5   33.00    2.40
  -3   4   5   29.70    2.90
   2  -4  -5  244.38   12.80
   2  -4  -5  256.17   10.90
  -2   4   5  240.48   11.30
   1  -4  -5 2780.82  113.09
   1  -4  -5 2795.92  114.79
  -1   4   5 2796.82  113.39
   0  -4  -5  214.38   10.60
   0  -4  -5  216.18    9.30
   0   4   5  213.98    9.50
  -1  -4  -5 2772.52  114.49
  -1  -4  -5 2776.02  115.19
  -1  -4  -5 2833.12  114.49
   1   4   5 2924.21  114.39
  -2  -4  -5    3.70    1.20
  -2  -4  -5    7.80    1.40
   2   4   5    8.10    1.20
  -3  -4  -5  806.22   33.50
   3   4   5  804.42   33.20
  -4  -4  -5  103.19    5.40
  -4  -4  -5   94.19    5.90
   4   4   5  104.59    5.20
  -5  -4  -5   16.80    3.10
  -5  -4  -5   14.90    2.20
   5   4   5   19.80    2.30
  -6  -4  -5  170.88    8.70
  -6  -4  -5  171.48    9.60
   6   4   5  174.98    8.40
  -7  -4  -5   93.29    7.20
  -7  -4  -5   94.99    6.00
   7   4   5   99.29    5.70
  -8  -4  -5    5.80    3.60
  -8  -4  -5    7.20    2.40
   8   4   5    9.40    2.20
  -9  -4  -5    0.30    2.10
  -9  -4  -5   -1.20    3.60
   9   4   5    0.00    2.00
   9   4   5   -0.50    2.00
 -10  -4  -5   35.40    6.00
 -10  -4  -5   33.40    4.60
  10   4   5   26.80    4.40
  10   4   5   28.10    3.90
 -11  -4  -5   14.50    3.90
 -11  -4  -5   18.80    6.50
  11   4   5   14.10    4.30
  11   4   5   14.90    3.40
   9  -5  -5   26.10    4.00
  -9   5   5   37.40    6.60
   8  -5  -5    0.40    2.20
  -8   5   5    4.10    3.00
   7  -5  -5    6.10    2.20
  -7   5   5    8.10    3.30
   6  -5  -5   47.90    4.10
  -6   5   5   51.79    5.20
   5  -5  -5   58.09    4.00
  -5   5   5   57.39    5.00
   4  -5  -5  229.88   10.30
  -4   5   5  219.98   11.20
   3  -5  -5   26.10    2.30
  -3   5   5   24.60    2.90
   2  -5  -5   15.40    1.60
  -2   5   5   17.10    2.30
   1  -5  -5    8.50    1.30
  -1   5   5    7.80    1.50
   0  -5  -5   60.69    3.30
   0  -5  -5   58.39    3.20
  -1  -5  -5   78.89    4.30
  -1  -5  -5   88.09    4.30
   1   5   5   84.89    4.10
  -2  -5  -5  592.74   24.50
  -2  -5  -5  580.14   24.50
   2   5   5  579.64   24.30
  -3  -5  -5    8.40    1.60
   3   5   5    7.30    1.40
  -4  -5  -5   32.90    3.00
  -4  -5  -5   33.90    3.60
   4   5   5   34.60    2.70
  -5  -5  -5   30.00    3.70
  -6  -5  -5   99.79    7.20
  -6  -5  -5   91.59    5.70
   6   5   5   96.99    5.40
  -7  -5  -5    4.10    3.40
  -7  -5  -5    1.70    1.90
   7   5   5   -1.30    1.60
  -8  -5  -5    2.50    2.20
  -8  -5  -5   -0.70    3.50
   8   5   5    0.30    1.90
  -9  -5  -5   -1.10    3.30
  -9  -5  -5    2.00    2.40
   9   5   5    1.80    2.50
   9   5   5    2.10    2.50
 -10  -5  -5    3.20    4.00
 -10  -5  -5    1.30    2.80
  10   5   5    0.10    2.70
  10   5   5    3.70    2.80
 -11  -5  -5  107.69   10.00
 -11  -5  -5   80.49    7.40
  11   5   5  104.19    9.00
  11   5   5   78.39    7.20
   9  -6  -5    3.50    2.60
  -9   6   5    7.70    3.70
   8  -6  -5    0.60    2.20
  -8   6   5    1.10    3.20
   7  -6  -5    0.30    1.70
  -7   6   5   -1.60    2.40
   6  -6  -5   18.30    2.50
  -6   6   5   18.20    3.50
   5  -6  -5  135.49    6.90
  -5   6   5  128.89    7.90
   4  -6  -5   22.90    2.30
  -4   6   5   31.70    3.40
   3  -6  -5    3.00    1.20
  -3   6   5    4.70    1.60
   2  -6  -5   42.10    2.70
   2  -6  -5   41.40    6.60
  -2   6   5   36.80    3.10
   1  -6  -5  113.19    5.50
   1  -6  -5  119.29    9.30
  -1   6   5  109.59    5.70
   0  -6  -5  201.78   12.30
   0  -6  -5  192.08    9.10
   0  -6  -5  220.38    9.10
  -1  -6  -5  138.49    9.10
  -1  -6  -5  155.98    7.00
  -1  -6  -5  150.58    6.90
   1   6   5  145.09    6.70
  -2  -6  -5   94.49    5.20
  -2  -6  -5  100.19    5.30
   2   6   5  102.59    5.00
  -3  -6  -5  113.69    6.20
   3   6   5  126.19    6.00
  -4  -6  -5  550.84   24.70
  -4  -6  -5  586.24   25.00
   4   6   5  598.74   24.50
  -5  -6  -5  223.38   11.00
  -5  -6  -5  242.18   11.70
   5   6   5  224.28   10.60
  -6  -6  -5   20.40    3.90
  -6  -6  -5   17.50    2.80
   6   6   5   23.70    2.70
  -7  -6  -5    4.10    2.10
  -7  -6  -5    4.70    3.70
   7   6   5    6.30    2.00
  -8  -6  -5    0.00    2.20
  -8  -6  -5    3.30    3.70
   8   6   5    1.20    2.30
  -9  -6  -5   20.30    4.80
  -9  -6  -5   10.80    3.10
   9   6   5   12.20    3.30
   9   6   5    6.40    2.70
 -10  -6  -5    3.30    2.90
 -10  -6  -5   12.20    4.90
  10   6   5    0.70    2.90
  10   6   5   -5.20    2.60
 -11  -6  -5    2.10    3.40
 -11  -6  -5   12.10    5.20
  11   6   5    7.90    4.30
  11   6   5    3.20    3.50
   9  -7  -5   -1.30    2.40
  -9   7   5    3.60    4.10
   8  -7  -5    5.30    2.40
  -8   7   5    6.00    3.90
   7  -7  -5   17.90    2.80
  -7   7   5   23.80    4.50
   6  -7  -5   11.90    2.30
  -6   7   5   13.00    3.30
   5  -7  -5   82.19    4.90
  -5   7   5   76.69    5.80
   4  -7  -5   83.19   10.00
   4  -7  -5   83.29    4.80
  -4   7   5   84.99    5.60
   3  -7  -5    2.50    1.20
   3  -7  -5    3.30    3.80
  -3   7   5    2.50    1.50
   2  -7  -5   52.29    7.50
   2  -7  -5   60.49    3.60
  -2   7   5   64.79    4.00
   1  -7  -5   32.30    2.40
   1  -7  -5   33.80    6.20
  -1   7   5   28.30    2.50
   0  -7  -5    3.50    1.30
   0  -7  -5    3.10    3.10
   0  -7  -5    5.20    1.20
   0   7   5    2.90    0.90
  -1  -7  -5   -0.80    1.00
  -1  -7  -5    1.20    2.60
  -1  -7  -5    0.40    1.00
   1   7   5    0.90    0.80
  -2  -7  -5    7.80    1.70
  -2  -7  -5    7.60    1.70
   2   7   5    8.30    2.20
   2   7   5   13.30    1.70
  -3  -7  -5   14.60    2.10
   3   7   5   11.30    1.80
  -4  -7  -5    1.00    1.40
   4   7   5    0.00    1.20
  -5  -7  -5   17.90    3.60
  -5  -7  -5   18.00    2.70
   5   7   5   16.60    2.30
  -6  -7  -5    4.00    2.20
  -6  -7  -5    3.80    3.40
   6   7   5    5.70    2.00
  -7  -7  -5   21.80    4.50
  -7  -7  -5   23.50    3.40
   7   7   5   20.80    3.00
  -8  -7  -5   22.60    3.60
  -8  -7  -5   26.90    5.40
   8   7   5   27.50    3.60
  -9  -7  -5    4.10    2.90
  -9  -7  -5    3.70    4.90
   9   7   5    1.30    2.70
   9   7   5    0.70    2.50
 -10  -7  -5   22.60    6.30
 -10  -7  -5   35.50    5.00
  10   7   5   25.20    4.10
  10   7   5   27.80    4.70
   9  -8  -5    1.00    2.60
  -9   8   5    1.20    3.80
   8  -8  -5   -1.20    2.10
  -8   8   5    0.60    3.40
   7  -8  -5  142.99    8.10
  -7   8   5  158.08   10.00
   6  -8  -5   31.90    3.30
  -6   8   5   33.70    4.60
   5  -8  -5  384.86   25.20
   5  -8  -5  380.86   17.20
  -5   8   5  404.76   18.50
   4  -8  -5    5.10    5.30
   4  -8  -5    1.90    1.40
  -4   8   5    3.90    1.80
   3  -8  -5   40.90    8.20
   3  -8  -5   35.30    2.80
  -3   8   5   32.90    3.30
   2  -8  -5   44.40    7.40
   2  -8  -5   42.70    3.00
  -2   8   5   46.20    3.40
   1  -8  -5  122.49   10.40
   1  -8  -5  122.29    6.10
  -1   8   5  136.49    6.50
   0  -8  -5  198.78    8.90
   0  -8  -5  203.18    9.20
   0  -8  -5  193.78   12.70
   0   8   5  189.88    8.80
  -1  -8  -5   48.60    3.30
  -1  -8  -5   47.70    3.50
  -1  -8  -5   44.70    6.10
   1   8   5   43.80    2.90
  -2  -8  -5   42.50    3.50
  -2  -8  -5   46.70    3.70
  -2  -8  -5   50.89    5.90
   2   8   5   52.29    3.20
   2   8   5   45.60    4.30
  -3  -8  -5    0.40    1.40
   3   8   5    6.00    2.20
   3   8   5    2.30    1.30
  -4  -8  -5  152.78    7.90
   4   8   5  142.69    7.50
  -5  -8  -5   43.20    4.10
  -5  -8  -5   46.60    5.00
   5   8   5   37.60    3.60
  -6  -8  -5  224.28   12.00
  -6  -8  -5  215.68   11.10
   6   8   5  214.78   10.70
  -7  -8  -5   35.70    4.40
  -7  -8  -5   47.90    5.60
   7   8   5   38.50    4.00
  -8  -8  -5   11.00    5.00
  -8  -8  -5    7.70    3.00
   8   8   5   13.90    2.90
  -9  -8  -5    3.90    4.30
  -9  -8  -5    1.50    2.60
   9   8   5   -0.70    2.70
 -10  -8  -5   12.30    4.00
 -10  -8  -5   18.30    5.60
  10   8   5   20.00    3.80
  10   8   5    8.80    3.90
   9  -9  -5   22.80    3.40
  -9   9   5   20.30    5.20
   8  -9  -5    1.80    2.30
  -8   9   5    4.50    3.70
   7  -9  -5  224.08   11.00
  -7   9   5  212.28   12.60
   6  -9  -5    1.10    1.90
   6  -9  -5    0.40    5.90
  -6   9   5   -3.00    2.20
   5  -9  -5   12.60    7.20
   5  -9  -5   14.40    2.20
  -5   9   5   16.30    3.30
   4  -9  -5  324.17   14.40
   4  -9  -5  298.37   21.70
  -4   9   5  345.17   15.40
   3  -9  -5   16.70    2.10
   3  -9  -5   17.70    6.40
  -3   9   5   20.60    2.80
   2  -9  -5   75.99    4.40
   2  -9  -5   76.89    9.40
  -2   9   5   80.99    4.80
   1  -9  -5  180.08   13.50
   1  -9  -5  187.08    9.20
   1  -9  -5  189.88    8.70
  -1   9   5  195.08    9.00
   0  -9  -5   49.80    3.60
   0  -9  -5   64.09    8.00
   0  -9  -5   63.49    4.20
   0   9   5   59.69    3.50
  -1  -9  -5    4.90    1.70
  -1  -9  -5    6.10    1.60
  -1  -9  -5    6.60    4.20
   1   9   5    6.00    2.70
   1   9   5    5.70    1.40
  -2  -9  -5   24.50    2.90
  -2  -9  -5   24.40    5.10
  -2  -9  -5   27.80    2.90
   2   9   5   20.80    2.30
   2   9   5   21.90    3.60
  -3  -9  -5   68.99    4.60
   3   9   5   58.09    4.00
   3   9   5   55.79    5.40
  -4  -9  -5   77.29    5.40
   4   9   5   76.49    4.90
   4   9   5   83.29    8.80
  -5  -9  -5  210.18   10.90
   5   9   5  207.98   10.30
  -6  -9  -5    2.30    3.60
  -6  -9  -5    0.30    2.30
   6   9   5    2.00    2.00
  -7  -9  -5   16.70    3.50
  -7  -9  -5   22.50    4.80
   7   9   5   21.40    3.40
  -8  -9  -5   18.90    4.20
  -8  -9  -5   28.20    5.90
   8   9   5   23.80    3.80
  -9  -9  -5   11.90    4.70
  -9  -9  -5    5.80    3.50
   9   9   5    6.60    3.40
   9   9   5    4.10    2.90
 -10  -9  -5   -1.80    3.40
 -10  -9  -5   -1.10    4.90
  10   9   5    3.20    3.40
  10   9   5   -1.10    3.50
   8 -10  -5    4.80    2.60
  -8  10   5   16.80    4.30
   7 -10  -5   56.19    4.80
  -7  10   5   44.10    5.80
   6 -10  -5  303.97   13.80
   6 -10  -5  293.07   23.50
  -6  10   5  294.17   15.40
   5 -10  -5    5.70    1.80
   5 -10  -5    7.00    6.20
  -5  10   5   10.10    2.80
   4 -10  -5   49.80   10.30
   4 -10  -5   51.19    3.80
  -4  10   5   42.60    4.40
   3 -10  -5  478.85   27.30
   3 -10  -5  461.25   19.60
  -3  10   5  436.66   20.40
   2 -10  -5  233.28   17.00
   2 -10  -5  241.28   10.70
  -2  10   5  228.18   11.10
   1 -10  -5   24.00    3.20
   1 -10  -5   33.00    7.50
   1 -10  -5   24.10    2.50
  -1  10   5   27.20    2.80
   0 -10  -5   28.50    2.70
   0 -10  -5   21.50    6.30
   0 -10  -5   33.80    3.40
   0  10   5   35.70    5.70
  -1 -10  -5  311.77   17.80
  -1 -10  -5  288.07   13.10
  -1 -10  -5  294.87   13.50
   1  10   5  283.27   13.00
   1  10   5  260.87   15.20
  -2 -10  -5   59.39    4.60
  -2 -10  -5   53.89    7.60
   2  10   5   54.19    5.60
   2  10   5   56.49    3.90
  -3 -10  -5  182.28    9.60
   3  10   5  179.38    8.80
   3  10   5  176.58   10.50
  -4 -10  -5    1.70    2.10
   4  10   5    3.10    1.70
  -5 -10  -5  256.77   13.20
   5  10   5  273.37   12.80
  -6 -10  -5   -3.60    3.50
  -6 -10  -5   -0.90    2.10
   6  10   5    0.50    1.80
  -7 -10  -5   16.30    3.60
  -7 -10  -5   15.60    4.70
   7  10   5   13.20    3.20
  -8 -10  -5  150.38    9.90
  -8 -10  -5  165.28   10.80
   8  10   5  155.28    9.30
  -9 -10  -5   40.20    5.40
  -9 -10  -5   36.30    6.70
   9  10   5   41.00    4.90
   9  10   5   39.80    5.30
   8 -11  -5    2.10    2.40
  -8  11   5    5.00    3.60
   7 -11  -5   49.90   13.60
   7 -11  -5   47.90    4.50
  -7  11   5   42.90    5.90
   6 -11  -5  212.38   10.60
   6 -11  -5  227.78   21.60
  -6  11   5  220.88   12.40
   5 -11  -5   50.79   12.40
   5 -11  -5   36.90    3.40
  -5  11   5   40.90    4.80
   4 -11  -5  109.69   14.00
   4 -11  -5  125.69    6.50
  -4  11   5  118.19    7.40
   3 -11  -5  729.73   39.20
   3 -11  -5  745.13   31.10
  -3  11   5  750.02   32.00
   2 -11  -5  442.26   26.60
   2 -11  -5  453.65   20.30
   2 -11  -5  449.06   19.30
  -2  11   5  445.46   19.80
   1 -11  -5   12.70    6.10
   1 -11  -5    7.30    2.90
   1 -11  -5    7.70    1.90
  -1  11   5    7.70    2.10
  -1  11   5    9.60    4.20
   0 -11  -5    8.60    5.60
   0 -11  -5    7.20    1.90
   0 -11  -5    6.70    2.50
   0  11   5    6.50    3.30
  -1 -11  -5  158.28    8.70
  -1 -11  -5  161.58   13.20
  -1 -11  -5  158.88    8.20
   1  11   5  152.48    7.90
   1  11   5  145.39   10.30
  -2 -11  -5    5.10    2.30
  -2 -11  -5    7.80    5.30
   2  11   5    6.40    1.80
   2  11   5    6.80    3.40
  -3 -11  -5  263.57   16.50
  -3 -11  -5  261.17   12.80
   3  11   5  246.98   11.90
   3  11   5  245.68   14.10
  -4 -11  -5   39.30    4.60
   4  11   5   35.60    3.80
  -5 -11  -5  166.48   10.20
   5  11   5  190.78    9.60
  -6 -11  -5   18.60    3.90
   6  11   5   22.60    3.60
  -7 -11  -5    3.60    3.20
  -7 -11  -5   -0.20    4.30
   7  11   5    1.00    2.70
  -8 -11  -5   48.80    6.00
  -8 -11  -5   43.80    6.80
   8  11   5   47.40    5.60
   7 -12  -5   16.10   11.30
   7 -12  -5   16.80    2.90
  -7  12   5   14.00    4.20
   6 -12  -5   79.99   16.50
   6 -12  -5   57.39    4.90
  -6  12   5   58.39    6.20
   5 -12  -5  195.18   19.80
   5 -12  -5  184.18    9.30
  -5  12   5  180.88   10.50
   4 -12  -5   30.20    9.60
   4 -12  -5   20.40    2.60
  -4  12   5   21.60    3.50
   3 -12  -5  127.69    6.80
   3 -12  -5  120.09   14.70
  -3  12   5  129.09    7.50
   2 -12  -5   67.49    4.60
   2 -12  -5   72.69    6.50
   2 -12  -5   70.79   11.80
  -2  12   5   66.59    4.90
  -2  12   5   65.19    8.80
   1 -12  -5   94.59    5.40
   1 -12  -5   74.09   11.50
   1 -12  -5   93.59    6.90
  -1  12   5   87.19    5.40
  -1  12   5   85.29    9.40
   0 -12  -5    2.20    1.90
   0 -12  -5   -6.30    2.40
   0 -12  -5   -1.10    5.30
   0  12   5    0.60    3.10
  -1 -12  -5   26.90    3.90
  -1 -12  -5   27.70    3.50
  -1 -12  -5   23.30    7.30
   1  12   5   37.40    3.70
   1  12   5   28.80    5.40
  -2 -12  -5   28.30    4.10
  -2 -12  -5   31.60    8.10
   2  12   5   28.70    3.30
   2  12   5   28.40    5.20
  -3 -12  -5  111.49    7.50
   3  12   5  115.09    6.70
  -4 -12  -5   20.90    3.70
   4  12   5   27.10    3.50
  -5 -12  -5  137.79    8.90
   5  12   5  127.99    7.90
  -6 -12  -5   70.99    6.90
   6  12   5   59.39    5.70
  -7 -12  -5   -1.50    3.60
   7  12   5    0.30    3.00
  -8 -12  -5   99.79    9.00
   8  12   5  104.79    8.10
   7 -13  -5   14.60    2.90
   7 -13  -5   26.30   13.50
  -7  13   5   14.00    4.30
   6 -13  -5   74.79   16.70
   6 -13  -5   64.49    5.10
  -6  13   5   61.29    6.50
   5 -13  -5   80.29    5.30
   5 -13  -5   90.89   16.40
  -5  13   5   76.19    6.60
   4 -13  -5   15.50    2.40
   4 -13  -5   14.50    9.30
  -4  13   5   14.20    3.20
  -4  13   5   16.30    7.00
   3 -13  -5    6.90    2.00
   3 -13  -5    8.20    7.60
  -3  13   5    6.10    5.40
  -3  13   5    3.40    2.20
   2 -13  -5  333.17   16.40
   2 -13  -5  332.57   14.80
   2 -13  -5  355.66   25.00
  -2  13   5  325.57   15.40
  -2  13   5  307.77   20.80
   1 -13  -5   68.89   13.00
   1 -13  -5   65.09    6.50
   1 -13  -5   56.69    4.60
  -1  13   5   63.19    9.00
  -1  13   5   57.99    4.70
   0 -13  -5    8.50    3.60
   0 -13  -5    5.80    2.30
   0 -13  -5    6.60    7.00
   0  13   5    6.90    2.20
   0  13   5   12.50    4.70
  -1 -13  -5    0.80    3.00
  -1 -13  -5    4.10    6.00
   1  13   5   -1.90    1.90
   1  13   5   -0.10    3.80
  -2 -13  -5   80.59   12.30
  -2 -13  -5   90.09    7.40
   2  13   5  118.19    9.20
   2  13   5   96.19    6.30
  -3 -13  -5   49.60    5.60
   3  13   5   55.09    4.80
  -4 -13  -5   23.50    4.40
   4  13   5   24.30    3.60
  -5 -13  -5   84.69    7.50
   5  13   5   87.59    6.60
  -6 -13  -5    9.70    4.10
   6  13   5   10.60    3.20
  -7 -13  -5   36.20    6.00
   7  13   5   35.40    4.90
   6 -14  -5    2.20   10.10
  -6  14   5    2.40    7.00
   5 -14  -5    6.50   10.10
  -5  14   5    5.10    5.80
   4 -14  -5  109.49   17.60
  -4  14   5  144.39   15.30
   3 -14  -5   12.70    4.10
   3 -14  -5   12.70   10.20
  -3  14   5   11.00    6.90
   2 -14  -5    0.60    2.10
   2 -14  -5    1.30    7.90
   2 -14  -5    2.90    3.70
  -2  14   5    3.80    4.90
   1 -14  -5  154.38   10.30
   1 -14  -5  146.79    8.40
   1 -14  -5  158.38   18.20
  -1  14   5  158.38   13.20
  -1  14   5  167.58   10.10
   0 -14  -5   11.20    4.10
   0 -14  -5   19.50    9.40
   0 -14  -5    7.40    2.90
   0  14   5   13.00    3.00
   0  14   5   21.80    5.80
  -1 -14  -5    9.00    6.90
  -1 -14  -5    7.00    3.80
   1  14   5    0.90    2.10
   1  14   5    3.40    4.40
  -2 -14  -5    1.60    3.40
  -2 -14  -5   -2.10    8.00
   2  14   5    1.50    2.40
  -3 -14  -5   21.80    4.70
   3  14   5   17.40    3.10
  -4 -14  -5   79.79    7.80
   4  14   5   91.19    6.60
  -5 -14  -5   -4.10    3.40
   5  14   5   -4.10    2.50
  -6 -14  -5    7.90    4.50
   6  14   5   21.00    4.20
   5 -15  -5    4.70   11.60
  -5  15   5    8.40    6.80
   4 -15  -5   82.99   18.30
  -4  15   5   80.29   12.90
   3 -15  -5   -7.80    8.60
  -3  15   5    5.60    6.10
   2 -15  -5    8.50    9.40
  -2  15   5   11.60    6.00
   1 -15  -5   -6.50    4.20
   1 -15  -5    1.10    9.50
  -1  15   5    3.40    5.00
   0 -15  -5   82.39    8.70
   0 -15  -5  102.39   16.80
   0  15   5  119.19   11.50
  -1 -15  -5   15.40    4.70
  -1 -15  -5   15.90    8.80
   1  15   5   13.50    3.20
  -2 -15  -5    2.80    4.10
   2  15   5   -0.50    2.60
  -3 -15  -5  106.59    9.10
   3  15   5   85.99    6.80
  -4 -15  -5   18.90    5.30
   4  15   5   25.10    4.20
  -5 -15  -5   -4.20    3.90
   5  15   5    3.40    3.30
   4 -16  -5    3.50   12.00
  -4  16   5    8.60    7.10
   3 -16  -5    6.20   11.60
  -3  16   5   13.60    7.30
   2 -16  -5   14.30   12.00
  -2  16   5   22.00    6.80
   1 -16  -5  101.59   19.20
   1 -16  -5   74.99    8.40
  -1  16   5  104.49   12.00
   0 -16  -5  127.39   17.00
   0 -16  -5   94.29    9.30
   0  16   5   75.39    6.80
  -1 -16  -5    5.30    4.60
   1  16   5    0.60    2.70
  -2 -16  -5    2.70    4.90
   2  16   5   -0.50    2.90
  -3 -16  -5    6.40    4.80
   3  16   5    5.10    3.10
  -2  12  -6   79.59   14.80
   2 -12   6   92.99   21.40
  -3  12  -6   66.49   14.80
   1  11  -6   23.50   13.00
  -1 -11   6   56.69   16.20
   0  11  -6  115.79   17.70
   0 -11   6  133.59   20.80
  -1  11  -6   33.50   13.20
   1 -11   6   39.20   15.80
  -2  11  -6   15.90   11.20
   2 -11   6   20.80   12.90
  -3  11  -6   64.49   12.10
   3 -11   6   81.99   19.00
  -4  11  -6  135.89   17.40
   4 -11   6  117.49   19.80
  -5  11  -6   16.70    7.60
   5 -11   6   -0.10   11.00
  -6  11  -6   47.60    9.90
   6 -11   6   33.00   15.50
  -3 -10   6  129.69   18.60
   2  10  -6    8.80   11.10
  -2 -10   6   59.29   16.10
   1  10  -6   -3.80   10.30
  -1 -10   6    7.30   10.70
   0  10  -6   54.19   13.60
   0 -10   6   69.19   16.70
  -1  10  -6   34.50   11.80
   1 -10   6   26.60   12.10
  -2  10  -6    4.20    9.20
   2 -10   6   11.00    9.70
  -3  10  -6   13.50    7.90
   3 -10   6    8.80   10.00
  -4  10  -6  308.77   22.10
   4 -10   6  288.77   25.90
  -5  10  -6   11.50    7.10
   5 -10   6   14.90   11.00
  -6  10  -6   15.90    6.70
   6 -10   6   11.90   10.30
   7 -10   6  131.69   24.40
   7 -10   6   77.99    5.60
   8 -10   6   39.80   16.70
  -3  -9   6  119.39   19.50
   2   9  -6   -9.60    9.40
  -2  -9   6   14.30   11.90
   1   9  -6   27.40   11.60
  -1  -9   6   36.70   13.60
   0   9  -6   69.09   13.40
   0  -9   6   75.59   16.10
  -1   9  -6   18.70   10.30
   1  -9   6   11.30    9.10
  -2   9  -6    6.60    8.70
   2  -9   6    2.80    7.30
  -3   9  -6   34.70    9.60
   3  -9   6   34.40   10.60
  -4   9  -6   16.50    7.50
   4  -9   6    3.50    8.50
  -5   9  -6   40.30    8.70
   5  -9   6   37.20   12.10
  -6   9  -6   17.60    6.30
   6  -9   6    1.30    8.90
   6  -9   6    0.70    1.60
  -7   9  -6   18.00    7.10
   7  -9   6    6.90   11.90
   7  -9   6    4.20    2.00
  -8   9  -6   19.10    8.30
  -8   9  -6    2.90    3.10
   8  -9   6   -3.30   13.00
   8  -9   6    5.20    2.00
   5   8  -6   -5.80    7.60
   3   8  -6   -4.50    8.30
  -3  -8   6   53.49   15.20
   2   8  -6   20.90   10.00
  -2  -8   6   37.70   13.00
   1   8  -6    2.00    9.40
  -1  -8   6    2.60    8.60
   0   8  -6    3.10    8.90
   0  -8   6    0.70    7.50
  -1   8  -6   15.40    8.90
   1  -8   6    4.90    6.90
  -2   8  -6   13.80    8.10
   2  -8   6   13.20    7.40
  -3   8  -6   93.99   13.20
   3  -8   6   90.29   12.60
  -4   8  -6   20.50    7.00
   4  -8   6    9.70    1.80
   4  -8   6   12.90    7.70
  -5   8  -6    1.50    4.80
   5  -8   6    3.90    6.20
   5  -8   6    3.30    1.50
  -6   8  -6   38.40    8.10
   6  -8   6   44.50   12.10
   6  -8   6   27.60    3.00
  -7   8  -6   12.10    6.30
   7  -8   6    2.60    1.90
   7  -8   6    3.60    8.30
  -8   8  -6  100.49   13.50
  -8   8  -6   89.19    7.40
   8  -8   6   96.39    5.90
   8  -8   6  135.89   22.90
  -9   8  -6   40.90    8.80
  -9   8  -6   18.30    4.10
   9  -8   6   20.10    3.00
   9  -8   6   40.30   14.60
   5   7  -6   -4.80    6.60
   4   7  -6    8.60    7.60
  -4  -7   6   61.49   14.20
   3   7  -6   -5.60    7.50
  -3  -7   6   14.50   10.70
   2   7  -6   14.80    8.60
  -2  -7   6   18.30    9.90
   1   7  -6   53.29   11.20
  -1  -7   6   51.69   12.00
   0   7  -6    2.80    8.70
   0  -7   6    1.50    6.60
  -1   7  -6   56.09   11.10
   1  -7   6   70.79   11.50
  -2   7  -6  118.89   14.50
   2  -7   6  107.49   12.70
  -3   7  -6    7.60    6.70
   3  -7   6    5.50    1.50
   3  -7   6    6.10    5.80
  -4   7  -6  174.28   14.30
   4  -7   6  164.28   15.80
   4  -7   6  164.88    8.00
  -5   7  -6   59.19    9.00
   5  -7   6   61.49    4.10
   5  -7   6   68.99   12.60
  -6   7  -6   10.30    5.30
   6  -7   6    8.00    1.80
   6  -7   6    3.00    6.60
  -7   7  -6    8.50    6.00
   7  -7   6    6.50    7.80
   7  -7   6    4.80    1.80
  -8   7  -6   17.80    6.30
  -8   7  -6    6.50    3.20
   8  -7   6    3.30    9.70
   8  -7   6    9.80    2.10
  -9   7  -6    1.20    2.90
  -9   7  -6   18.00    7.40
   9  -7   6   15.60   10.00
   9  -7   6    6.50    2.20
 -10   7  -6   -5.40    2.60
  10  -7   6   -0.80    2.00
  -6  -6   6   75.49   23.30
   5   6  -6   -5.30    5.70
  -5  -6   6   23.10   17.70
   4   6  -6   28.80    8.50
  -4  -6   6   68.99   17.60
   3   6  -6   -0.10    7.20
  -3  -6   6   18.80   11.60
   2   6  -6  174.28   16.10
  -2  -6   6  183.58   18.80
   1   6  -6    3.00    8.60
  -1  -6   6    5.20    7.00
   0   6  -6   30.70   10.20
   0  -6   6   29.10    8.90
  -1   6  -6   31.70   10.10
   1  -6   6   43.80    9.90
  -2   6  -6   75.79   10.90
   2  -6   6   75.19    4.20
   2  -6   6   67.79   10.70
  -3   6  -6   86.19   11.40
   3  -6   6  105.79    5.30
   3  -6   6  107.49   11.70
  -4   6  -6  369.76   21.10
   4  -6   6  373.56   15.70
   4  -6   6  330.77   22.60
  -5   6  -6  316.97   19.70
   5  -6   6  346.37   23.10
   5  -6   6  327.47   14.60
  -6   6  -6   -1.20    3.90
   6  -6   6   -1.10    1.40
   6  -6   6   -2.80    5.20
  -7   6  -6    2.90    4.70
  -7   6  -6   -1.60    2.10
   7  -6   6    1.70    1.50
   7  -6   6    3.20    6.50
  -8   6  -6   25.30    4.00
  -8   6  -6   21.40    7.00
   8  -6   6   31.50   10.50
   8  -6   6   22.70    2.80
  -9   6  -6    3.50    2.80
  -9   6  -6   12.70    6.50
   9  -6   6   10.30    2.30
   9  -6   6   12.70   10.20
 -10   6  -6    0.50    2.80
 -10   6  -6   14.10    6.30
  10  -6   6   23.40    9.80
  10  -6   6    5.00    2.10
  -7  -5   6   74.19    7.80
   6   5  -6   83.49   10.80
   6   5  -6   82.29    6.40
  -6  -5   6  105.39    8.30
   5   5  -6   -4.20    5.10
   5   5  -6    3.20    2.00
  -5  -5   6    5.00    3.10
  -5  -5   6   44.50   14.80
   4   5  -6    2.10    1.80
   4   5  -6   -4.40    5.90
  -4  -5   6    8.60    2.80
  -4  -5   6   26.00   13.40
   3   5  -6  103.99   12.70
  -3  -5   6  138.59   21.10
  -3  -5   6  118.59    7.20
   2   5  -6   61.29    9.90
  -2  -5   6   56.19   12.50
   1   5  -6  137.19   14.70
  -1  -5   6   95.29   13.50
   0   5  -6   15.50    8.60
   0  -5   6   17.80    7.20
  -1   5  -6 1115.69   51.69
   1  -5   6 1087.49   52.59
  -2   5  -6   96.19   12.60
   2  -5   6  112.09   11.80
   2  -5   6  108.39    5.30
  -3   5  -6  135.29   12.30
   3  -5   6  145.49    6.80
   3  -5   6  133.59   12.50
  -4   5  -6   -1.20    4.30
   4  -5   6   -0.30    1.00
   4  -5   6    0.10    3.70
  -5   5  -6   46.90    7.70
   5  -5   6   55.09    3.50
   5  -5   6   56.59    9.50
  -6   5  -6  376.26   20.90
   6  -5   6  368.26   24.00
   6  -5   6  362.66   16.10
  -7   5  -6   57.29    5.30
  -7   5  -6   66.49    9.00
   7  -5   6   72.59   12.80
   7  -5   6   58.49    4.10
  -8   5  -6   -0.10    4.10
  -8   5  -6    1.60    2.40
   8  -5   6   -2.60    1.50
   8  -5   6    0.90    6.40
  -9   5  -6   53.79    5.50
  -9   5  -6   61.69    9.20
   9  -5   6   62.59    4.60
   9  -5   6   79.69   14.70
 -10   5  -6   10.10    5.60
 -10   5  -6    3.20    2.90
  10  -5   6    2.80    9.10
  10  -5   6    8.90    2.30
 -11   5  -6    0.90    3.30
 -11   5  -6   13.80    7.30
  11  -5   6    1.30    2.30
   7   4  -6    4.90    6.10
   7   4  -6    9.60    2.90
  -7  -4   6   28.30   16.80
  -7  -4   6   16.50    4.40
   6   4  -6   51.39    8.70
   6   4  -6   54.79    5.20
  -6  -4   6   75.29    6.90
  -6  -4   6   70.59   18.10
   5   4  -6  237.38   11.80
   5   4  -6  243.78   16.30
  -5  -4   6  262.07   26.20
  -5  -4   6  239.88   13.10
   4   4  -6    0.80    1.50
   4   4  -6   -0.90    5.00
  -4  -4   6    3.10    2.40
  -4  -4   6    2.80   11.30
   3   4  -6   30.50    7.50
   3   4  -6   33.50    3.00
  -3  -4   6   32.30    3.90
  -3  -4   6   26.10   12.40
   2   4  -6  479.25   24.80
  -2  -4   6  451.85   20.30
  -2  -4   6  445.16   29.80
   1   4  -6  300.77   19.40
  -1  -4   6  310.07   21.90
   0   4  -6   32.20    8.90
   0  -4   6   22.30    7.60
  -1   4  -6   11.60    7.70
   1  -4   6    3.90    5.20
   1  -4   6    5.50    1.10
  -2   4  -6  196.08   15.00
   2  -4   6  191.28   14.70
   2  -4   6  200.08    8.80
  -3   4  -6  330.57   18.90
   3  -4   6  322.87   14.20
   3  -4   6  336.37   20.40
  -4   4  -6   -0.20    4.10
   4  -4   6    0.00    3.80
   4  -4   6    0.90    1.00
  -5   4  -6   61.19    8.00
   5  -4   6   71.19    9.50
   5  -4   6   72.69    4.10
  -6   4  -6   39.60    6.70
  -6   4  -6   33.00    3.70
   6  -4   6   37.80    8.40
   6  -4   6   30.90    2.90
  -7   4  -6   79.69    9.00
  -7   4  -6   89.49    6.40
   7  -4   6   95.59    5.30
   7  -4   6   92.89   11.80
  -8   4  -6   20.80    3.60
  -8   4  -6   27.50    6.00
  -8   4  -6   29.40    3.70
   8  -4   6   21.30    2.70
   8  -4   6   26.40    3.00
   8  -4   6   28.90    8.60
  -9   4  -6  124.79   11.20
  -9   4  -6  134.39    8.20
  -9   4  -6  121.99    7.90
   9  -4   6  113.89    7.20
   9  -4   6  132.19   15.40
   9  -4   6  126.59    7.00
 -10   4  -6   33.70    4.90
 -10   4  -6   35.00    7.00
 -10   4  -6   20.50    4.00
  10  -4   6   26.00    9.30
  10  -4   6   20.60    3.40
  10  -4   6   27.20    3.30
 -11   4  -6   88.19    7.00
 -11   4  -6   91.29    8.10
  11  -4   6   71.89    6.60
  11  -4   6   73.69    5.90
   8   3  -6    9.30    3.40
   8   3  -6    3.00    5.70
  -8  -3   6   17.20    4.80
  -8  -3   6   20.20   16.70
   7   3  -6   22.00    6.80
   7   3  -6   21.30    3.60
  -7  -3   6   19.70   16.20
  -7  -3   6   26.80    5.30
   6   3  -6   23.00    6.50
   6   3  -6   24.90    3.50
  -6  -3   6   25.20    4.70
  -6  -3   6   28.90   15.40
   5   3  -6   42.00    7.20
   5   3  -6   34.70    3.50
  -5  -3   6   50.89    5.60
  -5  -3   6   46.90   15.10
   4   3  -6  333.47   14.70
   4   3  -6  340.97   19.10
  -4  -3   6  310.67   15.70
  -4  -3   6  307.87   26.20
   3   3  -6  130.09   11.90
   3   3  -6  134.59    6.60
  -3  -3   6  124.69    7.50
  -3  -3   6  120.49   18.80
   2   3  -6  237.58   15.40
   2   3  -6  221.18    9.80
  -2  -3   6  220.58   10.80
  -2  -3   6  205.18   20.40
   1   3  -6  365.26   19.90
  -1  -3   6  323.67   23.60
   0   3  -6  172.18   14.50
   0  -3   6  169.58   15.00
  -1   3  -6   -0.90    6.00
   1  -3   6    2.90    4.80
   1  -3   6    1.60    0.80
  -2   3  -6   58.49    8.60
   2  -3   6   51.19    3.00
   2  -3   6   45.60    7.70
  -3   3  -6  221.08   14.20
   3  -3   6  204.88   15.00
   3  -3   6  241.98   10.00
  -4   3  -6  291.87   16.30
   4  -3   6  294.87   17.70
   4  -3   6  290.27   12.80
  -5   3  -6   72.89    7.70
  -5   3  -6   84.29    5.30
   5  -3   6   83.39    9.20
   5  -3   6   86.29    4.60
  -6   3  -6  261.87   15.50
  -6   3  -6  262.47   13.00
  -6   3  -6  262.87   12.60
   6  -3   6  270.17   12.10
   6  -3   6  303.77   18.60
  -7   3  -6  810.92   36.70
  -7   3  -6  781.62   33.70
  -7   3  -6  810.72   34.00
   7  -3   6  733.53   39.60
   7  -3   6  791.42   33.30
   7  -3   6  805.42   33.10
  -8   3  -6   45.10    4.60
  -8   3  -6   57.39    5.10
  -8   3  -6   46.50    6.80
   8  -3   6   42.90    9.10
   8  -3   6   50.19    3.80
   8  -3   6   42.80    4.20
  -9   3  -6   10.10    3.10
  -9   3  -6   18.10    5.20
  -9   3  -6   19.80    3.90
   9  -3   6   15.10    2.40
   9  -3   6   12.10    2.60
   9  -3   6   15.20    6.80
 -10   3  -6  172.48   10.20
 -10   3  -6  163.98   10.80
 -10   3  -6  175.68   13.30
  10  -3   6  179.28   10.00
  10  -3   6  196.08    9.30
  10  -3   6  179.68   16.40
 -11   3  -6  106.59    8.60
 -11   3  -6   84.59    7.20
  11  -3   6   92.79    6.30
  11  -3   6   94.89    7.20
   8   2  -6  109.29   12.00
   8   2  -6  114.79    7.80
  -8  -2   6  110.59    9.90
  -8  -2   6   84.49   21.30
   7   2  -6   10.20    2.80
   7   2  -6    6.00    4.90
  -7  -2   6    0.10   15.40
  -7  -2   6   12.20    4.10
   6   2  -6   -2.00    1.70
   6   2  -6    0.30    4.40
  -6  -2   6    3.30    3.00
  -6  -2   6   -5.20   13.40
   5   2  -6    4.90    4.50
   5   2  -6    2.00    1.60
  -5  -2   6    3.70    2.70
  -5  -2   6    1.80   12.70
   4   2  -6  844.02   34.60
   4   2  -6  845.42   38.30
  -4  -2   6  773.52   35.60
  -4  -2   6  832.42   44.30
   3   2  -6    9.10    1.70
   3   2  -6   14.20    5.30
  -3  -2   6    3.60   10.50
  -3  -2   6   10.20    2.40
   2   2  -6  181.68    8.30
   2   2  -6  196.68   13.20
  -2  -2   6  155.98   17.70
  -2  -2   6  185.88    9.10
   1   2  -6  408.76   20.50
  -1  -2   6  373.86   24.00
  -1  -2   6  387.36   17.00
   0   2  -6    3.80    5.20
   0  -2   6    1.30    0.70
   0  -2   6   -0.70    6.80
  -1   2  -6  154.08   12.50
   1  -2   6  149.19    6.70
   1  -2   6  144.59   12.40
  -2   2  -6   59.79    8.10
   2  -2   6   56.79    3.10
   2  -2   6   49.90    7.80
  -3   2  -6  581.64   26.10
   3  -2   6  481.55   22.20
   3  -2   6  543.35   27.20
  -4   2  -6   57.59    6.80
   4  -2   6   65.49    7.40
   4  -2   6   58.29    3.40
  -5   2  -6   21.90    2.80
  -5   2  -6   19.90    2.70
  -5   2  -6   17.60    4.30
   5  -2   6   23.80    5.60
   5  -2   6   22.00    2.10
  -6   2  -6   10.30    2.40
  -6   2  -6    8.50    3.60
  -6   2  -6   14.40    2.90
   6  -2   6    8.50    1.70
   6  -2   6   12.90    4.90
   6  -2   6    8.10    1.70
  -7   2  -6  128.89    8.30
  -7   2  -6  139.59   10.00
  -7   2  -6  138.89    8.00
   7  -2   6  153.78    7.20
   7  -2   6  145.39    7.60
   7  -2   6  156.88   12.80
  -8   2  -6  328.47   17.00
  -8   2  -6  371.26   17.00
  -8   2  -6  353.16   19.20
   8  -2   6  384.86   22.30
   8  -2   6  375.36   16.10
   8  -2   6  367.86   16.70
  -9   2  -6    8.50    3.00
  -9   2  -6    6.90    3.40
  -9   2  -6   11.00    4.10
   9  -2   6   11.00    2.20
   9  -2   6   10.80    5.60
   9  -2   6   10.10    2.60
 -10   2  -6   20.50    3.80
 -10   2  -6   28.20    4.80
  10  -2   6   17.40    3.30
  10  -2   6   20.00    3.00
 -11   2  -6   19.10    4.10
 -11   2  -6   29.90    5.30
  11  -2   6   10.70    2.70
  11  -2   6   10.50    3.40
   8   1  -6  183.38   10.60
   8   1  -6  176.88   14.90
  -8  -1   6  193.38   12.60
  -8  -1   6  184.28   26.00
   7   1  -6    3.90    2.30
   7   1  -6    4.40    4.90
  -7  -1   6   -0.20   13.80
  -7  -1   6   11.60    3.90
   6   1  -6    5.60    4.60
   6   1  -6    2.50    2.10
  -6  -1   6   -2.80   12.40
  -6  -1   6    3.20    3.10
   5   1  -6  117.59    6.70
   5   1  -6  123.99   10.40
  -5  -1   6  112.89    7.80
  -5  -1   6  117.19   19.00
   4   1  -6   54.39    7.40
   4   1  -6   53.69    3.90
  -4  -1   6   52.59    4.90
  -4  -1   6   61.99   13.30
   3   1  -6  190.68    9.00
   3   1  -6  201.28   12.50
  -3  -1   6  193.38    9.90
  -3  -1   6  190.38   18.60
   2   1  -6   11.10    4.50
   2   1  -6    5.60    1.10
  -2  -1   6    4.20    1.70
  -2  -1   6    8.60    8.70
   1   1  -6   18.40    1.70
   1   1  -6   24.60    5.20
  -1  -1   6   24.40    9.10
  -1  -1   6   19.70    2.30
   0   1  -6    1.20    4.00
   0  -1   6    2.40    0.70
   0  -1   6    2.00    0.90
   0  -1   6    0.00    6.00
  -1   1  -6   30.40    6.20
   1  -1   6   32.70    2.00
   1  -1   6   30.10    7.50
  -2   1  -6  174.08   12.00
   2  -1   6  165.58    7.40
   2  -1   6  160.78   12.10
  -3   1  -6  252.57   15.20
   3  -1   6  280.77   16.00
   3  -1   6  296.87   12.00
  -4   1  -6  196.68   11.30
  -4   1  -6  195.58    9.20
   4  -1   6  190.28    8.50
   4  -1   6  178.28   11.90
  -5   1  -6  227.78   13.20
  -5   1  -6  260.87   11.60
  -5   1  -6  257.37   11.40
   5  -1   6  241.98   14.70
   5  -1   6  236.18   10.90
  -6   1  -6  133.29    8.90
  -6   1  -6  134.69    7.30
  -6   1  -6  143.69    7.70
   6  -1   6  134.09    6.70
   6  -1   6  128.29   10.60
  -7   1  -6   21.60    3.00
  -7   1  -6   30.60    4.00
  -7   1  -6   24.20    4.40
   7  -1   6   21.70    5.90
   7  -1   6   24.40    2.60
   7  -1   6   23.40    2.80
  -8   1  -6  174.38   11.10
  -8   1  -6  166.18    9.30
  -8   1  -6  158.08    9.70
   8  -1   6  178.78    8.60
   8  -1   6  182.38    9.10
   8  -1   6  159.28   13.10
  -9   1  -6   41.90    5.30
  -9   1  -6   45.10    6.40
  -9   1  -6   37.30    4.40
   9  -1   6   35.80    4.20
   9  -1   6   35.30    3.60
   9  -1   6   41.70    7.80
 -10   1  -6    9.40    3.10
 -10   1  -6   29.50    5.00
  10  -1   6   19.70    3.10
  10  -1   6   21.30    3.60
 -11   1  -6  195.88   12.20
 -11   1  -6  192.28   11.00
  11  -1   6  178.28   11.00
  11  -1   6  190.58    9.90
   8   0  -6   77.89    6.60
   8   0  -6   71.19   10.00
  -8   0   6   86.19    8.30
   7   0  -6   37.80    4.30
   7   0  -6   39.20    7.40
  -7   0   6   43.30    6.10
   6   0  -6   46.50    7.40
   6   0  -6   49.20    4.40
  -6   0   6   38.70    5.20
   5   0  -6   14.00    2.30
   5   0  -6   12.60    4.60
  -5   0   6   12.40    3.30
   4   0  -6   43.70    6.30
   4   0  -6   47.90    3.50
  -4   0   6   43.00    4.40
   3   0  -6  230.68   13.50
   3   0  -6  251.47   10.60
  -3   0   6  228.68   11.40
  -3   0   6  212.48   18.50
   2   0  -6  430.56   17.50
   2   0  -6  378.76   20.20
  -2   0   6  406.06   18.20
  -2   0   6  433.66   24.30
   1   0  -6   50.59    6.50
   1   0  -6   53.19    2.90
  -1   0   6   51.89    3.40
  -1   0   6   58.79    9.70
   0   0  -6 1188.78   53.79
   0   0  -6 1241.68   51.49
   0   0   6 1282.07   51.79
   0   0   6 1296.57   56.69
   0   0   6 1315.17   51.39
  -1   0  -6   63.79    7.30
   1   0   6   58.69    9.50
   1   0   6   61.69    3.20
   1   0   6   67.19    3.30
  -2   0  -6   40.20    6.00
   2   0   6   35.80    6.40
   2   0   6   33.70    2.20
  -3   0  -6   11.40    1.80
  -3   0  -6    5.10    4.20
   3   0   6    8.40    1.30
   3   0   6    9.80    4.00
  -4   0  -6  402.86   18.70
  -4   0  -6  404.26   17.10
  -4   0  -6  398.26   16.80
   4   0   6  366.66   16.60
   4   0   6  377.86   19.40
  -5   0  -6  415.16   17.40
  -5   0  -6  374.76   18.70
  -5   0  -6  403.56   17.40
   5   0   6  406.06   16.90
   5   0   6  365.76   20.00
  -6   0  -6  287.67   15.00
  -6   0  -6  327.27   14.10
  -6   0  -6  283.77   14.10
   6   0   6  307.87   17.10
   6   0   6  309.87   13.40
  -7   0  -6  194.88   10.30
  -7   0  -6  186.48   10.80
  -7   0  -6  191.28    9.70
   7   0   6  185.58    9.00
   7   0   6  191.98   12.70
  -8   0  -6   12.90    2.80
  -8   0  -6   13.60    3.60
  -8   0  -6   17.30    3.90
   8   0   6   16.20    2.40
   8   0   6   15.60    2.70
   8   0   6   15.00    5.00
  -9   0  -6   66.79    6.80
  -9   0  -6  104.79    6.50
   9   0   6   87.69    6.40
 -10   0  -6   49.60    5.20
 -10   0  -6   52.09    6.40
  10   0   6   53.69    4.80
  10   0   6   43.50    5.00
 -11   0  -6   15.20    3.80
 -11   0  -6   28.60    4.90
  11   0   6   19.20    3.40
  11   0   6   24.60    4.50
 -12   0  -6    7.70    3.50
 -12   0  -6   27.10    5.60
  12   0   6   14.70    3.20
  12   0   6    8.10    4.00
   9  -1  -6   14.10    3.60
  -9   1   6   20.80    5.50
   8  -1  -6   26.80    3.90
   8  -1  -6   29.40    7.20
  -8   1   6   26.80    5.60
   7  -1  -6   25.60    6.10
   7  -1  -6   23.00    3.40
  -7   1   6   33.60    5.50
   6  -1  -6   60.59    4.70
   6  -1  -6   59.49    7.80
  -6   1   6   49.10    5.80
   5  -1  -6    0.00    3.30
   5  -1  -6    1.20    1.50
  -5   1   6   -1.80    2.20
   4  -1  -6  339.87   14.80
   4  -1  -6  325.77   18.00
  -4   1   6  331.67   15.80
   3  -1  -6   73.09    7.00
   3  -1  -6   64.39    4.00
  -3   1   6   73.69    4.90
   2  -1  -6  108.09    5.30
   2  -1  -6  111.89    8.00
  -2   1   6  106.49    5.90
   1  -1  -6  140.59    6.30
   1  -1  -6  125.59    8.70
  -1   1   6  139.19    6.70
   0  -1  -6  115.19    5.10
   0  -1  -6  100.99    7.70
   0   1   6  100.09   10.90
   0   1   6  115.29    5.40
  -1  -1  -6  113.39    5.50
  -1  -1  -6  116.29    7.70
  -1  -1  -6  113.89    5.20
   1   1   6  112.69   10.60
   1   1   6  111.89    5.10
  -2  -1  -6  133.69    6.40
  -2  -1  -6  135.89    8.80
  -2  -1  -6  119.39    5.90
   2   1   6  140.49    5.90
   2   1   6  112.59   10.10
  -3  -1  -6  161.38    9.80
  -3  -1  -6  145.09    7.10
   3   1   6  140.19    9.30
   3   1   6  140.09    6.70
  -4  -1  -6  118.39    6.10
  -4  -1  -6  115.29    6.00
  -4  -1  -6  114.59    7.80
   4   1   6  106.49    7.50
   4   1   6  118.89    5.60
  -5  -1  -6  122.19    8.00
  -5  -1  -6  142.09    7.30
  -5  -1  -6  145.29    7.60
   5   1   6  147.29    6.80
   5   1   6  144.59    9.20
  -6  -1  -6  216.48   10.60
  -6  -1  -6  231.08   11.10
  -6  -1  -6  205.78   11.20
   6   1   6  223.28   10.10
  -7  -1  -6  103.29    6.80
  -7  -1  -6  102.09    6.20
  -7  -1  -6   86.69    6.80
   7   1   6  103.09    8.20
   7   1   6   98.89    5.60
  -8  -1  -6   45.30    4.60
  -8  -1  -6   49.90    5.30
  -8  -1  -6   40.50    5.30
   8   1   6   49.90    4.10
  -9  -1  -6   14.80    4.10
  -9  -1  -6    9.40    2.90
   9   1   6    9.10    2.90
   9   1   6    9.40    2.50
 -10  -1  -6    7.10    3.90
 -10  -1  -6    6.40    3.00
  10   1   6    7.00    2.70
  10   1   6    7.50    3.10
 -11  -1  -6    9.50    4.30
 -11  -1  -6   -0.50    2.70
  11   1   6   -5.20    2.50
  11   1   6   -0.10    2.60
 -12  -1  -6   46.30    5.50
 -12  -1  -6   75.69    8.60
  12   1   6   55.69    6.60
  12   1   6   38.50    4.80
   9  -2  -6   40.30    4.90
  -9   2   6   49.99    7.80
   8  -2  -6    0.50    2.40
  -8   2   6    3.70    4.10
   7  -2  -6   -0.40    4.00
   7  -2  -6    1.70    2.10
  -7   2   6   -0.50    2.80
   6  -2  -6  115.49   10.30
   6  -2  -6  118.39    7.00
  -6   2   6  132.79    8.60
   5  -2  -6   54.29    7.00
   5  -2  -6   55.19    4.00
  -5   2   6   49.60    5.40
   4  -2  -6    5.70    3.30
   4  -2  -6   10.60    1.70
  -4   2   6   11.20    2.50
   3  -2  -6    2.30    2.60
   3  -2  -6    0.50    1.10
  -3   2   6    1.60    1.50
   2  -2  -6   57.29    3.40
   2  -2  -6   62.79    5.80
  -2   2   6   64.99    4.10
   1  -2  -6    0.20    2.00
   1  -2  -6    0.50    0.80
  -1   2   6   -1.10    1.00
   0  -2  -6  106.89    6.70
   0  -2  -6   95.59    4.80
   0   2   6  104.89    5.10
  -1  -2  -6   15.70    1.50
  -1  -2  -6   16.50    1.70
  -1  -2  -6   19.90    3.30
   1   2   6   21.90    5.80
   1   2   6   17.40    1.50
  -2  -2  -6   39.10    2.70
  -2  -2  -6   33.40    2.40
  -2  -2  -6   40.60    4.60
   2   2   6   37.90    2.40
   2   2   6   42.20    6.40
  -3  -2  -6   19.70    3.60
  -3  -2  -6   27.20    2.40
  -3  -2  -6   22.80    2.30
   3   2   6   22.10    4.10
   3   2   6   21.30    2.00
  -4  -2  -6  493.65   24.10
  -4  -2  -6  572.74   23.50
  -4  -2  -6  563.84   23.50
   4   2   6  574.94   23.20
  -5  -2  -6   10.60    2.50
  -5  -2  -6    9.50    2.00
   5   2   6   15.30    1.90
  -6  -2  -6    6.10    1.90
  -6  -2  -6    5.10    2.80
   6   2   6    9.30    1.90
  -7  -2  -6   58.69    4.80
  -7  -2  -6   59.59    6.00
   7   2   6   73.09    4.50
  -8  -2  -6  147.39    9.50
  -8  -2  -6  160.18    8.70
   8   2   6  151.58    8.10
  -9  -2  -6   18.50    3.30
  -9  -2  -6   22.00    4.80
   9   2   6   19.50    3.50
   9   2   6   13.40    2.80
 -10  -2  -6   41.30    6.30
 -10  -2  -6   39.60    4.70
  10   2   6   38.60    4.30
  10   2   6   40.50    5.00
 -11  -2  -6   16.20    3.60
 -11  -2  -6   13.30    5.60
  11   2   6   10.50    3.10
  11   2   6    8.50    3.80
   9  -3  -6   31.40    4.50
  -9   3   6   28.80    6.10
   8  -3  -6   -0.90    2.20
  -8   3   6    2.40    3.30
   7  -3  -6  206.48   10.60
  -7   3   6  202.98   12.30
   6  -3  -6   16.10    4.90
   6  -3  -6    9.40    2.20
  -6   3   6   10.60    3.30
   5  -3  -6  288.57   13.30
   5  -3  -6  303.47   16.90
  -5   3   6  280.07   14.50
   4  -3  -6   -2.20    2.20
   4  -3  -6    0.10    1.10
  -4   3   6    1.20    1.70
   3  -3  -6    5.30    1.20
   3  -3  -6    7.10    2.70
  -3   3   6    4.70    1.80
   2  -3  -6  721.83   30.80
   2  -3  -6  769.52   33.30
  -2   3   6  741.93   31.40
   1  -3  -6  472.85   21.10
   1  -3  -6  442.96   18.90
  -1   3   6  441.26   19.40
   0  -3  -6   27.50    3.50
  -1  -3  -6   68.59    4.60
  -1  -3  -6   67.09    3.50
  -1  -3  -6   63.19    3.60
  -2  -3  -6    7.60    1.40
  -2  -3  -6    5.60    1.10
  -2  -3  -6    7.80    2.00
   2   3   6   11.00    1.40
   2   3   6    4.70    4.40
  -3  -3  -6   14.30    1.80
  -3  -3  -6   15.40    1.90
  -3  -3  -6   12.80    2.30
   3   3   6   15.70    1.60
  -4  -3  -6    9.40    1.80
  -4  -3  -6   12.50    2.30
   4   3   6   11.10    1.60
  -5  -3  -6  275.97   13.70
  -5  -3  -6  309.37   14.20
   5   3   6  326.87   13.50
  -6  -3  -6  238.28   12.00
  -6  -3  -6  247.08   11.50
   6   3   6  228.38   10.90
  -7  -3  -6   79.29    5.50
  -7  -3  -6   76.39    6.60
   7   3   6   84.79    5.10
  -8  -3  -6    5.50    2.40
  -8  -3  -6    8.60    3.90
   8   3   6    7.00    2.00
  -9  -3  -6   14.60    3.70
   9   3   6   12.70    3.00
 -10  -3  -6    5.10    3.90
 -10  -3  -6    2.40    2.50
  10   3   6   -1.00    2.50
  10   3   6    2.30    2.70
 -11  -3  -6  113.79    9.90
 -11  -3  -6  104.99    7.90
  11   3   6  116.09    7.60
  11   3   6  124.99    9.20
   9  -4  -6   48.80    5.20
  -9   4   6   63.39    8.30
   8  -4  -6    2.80    2.20
  -8   4   6    1.50    3.40
   7  -4  -6   48.10    4.50
  -7   4   6   47.80    6.10
   6  -4  -6  230.48   11.10
  -6   4   6  219.58   12.50
   5  -4  -6   21.80    2.50
   5  -4  -6   25.40    5.10
  -5   4   6   22.30    3.50
   4  -4  -6   42.70    3.20
   4  -4  -6   41.50    5.80
  -4   4   6   39.90    3.90
   3  -4  -6  143.89    9.30
   3  -4  -6  134.59    6.60
  -3   4   6  131.49    7.30
   2  -4  -6  369.46   15.60
   2  -4  -6  365.36   18.00
  -2   4   6  353.76   16.10
   1  -4  -6   15.40    1.60
   1  -4  -6   18.20    3.20
  -1   4   6   18.90    2.10
   0  -4  -6    2.40    1.60
   0  -4  -6    2.30    0.90
   0   4   6    2.90    1.10
  -1  -4  -6  669.93   26.10
  -1  -4  -6  604.74   27.00
  -1  -4  -6  633.04   26.10
   1   4   6  602.94   25.90
  -2  -4  -6  399.36   17.60
  -2  -4  -6  441.86   17.80
  -2  -4  -6  399.86   17.90
   2   4   6  420.76   17.50
  -3  -4  -6    4.00    1.40
  -3  -4  -6    1.10    1.20
   3   4   6    1.20    1.00
  -4  -4  -6   38.70    3.80
  -4  -4  -6   36.80    3.20
   4   4   6   37.40    2.80
  -5  -4  -6 1360.66   56.09
  -5  -4  -6 1351.86   56.29
   5   4   6 1354.96   55.69
  -6  -4  -6  180.68    8.90
  -6  -4  -6  171.38    9.70
   6   4   6  174.88    8.50
  -7  -4  -6  120.49    8.40
  -7  -4  -6  131.49    7.10
   7   4   6  115.49    6.70
  -8  -4  -6  140.09    7.90
  -8  -4  -6  131.09    9.10
   8   4   6  131.39    7.40
  -9  -4  -6    2.10    2.30
  -9  -4  -6   -0.70    3.70
   9   4   6   -0.90    2.10
 -10  -4  -6   80.79    8.40
 -10  -4  -6   67.19    6.20
  10   4   6   63.19    6.40
  10   4   6   64.79    5.50
 -11  -4  -6    0.90    5.20
 -11  -4  -6    7.40    3.40
  11   4   6    1.60    3.40
  11   4   6    0.10    3.30
   9  -5  -6   79.79    6.60
  -9   5   6   75.59    8.70
   8  -5  -6    3.00    2.30
  -8   5   6    1.60    3.50
   7  -5  -6    1.90    1.90
  -7   5   6   -0.20    2.70
   6  -5  -6   32.30    3.30
  -6   5   6   38.90    5.00
   5  -5  -6   18.90    2.40
  -5   5   6   20.30    3.50
   4  -5  -6  654.13   27.00
  -4   5   6  622.24   28.10
   3  -5  -6  445.46   19.20
   3  -5  -6  451.45   22.10
  -3   5   6  445.36   19.90
   2  -5  -6  111.19    7.80
   2  -5  -6  116.89    5.60
  -2   5   6  110.89    6.10
   1  -5  -6  728.93   30.40
   1  -5  -6  714.23   32.30
  -1   5   6  754.82   30.80
   0  -5  -6  236.38   11.80
   0  -5  -6  231.18   10.20
   0   5   6  233.98   10.50
  -1  -5  -6   72.49    4.00
  -1  -5  -6   75.29    4.00
  -1  -5  -6   74.99    4.90
   1   5   6   77.39    3.80
  -2  -5  -6 2208.68   88.49
  -2  -5  -6 2164.08   88.59
   2   5   6 2150.78   88.29
  -3  -5  -6  156.08    7.80
  -3  -5  -6  167.38    7.90
   3   5   6  165.98    7.60
  -4  -5  -6  864.91   35.80
   4   5   6  842.42   35.50
  -5  -5  -6  409.16   17.50
  -5  -5  -6  368.26   17.70
   5   5   6  397.46   17.10
  -6  -5  -6  180.38    9.60
  -6  -5  -6  193.48   10.40
   6   5   6  201.18    9.30
  -7  -5  -6  178.98   10.50
  -7  -5  -6  176.98    9.50
   7   5   6  189.38    9.10
  -8  -5  -6    1.80    3.70
  -8  -5  -6    5.80    2.60
   8   5   6    0.60    2.10
  -9  -5  -6    5.30    3.90
  -9  -5  -6    4.20    2.60
   9   5   6    4.10    2.50
 -10  -5  -6   10.20    3.60
 -10  -5  -6   14.60    4.60
  10   5   6    8.20    3.20
  10   5   6    8.90    3.30
 -11  -5  -6  109.39    8.30
 -11  -5  -6  114.79   10.30
  11   5   6  116.19    8.00
  11   5   6  127.29    9.60
   9  -6  -6   50.29    5.10
  -9   6   6   62.39    8.20
   8  -6  -6    8.40    2.80
  -8   6   6   12.40    4.40
   7  -6  -6   -0.60    1.80
  -7   6   6    1.20    3.00
   6  -6  -6   11.80    2.20
  -6   6   6   10.40    3.30
   5  -6  -6  162.18    8.00
  -5   6   6  150.28    9.00
   4  -6  -6  135.89    6.80
  -4   6   6  125.09    7.60
   3  -6  -6   27.20    2.60
  -3   6   6   25.90    3.10
   2  -6  -6   49.80    3.20
  -2   6   6   52.89    3.80
   1  -6  -6  806.32   32.60
  -1   6   6  768.52   32.90
   0  -6  -6 1635.04   66.69
  -1  -6  -6  503.05   21.00
  -1  -6  -6  473.45   20.90
   1   6   6  514.75   20.80
  -2  -6  -6   40.00    3.10
  -2  -6  -6   46.40    3.20
   2   6   6   41.50    2.90
  -3  -6  -6  194.28    8.70
  -3  -6  -6  183.68    8.70
   3   6   6  167.48    8.30
  -4  -6  -6  241.58   11.30
   4   6   6  244.38   11.00
  -5  -6  -6   23.50    3.60
  -5  -6  -6   21.00    2.70
   5   6   6   23.30    2.50
  -6  -6  -6  569.54   27.20
  -6  -6  -6  671.43   27.00
  -7  -6  -6   30.20    3.70
  -7  -6  -6   28.90    4.80
   7   6   6   33.70    3.50
  -8  -6  -6   12.70    3.90
  -8  -6  -6   13.20    3.00
   8   6   6   16.20    2.80
  -9  -6  -6   89.69    6.50
  -9  -6  -6   58.49    7.30
   9   6   6   85.19    6.10
 -10  -6  -6   36.40    4.90
 -10  -6  -6   42.10    6.80
  10   6   6   36.20    4.30
  10   6   6   47.70    5.80
 -11  -6  -6   63.19    6.40
 -11  -6  -6   48.30    8.20
  11   6   6   46.70    5.70
  11   6   6   56.09    6.80
   9  -7  -6   72.99    6.30
  -9   7   6   85.19    9.60
   8  -7  -6    6.00    2.50
  -8   7   6    4.30    4.00
   7  -7  -6    7.40    2.40
  -7   7   6   10.80    3.60
   6  -7  -6   11.00    2.20
  -6   7   6   18.60    3.70
   5  -7  -6  462.55   19.90
  -5   7   6  443.06   21.10
   4  -7  -6  235.98   11.00
  -4   7   6  238.38   11.90
   3  -7  -6  157.88    7.40
  -3   7   6  149.19    8.00
   2  -7  -6  237.88   10.70
  -2   7   6  238.38   11.30
   1  -7  -6  160.68   11.90
   1  -7  -6  169.48    7.70
  -1   7   6  168.28    8.00
   0  -7  -6  254.87   11.60
   0  -7  -6  273.47   15.40
   0  -7  -6  266.37   11.60
  -1  -7  -6  238.68   13.10
  -1  -7  -6  225.68   10.30
  -1  -7  -6  220.68   10.30
   1   7   6  233.48   10.20
  -2  -7  -6   -0.80    1.20
  -2  -7  -6   -0.30    1.20
   2   7   6    2.60    1.10
  -3  -7  -6  122.79    6.70
   3   7   6  134.79    6.50
  -4  -7  -6  306.97   14.00
   4   7   6  305.77   13.70
  -5  -7  -6   46.50    3.90
  -5  -7  -6   45.70    4.70
   5   7   6   42.60    3.50
  -6  -7  -6   16.10    2.90
  -6  -7  -6   17.70    3.90
   6   7   6   17.40    2.70
  -7  -7  -6  141.79    7.80
  -7  -7  -6  118.39    8.80
   7   7   6  128.29    7.20
  -8  -7  -6   92.49    8.20
  -8  -7  -6   94.29    6.70
   8   7   6   97.19    6.40
  -9  -7  -6    7.30    4.20
  -9  -7  -6    2.90    2.80
   9   7   6    7.50    3.00
 -10  -7  -6    9.10    4.80
 -10  -7  -6    0.80    2.90
  10   7   6    2.50    3.00
  10   7   6   -3.20    2.80
   9  -8  -6   62.89    5.90
  -9   8   6   58.99    8.20
   8  -8  -6   20.00    3.30
  -8   8   6   16.50    4.80
   7  -8  -6  101.89    6.60
  -7   8   6  104.89    8.40
   6  -8  -6    7.90    2.20
  -6   8   6    5.80    3.00
   5  -8  -6    1.60    1.60
  -5   8   6    1.50    2.30
   4  -8  -6  188.28    9.00
  -4   8   6  187.18   10.00
   3  -8  -6  112.09    5.80
   3  -8  -6  110.69   11.60
  -3   8   6  112.79    6.50
   2  -8  -6    4.00    1.30
   2  -8  -6    1.60    3.90
  -2   8   6    1.30    1.40
   1  -8  -6  294.87   12.60
   1  -8  -6  265.47   17.30
  -1   8   6  296.57   13.00
   0  -8  -6  364.36   16.00
   0  -8  -6  377.06   16.10
   0  -8  -6  366.36   20.20
  -1  -8  -6   77.79    4.80
  -1  -8  -6   88.09    7.70
  -1  -8  -6   93.99    5.00
   1   8   6   91.59    4.60
  -2  -8  -6   32.00    3.00
  -2  -8  -6   38.50    3.20
  -2  -8  -6   33.40    4.80
   2   8   6   37.60    2.80
  -3  -8  -6   58.89    4.20
   3   8   6   62.79    4.00
  -4  -8  -6  218.88   10.70
   4   8   6  225.78   10.50
  -5  -8  -6   85.79    5.70
   5   8   6   92.09    5.40
  -6  -8  -6  205.38   11.40
  -6  -8  -6  192.58   10.40
   6   8   6  211.58   10.20
  -7  -8  -6   86.19    6.10
  -7  -8  -6   78.99    7.30
   7   8   6   74.69    5.40
  -8  -8  -6   85.29    8.50
  -8  -8  -6   93.79    6.80
   8   8   6   91.09    6.30
  -9  -8  -6    4.90    4.30
  -9  -8  -6    4.50    3.10
   9   8   6    3.30    2.90
 -10  -8  -6    8.50    4.00
 -10  -8  -6   11.80    5.60
  10   8   6    8.60    3.80
  10   8   6   11.90    3.60
   8  -9  -6   19.90    3.50
  -8   9   6   25.10    5.20
   7  -9  -6   54.09    5.10
  -7   9   6   63.99    7.10
   6  -9  -6   12.10    2.50
  -6   9   6   14.80    3.70
   5  -9  -6    2.00    1.80
  -5   9   6    4.50    2.50
   4  -9  -6    7.40    5.70
   4  -9  -6    7.70    1.80
  -4   9   6    9.10    2.60
   3  -9  -6  192.78    9.30
   3  -9  -6  207.88   16.20
  -3   9   6  192.38   10.00
   2  -9  -6    3.60    1.30
   2  -9  -6    1.60    4.30
  -2   9   6    3.30    1.70
   1  -9  -6  192.78    9.10
   1  -9  -6  197.08    9.30
   1  -9  -6  196.98   14.30
  -1   9   6  196.58    9.40
   0  -9  -6   80.49    8.50
  -1  -9  -6   50.69    3.70
  -1  -9  -6   34.30    3.40
  -1  -9  -6   49.40    6.40
   1   9   6   45.70    3.10
  -2  -9  -6    4.40    1.90
  -2  -9  -6    7.40    1.90
  -2  -9  -6    4.40    3.20
   2   9   6    3.50    2.20
   2   9   6    4.30    1.40
  -3  -9  -6   74.99    5.20
   3   9   6   76.99    4.60
   3   9   6   75.19    5.40
  -4  -9  -6   74.39    5.40
   4   9   6   84.19    5.10
  -5  -9  -6   76.69    5.50
   5   9   6   72.59    5.00
  -6  -9  -6   26.00    3.60
  -6  -9  -6   18.30    4.30
   6   9   6   20.10    2.90
  -7  -9  -6    7.70    4.10
  -7  -9  -6    5.90    2.70
   7   9   6    4.50    2.30
  -8  -9  -6  113.69    8.10
  -8  -9  -6  118.69    9.20
   8   9   6  118.49    7.50
  -9  -9  -6   12.30    3.60
  -9  -9  -6    4.40    5.20
   9   9   6    5.20    3.20
 -10  -9  -6    3.70    6.00
 -10  -9  -6    2.20    3.30
  10   9   6    3.60    3.10
  10   9   6    1.90    3.60
   8 -10  -6    4.30    2.50
  -8  10   6   10.30    4.40
   7 -10  -6    4.50    2.40
  -7  10   6    6.60    3.40
   6 -10  -6   52.89    4.60
  -6  10   6   50.89    5.90
   5 -10  -6   96.49    5.80
   5 -10  -6  103.09   14.10
  -5  10   6   97.39    7.20
   4 -10  -6   19.10    2.50
   4 -10  -6   31.40    9.10
  -4  10   6   22.70    3.40
   3 -10  -6  157.28    7.70
   3 -10  -6  151.18   14.70
  -3  10   6  149.49    8.40
   2 -10  -6    6.80    5.40
   2 -10  -6    7.50    1.70
  -2  10   6    5.70    2.00
   1 -10  -6   13.80    2.00
   1 -10  -6   10.00    5.30
   1 -10  -6    6.40    2.20
  -1  10   6    9.40    2.00
   0 -10  -6    2.80    1.50
   0 -10  -6    0.00    3.80
   0 -10  -6    3.30    1.80
   0  10   6    2.50    1.20
  -1 -10  -6    1.50    3.80
  -1 -10  -6   -0.40    1.40
  -1 -10  -6    0.40    1.80
   1  10   6   -1.00    1.00
   1  10   6    0.10    2.60
  -2 -10  -6   19.90    5.30
  -2 -10  -6   24.90    3.00
  -2 -10  -6   25.80    3.20
   2  10   6   23.70    4.00
   2  10   6   21.10    2.40
  -3 -10  -6    6.10    2.40
   3  10   6   12.60    3.00
   3  10   6    8.00    2.00
  -4 -10  -6   51.19    4.70
   4  10   6   51.99    4.10
  -5 -10  -6   -0.60    2.10
   5  10   6    1.90    1.70
  -6 -10  -6   61.49    5.70
   6  10   6   63.09    5.10
  -7 -10  -6  105.79    7.90
  -7 -10  -6  114.99    8.90
   7  10   6  109.79    7.20
  -8 -10  -6    1.30    4.50
  -8 -10  -6    4.40    3.40
   8  10   6   -0.20    2.80
  -9 -10  -6   49.50    6.30
  -9 -10  -6   40.60    5.60
   9  10   6   51.39    5.50
   8 -11  -6    3.20    2.60
  -8  11   6   -1.80    3.60
   7 -11  -6    7.80    2.50
  -7  11   6   10.30    3.90
   6 -11  -6   21.50   10.00
   6 -11  -6    9.40    2.40
  -6  11   6   16.00    4.00
   5 -11  -6   -2.10    1.90
   5 -11  -6    2.60    7.00
  -5  11   6   -0.80    2.10
   4 -11  -6   45.30   10.80
   4 -11  -6   45.00    3.90
  -4  11   6   44.50    4.60
   3 -11  -6   27.30    8.70
   3 -11  -6   24.30    2.60
  -3  11   6   23.50    3.40
   2 -11  -6    0.00    5.20
   2 -11  -6    0.50    1.50
  -2  11   6    4.40    2.10
   1 -11  -6  114.49    7.10
   1 -11  -6  112.69   11.80
   1 -11  -6  112.19    6.10
  -1  11   6  110.29    6.30
   0 -11  -6    1.50    1.60
   0 -11  -6    2.60    4.70
   0 -11  -6   -2.30    1.90
   0  11   6    0.80    1.30
   0  11   6    2.30    3.00
  -1 -11  -6   31.50    7.30
  -1 -11  -6   26.70    3.10
  -1 -11  -6   21.40    3.30
   1  11   6   29.20    5.20
   1  11   6   30.80    2.90
  -2 -11  -6   11.30    5.00
  -2 -11  -6   10.70    2.60
  -2 -11  -6   10.30    2.70
   2  11   6   12.30    3.50
   2  11   6    8.00    2.00
  -3 -11  -6    3.00    2.40
   3  11   6    8.20    3.10
   3  11   6    4.10    1.80
  -4 -11  -6   13.00    3.10
   4  11   6   14.20    2.70
  -5 -11  -6   29.20    4.00
   5  11   6   30.90    3.70
  -6 -11  -6   34.90    4.60
   6  11   6   31.70    4.10
  -7 -11  -6   18.20    3.80
   7  11   6   10.70    3.20
  -8 -11  -6   -5.50    4.40
  -8 -11  -6   -1.70    3.20
   8  11   6    5.00    3.10
  -9 -11  -6    0.30    3.40
  -9 -11  -6   -8.50    5.30
   9  11   6    2.30    3.00
   7 -12  -6   16.60    3.10
  -7  12   6   10.90    4.00
   6 -12  -6   49.10    4.70
   6 -12  -6   57.89   15.20
  -6  12   6   41.10    5.70
   5 -12  -6   11.60    2.50
   5 -12  -6    1.80    7.70
  -5  12   6    8.30    3.20
   4 -12  -6    7.70    8.00
   4 -12  -6    9.60    2.20
  -4  12   6    8.50    2.80
   3 -12  -6   47.20    3.90
   3 -12  -6   41.50   10.40
  -3  12   6   40.40    4.40
   2 -12  -6  111.79   13.60
   2 -12  -6  114.99    6.70
  -2  12   6  129.19    7.20
   1 -12  -6  120.09    7.80
   1 -12  -6  106.49   12.50
   1 -12  -6  107.09    6.30
  -1  12   6  127.79   11.00
  -1  12   6  111.99    6.60
   0 -12  -6    4.70    5.90
   0 -12  -6    7.50    2.80
   0 -12  -6    4.30    2.00
   0  12   6    7.00    3.70
   0  12   6    6.40    1.80
   0  12   6    5.00    2.10
  -1 -12  -6   31.80    4.10
  -1 -12  -6   36.50    7.80
  -1 -12  -6   28.90    3.40
   1  12   6   28.90    3.20
   1  12   6   34.00    5.60
  -2 -12  -6    1.30    5.40
  -2 -12  -6   -1.50    2.00
   2  12   6    0.50    1.60
   2  12   6    3.30    3.10
  -3 -12  -6   32.70    4.20
   3  12   6   48.20    4.00
  -4 -12  -6    2.50    2.70
   4  12   6    3.20    2.20
  -5 -12  -6   35.90    4.80
   5  12   6   28.90    3.80
  -6 -12  -6  114.99    8.50
   6  12   6  124.49    7.70
  -7 -12  -6  147.79   10.20
   7  12   6  150.48    9.20
  -8 -12  -6  123.69    9.60
   8  12   6  123.99    8.80
   7 -13  -6    3.80    2.70
   7 -13  -6   11.70   12.00
  -7  13   6    5.10    3.70
   6 -13  -6   15.80    2.80
   6 -13  -6   11.20   11.20
  -6  13   6    6.40    3.60
   5 -13  -6   84.29    5.60
   5 -13  -6   94.49   17.80
  -5  13   6   83.99    6.90
   4 -13  -6    5.30    2.20
   4 -13  -6    4.00    8.80
  -4  13   6    4.70    2.80
   3 -13  -6   89.99   14.60
   3 -13  -6   90.29    5.70
  -3  13   6   95.89    6.50
   2 -13  -6  240.38   20.00
   2 -13  -6  241.28   12.90
   2 -13  -6  251.87   11.50
  -2  13   6  249.28   12.20
  -2  13   6  224.78   16.90
   1 -13  -6   10.90    7.20
   1 -13  -6   14.10    2.60
   1 -13  -6   13.40    3.50
  -1  13   6   16.40    2.60
  -1  13   6   14.30    2.80
  -1  13   6   13.50    5.10
   0 -13  -6    1.60    3.00
   0 -13  -6   -0.60    1.90
   0 -13  -6   -2.50    5.90
   0  13   6    3.30    1.80
   0  13   6    1.90    3.70
   0  13   6   -1.10    1.90
  -1 -13  -6    3.30    5.20
  -1 -13  -6    2.20    2.30
  -1 -13  -6    0.30    2.70
   1  13   6    3.40    3.50
   1  13   6    1.90    1.90
  -2 -13  -6   90.99   11.70
  -2 -13  -6   97.59    7.40
   2  13   6  111.19    9.30
   2  13   6  100.59    6.30
  -3 -13  -6    6.90    3.30
   3  13   6    9.30    2.80
  -4 -13  -6    2.90    3.10
   4  13   6    3.30    2.40
  -5 -13  -6  217.88   12.20
   5  13   6  210.98   11.40
  -6 -13  -6    3.30    3.60
   6  13   6    6.70    3.10
  -7 -13  -6    0.90    3.90
   7  13   6    6.80    3.30
   6 -14  -6   53.49    5.00
   6 -14  -6   79.09   18.60
  -6  14   6   54.99    6.70
   5 -14  -6   19.90    3.00
   5 -14  -6   28.20   13.50
  -5  14   6   13.20    3.80
   4 -14  -6    8.30    2.50
   4 -14  -6   24.00   11.20
  -4  14   6    9.50    3.30
  -4  14   6    7.40    6.80
   3 -14  -6   20.80   10.90
   3 -14  -6   21.70    2.90
  -3  14   6   22.20    3.60
  -3  14   6   22.60    7.60
   2 -14  -6    2.70    2.10
   2 -14  -6    5.30    8.80
   2 -14  -6    5.80    3.80
  -2  14   6    9.60    2.80
  -2  14   6    7.30    5.20
   1 -14  -6  136.89    9.50
   1 -14  -6  125.99   16.30
   1 -14  -6  128.89    7.60
  -1  14   6  141.79    7.70
  -1  14   6  135.19    7.90
  -1  14   6  145.89   12.50
   0 -14  -6    3.90    6.70
   0 -14  -6    4.20    3.80
   0 -14  -6    1.50    2.50
   0  14   6    8.70    4.30
   0  14   6    3.00    2.00
   0  14   6    0.00    2.20
  -1 -14  -6   43.20    5.60
  -1 -14  -6   36.90   10.10
   1  14   6   38.90    6.90
   1  14   6   47.40    4.50
  -2 -14  -6   15.90    4.00
   2  14   6   17.60    2.90
  -3 -14  -6   95.19    7.90
   3  14   6   90.59    6.50
  -4 -14  -6   92.89    8.00
   4  14   6   90.89    6.70
  -5 -14  -6   46.10    6.00
   5  14   6   43.20    5.10
  -6 -14  -6   87.19    8.40
   6  14   6   98.59    7.60
   5 -15  -6   55.89   17.00
  -5  15   6   41.40   10.10
   4 -15  -6  119.59   18.90
  -4  15   6  116.99   15.10
   3 -15  -6   12.80   10.60
  -3  15   6   13.00    7.00
   2 -15  -6   85.79   16.00
  -2  15   6   60.09   10.10
   1 -15  -6  244.08   14.20
   1 -15  -6  247.38   22.10
  -1  15   6  258.67   12.50
  -1  15   6  258.27   17.80
   0 -15  -6    1.90    3.80
   0 -15  -6    2.00    2.90
   0 -15  -6   -2.20    7.10
   0  15   6    1.90    2.20
   0  15   6    4.90    5.00
  -1 -15  -6   14.90    8.80
  -1 -15  -6    5.90    4.00
   1  15   6    8.40    2.80
   1  15   6   16.80    5.40
  -2 -15  -6    8.20    4.10
   2  15   6    6.50    2.80
  -3 -15  -6  217.28   13.10
   3  15   6  216.18   11.60
  -4 -15  -6   33.30    5.50
   4  15   6   31.90    4.50
  -5 -15  -6    4.00    4.00
   5  15   6    1.10    3.20
   4 -16  -6  160.28   21.60
  -4  16   6  154.18   16.70
   3 -16  -6    3.90   10.90
  -3  16   6    5.10    6.30
   2 -16  -6   97.19   18.10
  -2  16   6  110.19   13.00
  -2  16   6   88.19    6.60
   1 -16  -6    1.40    9.10
   1 -16  -6   -5.00    4.80
  -1  16   6    8.30    5.70
  -1  16   6    2.60    2.50
   0 -16  -6  109.59    9.90
   0  16   6  130.39   12.20
   0  16   6   98.09    7.30
  -1 -16  -6   57.99    7.30
   1  16   6   57.09    5.50
  -2 -16  -6   18.50    5.00
   2  16   6   17.60    3.60
  -3 -16  -6   17.70    5.40
   3  16   6   27.20    4.20
  -4 -16  -6   49.99    6.90
   4  16   6   39.80    5.30
   1 -17  -6   16.80    6.00
  -1  17   6   43.00    4.80
   0 -17  -6  124.39   11.10
   0  17   6  151.58    9.10
  -1 -17  -6   24.60    5.70
   1  17   6   24.00    4.00
  -1  11  -7   37.90   13.40
   1 -11   7   39.20   16.40
  -2  11  -7   60.19   15.10
   2 -11   7   77.09   20.20
  -3  11  -7   16.60   11.60
   3 -11   7    1.30   12.30
  -4  11  -7   40.70   10.60
   4 -11   7   26.40   13.40
  -5  11  -7   17.40   10.50
   5 -11   7   30.00   11.50
   1  10  -7   -0.30   10.60
  -1 -10   7   18.60   12.80
   0  10  -7   10.90   12.40
   0 -10   7   26.30   13.40
  -1  10  -7    2.40   10.80
   1 -10   7    9.10   11.80
  -2  10  -7   51.49   12.50
   2 -10   7   41.60   15.00
  -3  10  -7   61.99   13.70
   3 -10   7   68.49   16.50
  -4  10  -7  266.47   21.30
   4 -10   7  243.38   25.00
  -5  10  -7   21.80    8.80
   5 -10   7    9.30   11.10
  -6  10  -7   23.50    8.30
   6 -10   7    3.30   11.50
  -7  10  -7   49.90    9.90
   7 -10   7   39.80   16.20
   7 -10   7   23.70    3.40
   2   9  -7   -1.20   10.10
  -2  -9   7   43.30   14.60
   1   9  -7   34.60   12.10
  -1  -9   7   88.29   19.30
   0   9  -7  140.99   18.20
   0  -9   7  148.69   19.90
  -1   9  -7    9.60   10.90
   1  -9   7   14.00   10.20
  -2   9  -7   16.70   10.20
   2  -9   7   -0.90    8.40
  -3   9  -7   31.90   10.30
   3  -9   7   27.60   11.10
  -4   9  -7   78.19   13.10
   4  -9   7  101.39   18.00
  -5   9  -7   50.99   10.80
   5  -9   7   58.89   16.00
  -6   9  -7   10.60    7.10
   6  -9   7   -1.30    1.80
   6  -9   7    3.70   11.10
  -7   9  -7  233.98   18.30
   7  -9   7  211.68   25.10
   7  -9   7  201.58   10.30
  -8   9  -7    0.70    2.80
   8  -9   7    2.60    2.00
   8  -9   7   24.00   13.10
   4   8  -7   58.79   11.80
  -3  -8   7   48.80   14.40
   2   8  -7   12.80   10.00
  -2  -8   7   57.79   15.10
   1   8  -7  181.28   19.80
  -1  -8   7  244.58   22.90
   0   8  -7   -1.70   10.00
   0  -8   7    2.80    8.50
  -1   8  -7  204.98   20.70
   1  -8   7  205.18   20.00
  -2   8  -7   15.80    9.10
   2  -8   7    7.80    7.90
  -3   8  -7   16.50    8.80
   3  -8   7   10.60    7.90
  -4   8  -7   48.70   10.10
   4  -8   7   33.50    3.20
   4  -8   7   38.50   11.00
  -5   8  -7  132.39   14.00
   5  -8   7  114.29    6.50
   5  -8   7  142.79   18.10
  -6   8  -7    6.00    5.90
   6  -8   7    2.90    1.70
   6  -8   7    5.00    9.00
  -7   8  -7   10.50    5.60
   7  -8   7   -0.50    1.80
   7  -8   7   -4.00    9.20
  -8   8  -7  128.19    9.40
  -8   8  -7  186.88   15.70
   8  -8   7  146.59    8.00
   8  -8   7  161.68   22.00
  -9   8  -7   53.59    6.00
   9  -8   7   42.60    4.10
   3   7  -7  163.78   16.50
   2   7  -7   23.00    9.50
  -2  -7   7   62.39   15.50
   1   7  -7   36.50   10.50
  -1  -7   7   46.80   13.30
   0   7  -7  213.08   20.40
   0  -7   7  226.78   20.10
  -1   7  -7   56.29   12.10
   1  -7   7   60.49   12.70
  -2   7  -7    1.70    7.90
   2  -7   7    0.10    6.80
  -3   7  -7   16.40    8.10
   3  -7   7   21.70    8.10
   3  -7   7   18.30    2.30
  -4   7  -7   19.40    7.70
   4  -7   7   24.30    8.90
   4  -7   7   18.70    2.30
  -5   7  -7    3.00    5.60
   5  -7   7   -5.50    5.70
   5  -7   7   -0.50    1.40
  -6   7  -7   40.20    8.30
   6  -7   7   39.80    3.60
   6  -7   7   51.99   12.90
  -7   7  -7   20.20    6.60
   7  -7   7   12.80    2.30
   7  -7   7    8.60    9.90
  -8   7  -7  149.09   10.20
  -8   7  -7  189.88   15.40
   8  -7   7  175.68   20.90
   8  -7   7  173.28    8.80
  -9   7  -7   71.89   11.40
  -9   7  -7   49.90    5.90
   9  -7   7   72.39   17.10
   9  -7   7   39.40    4.10
  -5  -6   7   66.69   19.10
   4   6  -7   52.39   10.30
   3   6  -7   62.09   11.30
  -3  -6   7  103.69   19.70
   2   6  -7    8.60    8.20
  -2  -6   7   17.10   10.30
   1   6  -7  118.89   15.70
  -1  -6   7  144.29   17.20
   0   6  -7   95.99   13.40
   0  -6   7   94.89   13.70
  -1   6  -7    8.30    9.10
   1  -6   7    4.00    6.20
  -2   6  -7   16.10    8.60
   2  -6   7   18.30    7.30
  -3   6  -7   26.50    8.30
   3  -6   7   27.90    2.60
   3  -6   7   42.50    9.70
  -4   6  -7  160.58   14.50
   4  -6   7  169.68    8.20
   4  -6   7  181.08   15.70
  -5   6  -7   42.70    8.20
   5  -6   7   59.79   11.90
   5  -6   7   39.00    3.30
  -6   6  -7   23.90    6.70
   6  -6   7   20.50    2.50
   6  -6   7   24.30    9.40
  -7   6  -7   -0.20    2.40
  -7   6  -7    2.60    5.20
   7  -6   7    4.50    7.50
   7  -6   7    0.10    1.50
  -8   6  -7   63.19   10.30
  -8   6  -7   58.69    5.80
   8  -6   7   73.69   15.40
   8  -6   7   52.19    4.30
  -9   6  -7  153.78    9.90
  -9   6  -7  189.08   15.90
   9  -6   7  163.58   19.90
   9  -6   7  154.68    8.40
 -10   6  -7   33.60    5.00
  10  -6   7   46.10    4.20
  -4  -5   7  102.89   21.20
   3   5  -7   94.59   12.10
  -3  -5   7  136.49   21.40
   2   5  -7   62.09   10.20
  -2  -5   7   74.59   14.60
   1   5  -7   24.80    8.80
  -1  -5   7   22.10    8.90
   0   5  -7  384.66   24.10
   0  -5   7  345.87   24.10
  -1   5  -7   18.10    9.20
   1  -5   7    5.00    6.00
  -2   5  -7  216.18   18.40
   2  -5   7  201.78   16.80
   2  -5   7  220.78    9.70
  -3   5  -7  206.68   17.10
   3  -5   7  236.68   18.00
   3  -5   7  227.48   10.20
  -4   5  -7  344.97   21.30
   4  -5   7  362.86   15.60
   4  -5   7  359.56   22.70
  -5   5  -7   92.99   10.90
   5  -5   7  105.79    5.50
   5  -5   7  101.99   12.40
  -6   5  -7   60.19    8.60
   6  -5   7   72.89   12.90
   6  -5   7   53.49    3.90
  -7   5  -7   61.19    5.70
  -7   5  -7   61.59    9.00
   7  -5   7   56.79    4.20
   7  -5   7   81.69   13.60
  -8   5  -7    6.70    2.70
  -8   5  -7    7.30    5.60
   8  -5   7    2.70    7.30
   8  -5   7    5.80    1.90
  -9   5  -7  124.49    8.30
  -9   5  -7  129.49   12.50
   9  -5   7  108.59   15.50
   9  -5   7  129.49    7.00
 -10   5  -7   34.50    7.80
 -10   5  -7   12.60    3.70
  10  -5   7   15.00    2.80
   6   4  -7    2.60    5.40
   6   4  -7    3.90    2.60
  -6  -4   7   36.10   16.80
  -6  -4   7   11.10    4.00
   5   4  -7   -1.30    1.80
   5   4  -7   -2.90    5.20
  -5  -4   7    2.30    3.00
  -5  -4   7   30.10   14.60
   4   4  -7    4.50    5.90
   4   4  -7    5.40    1.90
  -4  -4   7   18.20   14.10
  -4  -4   7    9.50    3.10
   3   4  -7   -1.30    5.70
  -3  -4   7    2.90    2.30
  -3  -4   7    6.30   11.30
   2   4  -7    5.90    6.60
  -2  -4   7    7.70   10.20
   1   4  -7   10.50    7.30
  -1  -4   7    0.40    8.10
   0   4  -7  108.29   14.10
   0  -4   7   70.79   12.10
  -1   4  -7  167.18   16.10
   1  -4   7  152.28    7.00
   1  -4   7  136.29   13.80
  -2   4  -7   72.19   11.20
   2  -4   7   75.69    4.10
   2  -4   7   64.89    9.80
  -3   4  -7    3.80    6.20
   3  -4   7    6.90    1.40
   3  -4   7    5.40    5.10
  -4   4  -7   10.10    6.00
   4  -4   7   13.60    5.70
   4  -4   7   16.40    1.90
  -5   4  -7   11.30    5.40
   5  -4   7    8.60    1.70
   5  -4   7   17.00    6.40
  -6   4  -7   -0.80    1.90
  -6   4  -7    4.40    4.80
   6  -4   7    2.40    1.40
   6  -4   7    0.30    5.10
  -7   4  -7  146.59    8.60
  -7   4  -7  153.08   12.20
   7  -4   7  145.79   14.50
   7  -4   7  134.59    7.30
  -8   4  -7   36.10    7.30
  -8   4  -7   26.50    4.00
   8  -4   7   30.40    3.10
   8  -4   7   26.50    9.00
  -9   4  -7    8.00    2.90
  -9   4  -7   12.60    5.50
   9  -4   7    8.20    2.40
   9  -4   7   15.30    7.50
 -10   4  -7   13.10    3.60
 -10   4  -7   21.70    6.20
  10  -4   7   21.60    9.20
  10  -4   7   11.60    2.70
 -11   4  -7    5.50    3.10
  11  -4   7   -1.70    2.30
   7   3  -7   -1.60    5.10
  -7  -3   7    0.30    3.90
  -7  -3   7   56.39   16.60
   6   3  -7    8.80    2.70
   6   3  -7    3.70    5.70
  -6  -3   7   37.50   15.60
  -6  -3   7   14.50    4.20
   5   3  -7    0.10    4.50
   5   3  -7    0.20    1.80
  -5  -3   7    3.90    2.90
  -5  -3   7   20.90   13.80
   4   3  -7   29.50    7.00
   4   3  -7   31.00    3.10
  -4  -3   7   33.10    4.50
  -4  -3   7   39.10   14.50
   3   3  -7   92.69   10.90
   3   3  -7   82.89    4.90
  -3  -3   7   91.19    6.20
  -3  -3   7   95.09   16.60
   2   3  -7   21.50    7.20
  -2  -3   7   14.30    2.60
  -2  -3   7   14.40   12.10
   1   3  -7    8.50    6.20
  -1  -3   7   -3.10    8.20
   0   3  -7   61.39    9.40
   0  -3   7   64.99   11.80
  -1   3  -7   79.49   10.80
   1  -3   7   64.79   10.60
   1  -3   7   67.39    3.70
  -2   3  -7  156.58   15.00
   2  -3   7  155.18    7.10
   2  -3   7  143.59   13.00
  -3   3  -7   -2.40    5.80
   3  -3   7    1.70    1.00
   3  -3   7    2.40    4.50
  -4   3  -7    1.20    5.20
   4  -3   7    5.80    4.60
   4  -3   7    7.40    1.50
  -5   3  -7    7.60    5.00
   5  -3   7    6.70    4.60
   5  -3   7    4.20    1.30
  -6   3  -7   22.00    5.80
  -6   3  -7   22.50    3.50
   6  -3   7   25.90    2.60
   6  -3   7   25.40    7.30
  -7   3  -7   25.70    3.70
  -7   3  -7   26.80    6.10
  -7   3  -7   24.80    3.50
   7  -3   7   24.50    2.80
   7  -3   7   28.70    7.70
  -8   3  -7   75.79    6.30
  -8   3  -7   82.09    6.10
  -8   3  -7   82.69    8.90
   8  -3   7   79.09    5.00
   8  -3   7   74.89   10.90
  -9   3  -7    1.10    3.10
  -9   3  -7    2.60    4.10
  -9   3  -7    1.20    2.40
   9  -3   7   -3.90    5.90
   9  -3   7    0.80    2.20
   9  -3   7    1.40    1.90
 -10   3  -7    6.50    5.60
 -10   3  -7   -1.00    2.90
 -10   3  -7    6.80    2.90
  10  -3   7   -1.30    2.20
  10  -3   7    2.50    2.10
 -11   3  -7    4.60    2.70
 -11   3  -7   14.60    3.70
  11  -3   7   -1.70    2.60
  11  -3   7    3.00    2.40
   7   2  -7    4.10    5.30
   7   2  -7    3.40    2.60
  -7  -2   7    0.80   15.30
  -7  -2   7    5.60    4.10
   6   2  -7    3.70    4.90
   6   2  -7    1.30    2.10
  -6  -2   7   -2.80   13.80
  -6  -2   7    5.80    3.20
   5   2  -7   68.49    5.10
   5   2  -7   88.29    9.70
  -5  -2   7   72.39    6.50
  -5  -2   7   81.69   17.60
   4   2  -7   18.00    2.40
   4   2  -7   18.70    5.80
  -4  -2   7   24.40   12.90
  -4  -2   7   20.00    3.50
   3   2  -7   32.00    6.70
   3   2  -7   39.00    3.20
  -3  -2   7   39.80   13.50
  -3  -2   7   44.80    4.60
   2   2  -7   43.40    3.00
   2   2  -7   64.29    8.70
  -2  -2   7   40.70   12.10
  -2  -2   7   40.20    3.90
   1   2  -7   15.80    6.20
  -1  -2   7   22.00   10.70
  -1  -2   7   19.90    2.50
   0   2  -7    8.10    6.10
   0  -2   7    0.80    0.80
   0  -2   7  -10.60    7.00
  -1   2  -7   40.80    8.20
   1  -2   7   38.40    2.50
   1  -2   7   40.80    9.20
  -2   2  -7   93.79   12.20
   2  -2   7   92.69   10.40
   2  -2   7   94.49    4.60
  -3   2  -7  265.67   16.90
   3  -2   7  260.27   11.50
   3  -2   7  261.77   16.80
  -4   2  -7  142.59   11.40
   4  -2   7  142.79    6.60
   4  -2   7  119.89   10.90
  -5   2  -7  237.08   14.50
  -5   2  -7  245.58   11.70
   5  -2   7  228.08   15.50
   5  -2   7  252.47   10.90
  -6   2  -7    6.50    2.70
  -6   2  -7    5.30    2.00
  -6   2  -7   -1.20    3.40
   6  -2   7    3.50    4.20
   6  -2   7    5.50    1.50
  -7   2  -7   44.70    4.60
  -7   2  -7   42.10    4.30
  -7   2  -7   49.00    6.80
   7  -2   7   47.90    3.50
   7  -2   7   40.40    3.80
   7  -2   7   44.70    8.50
  -8   2  -7   26.30    3.90
  -8   2  -7   27.80    5.60
  -8   2  -7   23.00    3.50
   8  -2   7   24.40    7.10
   8  -2   7   21.80    3.00
   8  -2   7   23.40    2.70
  -9   2  -7   30.60    4.10
  -9   2  -7   31.30    5.90
  -9   2  -7   33.10    4.80
   9  -2   7   29.30    8.10
   9  -2   7   31.50    3.30
   9  -2   7   26.90    3.70
 -10   2  -7  106.29    7.60
 -10   2  -7   99.69    8.00
  10  -2   7  102.69    6.30
  10  -2   7   90.59    7.10
 -11   2  -7   42.30    5.60
 -11   2  -7   26.60    4.50
  11  -2   7   30.50    4.40
  11  -2   7   30.70    3.60
   8   1  -7   20.90    4.10
   8   1  -7   24.60    7.70
  -8  -1   7   39.00    6.70
  -8  -1   7   43.20   17.80
   7   1  -7    4.00    2.60
   7   1  -7    4.50    5.40
  -7  -1   7   -8.10   14.80
  -7  -1   7   10.00    4.00
   6   1  -7   10.20    5.40
   6   1  -7   12.00    2.70
  -6  -1   7    9.00    3.80
  -6  -1   7   -0.80   13.30
   5   1  -7    8.00    5.00
   5   1  -7    5.10    1.90
  -5  -1   7    7.90    3.00
  -5  -1   7    5.20   12.10
   4   1  -7  185.18   13.00
   4   1  -7  188.68    9.00
  -4  -1   7  185.38   10.30
  -4  -1   7  169.68   21.00
   3   1  -7  288.97   16.20
   3   1  -7  261.37   12.10
  -3  -1   7  260.67   13.20
  -3  -1   7  277.47   23.50
   2   1  -7  436.06   18.60
   2   1  -7  459.25   22.80
  -2  -1   7  441.86   28.20
  -2  -1   7  419.46   19.40
   1   1  -7   40.50    6.80
  -1  -1   7   34.40    3.00
  -1  -1   7   30.20   10.20
   0   1  -7   73.49    8.80
   0  -1   7   74.69   12.10
   0  -1   7   62.69    3.80
   0  -1   7   69.99    3.50
  -1   1  -7    2.80    5.40
   1  -1   7    0.70    0.70
   1  -1   7   -2.50    5.90
  -2   1  -7  266.97   16.20
   2  -1   7  266.47   11.10
   2  -1   7  231.08   16.20
  -3   1  -7  513.25   25.70
   3  -1   7  504.85   26.20
   3  -1   7  519.15   21.50
  -4   1  -7   86.19    9.20
  -4   1  -7  103.29    5.70
   4  -1   7  107.49    9.50
   4  -1   7   94.09    5.00
  -5   1  -7   79.09    4.90
  -5   1  -7   70.69    7.90
  -5   1  -7   71.99    5.00
   5  -1   7   69.39    7.70
   5  -1   7   73.89    4.20
  -6   1  -7  254.77   12.10
  -6   1  -7  240.68   14.30
  -6   1  -7  251.77   12.20
   6  -1   7  262.97   11.50
   6  -1   7  259.07   16.20
  -7   1  -7  196.68   10.20
  -7   1  -7  205.18   10.50
  -7   1  -7  200.48   12.40
   7  -1   7  189.58   14.20
   7  -1   7  192.38    9.40
  -8   1  -7  282.57   15.70
  -8   1  -7  297.57   14.20
  -8   1  -7  292.97   14.00
   8  -1   7  281.07   13.50
   8  -1   7  266.47   13.00
   8  -1   7  286.47   18.40
  -9   1  -7   60.09    5.50
  -9   1  -7   58.99    6.20
  -9   1  -7   62.39    7.40
   9  -1   7   52.49    4.50
   9  -1   7   57.09    5.30
 -10   1  -7   15.70    3.70
 -10   1  -7    0.10    2.50
  10  -1   7    1.80    2.60
  10  -1   7   -0.10    2.00
 -11   1  -7  117.19    9.00
 -11   1  -7   84.49    7.60
  11  -1   7  106.79    6.90
  11  -1   7  116.99    8.20
   8   0  -7   66.69    6.30
   8   0  -7   65.99   10.30
  -8   0   7   69.29    8.10
  -8   0   7   83.69   20.40
   7   0  -7   10.90    5.50
   7   0  -7   14.50    3.00
  -7   0   7   17.70    4.70
  -7   0   7   -0.50   14.30
   6   0  -7   55.89    8.60
   6   0  -7   59.09    4.80
  -6   0   7   61.19   15.60
  -6   0   7   52.39    6.30
   5   0  -7    7.60    2.00
   5   0  -7    6.90    4.40
  -5   0   7    6.00   11.40
  -5   0   7    8.90    3.00
   4   0  -7   64.69    4.40
   4   0  -7   68.99    8.20
  -4   0   7   67.59    5.60
  -4   0   7   79.29   14.50
   3   0  -7  239.48   10.30
   3   0  -7  221.88   13.70
  -3   0   7  202.58   19.90
  -3   0   7  215.48   11.20
   2   0  -7  102.49    9.00
   2   0  -7  108.79    5.30
  -2   0   7  104.79    6.10
  -2   0   7  102.49   15.10
   1   0  -7   95.59    8.80
   1   0  -7   95.19    4.80
  -1   0   7   99.29    5.40
  -1   0   7  101.99   14.50
   0   0  -7   46.10    6.40
   0   0  -7   47.50    2.70
   0   0   7   51.09    2.60
   0   0   7   47.50    9.70
   0   0   7   46.20    3.10
  -1   0  -7   48.80    6.40
   1   0   7   46.30    2.60
   1   0   7   47.30    9.30
   1   0   7   47.50    2.80
  -2   0  -7  483.35   23.80
   2   0   7  506.15   25.40
   2   0   7  477.45   20.40
  -3   0  -7   65.09    7.80
  -3   0  -7   54.49    3.90
   3   0   7   59.09    3.30
   3   0   7   55.89    7.30
  -4   0  -7  869.61   39.00
  -4   0  -7  965.40   41.40
   4   0   7  922.31   42.40
   4   0   7  966.40   38.50
  -5   0  -7   26.30    5.00
  -5   0  -7   27.90    3.10
  -5   0  -7   32.70    3.30
   5   0   7   27.00    5.10
   5   0   7   29.80    2.60
  -6   0  -7    3.40    2.40
  -6   0  -7    0.90    1.70
  -6   0  -7    2.90    3.10
   6   0   7    1.20    1.30
   6   0   7   -2.00    2.80
  -7   0  -7   15.30    3.60
  -7   0  -7   22.90    4.20
   7   0   7   25.10    5.60
  -8   0  -7  276.47   13.40
  -8   0  -7  280.37   14.70
  -8   0  -7  267.87   13.70
   8   0   7  277.27   12.60
   8   0   7  250.27   16.80
  -9   0  -7   49.50    5.20
  -9   0  -7   51.09    6.00
   9   0   7   53.59    5.10
   9   0   7   61.69    4.60
 -10   0  -7    3.50    3.10
 -10   0  -7    9.20    3.70
  10   0   7    6.10    3.00
  10   0   7    6.80    2.50
 -11   0  -7   52.09    5.90
 -11   0  -7   66.09    7.00
  11   0   7   52.39    4.90
  11   0   7   54.19    5.70
   8  -1  -7    3.40    2.70
   8  -1  -7    5.30    5.30
  -8   1   7   10.60    4.80
   7  -1  -7  229.78   11.20
   7  -1  -7  205.38   15.50
  -7   1   7  194.58   12.80
   6  -1  -7   84.09    9.30
   6  -1  -7   86.49    5.80
  -6   1   7   84.59    7.40
   5  -1  -7   35.20    3.30
   5  -1  -7   24.50    5.80
  -5   1   7   34.30    4.70
   4  -1  -7    1.20    3.50
   4  -1  -7   -0.10    1.30
  -4   1   7    0.00    2.00
   3  -1  -7   14.20    1.90
   3  -1  -7   14.20    4.30
  -3   1   7   12.50    2.60
   2  -1  -7   21.60    2.00
   2  -1  -7   27.50    4.80
  -2   1   7   23.20    2.90
   1  -1  -7  475.35   19.10
   1  -1  -7  429.76   21.90
  -1   1   7  466.85   25.60
  -1   1   7  443.66   19.60
   0  -1  -7  106.39    5.10
   0  -1  -7  105.49    8.40
   0   1   7  105.79    5.40
   0   1   7  103.49   12.60
  -1  -1  -7  321.57   13.90
  -1  -1  -7  344.37   14.30
  -1  -1  -7  350.56   16.70
   1   1   7  317.07   14.10
   1   1   7  318.07   19.60
   1   1   7  329.77   13.90
  -2  -1  -7   21.20    4.70
  -2  -1  -7   15.50    2.00
  -2  -1  -7   18.70    1.70
   2   1   7   14.10    1.50
   2   1   7    8.60    6.00
  -3  -1  -7   14.90    5.00
  -3  -1  -7   17.20    2.20
  -3  -1  -7   16.70    1.80
   3   1   7   19.70    5.20
   3   1   7   17.10    1.80
  -4  -1  -7  811.62   36.30
  -4  -1  -7  864.41   34.50
   4   1   7  766.92   36.80
   4   1   7  836.72   34.00
  -5  -1  -7    2.60    2.30
  -5  -1  -7   -0.40    1.50
  -5  -1  -7    2.20    3.70
   5   1   7    2.20    1.30
   5   1   7    1.50    2.50
  -6  -1  -7   30.80    4.50
  -6  -1  -7   31.20    3.40
  -6  -1  -7   32.50    3.90
   6   1   7   30.30    5.30
   6   1   7   34.70    3.00
  -7  -1  -7  159.28    9.70
  -7  -1  -7  168.28    8.90
  -7  -1  -7  173.48    9.50
   7   1   7  167.68    8.20
   7   1   7  161.08   11.20
  -8  -1  -7  161.48    8.80
  -8  -1  -7  147.59    9.60
   8   1   7  156.48    8.10
  -9  -1  -7  165.98    9.50
  -9  -1  -7  158.58   10.50
   9   1   7  168.38    8.80
   9   1   7  169.38    9.60
 -10  -1  -7  125.29    9.70
 -10  -1  -7  133.29    8.60
  10   1   7  136.29    8.70
  10   1   7  126.59    7.60
 -11  -1  -7    8.20    5.10
 -11  -1  -7    1.10    3.10
  11   1   7    5.50    3.30
  11   1   7    4.10    2.90
 -12  -1  -7  161.38   10.60
 -12  -1  -7  163.58   12.80
  12   1   7  173.28   10.00
  12   1   7  201.78   11.90
   8  -2  -7  162.78   14.50
   8  -2  -7  176.08    9.90
  -8   2   7  173.98   12.30
   7  -2  -7   58.09    8.80
   7  -2  -7   68.69    5.60
  -7   2   7   73.99    7.50
   6  -2  -7    2.60    2.00
   6  -2  -7    2.80    4.10
  -6   2   7    5.00    3.30
   5  -2  -7  259.47   12.10
   5  -2  -7  256.37   15.80
  -5   2   7  252.97   13.50
   4  -2  -7  392.96   20.50
   4  -2  -7  380.56   16.80
  -4   2   7  377.06   18.00
   3  -2  -7  545.15   23.10
   3  -2  -7  558.74   26.50
  -3   2   7  532.65   24.00
   2  -2  -7  137.29    6.80
   2  -2  -7  136.49    9.60
  -2   2   7  151.48    7.50
   1  -2  -7  332.27   16.80
   1  -2  -7  345.77   14.40
  -1   2   7  333.67   14.90
   0  -2  -7  450.15   21.80
   0  -2  -7  437.76   19.60
   0   2   7  490.15   20.00
   0   2   7  502.45   24.80
  -1  -2  -7 1098.29   44.40
  -1  -2  -7 1111.99   44.20
  -1  -2  -7 1083.59   46.20
   1   2   7 1028.20   48.30
   1   2   7 1076.59   44.30
   1   2   7 1080.09   44.10
  -2  -2  -7   78.89    4.50
  -2  -2  -7   83.89    6.60
  -2  -2  -7   84.59    4.20
   2   2   7   82.59    9.70
   2   2   7   79.39    4.10
  -3  -2  -7   85.09    4.90
  -3  -2  -7   93.59    7.20
  -3  -2  -7   84.19    4.70
   3   2   7   82.99    7.90
   3   2   7   87.79    4.40
  -4  -2  -7   35.20    5.10
  -4  -2  -7   38.50    3.30
   4   2   7   35.90    2.70
  -5  -2  -7   52.89    4.10
  -5  -2  -7   52.99    6.50
  -5  -2  -7   56.09    4.70
   5   2   7   60.19    3.70
  -6  -2  -7   91.39    6.00
  -6  -2  -7  101.69    7.00
  -6  -2  -7  105.29    6.80
   6   2   7  100.89    5.60
  -7  -2  -7   -1.70    2.80
  -7  -2  -7    7.30    2.60
  -7  -2  -7    5.00    2.00
   7   2   7   -0.40    1.60
  -8  -2  -7  502.75   23.50
  -8  -2  -7  530.35   24.10
   8   2   7  543.35   23.00
  -9  -2  -7   20.70    4.70
  -9  -2  -7   22.20    3.70
   9   2   7   13.80    2.80
 -10  -2  -7   46.50    5.10
 -10  -2  -7   47.90    6.80
  10   2   7   39.30    4.40
  10   2   7   39.20    4.90
 -11  -2  -7   -4.70    2.60
 -11  -2  -7   -2.00    5.10
  11   2   7    3.20    2.70
  11   2   7    0.70    3.20
   8  -3  -7   41.70    4.70
  -8   3   7   55.19    7.40
   7  -3  -7    0.90    2.20
   7  -3  -7    3.70    4.50
  -7   3   7    0.90    3.30
   6  -3  -7  434.36   19.80
   6  -3  -7  450.15   24.30
  -6   3   7  442.86   21.50
   5  -3  -7   14.00    4.40
   5  -3  -7   11.70    2.20
  -5   3   7   15.30    3.50
   4  -3  -7    3.00    3.20
   4  -3  -7    1.10    1.30
  -4   3   7    1.60    1.90
   3  -3  -7  136.09    6.80
   3  -3  -7  130.19    9.60
  -3   3   7  145.89    7.70
   2  -3  -7   39.40    2.90
   2  -3  -7   36.60    5.30
  -2   3   7   47.70    3.50
   1  -3  -7   57.09    3.30
   1  -3  -7   58.79    5.60
  -1   3   7   57.89    3.80
   0  -3  -7   83.69    6.00
   0  -3  -7   78.99    4.10
   0   3   7   78.89    4.30
  -1  -3  -7   43.10    2.80
  -1  -3  -7   47.40    4.50
  -1  -3  -7   49.70    3.00
   1   3   7   45.80    2.60
  -2  -3  -7   94.19    4.80
  -2  -3  -7   89.89    6.20
  -2  -3  -7   94.79    5.00
   2   3   7   97.99    4.70
   2   3   7   98.59    9.80
  -3  -3  -7   68.49    4.20
  -3  -3  -7   73.99    4.20
  -3  -3  -7   72.59    5.40
   3   3   7   56.99    7.10
   3   3   7   72.79    3.90
  -4  -3  -7    3.60    1.50
  -4  -3  -7    4.70    2.70
   4   3   7    6.20    1.50
  -5  -3  -7  152.98    8.10
  -5  -3  -7  163.38    7.80
   5   3   7  132.29    7.20
  -6  -3  -7   66.09    4.70
  -6  -3  -7   65.39    5.70
   6   3   7   60.89    4.20
  -7  -3  -7   88.09    7.10
  -7  -3  -7   98.79    6.20
   7   3   7   97.49    5.80
  -8  -3  -7  590.84   27.00
  -8  -3  -7  548.65   26.30
   8   3   7  653.73   26.00
  -9  -3  -7   14.90    3.20
  -9  -3  -7   20.00    4.70
   9   3   7   18.10    3.00
 -10  -3  -7   58.89    6.90
 -10  -3  -7   52.59    5.40
  10   3   7   43.50    5.30
  10   3   7   56.39    5.20
 -11  -3  -7   54.79    7.00
 -11  -3  -7   28.40    4.50
  11   3   7   38.40    4.60
  11   3   7   25.10    4.80
   8  -4  -7   -0.90    2.40
  -8   4   7    0.30    3.70
   7  -4  -7  189.68    9.90
  -7   4   7  174.48   11.60
   6  -4  -7    6.50    4.30
   6  -4  -7    1.80    1.80
  -6   4   7    3.70    2.90
   5  -4  -7   61.19    7.60
   5  -4  -7   59.79    4.40
  -5   4   7   63.79    5.60
   4  -4  -7   28.40    2.80
   4  -4  -7   29.60    5.20
  -4   4   7   36.30    4.20
   3  -4  -7  489.95   19.30
   3  -4  -7  390.36   21.90
  -3   4   7  453.85   20.00
   2  -4  -7   17.00    1.80
   2  -4  -7   12.60    3.30
  -2   4   7   19.20    2.50
   1  -4  -7  223.78    9.70
   1  -4  -7  204.98   11.80
  -1   4   7  223.08   10.10
   0  -4  -7  168.88    9.50
   0  -4  -7  171.98    7.70
   0   4   7  169.18    8.00
  -1  -4  -7    4.60    2.00
  -1  -4  -7    5.00    1.10
  -1  -4  -7    6.90    1.30
  -2  -4  -7  287.87   13.30
  -2  -4  -7  288.77   12.70
  -2  -4  -7  268.97   12.50
   2   4   7  307.97   12.50
  -3  -4  -7  537.15   22.20
  -3  -4  -7  503.55   22.00
  -3  -4  -7  504.95   22.10
   3   4   7  531.55   21.80
  -4  -4  -7  404.66   17.90
   4   4   7  411.96   17.50
  -5  -4  -7   24.10    2.90
  -5  -4  -7   24.90    3.40
   5   4   7   26.40    2.50
  -6  -4  -7  356.36   16.70
  -6  -4  -7  353.66   17.00
   6   4   7  390.06   16.30
  -7  -4  -7   57.19    4.70
  -7  -4  -7   48.00    5.50
   7   4   7   59.79    4.30
  -8  -4  -7    5.90    3.70
  -8  -4  -7   10.30    2.70
   8   4   7    6.80    2.30
  -9  -4  -7  187.28    9.90
  -9  -4  -7  168.78   11.30
   9   4   7  166.38    9.30
 -10  -4  -7   24.10    5.70
 -10  -4  -7   24.40    4.10
  10   4   7   31.00    4.50
  10   4   7   24.10    3.90
 -11  -4  -7   -3.80    5.30
 -11  -4  -7    1.20    3.00
  11   4   7    4.90    3.10
  11   4   7    2.00    3.30
   8  -5  -7    0.70    2.20
  -8   5   7    0.70    3.40
   7  -5  -7   66.19    5.30
  -7   5   7   69.69    7.10
   6  -5  -7    6.40    2.00
  -6   5   7    1.40    2.60
   5  -5  -7  101.79    5.90
  -5   5   7   96.49    7.10
   4  -5  -7  357.16   19.00
   4  -5  -7  354.26   15.30
  -4   5   7  321.67   16.30
   3  -5  -7  166.48   10.90
   3  -5  -7  163.68    7.90
  -3   5   7  160.38    8.60
   2  -5  -7    8.20    3.00
   2  -5  -7    7.60    1.40
  -2   5   7    9.50    2.00
   1  -5  -7  141.79    8.90
   1  -5  -7  138.09    6.90
  -1   5   7  151.98    7.30
   0  -5  -7  303.97   14.70
   0  -5  -7  294.47   12.90
   0   5   7  297.57   13.20
  -1  -5  -7  738.73   32.00
  -1  -5  -7  761.92   30.70
  -1  -5  -7  718.23   30.70
  -2  -5  -7    3.10    1.50
  -2  -5  -7    1.30    1.20
  -2  -5  -7    2.50    1.30
   2   5   7    3.20    1.10
  -3  -5  -7  170.98    8.00
  -3  -5  -7  156.68    8.00
   3   5   7  165.08    7.70
  -4  -5  -7  207.78    9.90
   4   5   7  208.38    9.60
  -5  -5  -7    8.60    2.80
  -5  -5  -7    9.30    2.00
   5   5   7    7.00    1.70
  -6  -5  -7   37.40    3.70
  -6  -5  -7   31.60    4.30
   6   5   7   41.30    3.40
  -7  -5  -7    6.30    3.40
  -7  -5  -7    5.80    2.30
   7   5   7    0.30    1.70
  -8  -5  -7   32.20    3.90
  -8  -5  -7   30.00    5.10
   8   5   7   26.20    3.40
  -9  -5  -7   26.10    4.00
  -9  -5  -7   22.20    4.90
   9   5   7   22.90    3.60
 -10  -5  -7    3.10    3.00
 -10  -5  -7   -0.60    4.40
  10   5   7   -1.90    2.50
 -11  -5  -7   -6.00    5.20
 -11  -5  -7   -0.90    3.10
  11   5   7    6.20    3.10
  11   5   7   -2.10    3.30
   8  -6  -7    3.80    2.50
  -8   6   7    0.50    3.90
   7  -6  -7    4.90    2.30
  -7   6   7    3.40    3.50
   6  -6  -7    9.00    2.20
  -6   6   7    8.20    3.20
   5  -6  -7   54.39    4.10
  -5   6   7   46.00    4.90
   4  -6  -7   23.00    2.50
  -4   6   7   25.30    3.70
   3  -6  -7   11.70    1.70
  -3   6   7   12.00    2.40
   2  -6  -7    7.90    1.40
  -2   6   7    6.60    1.80
   1  -6  -7    1.50    1.00
  -1   6   7    2.50    1.20
   0  -6  -7   37.40    2.70
   0   6   7   39.90    3.10
  -1  -6  -7  157.48    7.30
  -1  -6  -7  151.78    7.30
   1   6   7  151.88    7.00
  -2  -6  -7  389.06   17.00
  -2  -6  -7  373.26   16.90
   2   6   7  415.26   16.80
  -3  -6  -7  148.19    7.50
  -3  -6  -7  142.49    7.50
   3   6   7  157.88    7.20
  -4  -6  -7   40.50    3.50
   4   6   7   37.90    3.10
  -5  -6  -7   29.20    3.20
   5   6   7   24.30    2.70
  -6  -6  -7    7.40    2.20
  -6  -6  -7    8.60    3.40
   6   6   7    8.90    2.00
  -7  -6  -7    9.60    2.50
  -7  -6  -7    8.80    3.70
   7   6   7   10.10    2.40
  -8  -6  -7    1.30    3.20
  -8  -6  -7    2.00    2.20
   8   6   7    1.20    2.10
  -9  -6  -7   20.30    5.20
  -9  -6  -7   24.90    4.00
   9   6   7   21.90    3.50
 -10  -6  -7    3.70    4.20
 -10  -6  -7    2.00    2.90
  10   6   7   -0.50    2.80
 -11  -6  -7   -1.40    3.20
 -11  -6  -7    8.80    5.10
  11   6   7    3.90    3.70
  11   6   7    6.70    3.90
   8  -7  -7   -2.70    2.40
  -8   7   7    0.70    3.80
   7  -7  -7   34.20    3.80
  -7   7   7   37.40    5.70
   6  -7  -7   20.20    3.00
  -6   7   7   31.70    5.00
   5  -7  -7    7.90    1.90
  -5   7   7   10.60    3.10
   4  -7  -7   19.20    2.40
  -4   7   7   22.50    3.40
   3  -7  -7    4.40    1.50
  -3   7   7    4.60    2.00
   2  -7  -7  647.34   26.90
  -2   7   7  632.24   27.60
   1  -7  -7    6.10    1.30
  -1   7   7    6.50    1.70
   0  -7  -7  141.49    6.90
   0   7   7  148.29    7.30
  -1  -7  -7  481.45   20.40
  -1  -7  -7  488.75   20.40
   1   7   7  471.05   20.20
  -2  -7  -7   65.29    4.20
  -2  -7  -7   67.09    4.20
   2   7   7   63.19    3.80
  -3  -7  -7   15.50    2.40
  -3  -7  -7   20.00    2.50
   3   7   7   22.10    2.30
  -4  -7  -7   26.40    3.10
   4   7   7   23.40    2.60
  -5  -7  -7    7.80    2.30
   5   7   7    8.70    2.00
  -6  -7  -7    5.70    3.30
  -6  -7  -7    2.10    2.00
   6   7   7   -2.50    1.40
  -8  -7  -7   14.90    3.20
  -8  -7  -7   11.20    4.50
   8   7   7   19.10    3.20
  -9  -7  -7   29.80    4.30
  -9  -7  -7   23.30    5.10
   9   7   7   20.70    3.60
 -10  -7  -7    0.30    2.90
 -10  -7  -7    1.10    4.60
  10   7   7    7.30    2.70
 -11  -7  -7   22.90    4.60
 -11  -7  -7   23.80    6.60
  11   7   7   19.50    4.20
  11   7   7   22.60    5.00
   8  -8  -7    2.50    2.60
  -8   8   7    5.10    3.90
   7  -8  -7    0.80    2.10
  -7   8   7    1.90    3.40
   6  -8  -7   21.50    2.90
  -6   8   7   18.30    4.20
   5  -8  -7    5.70    2.00
  -5   8   7    9.90    3.10
   4  -8  -7  271.07   12.20
  -4   8   7  259.27   13.30
   3  -8  -7    4.30    1.60
  -3   8   7    7.90    2.30
   2  -8  -7   48.80    3.40
  -2   8   7   43.70    3.70
   1  -8  -7  104.89    5.60
  -1   8   7  107.19    5.80
   0  -8  -7   27.90    2.50
   0  -8  -7   25.00    2.50
   0   8   7   27.60    2.80
  -1  -8  -7    4.50    1.50
  -1  -8  -7    4.10    1.50
   1   8   7    6.10    1.30
  -2  -8  -7   27.70    2.80
  -2  -8  -7   30.20    3.00
   2   8   7   28.90    2.60
  -3  -8  -7   86.19    5.40
  -3  -8  -7   95.39    5.70
   3   8   7   93.59    5.10
  -4  -8  -7   18.10    2.70
   4   8   7   19.00    2.50
  -5  -8  -7    0.30    1.80
   5   8   7   -1.60    1.50
  -6  -8  -7  232.48   11.20
   6   8   7  205.68   10.60
  -7  -8  -7   85.09    6.30
  -7  -8  -7   92.59    7.60
   7   8   7   91.79    5.90
  -8  -8  -7   16.90    3.40
  -8  -8  -7   12.50    4.20
   8   8   7   17.10    3.30
  -9  -8  -7    3.90    4.50
  -9  -8  -7   -2.10    2.60
   9   8   7    0.10    2.90
 -10  -8  -7   48.60    7.30
 -10  -8  -7   48.80    5.70
  10   8   7   49.60    5.50
   8  -9  -7   29.60    4.00
  -8   9   7   37.50    6.60
   7  -9  -7   16.30    3.10
  -7   9   7   25.30    5.10
   6  -9  -7    3.50    2.30
  -6   9   7    4.90    3.10
   5  -9  -7  236.48   11.20
  -5   9   7  224.58   12.50
   4  -9  -7  313.27   13.80
  -4   9   7  289.57   14.80
   3  -9  -7    3.10    1.60
  -3   9   7    5.20    2.20
   2  -9  -7   54.99    3.70
   2  -9  -7   51.69    8.80
  -2   9   7   53.29    4.20
   1  -9  -7   65.29    8.90
   1  -9  -7   62.49    4.00
  -1   9   7   63.09    4.30
   0  -9  -7    6.30    4.50
   0  -9  -7    6.10    1.70
   0  -9  -7    6.60    1.60
   0   9   7    5.90    1.80
  -1  -9  -7  122.09    9.70
  -1  -9  -7  111.49    6.10
  -1  -9  -7  112.69    6.10
   1   9   7  110.39    5.80
  -2  -9  -7   20.80    2.60
  -2  -9  -7   22.20    2.90
   2   9   7   23.80    2.50
  -3  -9  -7  209.28   10.20
  -3  -9  -7  224.98   10.40
   3   9   7  208.48    9.90
   3   9   7  196.68   10.40
  -4  -9  -7  176.38    8.90
   4   9   7  165.88    8.50
  -5  -9  -7   26.50    3.40
   5   9   7   36.70    3.70
  -6  -9  -7    9.60    2.70
   6   9   7   11.70    2.40
  -7  -9  -7   34.90    5.20
  -7  -9  -7   37.80    4.40
   7   9   7   37.10    4.00
  -8  -9  -7  259.47   14.60
  -8  -9  -7  267.07   13.70
   8   9   7  271.97   13.20
  -9  -9  -7    6.20    3.50
  -9  -9  -7    7.40    3.90
   9   9   7    5.90    2.90
 -10  -9  -7    0.20    3.60
 -10  -9  -7    5.60    5.40
  10   9   7    6.60    3.30
   8 -10  -7   99.49    7.00
  -8  10   7   81.49    9.40
   7 -10  -7   63.29    5.50
  -7  10   7   70.19    7.70
   6 -10  -7    8.50    2.50
  -6  10   7    6.90    3.50
   5 -10  -7    9.20    2.20
  -5  10   7   17.50    3.60
   4 -10  -7   14.80    2.30
  -4  10   7   13.30    3.00
   3 -10  -7  360.06   24.10
   3 -10  -7  363.56   16.40
  -3  10   7  391.26   17.50
   2 -10  -7    8.50    1.80
   2 -10  -7    6.00    5.70
  -2  10   7    5.80    2.10
   1 -10  -7  196.08    9.50
   1 -10  -7  193.58   15.30
  -1  10   7  211.28    9.90
   0 -10  -7  152.08    7.40
   0 -10  -7  131.09   12.30
   0 -10  -7  137.09    7.50
   0  10   7  156.08    7.60
  -1 -10  -7   24.00    2.80
  -1 -10  -7   23.00    2.90
  -1 -10  -7   31.00    6.20
   1  10   7   25.80    2.60
  -2 -10  -7   19.80    4.70
  -2 -10  -7   19.20    2.70
  -2 -10  -7   18.10    2.80
   2  10   7   21.40    2.60
   2  10   7   17.60    3.90
  -3 -10  -7   87.19    5.90
   3  10   7   92.79    5.40
   3  10   7   81.19    5.90
  -4 -10  -7  185.18    9.70
   4  10   7  170.08    9.00
  -5 -10  -7  246.38   12.70
   5  10   7  262.37   12.30
  -6 -10  -7   18.90    3.50
   6  10   7   30.10    3.60
  -7 -10  -7   81.69    6.70
   7  10   7   87.89    6.30
  -8 -10  -7   76.19    6.90
  -8 -10  -7   67.99    7.40
   8  10   7   83.19    6.30
  -9 -10  -7   14.90    5.90
  -9 -10  -7   29.20    4.80
   9  10   7   23.20    4.40
   7 -11  -7   54.39    5.10
  -7  11   7   57.69    7.20
   6 -11  -7   31.70    3.50
  -6  11   7   26.10    4.70
   5 -11  -7   12.50    2.60
  -5  11   7   14.30    3.60
   4 -11  -7   51.29    4.20
   4 -11  -7   49.20   11.80
  -4  11   7   39.80    4.80
   3 -11  -7   67.99    4.70
   3 -11  -7   78.49   12.50
  -3  11   7   72.39    5.50
   2 -11  -7   25.70    7.90
   2 -11  -7   25.30    2.80
  -2  11   7   24.90    3.30
   1 -11  -7  118.69   12.30
   1 -11  -7  117.19    6.80
   1 -11  -7  105.49    6.20
  -1  11   7  107.69    6.50
   0 -11  -7  253.57   17.50
   0 -11  -7  275.07   12.90
   0 -11  -7  271.77   12.40
   0  11   7  269.07   12.10
   0  11   7  269.77   12.60
  -1 -11  -7  180.58    8.80
  -1 -11  -7  178.98    9.00
  -1 -11  -7  171.08   12.90
   1  11   7  164.28    8.30
   1  11   7  157.78   11.20
  -2 -11  -7    0.60    2.10
  -2 -11  -7    0.40    2.00
  -2 -11  -7    1.30    3.90
   2  11   7    2.60    1.70
   2  11   7    3.10    2.60
  -3 -11  -7    3.50    2.30
   3  11   7    0.80    1.70
  -4 -11  -7   60.89    5.30
   4  11   7   65.09    4.90
  -5 -11  -7   82.79    6.30
   5  11   7   83.89    5.80
  -6 -11  -7  110.69    7.80
   6  11   7  123.99    7.40
  -7 -11  -7    0.40    2.70
   7  11   7    0.00    2.50
  -8 -11  -7  118.09    8.70
   8  11   7  116.79    8.10
  -9 -11  -7   55.39    6.50
  -9 -11  -7   43.30    7.40
   9  11   7   53.99    5.70
   7 -12  -7  205.88   10.90
  -7  12   7  207.08   13.20
   6 -12  -7   -0.10    2.20
  -6  12   7    3.00    3.20
   5 -12  -7   -0.70    8.90
   5 -12  -7    5.80    2.10
  -5  12   7    5.70    3.10
   4 -12  -7   -1.30    1.80
   4 -12  -7    5.20    8.00
  -4  12   7    0.30    2.10
   3 -12  -7   67.69    4.70
   3 -12  -7   59.09   12.40
  -3  12   7   63.99    5.30
   2 -12  -7  164.38   16.30
   2 -12  -7  164.98    8.50
  -2  12   7  170.38    9.10
   1 -12  -7   49.30    9.90
   1 -12  -7   47.30    4.10
   1 -12  -7   44.50    4.70
  -1  12   7   49.80    4.30
   0 -12  -7   45.70    8.70
   0 -12  -7   43.90    4.20
   0 -12  -7   48.70    4.90
   0  12   7   57.39    7.50
   0  12   7   46.90    4.10
   0  12   7   39.10    3.50
  -1 -12  -7   40.70    7.80
  -1 -12  -7   32.10    3.60
  -1 -12  -7   37.40    4.00
   1  12   7   35.70    3.40
   1  12   7   35.40    6.10
  -2 -12  -7   59.39    5.00
  -2 -12  -7   55.29    8.50
  -2 -12  -7   55.49    5.10
   2  12   7   57.99    6.20
   2  12   7   53.09    4.30
  -3 -12  -7  137.89    8.50
   3  12   7  143.99    7.80
  -4 -12  -7   10.00    3.20
   4  12   7    7.10    2.30
  -5 -12  -7   35.80    4.60
   5  12   7   29.40    4.00
  -6 -12  -7    0.30    2.60
   6  12   7    1.30    2.40
  -7 -12  -7    2.90    3.30
   7  12   7    3.70    2.90
  -8 -12  -7   43.20    5.70
   8  12   7   43.50    5.20
   6 -13  -7   62.79    5.40
  -6  13   7   63.79    7.10
   5 -13  -7    0.70    2.20
   5 -13  -7   -4.80    9.10
  -5  13   7    2.40    3.00
   4 -13  -7    2.20    2.20
   4 -13  -7    5.50    9.50
  -4  13   7    3.80    2.60
   3 -13  -7   55.99    4.50
   3 -13  -7   69.09   13.80
  -3  13   7   47.00    5.00
   2 -13  -7    3.00    2.00
   2 -13  -7    3.00    7.40
  -2  13   7    2.20    2.20
   1 -13  -7   16.90    4.00
   1 -13  -7   17.30    2.80
   1 -13  -7   20.20    8.40
  -1  13   7   15.80    2.90
  -1  13   7   13.20    5.40
   0 -13  -7   15.10    3.50
   0 -13  -7   20.10    7.50
   0 -13  -7   16.20    2.80
   0  13   7   17.50    2.60
   0  13   7   16.70    5.10
   0  13   7   15.50    2.90
  -1 -13  -7  155.68    8.90
  -1 -13  -7  135.19    8.20
  -1 -13  -7  136.69   13.10
   1  13   7  146.59   10.80
   1  13   7  130.49    7.50
  -2 -13  -7   24.20    7.50
  -2 -13  -7   24.80    3.90
   2  13   7   24.90    3.20
   2  13   7   27.20    8.00
  -3 -13  -7    1.80    2.70
   3  13   7    6.40    2.50
  -4 -13  -7   11.60    3.60
   4  13   7   13.20    3.00
  -5 -13  -7   -2.00    2.80
   5  13   7    2.80    2.60
  -6 -13  -7    2.30    3.10
   6  13   7   -4.30    2.40
  -7 -13  -7   49.00    6.20
   7  13   7   58.79    5.90
   6 -14  -7   23.80   13.90
   6 -14  -7    8.70    2.70
  -6  14   7   15.70    4.50
   5 -14  -7    1.90    2.40
   5 -14  -7    0.40   10.90
  -5  14   7    0.40    2.70
   4 -14  -7    7.20    8.90
   4 -14  -7    1.40    2.10
  -4  14   7    1.80    2.70
   3 -14  -7    0.70    2.00
   3 -14  -7   -5.80    8.40
  -3  14   7    1.50    2.40
   2 -14  -7   42.80   11.60
   2 -14  -7   35.40    5.50
   2 -14  -7   33.20    3.60
  -2  14   7   37.90    4.50
  -2  14   7   27.60    7.20
   1 -14  -7    0.70    2.10
   1 -14  -7   -0.70    3.10
   1 -14  -7    1.50    7.20
  -1  14   7    3.50    4.10
  -1  14   7   -1.50    2.10
   0 -14  -7   18.40    4.10
   0 -14  -7   19.10    8.40
   0 -14  -7   24.80    3.40
   0  14   7   18.30    3.10
   0  14   7   17.50    2.90
   0  14   7   23.50    5.70
  -1 -14  -7    3.70    3.30
  -1 -14  -7    8.10    2.90
  -1 -14  -7    6.40    6.50
   1  14   7   12.70    4.50
   1  14   7    7.40    2.30
  -2 -14  -7    0.30    2.90
   2  14   7    5.80    2.40
  -3 -14  -7   -0.70    3.10
   3  14   7    1.30    2.20
  -4 -14  -7   -2.50    2.90
   4  14   7   -1.60    2.30
  -5 -14  -7    0.80    3.00
   5  14   7    7.70    3.10
  -6 -14  -7   -1.00    3.60
   6  14   7    1.90    3.00
  -7 -14  -7   40.60    6.30
   7  14   7   48.90    5.70
   5 -15  -7    0.30    2.30
   5 -15  -7    4.90   12.60
  -5  15   7    1.70    3.10
   4 -15  -7   21.70    3.30
   4 -15  -7   37.70   14.70
  -4  15   7   25.60    9.10
  -4  15   7   23.00    4.30
   3 -15  -7    3.00    2.40
   3 -15  -7    6.10   10.60
  -3  15   7    2.80    5.80
  -3  15   7   -2.80    2.40
   2 -15  -7  106.19   17.10
   2 -15  -7   84.39    6.30
  -2  15   7   98.99   12.00
  -2  15   7   82.19    6.60
   1 -15  -7   -2.40    3.90
   1 -15  -7   -1.70    2.50
   1 -15  -7   -2.90    7.70
  -1  15   7    1.80    2.00
  -1  15   7    3.70    2.60
  -1  15   7    8.00    5.10
   0 -15  -7   -4.90    3.80
   0 -15  -7    1.10    7.30
   0 -15  -7   -1.60    2.60
   0  15   7   -1.40    2.00
   0  15   7   -0.90    2.40
   0  15   7    5.20    4.30
  -1 -15  -7   -4.30    3.00
  -1 -15  -7    9.00    7.10
  -1 -15  -7   -1.70    3.50
   1  15   7    0.70    2.10
  -2 -15  -7    0.80    3.60
   2  15   7   -2.00    2.30
  -3 -15  -7   49.40    6.20
   3  15   7   63.09    5.70
  -4 -15  -7   -2.60    3.60
   4  15   7    0.20    3.00
  -5 -15  -7   -0.50    3.70
   5  15   7    9.10    3.40
   3 -16  -7   13.10   12.50
  -3  16   7   14.30    6.90
   2 -16  -7   34.20   12.90
  -2  16   7   34.10    8.20
   1 -16  -7   14.70    4.50
   1 -16  -7   20.60    8.60
  -1  16   7    3.30    4.90
   0 -16  -7    5.40    4.30
   0 -16  -7    9.30    7.70
   0  16   7    1.00    2.30
   0  16   7    5.80    4.80
  -1 -16  -7    2.80    4.30
   1  16   7    2.00    2.40
  -2 -16  -7   -1.80    4.10
   2  16   7   -3.70    2.60
  -3 -16  -7   14.60    5.10
   3  16   7   10.20    3.20
  -4 -16  -7   15.20    5.10
   4  16   7    4.80    3.50
   1 -17  -7   -3.70    5.10
  -1  17   7   25.60    6.80
  -1  17   7    6.20    2.90
   0 -17  -7   13.40    5.40
   0  17   7   31.10    4.20
  -1 -17  -7   44.10    6.90
   1  17   7   34.20    4.70
  -1  10  -8   -4.70   12.40
   1 -10   8   -5.20   11.90
  -2  10  -8  152.68   20.00
   2 -10   8  141.69   21.00
  -3  10  -8   28.00   11.60
   3 -10   8   21.30   13.70
  -4  10  -8   10.10   10.80
   4 -10   8   17.00   13.70
  -5  10  -8   40.30    9.20
   5 -10   8   14.40   12.00
   1   9  -8  -17.70   10.20
  -1  -9   8   19.10   13.10
   0   9  -8   10.50   11.50
   0  -9   8   14.40   11.50
  -1   9  -8   18.30   12.30
   1  -9   8   39.20   14.20
  -2   9  -8   21.60   12.00
   2  -9   8   31.80   13.80
  -3   9  -8   69.99   13.00
   3  -9   8   74.69   17.00
  -4   9  -8   65.39   13.50
   4  -9   8   61.79   16.40
  -5   9  -8   26.70    8.80
   5  -9   8    4.50   10.90
  -6   9  -8   10.60    8.30
   6  -9   8   13.60   11.40
  -7   9  -8   27.40    8.50
   7  -9   8    4.90    2.20
   7  -9   8    8.70   12.90
  -3  -8   8  134.89   20.80
   2   8  -8   14.00   10.60
  -2  -8   8   66.49   15.70
   1   8  -8    6.00   10.40
  -1  -8   8   18.10   12.60
   0   8  -8   21.80   11.60
   0  -8   8   50.09   13.70
  -1   8  -8    0.00   10.40
   1  -8   8   14.10   10.10
  -2   8  -8   32.40   12.10
   2  -8   8   29.70   11.60
  -3   8  -8   17.40    9.70
   3  -8   8    2.40    8.00
  -4   8  -8   10.30    9.00
   4  -8   8    4.40    8.40
  -5   8  -8   62.59   11.80
   5  -8   8   63.29   16.50
   5  -8   8   41.90    3.80
  -6   8  -8   16.20    8.30
   6  -8   8    7.80    2.10
   6  -8   8    7.80   10.50
  -7   8  -8   11.20    7.20
   7  -8   8   -2.40    1.60
   7  -8   8    2.40   11.00
  -8   8  -8    3.70    3.50
  -8   8  -8   10.90    6.50
   8  -8   8    5.80    2.40
   8  -8   8   10.90   12.50
   4   7  -8  -10.00    7.70
   3   7  -8   -6.00    8.30
  -3  -7   8   45.10   16.10
   2   7  -8   11.00    9.40
  -2  -7   8   40.60   14.20
   1   7  -8   37.10   11.00
  -1  -7   8   78.09   17.50
   0   7  -8    1.80    9.30
   0  -7   8    5.70    8.10
  -1   7  -8    2.10    9.90
   1  -7   8    7.90    7.70
  -2   7  -8    4.70    9.80
   2  -7   8   -0.30    6.80
  -3   7  -8    0.40    8.50
   3  -7   8    1.30    6.90
  -4   7  -8   26.10    9.00
   4  -7   8   27.60   10.00
   4  -7   8   25.10    2.70
  -5   7  -8   18.60    8.40
   5  -7   8    7.60    1.80
   5  -7   8   12.20    8.90
  -6   7  -8   18.50    7.50
   6  -7   8    5.60    9.00
   6  -7   8    4.40    1.90
  -7   7  -8   35.90    8.20
   7  -7   8   23.40    3.00
   7  -7   8   26.40   12.60
  -8   7  -8   43.50    8.50
  -8   7  -8   24.90    4.70
   8  -7   8   21.80    3.10
   8  -7   8   26.60   13.10
  -9   7  -8   -1.00    2.90
   9  -7   8    3.40    2.10
   9  -7   8   -3.90   11.90
  -4  -6   8  116.29   23.30
   3   6  -8   75.39   12.50
   2   6  -8   17.80    9.20
  -2  -6   8   37.90   14.00
   1   6  -8   29.30   10.00
  -1  -6   8   45.70   12.90
   0   6  -8   91.09   13.70
   0  -6   8   91.69   14.90
  -1   6  -8   98.29   14.40
   1  -6   8   95.89   14.00
  -2   6  -8   12.20    9.70
   2  -6   8    8.40    7.00
  -3   6  -8   10.20    8.90
   3  -6   8    4.30    1.50
   3  -6   8   10.90    6.50
  -4   6  -8    7.60    6.90
   4  -6   8    5.90    1.60
   4  -6   8    5.90    6.20
  -5   6  -8   45.50    9.60
   5  -6   8   55.39   11.90
   5  -6   8   41.20    3.50
  -6   6  -8  134.99   13.50
   6  -6   8  129.79   17.20
   6  -6   8  130.59    7.00
  -7   6  -8   -3.10    2.40
  -7   6  -8    8.60    6.30
   7  -6   8   -0.60    7.70
   7  -6   8   -0.10    1.70
  -8   6  -8  132.79   12.60
  -8   6  -8   87.29    7.50
   8  -6   8   88.39    6.00
   8  -6   8  125.19   19.90
  -9   6  -8   99.69    8.20
   9  -6   8  109.69    6.60
   9  -6   8  128.49   19.10
 -10   6  -8    2.20    3.30
  10  -6   8    6.50    2.50
  -5  -5   8   88.49   22.30
   4   5  -8   82.09   11.60
   3   5  -8   12.50    7.80
  -3  -5   8   35.90   16.40
   2   5  -8   19.90    8.70
  -2  -5   8   38.90   14.10
   1   5  -8    7.90    8.10
  -1  -5   8   18.20    8.80
   0   5  -8  345.37   22.90
   0  -5   8  323.57   24.00
  -1   5  -8   20.30   10.00
   1  -5   8   27.40    8.90
  -2   5  -8   16.90    9.70
   2  -5   8   18.10    2.10
   2  -5   8   17.90    7.50
  -3   5  -8   94.29   13.00
   3  -5   8   91.99    5.00
   3  -5   8   86.99   12.50
  -4   5  -8  175.48   15.90
   4  -5   8  180.28    8.70
   4  -5   8  189.58   16.30
  -5   5  -8  199.38   16.40
   5  -5   8  221.38   10.20
   5  -5   8  223.08   18.30
  -6   5  -8    7.60    6.00
   6  -5   8    8.70    1.90
   6  -5   8    8.50    7.50
  -7   5  -8   14.40    3.40
  -7   5  -8   16.90    6.30
   7  -5   8   10.80    8.10
   7  -5   8   12.80    2.30
  -8   5  -8  100.09   11.00
  -8   5  -8   84.19    7.00
   8  -5   8   79.99    5.40
   8  -5   8   93.79   15.40
  -9   5  -8  182.68   14.10
  -9   5  -8  117.49    8.90
   9  -5   8  136.19    7.70
   9  -5   8  130.89   18.00
 -10   5  -8   10.40    3.60
  10  -5   8   10.40    2.70
   6   4  -8   89.59   12.20
  -5  -4   8   72.99   18.20
   4   4  -8    8.40    6.60
  -4  -4   8   50.79   15.20
   3   4  -8   88.89   12.00
  -3  -4   8  155.88   22.40
   2   4  -8    4.20    6.60
  -2  -4   8   15.70   11.50
   1   4  -8   44.00    9.20
  -1  -4   8   60.59   13.20
   0   4  -8    2.30    7.50
   0  -4   8    0.30    6.30
  -1   4  -8  592.24   32.00
   1  -4   8  540.55   32.50
   1  -4   8  608.74   24.50
  -2   4  -8   97.69   13.10
   2  -4   8   76.79   11.20
   2  -4   8   69.39    4.20
  -3   4  -8    4.90    8.00
   3  -4   8    3.90    6.00
   3  -4   8    5.30    1.50
  -4   4  -8   57.89   10.00
   4  -4   8   59.69    3.80
   4  -4   8   70.39   11.60
  -5   4  -8  504.65   27.60
   5  -4   8  515.55   22.00
   5  -4   8  523.15   29.30
  -6   4  -8    7.20    2.50
  -6   4  -8   16.70    6.30
   6  -4   8    7.40    1.80
   6  -4   8   10.10    7.00
  -7   4  -8  201.88   11.50
  -7   4  -8  223.48   15.50
   7  -4   8  224.58   18.70
   7  -4   8  224.68   10.40
  -8   4  -8   78.09    6.80
  -8   4  -8  111.99   10.80
   8  -4   8   94.59    5.70
   8  -4   8   92.29   13.70
  -9   4  -8   86.39    7.20
  -9   4  -8  126.29   11.20
   9  -4   8   83.89    5.80
   9  -4   8   91.39   14.50
 -10   4  -8   70.79    7.00
  10  -4   8   91.19    5.80
 -11   4  -8   -2.60    3.30
  11  -4   8    2.40    2.30
   6   3  -8  266.37   19.10
   6   3  -8  274.37   13.70
  -6  -3   8  318.07   31.60
  -6  -3   8  287.97   15.80
   5   3  -8    8.90    2.30
   5   3  -8   14.80    6.30
  -5  -3   8    8.70   15.00
  -5  -3   8   19.70    4.20
   4   3  -8   -0.70    1.70
   4   3  -8   -4.10    4.90
  -4  -3   8   11.30   13.20
  -4  -3   8    0.80    2.70
   3   3  -8  356.16   21.00
   3   3  -8  328.07   15.00
  -3  -3   8  328.47   28.10
  -3  -3   8  350.76   16.40
   2   3  -8   62.79    9.60
  -2  -3   8   68.59    5.10
  -2  -3   8   61.99   14.40
   1   3  -8  192.18   15.40
  -1  -3   8  187.88   20.20
   0   3  -8   22.70    7.90
   0  -3   8   15.40    8.90
  -1   3  -8  652.13   33.50
   1  -3   8  618.24   34.90
   1  -3   8  667.03   27.00
  -2   3  -8  148.79   15.90
   2  -3   8  164.18   14.60
   2  -3   8  161.68    7.60
  -3   3  -8  349.57   22.60
   3  -3   8  353.76   15.40
   3  -3   8  363.86   22.50
  -4   3  -8   68.69   10.40
   4  -3   8   77.49    4.30
   4  -3   8   71.99   10.00
  -5   3  -8  163.48   13.90
   5  -3   8  157.68   13.50
   5  -3   8  162.58    7.80
  -6   3  -8   96.09   10.60
  -6   3  -8  103.39    6.70
   6  -3   8   96.69   11.50
   6  -3   8   94.69    5.50
  -7   3  -8   -1.50    2.00
  -7   3  -8    4.70    4.70
   7  -3   8    0.60    1.50
   7  -3   8    0.30    4.70
  -8   3  -8   37.70    6.70
  -8   3  -8   20.40    3.60
   8  -3   8   17.70    7.30
   8  -3   8   18.40    2.70
  -9   3  -8  148.29    9.20
  -9   3  -8  173.78   12.90
   9  -3   8  132.99   14.80
   9  -3   8  143.69    7.90
 -10   3  -8   27.50    4.50
  10  -3   8   24.10    3.20
 -11   3  -8    2.30    3.50
  11  -3   8    0.00    2.30
   7   2  -8   17.20    3.30
   7   2  -8   11.10    6.60
  -7  -2   8   18.10   17.80
  -7  -2   8   15.20    5.00
   6   2  -8   66.29   10.30
   6   2  -8   83.39    5.90
  -6  -2   8   92.09   20.00
  -6  -2   8   79.39    7.80
   5   2  -8    3.40    5.10
   5   2  -8    8.80    2.20
  -5  -2   8    5.20    3.20
  -5  -2   8   13.70   14.40
   4   2  -8   -0.80    1.50
   4   2  -8   -1.70    4.60
  -4  -2   8    5.30   12.40
  -4  -2   8    3.40    2.50
   3   2  -8   18.90    2.20
   3   2  -8   15.90    6.00
  -3  -2   8   16.40   11.70
  -3  -2   8   21.30    3.50
   2   2  -8  299.57   18.60
  -2  -2   8  300.37   24.60
  -2  -2   8  284.37   13.90
   1   2  -8   62.79    9.30
  -1  -2   8   57.79   13.70
  -1  -2   8   51.89    4.00
   0   2  -8   21.20    7.10
   0  -2   8   17.40    1.70
   0  -2   8   17.80    9.90
  -1   2  -8  157.58   14.60
   1  -2   8  170.68    7.10
   1  -2   8  116.09   14.20
  -2   2  -8  111.39   13.70
   2  -2   8   97.89   11.70
   2  -2   8  103.79    5.10
  -3   2  -8   17.90    7.90
   3  -2   8   17.00    6.30
   3  -2   8   14.70    1.80
  -4   2  -8    4.10    6.60
   4  -2   8    0.50    1.10
   4  -2   8   -1.70    4.20
  -5   2  -8   71.09    9.20
  -5   2  -8   65.49    4.90
   5  -2   8   60.09    4.00
   5  -2   8   69.59    8.70
  -6   2  -8  208.18   10.70
  -6   2  -8  192.88   13.90
   6  -2   8  207.68   15.20
   6  -2   8  198.58    9.50
  -7   2  -8   88.89    9.20
  -7   2  -8   76.89    5.80
  -7   2  -8   76.99    5.60
   7  -2   8   75.89    4.80
   7  -2   8   66.09    9.80
  -8   2  -8   13.80    4.70
  -8   2  -8    2.40    2.40
  -8   2  -8    3.40    2.80
   8  -2   8    0.90    1.70
   8  -2   8    1.20    5.10
   8  -2   8   -0.40    1.80
  -9   2  -8  110.59   10.00
  -9   2  -8   89.29    7.30
  -9   2  -8   91.49    6.90
   9  -2   8   83.99    6.20
   9  -2   8   82.69    5.60
   9  -2   8   80.79   11.60
 -10   2  -8   27.40    5.40
 -10   2  -8   32.70    4.50
  10  -2   8   17.70    3.30
  10  -2   8   26.90    3.20
 -11   2  -8   65.69    6.60
 -11   2  -8   52.69    7.30
  11  -2   8   51.79    5.40
  11  -2   8   61.99    5.30
   7   1  -8   25.00    3.60
   7   1  -8   20.20    6.90
  -7  -1   8    9.80   17.60
  -7  -1   8   29.30    5.70
   6   1  -8    2.60    4.80
   6   1  -8   -0.80    1.80
  -6  -1   8   -1.00    3.20
  -6  -1   8   -0.30   15.40
   5   1  -8   81.29    5.50
   5   1  -8   85.29   10.20
  -5  -1   8   77.29   17.40
  -5  -1   8   78.29    6.90
   4   1  -8    2.00    1.50
   4   1  -8    3.20    4.30
  -4  -1   8    1.50   11.80
  -4  -1   8    1.40    2.40
   3   1  -8   -0.50    1.30
   3   1  -8   -2.60    4.10
  -3  -1   8    1.30    1.90
  -3  -1   8   -0.50   11.10
   2   1  -8   45.60    3.20
   2   1  -8   43.90    7.30
  -2  -1   8   38.40   12.20
  -2  -1   8   46.10    4.10
   1   1  -8  172.58    7.80
   1   1  -8  180.98   13.20
  -1  -1   8  151.58   17.80
  -1  -1   8  168.68    8.50
   0   1  -8  174.58   12.70
   0  -1   8  156.68    7.10
   0  -1   8  153.68   17.60
   0  -1   8  150.58    7.60
  -1   1  -8    5.60    5.90
   1  -1   8    1.60    0.90
   1  -1   8   -3.00    6.80
  -2   1  -8  457.55   25.10
   2  -1   8  472.25   20.30
   2  -1   8  520.65   27.10
  -3   1  -8   14.40    7.30
   3  -1   8   17.50    1.90
   3  -1   8   16.00    6.10
  -4   1  -8    2.90    6.40
  -4   1  -8    3.90    1.70
   4  -1   8    7.20    4.60
   4  -1   8    5.80    1.30
  -5   1  -8   76.39   10.20
  -5   1  -8   84.49    5.50
   5  -1   8   70.39    4.30
   5  -1   8   73.59    8.30
  -6   1  -8   78.29    5.40
  -6   1  -8   65.49    8.70
   6  -1   8   69.39    4.40
   6  -1   8   79.99    9.00
  -7   1  -8    9.50    3.10
  -7   1  -8    6.20    4.40
  -7   1  -8    5.70    2.50
   7  -1   8    7.60    4.90
   7  -1   8    9.20    1.90
  -8   1  -8   16.60    3.20
  -8   1  -8   14.30    3.80
  -8   1  -8   20.40    5.00
   8  -1   8   11.30    2.50
   8  -1   8   13.80    5.70
   8  -1   8   14.60    2.40
  -9   1  -8    1.40    2.50
  -9   1  -8    3.00    3.50
   9  -1   8    1.10    1.90
   9  -1   8    0.70    2.10
 -10   1  -8   67.59    6.30
 -10   1  -8   66.09    7.40
  10  -1   8   77.09    6.40
  10  -1   8   73.89    5.40
 -11   1  -8   27.40    6.20
 -11   1  -8   16.20    4.10
  11  -1   8   20.10    3.30
  11  -1   8   19.40    3.80
   7   0  -8    1.80    2.40
   7   0  -8   -3.20    4.80
  -7   0   8   -8.50   14.60
  -7   0   8    2.20    3.90
   6   0  -8   22.40    3.20
[truncated: 217,311 more chars]
