# Supplementary material for: Photoswitchable Nitrogen Superbases: Using Light for Reversible Carbon Dioxide Capture
Source: Angew Chem Int Ed Engl. 2021 Nov 26;61(3):e202112344. doi: 10.1002/anie.202112344 (PMC9299603; doi:10.1002/anie.202112344)
Supplement: Supplementary file 1 — Supporting Information [file ANIE-61-0-s001.zip › 8oH.cif]

data_compound_8oH
_audit_creation_date               2018-11-02
_audit_creation_method
;
Olex2 1.2
(compiled 2018.04.26 svn.r3504 for OlexSys, GUI svn.r5492)
;
_shelxl_version_number             2013-4
_audit_contact_author_address      ?
_audit_contact_author_email        ?
_audit_contact_author_name         ''
_audit_contact_author_phone        ?
_publ_contact_author_id_orcid      ?
_publ_section_references
;
Burla, M.C., Caliandro, R., Camalli, M., Carrozzini, B., Cascarano, G.L.,
 De Caro, L., Giacovazzo, C., Polidori, G., Siliqi, D., Spagna, R.
 (2007). J. Appl. Cryst. 40, 609-613.

Dolomanov, O.V., Bourhis, L.J., Gildea, R.J, Howard, J.A.K. & Puschmann, H.
 (2009), J. Appl. Cryst. 42, 339-341.

Sheldrick, G.M. (2015). Acta Cryst. C71, 3-8.
;
_chemical_name_common              ?
_chemical_name_systematic
;
 ?
;
_chemical_formula_moiety           'C31 H34 N3 S2, B F4'
_chemical_formula_sum              'C31 H34 B F4 N3 S2'
_chemical_formula_weight           599.54
_chemical_absolute_configuration   ?
_chemical_melting_point            ?
loop_
  _atom_type_symbol
  _atom_type_description
  _atom_type_scat_dispersion_real
  _atom_type_scat_dispersion_imag
  _atom_type_scat_source
 'C' 'C' 0.0033 0.0016 'International Tables Vol C Tables 4.2.6.8 and 6.1.1.4'
 'H' 'H' 0.0000 0.0000 'International Tables Vol C Tables 4.2.6.8 and 6.1.1.4'
 'B' 'B' 0.0013 0.0007 'International Tables Vol C Tables 4.2.6.8 and 6.1.1.4'
 'F' 'F' 0.0171 0.0103 'International Tables Vol C Tables 4.2.6.8 and 6.1.1.4'
 'N' 'N' 0.0061 0.0033 'International Tables Vol C Tables 4.2.6.8 and 6.1.1.4'
 'S' 'S' 0.1246 0.1234 'International Tables Vol C Tables 4.2.6.8 and 6.1.1.4'

_shelx_space_group_comment
;
The symmetry employed for this shelxl refinement is uniquely defined
by the following loop, which should always be used as a source of
symmetry information in preference to the above space-group names.
They are only intended as comments.
;
_space_group_crystal_system        'monoclinic'
_space_group_IT_number             4
_space_group_name_H-M_alt          'P 1 21 1'
_space_group_name_Hall             'P 2yb'
loop_
  _space_group_symop_operation_xyz
 'x, y, z'
 '-x, y+1/2, -z'

_cell_length_a                     9.9733(3)
_cell_length_b                     9.2535(3)
_cell_length_c                     16.7764(5)
_cell_angle_alpha                  90
_cell_angle_beta                   107.283(2)
_cell_angle_gamma                  90
_cell_volume                       1478.35(8)
_cell_formula_units_Z              2
_cell_measurement_reflns_used      6567
_cell_measurement_temperature      100(2)
_cell_measurement_theta_max        26.01
_cell_measurement_theta_min        2.54
_shelx_estimated_absorpt_T_max     0.986
_shelx_estimated_absorpt_T_min     0.920
_exptl_absorpt_coefficient_mu      0.232
_exptl_absorpt_correction_T_max    1.0000
_exptl_absorpt_correction_T_min    0.9420
_exptl_absorpt_correction_type     multi-scan
_exptl_absorpt_process_details    
 'SADABS-2016/2 (Bruker,2016/2) was used for absorption correction. wR2(int) was 0.1118 before and 0.0528 after correction. The Ratio of minimum to maximum transmission is 0.9420. The \l/2 correction factor is Not present.'
_exptl_crystal_colour              colourless
_exptl_crystal_colour_primary      colourless
_exptl_crystal_density_diffrn      1.347
_exptl_crystal_density_meas        ?
_exptl_crystal_density_method      ?
_exptl_crystal_description         block
_exptl_crystal_F_000               628
_exptl_crystal_size_max            0.367
_exptl_crystal_size_mid            0.1
_exptl_crystal_size_min            0.063
_exptl_special_details
;
 ?
;
_exptl_transmission_factor_max     ?
_exptl_transmission_factor_min     ?
_diffrn_reflns_av_R_equivalents    0.0448
_diffrn_reflns_av_unetI/netI       0.0437
_diffrn_reflns_Laue_measured_fraction_full  0.999
_diffrn_reflns_Laue_measured_fraction_max  0.999
_diffrn_reflns_limit_h_max         12
_diffrn_reflns_limit_h_min         -12
_diffrn_reflns_limit_k_max         11
_diffrn_reflns_limit_k_min         -11
_diffrn_reflns_limit_l_max         20
_diffrn_reflns_limit_l_min         -20
_diffrn_reflns_number              20375
_diffrn_reflns_point_group_measured_fraction_full  1.000
_diffrn_reflns_point_group_measured_fraction_max  1.000
_diffrn_reflns_theta_full          25.242
_diffrn_reflns_theta_max           26.394
_diffrn_reflns_theta_min           2.139
_diffrn_ambient_temperature        100
_diffrn_detector_area_resol_mean   ?
_diffrn_measured_fraction_theta_full  0.999
_diffrn_measured_fraction_theta_max  0.999
_diffrn_measurement_device_type    'Bruker APEX-II CCD'
_diffrn_measurement_method         '\f and \w scans'
_diffrn_radiation_type             MoK\a
_diffrn_radiation_wavelength       0.71073
_diffrn_source                     ?
_diffrn_standards_number           0
_reflns_Friedel_coverage           0.879
_reflns_Friedel_fraction_full      1.000
_reflns_Friedel_fraction_max       1.000
_reflns_number_gt                  5643
_reflns_number_total               6040
_reflns_special_details
;
 Reflections were merged by SHELXL according to the crystal
 class for the calculation of statistics and refinement.
 
 _reflns_Friedel_fraction is defined as the number of unique
 Friedel pairs measured divided by the number that would be
 possible theoretically, ignoring centric projections and
 systematic absences.
;
_reflns_threshold_expression       'I > 2\s(I)'
_computing_cell_refinement         'SAINT v8.37A (Bruker, 2015)'
_computing_data_collection         ?
_computing_data_reduction          'SAINT v8.37A (Bruker, 2015)'
_computing_molecular_graphics      'Olex2 (Dolomanov et al., 2009)'
_computing_publication_material    'Olex2 (Dolomanov et al., 2009)'
_computing_structure_refinement    'ShelXL (Sheldrick, 2015)'
_computing_structure_solution      'SIR2004 (Burla et al.,  2007)'
_refine_diff_density_max           0.336
_refine_diff_density_min           -0.199
_refine_diff_density_rms           0.042
_refine_ls_abs_structure_details
;
 Flack x determined using 2490 quotients [(I+)-(I-)]/[(I+)+(I-)]
 (Parsons and Flack (2004), Acta Cryst. A60, s61).
;
_refine_ls_abs_structure_Flack     0.02(3)
_refine_ls_extinction_coef         .
_refine_ls_extinction_method       none
_refine_ls_goodness_of_fit_ref     1.039
_refine_ls_hydrogen_treatment      mixed
_refine_ls_matrix_type             full
_refine_ls_number_parameters       381
_refine_ls_number_reflns           6040
_refine_ls_number_restraints       1
_refine_ls_R_factor_all            0.0364
_refine_ls_R_factor_gt             0.0332
_refine_ls_restrained_S_all        1.039
_refine_ls_shift/su_max            0.000
_refine_ls_shift/su_mean           0.000
_refine_ls_structure_factor_coef   Fsqd
_refine_ls_weighting_details      
 'w=1/[\s^2^(Fo^2^)+(0.0302P)^2^+0.4440P] where P=(Fo^2^+2Fc^2^)/3'
_refine_ls_weighting_scheme        calc
_refine_ls_wR_factor_gt            0.0770
_refine_ls_wR_factor_ref           0.0792
_refine_special_details
;
 ?
;
_olex2_refinement_description
;
1. Fixed Uiso
 At 1.2 times of:
  All C(H) groups
 At 1.5 times of:
  All C(H,H,H) groups
2.a Aromatic/amide H refined with riding coordinates:
 C11(H11), C28(H28), C25(H25), C27(H27), C20(H20), C31(H31), C16(H16),
 C30(H30), C19(H19), C29(H29), C18(H18), C17(H17)
2.b Idealised Me refined as rotating group:
 C9(H9A,H9B,H9C), C3(H3A,H3B,H3C), C8(H8A,H8B,H8C), C23(H23A,H23B,H23C),
 C14(H14A,H14B,H14C), C2(H2A,H2B,H2C), C4(H4A,H4B,H4C)
;
_atom_sites_solution_hydrogens     mixed
_atom_sites_solution_primary       direct
_atom_sites_solution_secondary     ?
loop_
  _atom_site_label
  _atom_site_type_symbol
  _atom_site_fract_x
  _atom_site_fract_y
  _atom_site_fract_z
  _atom_site_U_iso_or_equiv
  _atom_site_adp_type
  _atom_site_occupancy
  _atom_site_site_symmetry_order
  _atom_site_calc_flag
  _atom_site_refinement_flags_posn
  _atom_site_refinement_flags_adp
  _atom_site_refinement_flags_occupancy
  _atom_site_disorder_assembly
  _atom_site_disorder_group
 S1 S 0.68994(7) 0.59154(8) 0.89284(4) 0.02083(17) Uani 1 1 d . . . . .
 S2 S 0.00757(7) 0.41529(8) 0.78324(4) 0.02225(17) Uani 1 1 d . . . . .
 F2 F 0.59510(17) 0.37820(19) 0.40946(10) 0.0259(4) Uani 1 1 d . . . . .
 F3 F 0.80061(18) 0.4871(2) 0.47970(11) 0.0332(4) Uani 1 1 d . . . . .
 F4 F 0.7545(2) 0.4353(3) 0.34183(13) 0.0477(6) Uani 1 1 d . . . . .
 F1 F 0.6342(2) 0.6109(2) 0.38245(14) 0.0475(6) Uani 1 1 d . . . . .
 N1 N 0.3333(2) 0.4414(3) 0.45437(13) 0.0148(5) Uani 1 1 d . . . . .
 N2 N 0.4441(2) 0.5204(3) 0.59813(14) 0.0154(5) Uani 1 1 d . . . . .
 N3 N 0.2418(2) 0.4129(3) 0.57135(12) 0.0149(4) Uani 1 1 d . . . . .
 C5 C 0.3394(3) 0.4599(3) 0.53687(16) 0.0146(5) Uani 1 1 d . . . . .
 C6 C 0.4104(3) 0.5121(3) 0.67331(16) 0.0156(5) Uani 1 1 d . . . . .
 C15 C 0.0813(3) 0.1359(3) 0.84323(16) 0.0206(6) Uani 1 1 d . . . . .
 C24 C 0.5833(3) 0.7405(3) 0.85830(17) 0.0178(6) Uani 1 1 d . . . . .
 C21 C 0.5018(3) 0.5701(3) 0.75241(16) 0.0166(6) Uani 1 1 d . . . . .
 C26 C 0.5940(3) 0.8707(3) 0.90923(17) 0.0181(6) Uani 1 1 d . . . . .
 C12 C 0.1103(3) 0.2607(3) 0.79672(16) 0.0171(6) Uani 1 1 d . . . . .
 C11 C 0.2072(3) 0.2743(3) 0.75350(16) 0.0166(6) Uani 1 1 d . . . . .
 H11 H 0.2741 0.2017 0.7527 0.020 Uiso 1 1 calc R . . . .
 C10 C 0.1970(3) 0.4076(3) 0.71025(15) 0.0163(5) Uani 1 1 d . . . . .
 C9 C 0.5733(3) 0.5833(3) 0.58958(17) 0.0192(6) Uani 1 1 d . . . . .
 H9A H 0.6494 0.5125 0.6068 0.029 Uiso 1 1 calc GR . . . .
 H9B H 0.5977 0.6694 0.6249 0.029 Uiso 1 1 calc GR . . . .
 H9C H 0.5594 0.6104 0.5312 0.029 Uiso 1 1 calc GR . . . .
 C28 C 0.6670(3) 0.9909(4) 1.04329(17) 0.0229(6) Uani 1 1 d . . . . .
 H28 H 0.7143 0.9882 1.1015 0.027 Uiso 1 1 calc R . . . .
 C13 C 0.0926(3) 0.4959(3) 0.71937(17) 0.0205(6) Uani 1 1 d . . . . .
 C25 C 0.4883(3) 0.7113(3) 0.78203(17) 0.0180(6) Uani 1 1 d . . . . .
 H25 H 0.4202 0.7790 0.7521 0.022 Uiso 1 1 calc R . . . .
 C7 C 0.2846(3) 0.4461(3) 0.65609(15) 0.0156(6) Uani 1 1 d . . . . .
 C3 C 0.2596(3) 0.4886(4) 0.30611(16) 0.0248(7) Uani 1 1 d . . . . .
 H3A H 0.3582 0.4840 0.3069 0.037 Uiso 1 1 calc GR . . . .
 H3B H 0.2077 0.5527 0.2610 0.037 Uiso 1 1 calc GR . . . .
 H3C H 0.2186 0.3915 0.2970 0.037 Uiso 1 1 calc GR . . . .
 C27 C 0.6637(3) 0.8695(3) 0.99541(17) 0.0212(6) Uani 1 1 d . . . . .
 H27 H 0.7092 0.7838 1.0209 0.025 Uiso 1 1 calc R . . . .
 C20 C -0.0049(3) 0.1506(4) 0.89507(17) 0.0243(7) Uani 1 1 d . . . . .
 H20 H -0.0389 0.2435 0.9035 0.029 Uiso 1 1 calc R . . . .
 C22 C 0.6067(3) 0.4914(3) 0.80563(17) 0.0180(6) Uani 1 1 d . . . . .
 C31 C 0.5296(3) 0.9987(4) 0.87378(17) 0.0219(6) Uani 1 1 d . . . . .
 H31 H 0.4836 1.0028 0.8155 0.026 Uiso 1 1 calc R . . . .
 C1 C 0.2509(3) 0.5468(3) 0.38928(17) 0.0202(6) Uani 1 1 d . . . . .
 C16 C 0.1327(3) 0.0004(4) 0.83343(19) 0.0266(7) Uani 1 1 d . . . . .
 H16 H 0.1924 -0.0115 0.7991 0.032 Uiso 1 1 calc R . . . .
 C8 C 0.1217(3) 0.3211(3) 0.53119(17) 0.0200(6) Uani 1 1 d . . . . .
 H8A H 0.0351 0.3778 0.5198 0.030 Uiso 1 1 calc GR . . . .
 H8B H 0.1179 0.2402 0.5682 0.030 Uiso 1 1 calc GR . . . .
 H8C H 0.1316 0.2836 0.4786 0.030 Uiso 1 1 calc GR . . . .
 C30 C 0.5318(3) 1.1197(4) 0.92240(18) 0.0260(7) Uani 1 1 d . . . . .
 H30 H 0.4851 1.2052 0.8974 0.031 Uiso 1 1 calc R . . . .
 C19 C -0.0413(3) 0.0322(4) 0.93412(19) 0.0317(8) Uani 1 1 d . . . . .
 H19 H -0.1007 0.0438 0.9687 0.038 Uiso 1 1 calc R . . . .
 C29 C 0.6014(3) 1.1176(4) 1.00702(18) 0.0248(7) Uani 1 1 d . . . . .
 H29 H 0.6044 1.2017 1.0400 0.030 Uiso 1 1 calc R . . . .
 C18 C 0.0083(4) -0.1026(4) 0.92307(19) 0.0361(9) Uani 1 1 d . . . . .
 H18 H -0.0180 -0.1845 0.9491 0.043 Uiso 1 1 calc R . . . .
 C23 C 0.6509(3) 0.3399(3) 0.79435(19) 0.0246(7) Uani 1 1 d . . . . .
 H23A H 0.7239 0.3418 0.7661 0.037 Uiso 1 1 calc GR . . . .
 H23B H 0.5698 0.2852 0.7606 0.037 Uiso 1 1 calc GR . . . .
 H23C H 0.6880 0.2937 0.8491 0.037 Uiso 1 1 calc GR . . . .
 C17 C 0.0971(4) -0.1186(4) 0.8737(2) 0.0350(8) Uani 1 1 d . . . . .
 H17 H 0.1338 -0.2113 0.8674 0.042 Uiso 1 1 calc R . . . .
 C14 C 0.0444(4) 0.6380(4) 0.6794(2) 0.0336(8) Uani 1 1 d . . . . .
 H14A H -0.0275 0.6224 0.6258 0.050 Uiso 1 1 calc GR . . . .
 H14B H 0.1242 0.6896 0.6701 0.050 Uiso 1 1 calc GR . . . .
 H14C H 0.0047 0.6955 0.7160 0.050 Uiso 1 1 calc GR . . . .
 B1 B 0.6987(3) 0.4762(4) 0.4033(2) 0.0242(8) Uani 1 1 d . . . . .
 C2 C 0.3142(4) 0.6968(4) 0.4062(2) 0.0346(8) Uani 1 1 d . . . . .
 H2A H 0.3121 0.7292 0.4614 0.052 Uiso 1 1 calc GR . . . .
 H2B H 0.2598 0.7638 0.3636 0.052 Uiso 1 1 calc GR . . . .
 H2C H 0.4116 0.6942 0.4046 0.052 Uiso 1 1 calc GR . . . .
 C4 C 0.0985(3) 0.5514(4) 0.3890(2) 0.0333(8) Uani 1 1 d . . . . .
 H4A H 0.0569 0.4550 0.3762 0.050 Uiso 1 1 calc GR . . . .
 H4B H 0.0465 0.6201 0.3465 0.050 Uiso 1 1 calc GR . . . .
 H4C H 0.0937 0.5821 0.4440 0.050 Uiso 1 1 calc GR . . . .
 H1 H 0.415(3) 0.430(4) 0.4501(17) 0.016(8) Uiso 1 1 d . . . . .

loop_
  _atom_site_aniso_label
  _atom_site_aniso_U_11
  _atom_site_aniso_U_22
  _atom_site_aniso_U_33
  _atom_site_aniso_U_23
  _atom_site_aniso_U_13
  _atom_site_aniso_U_12
 S1 0.0178(3) 0.0230(4) 0.0179(3) -0.0009(3) -0.0003(3) 0.0023(3)
 S2 0.0194(3) 0.0270(4) 0.0229(3) 0.0025(3) 0.0102(3) 0.0022(3)
 F2 0.0213(9) 0.0295(10) 0.0287(9) 0.0017(8) 0.0101(7) -0.0043(7)
 F3 0.0257(9) 0.0379(11) 0.0300(9) 0.0008(9) -0.0010(7) -0.0048(9)
 F4 0.0448(12) 0.0642(16) 0.0449(11) -0.0197(12) 0.0299(9) -0.0251(11)
 F1 0.0329(11) 0.0311(12) 0.0690(15) 0.0116(12) 0.0005(10) -0.0021(9)
 N1 0.0161(11) 0.0147(12) 0.0146(10) 0.0001(9) 0.0061(9) 0.0029(9)
 N2 0.0158(11) 0.0153(12) 0.0157(11) -0.0001(10) 0.0055(9) -0.0007(9)
 N3 0.0157(11) 0.0140(11) 0.0142(10) -0.0002(10) 0.0033(8) -0.0015(10)
 C5 0.0160(13) 0.0125(14) 0.0155(12) 0.0008(11) 0.0051(10) 0.0024(10)
 C6 0.0165(13) 0.0140(14) 0.0161(13) 0.0017(11) 0.0046(10) 0.0017(11)
 C15 0.0180(14) 0.0288(17) 0.0131(12) 0.0028(12) 0.0015(10) -0.0059(12)
 C24 0.0172(13) 0.0185(15) 0.0176(13) 0.0013(12) 0.0051(10) -0.0023(11)
 C21 0.0154(13) 0.0198(15) 0.0151(12) -0.0001(12) 0.0050(10) -0.0027(11)
 C26 0.0157(13) 0.0227(15) 0.0162(12) -0.0002(12) 0.0051(10) -0.0036(11)
 C12 0.0151(13) 0.0209(15) 0.0134(12) -0.0004(12) 0.0014(10) -0.0022(11)
 C11 0.0136(13) 0.0193(15) 0.0160(12) -0.0001(12) 0.0031(10) -0.0020(11)
 C10 0.0159(12) 0.0190(14) 0.0132(11) -0.0014(12) 0.0028(9) -0.0020(12)
 C9 0.0157(13) 0.0215(15) 0.0217(13) 0.0011(13) 0.0075(10) -0.0037(12)
 C28 0.0197(14) 0.0327(18) 0.0150(13) -0.0012(13) 0.0032(11) 0.0003(13)
 C13 0.0197(14) 0.0229(15) 0.0191(13) 0.0019(13) 0.0060(11) -0.0005(12)
 C25 0.0182(14) 0.0182(15) 0.0176(13) 0.0016(12) 0.0050(11) -0.0005(11)
 C7 0.0188(13) 0.0143(14) 0.0135(12) 0.0019(11) 0.0046(10) 0.0016(11)
 C3 0.0245(15) 0.0341(18) 0.0147(13) 0.0017(13) 0.0043(11) 0.0033(14)
 C27 0.0189(14) 0.0245(16) 0.0193(14) 0.0002(13) 0.0041(11) -0.0024(12)
 C20 0.0209(15) 0.0361(18) 0.0153(13) 0.0002(13) 0.0047(11) -0.0063(13)
 C22 0.0155(13) 0.0202(15) 0.0186(13) -0.0007(12) 0.0057(10) -0.0011(12)
 C31 0.0230(15) 0.0257(16) 0.0157(13) -0.0018(13) 0.0035(11) 0.0026(13)
 C1 0.0266(15) 0.0192(15) 0.0143(13) 0.0047(11) 0.0054(11) 0.0055(12)
 C16 0.0290(16) 0.0254(17) 0.0251(15) 0.0078(14) 0.0077(12) -0.0043(14)
 C8 0.0181(14) 0.0219(15) 0.0184(13) -0.0043(12) 0.0028(11) -0.0055(12)
 C30 0.0269(15) 0.0270(18) 0.0242(14) -0.0008(14) 0.0079(12) 0.0040(13)
 C19 0.0267(17) 0.052(2) 0.0173(14) 0.0031(14) 0.0076(12) -0.0141(16)
 C29 0.0233(15) 0.0287(18) 0.0237(14) -0.0086(13) 0.0091(12) -0.0005(13)
 C18 0.0413(19) 0.040(2) 0.0241(15) 0.0136(16) 0.0054(14) -0.0158(17)
 C23 0.0207(15) 0.0236(16) 0.0286(16) -0.0014(13) 0.0058(12) 0.0011(12)
 C17 0.0388(19) 0.031(2) 0.0324(17) 0.0119(15) 0.0054(14) -0.0018(15)
 C14 0.0380(19) 0.0295(19) 0.0356(17) 0.0090(15) 0.0142(14) 0.0111(15)
 B1 0.0199(16) 0.032(2) 0.0210(16) -0.0038(15) 0.0064(13) -0.0078(14)
 C2 0.060(2) 0.0188(16) 0.0218(15) 0.0036(14) 0.0073(15) 0.0007(16)
 C4 0.0309(17) 0.047(2) 0.0250(15) 0.0155(15) 0.0129(13) 0.0206(15)

_geom_special_details
;
 All esds (except the esd in the dihedral angle between two l.s. planes)
 are estimated using the full covariance matrix.  The cell esds are taken
 into account individually in the estimation of esds in distances, angles
 and torsion angles; correlations between esds in cell parameters are only
 used when they are defined by crystal symmetry.  An approximate (isotropic)
 treatment of cell esds is used for estimating esds involving l.s. planes.
;
loop_
  _geom_bond_atom_site_label_1
  _geom_bond_atom_site_label_2
  _geom_bond_distance
  _geom_bond_site_symmetry_2
  _geom_bond_publ_flag
 S1 C24 1.733(3) . ?
 S1 C22 1.722(3) . ?
 S2 C12 1.735(3) . ?
 S2 C13 1.721(3) . ?
 F2 B1 1.402(4) . ?
 F3 B1 1.382(4) . ?
 F4 B1 1.363(4) . ?
 F1 B1 1.399(4) . ?
 N1 C5 1.378(3) . ?
 N1 C1 1.512(3) . ?
 N1 H1 0.85(3) . ?
 N2 C5 1.350(3) . ?
 N2 C6 1.400(3) . ?
 N2 C9 1.460(3) . ?
 N3 C5 1.344(3) . ?
 N3 C7 1.392(3) . ?
 N3 C8 1.460(3) . ?
 C6 C21 1.470(4) . ?
 C6 C7 1.347(4) . ?
 C15 C12 1.470(4) . ?
 C15 C20 1.399(4) . ?
 C15 C16 1.383(5) . ?
 C24 C26 1.462(4) . ?
 C24 C25 1.374(4) . ?
 C21 C25 1.418(4) . ?
 C21 C22 1.366(4) . ?
 C26 C27 1.406(4) . ?
 C26 C31 1.394(4) . ?
 C12 C11 1.375(4) . ?
 C11 H11 0.9500 . ?
 C11 C10 1.420(4) . ?
 C10 C13 1.367(4) . ?
 C10 C7 1.479(4) . ?
 C9 H9A 0.9800 . ?
 C9 H9B 0.9800 . ?
 C9 H9C 0.9800 . ?
 C28 H28 0.9500 . ?
 C28 C27 1.376(4) . ?
 C28 C29 1.391(4) . ?
 C13 C14 1.490(4) . ?
 C25 H25 0.9500 . ?
 C3 H3A 0.9800 . ?
 C3 H3B 0.9800 . ?
 C3 H3C 0.9800 . ?
 C3 C1 1.522(4) . ?
 C27 H27 0.9500 . ?
 C20 H20 0.9500 . ?
 C20 C19 1.380(5) . ?
 C22 C23 1.498(4) . ?
 C31 H31 0.9500 . ?
 C31 C30 1.382(4) . ?
 C1 C2 1.516(5) . ?
 C1 C4 1.520(4) . ?
 C16 H16 0.9500 . ?
 C16 C17 1.392(5) . ?
 C8 H8A 0.9800 . ?
 C8 H8B 0.9800 . ?
 C8 H8C 0.9800 . ?
 C30 H30 0.9500 . ?
 C30 C29 1.383(4) . ?
 C19 H19 0.9500 . ?
 C19 C18 1.375(5) . ?
 C29 H29 0.9500 . ?
 C18 H18 0.9500 . ?
 C18 C17 1.388(5) . ?
 C23 H23A 0.9800 . ?
 C23 H23B 0.9800 . ?
 C23 H23C 0.9800 . ?
 C17 H17 0.9500 . ?
 C14 H14A 0.9800 . ?
 C14 H14B 0.9800 . ?
 C14 H14C 0.9800 . ?
 C2 H2A 0.9800 . ?
 C2 H2B 0.9800 . ?
 C2 H2C 0.9800 . ?
 C4 H4A 0.9800 . ?
 C4 H4B 0.9800 . ?
 C4 H4C 0.9800 . ?

loop_
  _geom_angle_atom_site_label_1
  _geom_angle_atom_site_label_2
  _geom_angle_atom_site_label_3
  _geom_angle
  _geom_angle_site_symmetry_1
  _geom_angle_site_symmetry_3
  _geom_angle_publ_flag
 C22 S1 C24 92.91(14) . . ?
 C13 S2 C12 93.28(14) . . ?
 C5 N1 C1 119.8(2) . . ?
 C5 N1 H1 110.2(19) . . ?
 C1 N1 H1 111(2) . . ?
 C5 N2 C6 109.0(2) . . ?
 C5 N2 C9 126.6(2) . . ?
 C6 N2 C9 124.4(2) . . ?
 C5 N3 C7 109.1(2) . . ?
 C5 N3 C8 126.1(2) . . ?
 C7 N3 C8 124.1(2) . . ?
 N2 C5 N1 127.6(2) . . ?
 N3 C5 N1 124.8(2) . . ?
 N3 C5 N2 107.6(2) . . ?
 N2 C6 C21 122.9(2) . . ?
 C7 C6 N2 106.8(2) . . ?
 C7 C6 C21 130.3(2) . . ?
 C20 C15 C12 120.5(3) . . ?
 C16 C15 C12 120.7(3) . . ?
 C16 C15 C20 118.7(3) . . ?
 C26 C24 S1 121.9(2) . . ?
 C25 C24 S1 109.9(2) . . ?
 C25 C24 C26 128.1(3) . . ?
 C25 C21 C6 123.7(2) . . ?
 C22 C21 C6 123.0(3) . . ?
 C22 C21 C25 113.3(2) . . ?
 C27 C26 C24 121.5(3) . . ?
 C31 C26 C24 120.4(2) . . ?
 C31 C26 C27 118.0(3) . . ?
 C15 C12 S2 121.0(2) . . ?
 C11 C12 S2 109.7(2) . . ?
 C11 C12 C15 129.2(3) . . ?
 C12 C11 H11 123.4 . . ?
 C12 C11 C10 113.2(3) . . ?
 C10 C11 H11 123.4 . . ?
 C11 C10 C7 123.9(2) . . ?
 C13 C10 C11 113.8(2) . . ?
 C13 C10 C7 122.3(3) . . ?
 N2 C9 H9A 109.5 . . ?
 N2 C9 H9B 109.5 . . ?
 N2 C9 H9C 109.5 . . ?
 H9A C9 H9B 109.5 . . ?
 H9A C9 H9C 109.5 . . ?
 H9B C9 H9C 109.5 . . ?
 C27 C28 H28 119.8 . . ?
 C27 C28 C29 120.4(3) . . ?
 C29 C28 H28 119.8 . . ?
 C10 C13 S2 110.1(2) . . ?
 C10 C13 C14 129.1(3) . . ?
 C14 C13 S2 120.7(2) . . ?
 C24 C25 C21 113.4(3) . . ?
 C24 C25 H25 123.3 . . ?
 C21 C25 H25 123.3 . . ?
 N3 C7 C10 121.1(2) . . ?
 C6 C7 N3 107.6(2) . . ?
 C6 C7 C10 131.3(2) . . ?
 H3A C3 H3B 109.5 . . ?
 H3A C3 H3C 109.5 . . ?
 H3B C3 H3C 109.5 . . ?
 C1 C3 H3A 109.5 . . ?
 C1 C3 H3B 109.5 . . ?
 C1 C3 H3C 109.5 . . ?
 C26 C27 H27 119.6 . . ?
 C28 C27 C26 120.8(3) . . ?
 C28 C27 H27 119.6 . . ?
 C15 C20 H20 119.5 . . ?
 C19 C20 C15 121.0(3) . . ?
 C19 C20 H20 119.5 . . ?
 C21 C22 S1 110.5(2) . . ?
 C21 C22 C23 127.8(3) . . ?
 C23 C22 S1 121.7(2) . . ?
 C26 C31 H31 119.6 . . ?
 C30 C31 C26 120.8(3) . . ?
 C30 C31 H31 119.6 . . ?
 N1 C1 C3 105.5(2) . . ?
 N1 C1 C2 110.4(2) . . ?
 N1 C1 C4 110.4(2) . . ?
 C2 C1 C3 111.2(3) . . ?
 C2 C1 C4 109.6(3) . . ?
 C4 C1 C3 109.6(3) . . ?
 C15 C16 H16 119.9 . . ?
 C15 C16 C17 120.2(3) . . ?
 C17 C16 H16 119.9 . . ?
 N3 C8 H8A 109.5 . . ?
 N3 C8 H8B 109.5 . . ?
 N3 C8 H8C 109.5 . . ?
 H8A C8 H8B 109.5 . . ?
 H8A C8 H8C 109.5 . . ?
 H8B C8 H8C 109.5 . . ?
 C31 C30 H30 119.7 . . ?
 C31 C30 C29 120.6(3) . . ?
 C29 C30 H30 119.7 . . ?
 C20 C19 H19 120.0 . . ?
 C18 C19 C20 120.0(3) . . ?
 C18 C19 H19 120.0 . . ?
 C28 C29 H29 120.4 . . ?
 C30 C29 C28 119.2(3) . . ?
 C30 C29 H29 120.4 . . ?
 C19 C18 H18 120.1 . . ?
 C19 C18 C17 119.8(3) . . ?
 C17 C18 H18 120.1 . . ?
 C22 C23 H23A 109.5 . . ?
 C22 C23 H23B 109.5 . . ?
 C22 C23 H23C 109.5 . . ?
 H23A C23 H23B 109.5 . . ?
 H23A C23 H23C 109.5 . . ?
 H23B C23 H23C 109.5 . . ?
 C16 C17 H17 119.8 . . ?
 C18 C17 C16 120.3(3) . . ?
 C18 C17 H17 119.8 . . ?
 C13 C14 H14A 109.5 . . ?
 C13 C14 H14B 109.5 . . ?
 C13 C14 H14C 109.5 . . ?
 H14A C14 H14B 109.5 . . ?
 H14A C14 H14C 109.5 . . ?
 H14B C14 H14C 109.5 . . ?
 F3 B1 F2 109.5(3) . . ?
 F3 B1 F1 108.9(3) . . ?
 F4 B1 F2 110.6(3) . . ?
 F4 B1 F3 111.7(3) . . ?
 F4 B1 F1 108.6(3) . . ?
 F1 B1 F2 107.5(2) . . ?
 C1 C2 H2A 109.5 . . ?
 C1 C2 H2B 109.5 . . ?
 C1 C2 H2C 109.5 . . ?
 H2A C2 H2B 109.5 . . ?
 H2A C2 H2C 109.5 . . ?
 H2B C2 H2C 109.5 . . ?
 C1 C4 H4A 109.5 . . ?
 C1 C4 H4B 109.5 . . ?
 C1 C4 H4C 109.5 . . ?
 H4A C4 H4B 109.5 . . ?
 H4A C4 H4C 109.5 . . ?
 H4B C4 H4C 109.5 . . ?

_shelx_res_file
;
TITL P21_a.res in P2(1)
REM Old TITL P21 in P2(1)
REM SHELXT solution in P2(1)
REM R1 0.082, Rweak 0.028, Alpha 0.003, Orientation as input
REM Flack x = 0.032 ( 0.030 ) from Parsons' quotients
REM Formula found by SHELXT: C31 B F4 N3 S2
CELL 0.71073 9.9733 9.2535 16.7764 90 107.283 90
ZERR 2 0.0003 0.0003 0.0005 0 0.002 0
LATT -1
SYMM -X,0.5+Y,-Z
SFAC C H B F N S
UNIT 62 68 2 8 6 4

L.S. 10
PLAN  20
SIZE 0.367 0.1 0.063
TEMP -173.15
BOND $H
LIST 6
fmap 2
acta
REM <olex2.extras>
REM <HklSrc "%.\\P21_a.hkl">
REM </olex2.extras>

WGHT    0.030200    0.444000
FVAR       0.67868
S1    6    0.689936    0.591538    0.892839    11.00000    0.01785    0.02303 =
         0.01795   -0.00086   -0.00032    0.00229
S2    6    0.007570    0.415290    0.783239    11.00000    0.01945    0.02698 =
         0.02287    0.00252    0.01019    0.00223
F2    4    0.595102    0.378197    0.409462    11.00000    0.02131    0.02947 =
         0.02871    0.00172    0.01006   -0.00435
F3    4    0.800612    0.487080    0.479704    11.00000    0.02571    0.03792 =
         0.03000    0.00078   -0.00097   -0.00477
F4    4    0.754455    0.435343    0.341831    11.00000    0.04484    0.06419 =
         0.04487   -0.01974    0.02994   -0.02512
F1    4    0.634175    0.610933    0.382450    11.00000    0.03290    0.03113 =
         0.06900    0.01160    0.00045   -0.00208
N1    5    0.333290    0.441413    0.454369    11.00000    0.01615    0.01465 =
         0.01458    0.00006    0.00614    0.00285
N2    5    0.444070    0.520354    0.598134    11.00000    0.01580    0.01531 =
         0.01575   -0.00007    0.00547   -0.00069
N3    5    0.241790    0.412950    0.571353    11.00000    0.01571    0.01404 =
         0.01424   -0.00022    0.00332   -0.00147
C5    1    0.339372    0.459933    0.536866    11.00000    0.01601    0.01247 =
         0.01554    0.00081    0.00509    0.00242
C6    1    0.410375    0.512086    0.673311    11.00000    0.01654    0.01401 =
         0.01610    0.00170    0.00464    0.00172
C15   1    0.081310    0.135911    0.843232    11.00000    0.01798    0.02878 =
         0.01315    0.00280    0.00153   -0.00585
C24   1    0.583263    0.740515    0.858300    11.00000    0.01720    0.01851 =
         0.01765    0.00133    0.00509   -0.00230
C21   1    0.501804    0.570103    0.752415    11.00000    0.01535    0.01977 =
         0.01506   -0.00006    0.00502   -0.00267
C26   1    0.594002    0.870687    0.909229    11.00000    0.01566    0.02269 =
         0.01623   -0.00022    0.00512   -0.00362
C12   1    0.110321    0.260712    0.796719    11.00000    0.01512    0.02091 =
         0.01340   -0.00044    0.00139   -0.00223
C11   1    0.207168    0.274256    0.753500    11.00000    0.01363    0.01926 =
         0.01602   -0.00011    0.00309   -0.00201
AFIX  43
H11   2    0.274141    0.201717    0.752659    11.00000   -1.20000
AFIX   0
C10   1    0.196951    0.407649    0.710247    11.00000    0.01585    0.01903 =
         0.01318   -0.00142    0.00281   -0.00205
C9    1    0.573267    0.583333    0.589579    11.00000    0.01573    0.02145 =
         0.02171    0.00105    0.00750   -0.00372
AFIX 137
H9A   2    0.649449    0.512469    0.606845    11.00000   -1.50000
H9B   2    0.597731    0.669435    0.624949    11.00000   -1.50000
H9C   2    0.559367    0.610379    0.531200    11.00000   -1.50000
AFIX   0
C28   1    0.666970    0.990938    1.043287    11.00000    0.01970    0.03267 =
         0.01504   -0.00115    0.00318    0.00034
AFIX  43
H28   2    0.714274    0.988249    1.101475    11.00000   -1.20000
AFIX   0
C13   1    0.092572    0.495860    0.719372    11.00000    0.01974    0.02291 =
         0.01914    0.00187    0.00605   -0.00050
C25   1    0.488277    0.711280    0.782033    11.00000    0.01815    0.01820 =
         0.01757    0.00160    0.00498   -0.00051
AFIX  43
H25   2    0.420239    0.778958    0.752085    11.00000   -1.20000
AFIX   0
C7    1    0.284624    0.446114    0.656090    11.00000    0.01882    0.01428 =
         0.01354    0.00192    0.00456    0.00161
C3    1    0.259632    0.488565    0.306112    11.00000    0.02449    0.03413 =
         0.01472    0.00173    0.00432    0.00332
AFIX 137
H3A   2    0.358176    0.484009    0.306872    11.00000   -1.50000
H3B   2    0.207742    0.552650    0.260957    11.00000   -1.50000
H3C   2    0.218577    0.391513    0.296962    11.00000   -1.50000
AFIX   0
C27   1    0.663722    0.869506    0.995407    11.00000    0.01888    0.02451 =
         0.01931    0.00022    0.00409   -0.00240
AFIX  43
H27   2    0.709169    0.783782    1.020909    11.00000   -1.20000
AFIX   0
C20   1   -0.004892    0.150614    0.895067    11.00000    0.02095    0.03615 =
         0.01533    0.00016    0.00474   -0.00628
AFIX  43
H20   2   -0.038855    0.243534    0.903495    11.00000   -1.20000
AFIX   0
C22   1    0.606718    0.491435    0.805629    11.00000    0.01552    0.02024 =
         0.01856   -0.00073    0.00569   -0.00105
C31   1    0.529598    0.998722    0.873775    11.00000    0.02300    0.02566 =
         0.01572   -0.00177    0.00352    0.00264
AFIX  43
H31   2    0.483601    1.002825    0.815454    11.00000   -1.20000
AFIX   0
C1    1    0.250937    0.546849    0.389281    11.00000    0.02664    0.01920 =
         0.01426    0.00466    0.00541    0.00547
C16   1    0.132694    0.000387    0.833433    11.00000    0.02902    0.02535 =
         0.02507    0.00782    0.00766   -0.00427
AFIX  43
H16   2    0.192440   -0.011529    0.799116    11.00000   -1.20000
AFIX   0
C8    1    0.121721    0.321097    0.531190    11.00000    0.01807    0.02190 =
         0.01845   -0.00429    0.00280   -0.00547
AFIX 137
H8A   2    0.035061    0.377761    0.519838    11.00000   -1.50000
H8B   2    0.117873    0.240244    0.568176    11.00000   -1.50000
H8C   2    0.131625    0.283623    0.478593    11.00000   -1.50000
AFIX   0
C30   1    0.531818    1.119750    0.922397    11.00000    0.02694    0.02698 =
         0.02415   -0.00076    0.00789    0.00398
AFIX  43
H30   2    0.485077    1.205248    0.897448    11.00000   -1.20000
AFIX   0
C19   1   -0.041298    0.032172    0.934117    11.00000    0.02672    0.05187 =
         0.01726    0.00308    0.00762   -0.01409
AFIX  43
H19   2   -0.100708    0.043776    0.968662    11.00000   -1.20000
AFIX   0
C29   1    0.601424    1.117614    1.007022    11.00000    0.02332    0.02870 =
         0.02372   -0.00861    0.00909   -0.00046
AFIX  43
H29   2    0.604445    1.201684    1.040012    11.00000   -1.20000
AFIX   0
C18   1    0.008348   -0.102622    0.923069    11.00000    0.04128    0.04005 =
         0.02409    0.01362    0.00538   -0.01582
AFIX  43
H18   2   -0.018000   -0.184517    0.949116    11.00000   -1.20000
AFIX   0
C23   1    0.650920    0.339937    0.794347    11.00000    0.02068    0.02359 =
         0.02859   -0.00141    0.00578    0.00114
AFIX 137
H23A  2    0.723883    0.341809    0.766052    11.00000   -1.50000
H23B  2    0.569773    0.285192    0.760552    11.00000   -1.50000
H23C  2    0.688014    0.293724    0.849056    11.00000   -1.50000
AFIX   0
C17   1    0.097114   -0.118629    0.873716    11.00000    0.03881    0.03058 =
         0.03236    0.01192    0.00537   -0.00178
AFIX  43
H17   2    0.133764   -0.211254    0.867396    11.00000   -1.20000
AFIX   0
C14   1    0.044375    0.638017    0.679367    11.00000    0.03799    0.02946 =
         0.03561    0.00898    0.01425    0.01112
AFIX 137
H14A  2   -0.027527    0.622407    0.625773    11.00000   -1.50000
H14B  2    0.124215    0.689627    0.670059    11.00000   -1.50000
H14C  2    0.004736    0.695513    0.715960    11.00000   -1.50000
AFIX   0

B1    3    0.698742    0.476219    0.403329    11.00000    0.01989    0.03179 =
         0.02104   -0.00376    0.00639   -0.00783
C2    1    0.314209    0.696760    0.406225    11.00000    0.06002    0.01883 =
         0.02180    0.00363    0.00734    0.00072
AFIX 137
H2A   2    0.312128    0.729225    0.461448    11.00000   -1.50000
H2B   2    0.259820    0.763818    0.363587    11.00000   -1.50000
H2C   2    0.411594    0.694177    0.404597    11.00000   -1.50000
AFIX   0
C4    1    0.098463    0.551419    0.388978    11.00000    0.03088    0.04701 =
         0.02496    0.01549    0.01286    0.02063
AFIX 137
H4A   2    0.056908    0.455026    0.376244    11.00000   -1.50000
H4B   2    0.046466    0.620066    0.346515    11.00000   -1.50000
H4C   2    0.093692    0.582112    0.443978    11.00000   -1.50000
AFIX   0
H1    2    0.415344    0.429738    0.450068    11.00000    0.01551
HKLF 4

REM  P21_a.res in P2(1)
REM R1 =  0.0332 for    5643 Fo > 4sig(Fo)  and  0.0364 for all    6040 data
REM    381 parameters refined using      1 restraints

END

WGHT      0.0302      0.4438

REM Highest difference peak  0.336,  deepest hole -0.199,  1-sigma level  0.042
Q1    1   0.7977  0.2828  0.4239  11.00000  0.05    0.34
Q2    1   0.6947  0.5253  0.3507  11.00000  0.05    0.23
Q3    1   0.6382  0.5424  0.8441  11.00000  0.05    0.20
Q4    1   0.2859  0.6245  0.3875  11.00000  0.05    0.19
Q5    1   0.0229 -0.0222  0.9419  11.00000  0.05    0.19
Q6    1   0.0814 -0.0499  0.8416  11.00000  0.05    0.18
Q7    1   0.6774  1.0707  1.0148  11.00000  0.05    0.18
Q8    1   0.1416  0.0866  0.8512  11.00000  0.05    0.17
Q9    1   0.1464  0.6381  0.4063  11.00000  0.05    0.17
Q10   1   0.6285  0.6760  0.8899  11.00000  0.05    0.17
Q11   1   0.0654  0.1526  0.8786  11.00000  0.05    0.17
Q12   1   0.4289  0.5253  0.6341  11.00000  0.05    0.16
Q13   1   0.1145  0.4253  0.6969  11.00000  0.05    0.16
Q14   1   0.6633  0.4759  0.8913  11.00000  0.05    0.16
Q15   1   0.7861  0.3503  0.3756  11.00000  0.05    0.16
Q16   1   0.2174  0.3603  0.7432  11.00000  0.05    0.16
Q17   1   0.2773  0.4498  0.5552  11.00000  0.05    0.16
Q18   1   0.6122  1.1227  0.9573  11.00000  0.05    0.15
Q19   1   0.1755  0.4733  0.7262  11.00000  0.05    0.15
Q20   1   0.2460  0.0203  0.7304  11.00000  0.05    0.15
;
_shelx_res_checksum                45988
_shelx_hkl_file
;
   0   1   0    0.40    0.30
   0   1   0    0.30    0.30
   0   1   0    0.00    0.30
   0  -1   0    0.40    0.30
   0   2   0 9651.63  400.66
   0   2   0 9748.42  400.56
   0   2   0 9734.73  400.36
   0  -2   0 9674.43  400.26
   0   3   0    0.30    0.60
   0   3   0   -0.70    0.70
   0   3   0    0.60    0.90
   0  -3   0    0.80    0.60
   0   4   0  274.87   13.60
   0   4   0  241.18   13.80
   0   4   0  274.77   14.40
   0  -4   0  257.17   13.00
   0   6   0  257.37   16.10
   0   6   0  290.87   15.80
   0  -6   0  288.97   15.00
   0   8   0  247.38   15.60
   0   8   0  253.47   16.90
   0  -8   0  221.58   15.80
   0  -8   0  245.28   14.30
   0   9   0    0.30    2.30
   0   9   0   -1.90    2.00
   0  -9   0    0.40    2.20
   0  -9   0    3.00    3.10
   0  10   0  149.19   15.90
   0 -10   0  153.68   15.30
   0  11   0   -0.90    3.10
   0 -11   0    4.30    3.60
   1 -11   0   73.89   10.70
  -1  11   0   69.89   10.80
   1 -10   0   26.60    6.50
  -1  10   0   34.50    7.40
  -1  10   0   32.00    8.20
   1  -9   0  120.39   12.30
   1  -9   0  116.89    9.60
  -1   9   0  121.29   13.10
  -1   9   0  101.29   12.00
  -1   9   0  117.79   10.50
   1  -8   0  652.93   31.50
   1  -8   0  642.94   33.00
  -1   8   0  665.63   33.80
  -1   8   0  603.94   32.30
  -1   8   0  623.04   33.30
   1  -7   0  347.17   19.40
   1  -7   0  332.27   18.20
  -1   7   0  351.16   20.10
  -1   7   0  346.57   19.20
  -1   7   0  320.17   19.50
   1  -6   0   37.50    4.90
  -1   6   0   37.80    5.50
  -1   6   0   40.10    5.40
  -1   6   0   35.90    5.60
   1  -5   0  301.87   14.90
  -1   5   0  267.97   15.00
  -1   5   0  281.87   15.50
  -1   5   0  253.27   15.10
  -1   4   0  276.27   14.50
  -1   4   0  264.77   14.50
  -1   4   0  290.67   15.00
  -1   3   0  411.46   19.60
  -1   3   0  416.96   19.80
  -1   3   0  421.66   19.70
  -1   2   0  854.51   37.20
  -1   2   0  837.52   37.30
  -1   2   0  882.51   36.90
   1  -1   0  818.72   35.40
  -1   1   0  903.01   35.60
  -1   1   0  761.42   34.90
  -1   1   0  860.61   35.60
   1   0   0  742.83   29.70
  -1   0   0  719.13   29.90
  -1   0   0  678.13   30.10
   1   1   0  929.41   37.10
   1   1   0  801.62   36.90
   1   1   0  895.11   37.30
  -1  -1   0  880.91   36.70
   1   2   0  770.22   37.00
   1   2   0  871.31   36.50
   1   2   0  854.01   36.70
  -1  -2   0  901.31   36.10
   1   3   0  402.06   19.00
   1   3   0  424.06   19.00
  -1  -3   0  395.26   18.30
   1   4   0  267.17   14.90
   1   4   0  290.77   14.20
  -1  -4   0  260.17   13.30
   1   5   0  260.77   16.20
   1   5   0  289.27   15.20
  -1  -5   0  310.67   14.70
   1   6   0   34.00    5.00
   1   6   0   53.09    6.80
  -1  -6   0   33.60    4.40
   1   7   0  365.76   20.60
   1   7   0  330.27   18.10
  -1  -7   0  341.17   19.50
  -1  -7   0  295.17   17.00
   1   8   0  605.64   33.20
   1   8   0  620.94   30.80
  -1  -8   0  554.54   31.90
  -1  -8   0  643.84   29.80
   1   9   0  117.59   10.00
   1   9   0  120.69   13.40
  -1  -9   0  103.59   12.10
  -1  -9   0  104.59    8.50
   1  10   0   40.10    8.40
  -1 -10   0   23.20    5.90
   1  11   0   76.19   11.60
  -1 -11   0   69.99   11.00
   2 -11   0   36.40    7.80
  -2  11   0   32.00    7.40
   2 -10   0   96.29   11.60
   2 -10   0   83.79   10.60
   2 -10   0   77.59    9.50
  -2  10   0   88.39   11.80
  -2  10   0   83.99   10.30
  -2  10   0   70.89   10.00
   2  -9   0    4.20    2.90
   2  -9   0    8.00    3.50
   2  -9   0    4.40    3.00
  -2   9   0    5.60    3.90
  -2   9   0    5.90    3.50
  -2   9   0    2.40    2.80
   2  -8   0  272.07   16.70
   2  -8   0  293.57   17.50
   2  -8   0  292.67   17.10
  -2   8   0  256.27   17.00
  -2   8   0  253.47   16.90
  -2   8   0  273.57   18.10
   2  -7   0  179.58   12.00
   2  -7   0  194.98   12.40
   2  -7   0  189.48   12.20
  -2   7   0  181.48   13.00
  -2   7   0  177.18   12.30
  -2   7   0  159.78   11.90
   2  -6   0  233.38   13.80
  -2   6   0  231.18   14.70
  -2   6   0  238.68   13.90
  -2   6   0  218.28   14.00
   2  -5   0  373.86   19.30
  -2   5   0  385.96   19.30
  -2   5   0  354.86   19.60
  -2   5   0  390.36   20.20
   2  -4   0  327.97   16.00
  -2   4   0  272.17   15.20
  -2   4   0  320.77   16.30
  -2   4   0  305.07   16.20
   2  -3   0 1848.62   75.69
  -2   3   0 1759.72   74.99
  -2   3   0 1787.32   76.09
  -2   3   0 1687.73   75.89
   2  -2   0  952.20   39.90
  -2   2   0  905.01   39.00
  -2   2   0  859.71   40.20
  -2   2   0  960.00   40.50
   2  -1   0   13.40    1.80
  -2   1   0   10.20    1.80
  -2   1   0    9.80    1.60
  -2   1   0   10.00    1.40
   2   0   0  155.68    6.90
   2   0   0  159.28    7.70
  -2   0   0  148.39    7.80
  -2   0   0  147.79    7.30
  -2   0   0  157.78    6.80
   2   1   0   15.00    1.90
   2   1   0   12.60    1.90
  -2  -1   0   12.20    1.50
  -2  -1   0   16.00    1.90
  -2  -1   0   14.90    1.80
   2   2   0  934.81   39.50
   2   2   0  924.91   39.30
   2   2   0  873.01   39.80
  -2  -2   0  896.11   38.60
   2   3   0 1813.62   75.59
   2   3   0 1820.92   75.89
   2   3   0 1806.92   76.59
  -2  -3   0 1678.03   74.79
   2   4   0  311.27   16.10
   2   4   0  301.87   15.80
   2   4   0  314.57   17.00
  -2  -4   0  326.37   14.90
   2   5   0  378.86   21.10
   2   5   0  419.66   20.00
   2   5   0  380.76   20.00
  -2  -5   0  384.26   18.60
   2   6   0  231.68   14.00
   2   6   0  257.47   15.80
  -2  -6   0  238.38   12.90
  -2  -6   0  248.88   15.10
   2   7   0  174.68   11.40
   2   7   0  162.48   12.70
  -2  -7   0  175.18   12.70
  -2  -7   0  161.08   10.10
   2   8   0  271.47   18.90
   2   8   0  274.97   16.70
  -2  -8   0  295.77   18.70
  -2  -8   0  277.97   15.40
   2   9   0    8.90    4.00
  -2  -9   0   10.20    4.20
   2  10   0   77.49   11.50
  -2 -10   0   77.99   10.90
   2  11   0   41.90    9.20
  -2 -11   0   47.10    9.40
   3 -11   0   49.40    8.70
  -3  11   0   46.90    8.10
   3 -10   0   -1.40    2.40
   3 -10   0   -0.80    2.60
   3 -10   0    3.60    2.80
  -3  10   0    2.20    3.10
  -3  10   0    2.00    3.70
  -3  10   0    0.00    2.80
   3  -9   0    1.80    2.40
   3  -9   0    1.80    2.20
   3  -9   0    0.00    2.20
  -3   9   0    3.70    2.60
  -3   9   0    4.30    3.20
  -3   9   0   -1.70    3.10
   3  -8   0   55.79    7.70
   3  -8   0   52.59    7.20
   3  -8   0   51.39    7.30
  -3   8   0   46.70    6.90
  -3   8   0   52.79    7.60
  -3   8   0   52.19    8.20
   3  -7   0   34.50    5.70
   3  -7   0   35.70    5.50
  -3   7   0   38.10    5.90
  -3   7   0   28.30    4.90
  -3   7   0   27.30    5.80
   3  -6   0  188.98   11.90
   3  -6   0  214.28   13.00
  -3   6   0  220.58   12.60
  -3   6   0  206.28   13.20
  -3   6   0  194.98   13.50
   3  -5   0  161.38   10.50
  -3   5   0  180.68   10.10
  -3   5   0  150.58   11.00
  -3   5   0  169.28   11.00
   3  -4   0 1353.46   57.69
  -3   4   0 1240.88   58.29
  -3   4   0 1277.27   56.49
  -3   4   0 1381.06   58.69
   3  -3   0  498.35   23.90
  -3   3   0  481.15   24.40
  -3   3   0  482.05   24.20
  -3   3   0  537.65   22.50
   3  -2   0  395.66   18.30
  -3   2   0  363.56   18.50
  -3   2   0  388.46   19.00
   3  -1   0  168.18    8.90
  -3   1   0  162.28    9.00
   3   0   0 2702.33  111.39
   3   0   0 2692.73  110.09
  -3   0   0 2608.34  109.79
  -3   0   0 2619.54  110.79
  -3   0   0 2650.63  111.59
   3   1   0  166.98    9.00
   3   1   0  157.68    8.60
  -3  -1   0  170.08    9.00
  -3  -1   0  170.78    8.40
  -3  -1   0  177.08    8.50
   3   2   0  327.37   18.40
   3   2   0  420.06   18.70
   3   2   0  417.26   19.00
  -3  -2   0  385.96   17.70
  -3  -2   0  436.16   18.80
  -3  -2   0  384.26   18.60
   3   3   0  544.85   25.90
   3   3   0  512.25   25.50
   3   3   0  577.14   26.40
  -3  -3   0  537.15   24.50
  -3  -3   0  599.24   26.10
   3   4   0 1339.47   58.89
   3   4   0 1354.76   59.29
   3   4   0 1432.16   60.59
  -3  -4   0 1316.37   57.69
  -3  -4   0 1309.87   59.49
   3   5   0  162.08   10.40
   3   5   0  165.58   10.70
   3   5   0  189.38   12.20
  -3  -5   0  165.08   11.10
  -3  -5   0  160.28    9.10
   3   6   0  214.28   13.10
   3   6   0  221.48   12.80
   3   6   0  215.58   14.30
  -3  -6   0  166.78   12.70
  -3  -6   0  196.18   11.10
   3   7   0   36.20    6.70
   3   7   0   31.20    5.10
  -3  -7   0   28.80    5.90
  -3  -7   0   33.70    4.40
   3   8   0   60.89    7.70
   3   8   0   53.49    9.00
  -3  -8   0   40.50    5.20
  -3  -8   0   56.09    8.60
   3   9   0    3.60    2.90
  -3  -9   0    4.90    3.20
   3  10   0   -0.40    2.60
  -3 -10   0    4.30    3.60
   3  11   0   45.40    9.50
  -3 -11   0   37.00    8.40
   4 -10   0   40.10    8.00
   4 -10   0   49.99    8.30
  -4  10   0   43.60    9.10
  -4  10   0   51.29    8.70
   4  -9   0   72.99    9.40
   4  -9   0   72.79    9.50
   4  -9   0   51.99    7.40
  -4   9   0   59.49    7.90
  -4   9   0   68.99    9.70
  -4   9   0   59.99    9.60
   4  -8   0  386.06   20.30
   4  -8   0  398.16   21.40
  -4   8   0  378.36   22.60
  -4   8   0  339.27   20.10
  -4   8   0  308.17   22.30
   4  -7   0    1.50    1.90
   4  -7   0    2.10    1.80
  -4   7   0    2.20    2.10
  -4   7   0    1.50    2.60
  -4   7   0    2.30    2.00
   4  -6   0  247.98   14.00
   4  -6   0  256.07   15.20
  -4   6   0  236.98   14.00
  -4   6   0  267.77   16.50
  -4   6   0  272.27   16.70
   4  -5   0  257.67   13.10
   4  -5   0  225.38   14.40
  -4   5   0  251.77   13.10
  -4   5   0  277.67   15.80
  -4   5   0  229.48   15.20
   4  -4   0  548.15   25.70
   4  -4   0  552.34   23.60
  -4   4   0  528.55   26.50
  -4   4   0  432.46   25.90
  -4   4   0  523.35   23.50
   4  -3   0  917.01   37.90
   4  -3   0  929.11   40.20
  -4   3   0  912.91   41.50
  -4   3   0  789.72   40.60
   4  -2   0  240.08   13.10
  -4   2   0  254.77   13.60
   4  -1   0  102.19    6.90
  -4   1   0  122.09    6.90
  -4   1   0  112.59    7.20
   4   0   0   25.00    1.90
   4   0   0   17.50    2.80
  -4   0   0   19.30    1.60
  -4   0   0   19.70    3.00
  -4   0   0   23.60    2.70
   4   1   0  115.79    6.50
   4   1   0  116.99    7.20
  -4  -1   0   98.19    6.00
  -4  -1   0  107.49    6.40
  -4  -1   0  118.49    7.20
   4   2   0  261.17   13.00
   4   2   0  218.18   12.90
  -4  -2   0  260.17   12.70
  -4  -2   0  227.08   11.90
  -4  -2   0  262.67   13.10
   4   3   0  985.20   42.70
   4   3   0  952.90   42.30
   4   3   0  931.71   42.70
  -4  -3   0  955.10   42.50
  -4  -3   0  903.21   42.20
  -4  -3   0  925.61   40.90
   4   4   0  580.14   25.90
   4   4   0  538.45   26.90
   4   4   0  504.25   26.00
  -4  -4   0  483.35   26.00
  -4  -4   0  529.55   25.70
  -4  -4   0  550.14   24.30
   4   5   0  259.67   14.30
   4   5   0  226.68   14.30
   4   5   0  230.88   15.20
  -4  -5   0  253.87   12.70
  -4  -5   0  245.28   15.00
   4   6   0  241.48   16.70
   4   6   0  254.07   15.70
   4   6   0  274.17   15.70
  -4  -6   0  270.77   13.70
  -4  -6   0  259.17   16.50
   4   7   0    1.40    2.20
   4   7   0    0.60    2.00
   4   7   0    0.20    1.70
  -4  -7   0    0.70    2.10
  -4  -7   0    1.60    1.30
   4   8   0  352.16   22.70
  -4  -8   0  329.67   21.10
   4   9   0   78.79   11.50
  -4  -9   0   58.19    9.00
   4  10   0   57.59   10.40
  -4 -10   0   55.19    9.70
   5 -10   0   38.10    7.80
   5 -10   0   38.80    7.50
  -5  10   0   42.80    8.90
  -5  10   0   29.80    7.20
   5  -9   0   89.39   10.60
  -5   9   0   87.09   12.10
  -5   9   0   86.09   11.30
   5  -8   0  439.66   24.20
  -5   8   0  400.16   25.90
  -5   8   0  413.56   25.20
   5  -7   0   41.60    6.60
  -5   7   0   43.40    7.20
  -5   7   0   47.60    7.90
   5  -6   0   38.80    6.00
   5  -6   0   41.20    4.70
  -5   6   0   39.80    4.90
  -5   6   0   51.09    7.40
  -5   6   0   35.50    6.40
   5  -5   0   33.30    3.70
   5  -5   0   36.00    5.20
  -5   5   0   29.80    5.40
  -5   5   0   39.70    6.40
   5  -4   0  338.47   18.30
   5  -4   0  342.77   15.50
  -5   4   0  309.77   19.10
  -5   4   0  359.66   20.00
  -5   3   0  282.97   16.10
   5  -2   0  689.23   32.10
  -5   2   0  684.53   32.60
   5  -1   0  527.75   25.90
  -5   1   0  549.95   25.30
  -5   1   0  549.35   26.10
   5   0   0   40.00    2.90
   5   0   0   38.20    4.80
  -5   0   0   42.50    2.50
  -5   0   0   34.80    4.70
  -5   0   0   46.00    4.60
   5   1   0  566.34   26.70
   5   1   0  569.14   25.40
  -5  -1   0  562.14   25.60
  -5  -1   0  512.45   24.70
  -5  -1   0  593.64   27.10
   5   2   0  690.13   32.80
   5   2   0  673.13   32.00
  -5  -2   0  710.33   32.50
  -5  -2   0  696.93   31.60
  -5  -2   0  726.53   31.50
   5   3   0  287.97   16.10
   5   3   0  316.97   16.60
   5   3   0  264.77   15.80
  -5  -3   0  300.27   14.70
  -5  -3   0  315.67   15.80
  -5  -3   0  286.87   15.70
   5   4   0  321.67   18.80
   5   4   0  319.97   18.60
   5   4   0  367.36   18.70
  -5  -4   0  373.66   18.60
  -5  -4   0  318.97   16.50
  -5  -4   0  338.67   18.10
   5   5   0   28.10    5.00
   5   5   0   43.20    6.60
   5   5   0   30.60    5.40
  -5  -5   0   40.50    6.00
  -5  -5   0   46.40    5.70
  -5  -5   0   42.00    4.40
   5   6   0   45.80    6.80
   5   6   0   39.40    5.90
   5   6   0   43.60    7.20
  -5  -6   0   44.20    6.50
  -5  -6   0   38.60    5.80
  -5  -6   0   41.20    4.70
   5   7   0   51.79    8.00
   5   7   0   48.30    7.20
   5   7   0   53.39    8.50
  -5  -7   0   51.19    5.50
  -5  -7   0   46.80    6.50
  -5  -7   0   53.29    7.80
   5   8   0  438.86   25.50
   5   8   0  448.46   27.40
  -5  -8   0  441.36   26.00
   5   9   0   61.89   10.20
  -5  -9   0   73.69   10.80
   5  10   0   45.90    9.70
  -5 -10   0   39.40    8.50
   6  -9   0    9.30    3.90
  -6   9   0   10.50    4.90
  -6   9   0    9.10    4.50
   6  -8   0  158.08   12.50
  -6   8   0  155.78   16.40
  -6   8   0  169.48   14.40
   6  -7   0   72.89    8.70
  -6   7   0   55.39    9.20
  -6   7   0   66.89    9.80
   6  -6   0  111.99    9.30
  -6   6   0  112.99   12.30
  -6   6   0   92.19   11.30
   6  -5   0  202.98   13.20
  -6   5   0  190.68   14.30
   6  -4   0  143.09   10.30
  -6   4   0  136.89   11.10
   6  -3   0   25.90    4.30
  -6   3   0   19.90    4.10
   6  -2   0    1.50    1.60
  -6   2   0    2.60    1.50
   6  -1   0   12.30    2.70
  -6   1   0   11.60    2.60
  -6   1   0    7.70    2.50
   6   0   0    6.10    1.30
   6   0   0    7.50    2.50
  -6   0   0    6.50    1.00
  -6   0   0    7.10    1.90
  -6   0   0    4.00    2.00
   6   1   0   12.70    2.30
   6   1   0   11.30    2.90
  -6  -1   0   12.60    2.50
  -6  -1   0   11.40    1.90
  -6  -1   0    6.90    2.60
   6   2   0   -0.10    1.30
   6   2   0    1.30    1.50
  -6  -2   0    2.40    1.30
  -6  -2   0    2.40    1.70
  -6  -2   0    1.60    1.20
   6   3   0   12.30    3.50
   6   3   0   13.70    3.40
   6   3   0   20.30    3.90
  -6  -3   0   14.50    3.60
  -6  -3   0   18.50    3.00
  -6  -3   0   19.10    3.40
   6   4   0  151.18   10.40
   6   4   0  138.59   10.30
   6   4   0  137.19   10.30
  -6  -4   0  126.89    9.40
  -6  -4   0  136.49    9.70
  -6  -4   0  122.09    8.10
   6   5   0  213.88   14.30
   6   5   0  190.08   13.60
   6   5   0  202.68   13.20
  -6  -5   0  197.48   13.20
  -6  -5   0  221.18   13.30
  -6  -5   0  191.78   11.30
   6   6   0  128.79   10.90
   6   6   0  116.69   10.00
   6   6   0  124.19    9.60
  -6  -6   0   85.59   10.20
  -6  -6   0   96.69    7.20
  -6  -6   0   93.69    9.80
   6   7   0   57.59    9.40
   6   7   0   60.29    9.00
   6   7   0   59.69    9.50
  -6  -7   0   82.39   10.00
  -6  -7   0   79.79    9.10
   6   8   0  141.89   15.20
   6   8   0  157.18   16.20
  -6  -8   0  152.68   15.80
  -6  -8   0  182.08   13.00
   6   9   0    8.50    4.70
   6   9   0    5.40    4.70
  -6  -9   0    4.10    3.70
  -6  -9   0    8.90    3.90
   6  10   0   27.40    7.80
  -6 -10   0   17.10    5.90
   7  -9   0   52.19    8.50
  -7   9   0   41.50    9.40
   7  -8   0    3.30    3.10
  -7   8   0    1.90    4.00
   7  -7   0   34.10    6.50
  -7   7   0   16.50    5.30
   7  -6   0   52.99    7.60
  -7   6   0   64.79    9.60
   7  -5   0   52.29    7.30
  -7   5   0   66.89    9.60
   7  -4   0   15.50    4.00
  -7   4   0   17.00    5.30
   7  -3   0  400.56   22.40
  -7   3   0  442.96   23.90
   7  -2   0   37.50    5.60
  -7   2   0   31.80    5.50
   7  -1   0   34.70    5.50
  -7   1   0   35.30    5.70
  -7   1   0   31.00    4.50
   7   0   0   47.20    6.30
  -7   0   0   44.70    5.90
  -7   0   0   40.20    5.10
   7   1   0   37.90    5.50
   7   1   0   33.50    3.80
  -7  -1   0   42.80    6.20
  -7  -1   0   32.10    3.40
  -7  -1   0   26.40    4.10
   7   2   0   40.40    5.10
   7   2   0   29.30    5.40
  -7  -2   0   38.90    4.30
  -7  -2   0   36.30    4.70
  -7  -2   0   40.30    6.30
   7   3   0  430.46   23.40
   7   3   0  419.26   23.60
   7   3   0  450.75   22.70
  -7  -3   0  417.36   23.00
  -7  -3   0  431.36   21.60
  -7  -3   0  457.45   22.00
   7   4   0   19.80    4.60
   7   4   0   16.90    4.40
   7   4   0   25.90    4.90
  -7  -4   0   24.60    4.30
  -7  -4   0   20.50    4.50
  -7  -4   0   15.10    3.00
   7   5   0   53.29    7.70
   7   5   0   66.79    9.00
   7   5   0   54.79    7.80
  -7  -5   0   51.59    7.20
  -7  -5   0   54.49    7.10
  -7  -5   0   47.00    5.50
   7   6   0   52.69    8.20
   7   6   0   58.19    8.90
   7   6   0   54.79    8.10
  -7  -6   0   53.89    6.00
  -7  -6   0   66.39    8.70
  -7  -6   0   60.39    7.70
   7   7   0   25.10    6.30
   7   7   0   24.60    6.30
  -7  -7   0   25.20    5.80
  -7  -7   0   23.00    5.30
   7   8   0    2.60    3.20
   7   8   0    9.60    5.00
  -7  -8   0    8.50    3.60
  -7  -8   0    5.40    3.60
   7   9   0   41.40    9.30
   7   9   0   25.30    9.00
  -7  -9   0   33.50    7.60
   8  -8   0   73.19   10.40
  -8   8   0   66.29   11.70
   8  -7   0    5.80    3.50
  -8   7   0    6.70    4.00
   8  -6   0    9.60    4.00
  -8   6   0   16.30    5.20
   8  -5   0   39.40    6.70
  -8   5   0   27.20    7.10
   8  -4   0   95.39   10.20
  -8   4   0  100.09   11.70
   8  -3   0   21.10    4.60
  -8   3   0   35.60    6.30
   8  -2   0  174.38   12.40
  -8   2   0  159.08   12.30
   8  -1   0   34.90    6.10
  -8   1   0   36.10    6.00
  -8   1   0   40.90    5.80
   8   0   0   16.20    4.00
  -8   0   0   30.50    4.60
  -8   0   0   21.90    4.70
   8   1   0   36.00    6.00
  -8  -1   0   30.60    5.70
  -8  -1   0   29.40    4.70
   8   2   0  200.68   13.50
  -8  -2   0  153.48   12.30
  -8  -2   0  179.28   11.10
   8   3   0   34.30    6.20
   8   3   0   29.80    5.80
   8   3   0   42.70    5.60
  -8  -3   0   41.50    5.20
  -8  -3   0   46.60    5.60
  -8  -3   0   27.50    5.60
   8   4   0   84.19   10.40
   8   4   0   94.89   10.70
   8   4   0   99.29    9.90
  -8  -4   0   93.59    9.90
  -8  -4   0  100.09    7.60
  -8  -4   0   88.49    9.00
   8   5   0   40.00    6.60
   8   5   0   31.80    6.20
   8   5   0   20.90    5.80
  -8  -5   0   32.00    5.60
  -8  -5   0   46.80    6.70
  -8  -5   0   36.00    5.10
   8   6   0   12.10    4.70
   8   6   0   20.60    5.30
   8   6   0    5.40    2.90
  -8  -6   0   15.70    3.40
  -8  -6   0   12.60    4.20
  -8  -6   0   14.10    4.20
   8   7   0    9.30    4.10
   8   7   0    9.30    4.50
  -8  -7   0    6.40    4.00
  -8  -7   0    3.00    3.00
   8   8   0   93.19   12.60
   8   8   0   65.39   10.60
  -8  -8   0   68.29   10.50
  -8  -8   0   79.09   10.00
   9  -7   0   49.10    8.20
  -9   7   0   49.70    9.80
   9  -6   0   42.30    7.80
  -9   6   0   37.50    8.00
   9  -5   0   52.19    8.20
  -9   5   0   39.80    8.50
   9  -4   0   10.40    4.20
  -9   4   0   13.50    5.00
   9  -3   0    7.00    3.80
  -9   3   0   11.20    4.10
   9  -2   0  150.68   12.10
  -9   2   0  130.19   11.50
   9  -1   0  227.88   15.20
  -9   1   0  191.98   14.60
   9   0   0  318.67   19.40
  -9   0   0  297.37   18.80
  -9   0   0  288.77   17.30
   9   1   0  244.78   16.40
  -9  -1   0  227.48   14.40
  -9  -1   0  233.08   15.90
   9   2   0  161.38   12.70
  -9  -2   0  148.59   10.50
  -9  -2   0  139.39   11.80
   9   3   0    4.00    3.30
   9   3   0    5.70    3.30
  -9  -3   0    0.90    2.20
  -9  -3   0    5.60    2.40
   9   4   0    8.10    4.00
   9   4   0    9.70    4.30
  -9  -4   0   14.80    4.60
  -9  -4   0   13.00    3.30
   9   5   0   24.80    6.40
   9   5   0   50.09    8.90
  -9  -5   0   50.19    7.70
  -9  -5   0   49.10    6.20
  -9  -5   0   42.20    7.20
   9   6   0   33.80    7.00
   9   6   0   36.90    7.80
  -9  -6   0   42.10    7.40
  -9  -6   0   46.40    7.30
   9   7   0   45.90    8.50
   9   7   0   44.90    8.50
  -9  -7   0   48.50    8.30
  -9  -7   0   53.49    8.60
  10  -6   0  106.99   13.10
 -10   6   0   98.39   14.40
  10  -5   0   57.29    9.20
 -10   5   0   30.40    7.90
  10  -4   0   15.00    5.40
 -10   4   0   17.20    6.70
  10  -3   0   20.60    5.50
 -10   3   0   33.40    7.10
  10  -2   0   -0.40    2.40
 -10   2   0   -1.20    1.60
  10  -1   0   74.59   10.30
 -10   1   0   75.19   10.20
  10   0   0  415.96   25.10
 -10   0   0  412.36   25.10
 -10   0   0  428.36   23.30
  10   1   0   51.89    8.70
 -10  -1   0   64.39    9.00
 -10  -1   0   68.19    8.20
  10   2   0    1.60    3.40
 -10  -2   0    2.80    2.10
 -10  -2   0    1.80    2.70
  10   3   0    9.30    4.60
  10   3   0   16.00    5.10
 -10  -3   0   19.10    4.10
 -10  -3   0   19.80    5.50
  10   4   0   37.70    7.40
  10   4   0   39.90    8.10
 -10  -4   0   15.20    5.20
 -10  -4   0   26.00    5.00
  10   5   0   35.60    8.40
  10   5   0   45.90    8.90
 -10  -5   0   45.80    8.10
 -10  -5   0   53.59    6.80
  10   6   0   74.69   11.90
 -10  -6   0  103.49   12.60
  11  -4   0   66.59   10.60
 -11   4   0   66.89   12.00
  11  -3   0  143.89   15.30
 -11   3   0  120.49   14.50
  11  -2   0   28.90    7.20
 -11   2   0   31.90    7.50
  11  -1   0   21.90    6.00
 -11   1   0   15.00    5.10
  11   0   0   23.10    6.50
 -11   0   0   31.20    6.90
  11   1   0   28.50    7.20
 -11  -1   0   13.20    4.20
 -11  -1   0   16.70    5.00
  11   2   0   35.10    8.00
 -11  -2   0   28.80    5.60
 -11  -2   0   26.50    6.70
  11   3   0  123.59   14.70
  11   3   0  121.79   14.10
 -11  -3   0  116.99   13.60
 -11  -3   0  104.09   10.80
  11   4   0   56.79   10.10
  11   4   0   67.69   10.60
 -11  -4   0   49.40    7.20
 -11  -4   0   55.99    9.60
 -12  -1   1   58.59    9.90
  12   1  -1   49.60    9.80
 -12   0   1   35.70    8.00
  12   0  -1   28.30    8.00
 -12   1   1   56.29   10.10
  12  -1  -1   38.70    8.30
 -11  -4   1   34.50    5.70
 -11  -4   1   37.50    7.80
  11   4  -1   34.80    8.10
  11   4  -1   29.40    6.80
 -11  -3   1  266.57   17.30
 -11  -3   1  306.47   20.90
  11   3  -1  296.27   20.50
  11   3  -1  297.77   21.10
 -11  -2   1    2.20    3.20
 -11  -2   1   -0.60    2.10
  11   2  -1    1.30    2.90
 -11  -1   1  139.09   14.40
  11   1  -1  114.49   13.70
 -11   0   1  105.19   12.70
  11   0  -1   77.49   11.00
 -11   1   1  132.89   14.00
  11  -1  -1   99.19   12.60
 -11   2   1    2.00    2.80
  11  -2  -1   -2.20    2.50
 -11   3   1  318.97   22.10
  11  -3  -1  287.77   20.50
 -11   4   1   36.80    8.40
  11  -4  -1   27.30    7.30
 -10  -6   1  171.48   14.00
  10   6  -1  130.19   16.10
 -10  -5   1   12.30    4.90
  10   5  -1    7.40    4.40
 -10  -4   1  143.89   14.50
 -10  -4   1  111.59    9.30
  10   4  -1  134.99   15.20
  10   4  -1  136.79   13.90
 -10  -3   1   51.09    6.80
 -10  -3   1   54.79    9.10
  10   3  -1   52.39    8.90
  10   3  -1   65.09    9.40
 -10  -2   1  164.08   13.70
 -10  -2   1  161.68   11.60
  10   2  -1  183.78   14.60
 -10  -1   1   91.89    9.50
 -10  -1   1   89.89   11.10
  10   1  -1   99.09   12.30
 -10   0   1   52.69    7.90
  10   0  -1   51.59    8.10
 -10   1   1   80.49   10.30
  10  -1  -1   84.79   10.40
 -10   2   1  163.78   14.00
  10  -2  -1  192.58   14.40
 -10   3   1   61.69    9.50
  10  -3  -1   54.49    9.10
 -10   4   1  167.08   17.10
  10  -4  -1  142.29   14.80
 -10   5   1   12.00    6.00
  10  -5  -1   18.00    5.30
 -10   6   1  149.79   17.30
  10  -6  -1  129.79   14.70
  -9  -7   1   24.60    6.20
  -9  -7   1   19.40    5.60
   9   7  -1   28.80    7.60
   9   7  -1   33.00    7.60
  -9  -6   1  103.99   10.80
  -9  -6   1  114.99   11.90
   9   6  -1  114.49   13.80
   9   6  -1   87.59   11.50
  -9  -5   1   72.49    9.20
  -9  -5   1   74.39    7.50
  -9  -5   1   62.09    7.90
   9   5  -1   52.19    8.20
   9   5  -1   62.69    9.30
   9   5  -1   76.19   11.10
  -9  -4   1    1.10    1.60
  -9  -4   1   -1.20    2.10
   9   4  -1    1.10    2.50
   9   4  -1    0.30    2.80
  -9  -3   1   34.80    6.60
  -9  -3   1   29.80    4.70
   9   3  -1   28.00    5.90
   9   3  -1   38.80    7.00
  -9  -2   1   52.09    6.50
  -9  -2   1   52.09    8.00
   9   2  -1   49.70    8.10
  -9  -1   1   35.90    5.40
  -9  -1   1   40.10    6.90
   9   1  -1   36.40    6.90
  -9   0   1    9.70    3.80
  -9   0   1    4.70    2.40
   9   0  -1    7.40    3.20
  -9   1   1   25.10    5.80
   9  -1  -1   38.40    6.90
  -9   2   1   52.99    8.10
   9  -2  -1   53.39    8.20
  -9   3   1   25.60    6.00
   9  -3  -1   24.90    5.70
  -9   4   1   -1.40    2.50
   9  -4  -1   -0.40    2.30
  -9   5   1   59.79    9.80
   9  -5  -1   59.99    8.60
  -9   6   1  103.99   13.60
   9  -6  -1  110.09   12.30
  -9   7   1   27.10    7.70
   9  -7  -1   28.20    6.40
  -8  -8   1   57.99    9.20
  -8  -8   1   58.59    8.70
   8   8  -1   60.09   10.10
   8   8  -1   59.69   10.50
  -8  -7   1  137.69   11.50
  -8  -7   1  127.89   13.40
   8   7  -1  110.59   13.60
   8   7  -1  109.39   13.40
  -8  -6   1   32.50    5.80
  -8  -6   1   18.90    5.00
   8   6  -1   30.80    6.50
   8   6  -1   27.50    6.30
  -8  -5   1   23.00    4.90
  -8  -5   1   24.30    3.90
  -8  -5   1   17.80    4.70
   8   5  -1   22.80    5.30
   8   5  -1   22.50    5.20
   8   5  -1   18.40    5.40
  -8  -4   1  236.98   13.00
  -8  -4   1  211.38   13.20
  -8  -4   1  239.98   15.10
   8   4  -1  201.88   14.40
   8   4  -1  200.08   15.30
   8   4  -1  229.58   14.90
  -8  -3   1  262.57   16.20
  -8  -3   1  259.47   14.20
  -8  -3   1  278.67   14.40
   8   3  -1  240.78   15.10
   8   3  -1  244.78   16.20
   8   3  -1  230.58   16.20
  -8  -2   1    5.00    1.90
  -8  -2   1   10.40    2.30
  -8  -2   1    8.60    3.10
   8   2  -1   10.90    3.80
   8   2  -1   12.10    3.00
  -8  -1   1  122.29    8.60
  -8  -1   1  133.49   10.30
   8   1  -1  100.79    9.30
  -8   0   1    5.90    2.40
  -8   0   1    7.90    3.00
   8   0  -1    7.80    3.10
  -8   1   1  115.29    9.30
   8  -1  -1  102.59    9.00
  -8   2   1   18.80    4.20
   8  -2  -1   12.10    3.60
  -8   3   1  237.58   16.50
   8  -3  -1  267.77   16.50
  -8   4   1  226.98   16.00
   8  -4  -1  220.48   14.90
  -8   5   1   21.30    5.80
   8  -5  -1   25.30    5.30
  -8   6   1   17.00    5.70
   8  -6  -1   16.70    4.80
  -8   7   1  118.69   14.20
   8  -7  -1  107.69   11.80
  -8   8   1   47.40    9.90
   8  -8  -1   50.59    8.30
  -7  -9   1  151.88   16.50
  -7  -9   1  191.98   14.60
   7   9  -1  202.08   20.00
   7   9  -1  143.19   16.10
  -7  -8   1   14.70    4.80
  -7  -8   1   22.00    5.80
   7   8  -1   16.00    6.00
   7   8  -1   26.90    6.80
  -7  -7   1    4.70    3.30
  -7  -7   1    1.40    3.20
   7   7  -1    6.20    3.30
   7   7  -1    0.20    2.90
  -7  -6   1  123.69   11.10
  -7  -6   1  163.48    9.60
  -7  -6   1  145.49   11.30
   7   6  -1  136.09   14.30
   7   6  -1  171.98   13.40
   7   6  -1  151.48   11.70
  -7  -5   1    1.50    2.40
  -7  -5   1    0.10    1.20
  -7  -5   1    2.50    2.20
   7   5  -1    2.30    2.60
   7   5  -1    1.30    2.20
   7   5  -1    0.60    1.90
  -7  -4   1   45.40    6.30
  -7  -4   1   73.69    5.60
  -7  -4   1   60.09    7.40
   7   4  -1   62.19    8.20
   7   4  -1   63.29    7.50
   7   4  -1   60.79    7.80
  -7  -3   1  187.68   10.90
  -7  -3   1  186.08   12.30
  -7  -3   1  180.38   11.00
   7   3  -1  184.38   12.50
   7   3  -1  190.38   12.20
   7   3  -1  203.88   13.30
  -7  -2   1   37.80    5.50
  -7  -2   1   38.10    4.20
  -7  -2   1   37.80    4.60
   7   2  -1   35.90    4.80
   7   2  -1   24.10    4.90
  -7  -1   1   93.99    5.70
  -7  -1   1   93.09    8.20
  -7  -1   1  101.79    7.10
   7   1  -1   95.89    8.20
   7   1  -1   99.69    6.60
  -7   0   1  191.38    9.00
  -7   0   1  199.58   12.90
  -7   0   1  198.18   11.50
   7   0  -1  193.18    9.80
   7   0  -1  185.58   12.60
  -7   1   1  113.09    8.60
   7  -1  -1   86.79    9.50
  -7   2   1   30.80    5.30
   7  -2  -1   35.80    5.50
  -7   3   1  208.58   13.70
   7  -3  -1  182.98   12.50
  -7   4   1   66.29    8.40
   7  -4  -1   74.79    8.40
  -7   5   1    1.00    2.30
   7  -5  -1    2.50    2.30
  -7   6   1  143.59   14.60
  -7   6   1  127.49   14.30
   7  -6  -1  132.99   10.90
  -7   7   1    3.90    3.40
  -7   7   1    2.20    3.30
   7  -7  -1    4.10    3.00
  -7   8   1   21.10    6.50
  -7   8   1   13.00    5.30
   7  -8  -1   22.50    5.40
  -7   9   1  167.88   18.50
  -7   9   1  154.48   17.60
   7  -9  -1  182.28   14.10
  -6 -10   1    7.90    4.30
   6  10  -1    8.10    5.20
  -6  -9   1    6.60    3.70
  -6  -9   1    6.30    4.20
   6   9  -1    3.50    3.60
   6   9  -1    1.80    4.30
  -6  -8   1    4.20    3.00
  -6  -8   1    6.90    3.60
   6   8  -1    1.40    3.70
   6   8  -1    1.20    3.30
  -6  -7   1  116.69   12.30
  -6  -7   1  126.19   10.70
   6   7  -1  146.89   12.70
   6   7  -1  128.59   13.50
  -6  -6   1  249.08   15.80
  -6  -6   1  235.58   12.90
  -6  -6   1  251.77   15.60
   6   6  -1  248.48   15.10
   6   6  -1  235.68   16.10
   6   6  -1  232.48   16.60
  -6  -5   1  421.16   19.90
  -6  -5   1  420.46   22.50
  -6  -5   1  446.86   22.60
   6   5  -1  426.56   21.80
   6   5  -1  416.76   23.40
   6   5  -1  334.57   22.20
  -6  -4   1   84.59    7.70
  -6  -4   1  101.59    6.60
  -6  -4   1   98.49    7.80
   6   4  -1   93.69    8.30
   6   4  -1  112.49    9.20
   6   4  -1  111.29    8.30
  -6  -3   1  102.79    7.90
  -6  -3   1   99.39    7.20
  -6  -3   1   92.49    6.50
   6   3  -1   96.79    7.60
   6   3  -1   97.09    7.70
   6   3  -1  112.19    8.60
  -6  -2   1  252.07   14.00
  -6  -2   1  251.27   12.70
  -6  -2   1  218.18   12.30
   6   2  -1  231.18   14.20
   6   2  -1  245.38   13.30
  -6  -1   1 1040.50   46.40
  -6  -1   1 1105.19   49.40
  -6  -1   1 1103.99   47.60
   6   1  -1 1089.99   47.30
   6   1  -1 1069.99   49.10
  -6   0   1  166.88    9.70
  -6   0   1  166.08   10.70
  -6   0   1  166.48    7.80
   6   0  -1  158.78    8.40
  -6   1   1 1140.59   49.90
   6  -1  -1 1058.79   49.80
  -6   2   1  227.78   13.70
   6  -2  -1  228.78   13.50
  -6   3   1   91.49    7.90
   6  -3  -1   99.59    7.60
  -6   4   1   87.89   10.10
  -6   4   1   82.09    9.20
   6  -4  -1   89.79    7.50
  -6   5   1  382.86   22.00
  -6   5   1  380.16   22.40
   6  -5  -1  354.26   20.20
  -6   6   1  230.38   16.10
  -6   6   1  214.98   15.90
   6  -6  -1  231.38   14.70
  -6   7   1  135.89   12.10
  -6   7   1  128.79   13.50
   6  -7  -1  133.59   10.70
  -6   8   1    4.00    3.20
  -6   8   1    4.60    3.90
   6  -8  -1    0.60    2.30
  -6   9   1    5.70    3.60
  -6   9   1    3.90    4.40
   6  -9  -1    3.40    3.30
  -6  10   1   -1.20    3.20
  -6  10   1    0.70    4.50
   6 -10  -1    2.10    3.80
   6 -10  -1    0.40    3.50
  -5 -10   1   43.50    8.60
   5  10  -1   43.40    9.20
  -5  -9   1   95.39   12.00
   5   9  -1   61.59   10.60
  -5  -8   1    6.20    3.60
   5   8  -1    8.00    4.30
   5   8  -1   11.20    4.60
  -5  -7   1   51.79    8.10
   5   7  -1   38.30    6.80
   5   7  -1   40.20    7.10
  -5  -6   1   40.10    6.30
  -5  -6   1   27.80    3.60
   5   6  -1   28.50    4.80
   5   6  -1   42.10    7.10
   5   6  -1   37.50    6.20
  -5  -5   1  112.29    9.10
  -5  -5   1  119.89    9.00
  -5  -5   1  117.49    7.10
   5   5  -1  113.99    9.30
   5   5  -1  113.79    9.80
   5   5  -1  128.49    9.00
  -5  -4   1  177.18   11.30
  -5  -4   1  175.48    9.50
  -5  -4   1  158.28   10.90
   5   4  -1  171.18   11.70
   5   4  -1  191.38   11.10
   5   4  -1  177.38   11.80
  -5  -3   1  273.27   15.40
  -5  -3   1  297.07   15.20
  -5  -3   1  280.17   13.80
   5   3  -1  282.27   15.90
   5   3  -1  280.27   15.10
   5   3  -1  284.17   15.80
  -5  -2   1  136.29    8.60
  -5  -2   1  130.69    7.40
  -5  -2   1  124.19    7.60
   5   2  -1  125.59    8.70
   5   2  -1  113.99    8.00
  -5  -1   1  129.39    8.50
  -5  -1   1  139.89    7.70
  -5  -1   1  130.69    7.20
   5   1  -1  124.79    8.50
   5   1  -1  134.49    7.80
  -5   0   1  318.87   15.70
  -5   0   1  304.07   14.00
  -5   0   1  329.37   16.80
   5   0  -1  318.97   14.60
   5   0  -1  318.97   16.40
  -5   1   1  125.49    5.50
   5  -1  -1  115.09    8.00
  -5   2   1  127.99    8.60
   5  -2  -1  122.29    8.10
  -5   3   1  276.77   15.80
  -5   3   1  244.88   14.70
   5  -3  -1  255.37   14.30
  -5   4   1  168.88   11.90
  -5   4   1  179.28   12.40
   5  -4  -1  177.18   11.10
  -5   5   1  107.39    9.60
  -5   5   1  126.49   10.30
   5  -5  -1  118.39    8.70
  -5   6   1   35.00    6.70
  -5   6   1   25.80    5.30
   5  -6  -1   36.60    4.60
   5  -6  -1   31.90    5.10
  -5   7   1   52.49    8.10
  -5   7   1   47.10    7.80
  -5   7   1   40.40    5.60
   5  -7  -1   43.90    6.70
   5  -7  -1   40.50    5.50
  -5   8   1    6.30    3.90
  -5   8   1   14.20    4.50
   5  -8  -1   11.80    3.80
  -5   9   1   74.99   11.20
  -5   9   1   73.49   10.80
   5  -9  -1   73.69    9.60
   5  -9  -1   63.49    9.30
  -5  10   1   47.10    9.00
  -5  10   1   36.20    8.10
   5 -10  -1   47.60    8.70
   5 -10  -1   42.40    7.60
  -4 -10   1   30.60    7.40
   4  10  -1   45.30    9.20
  -4  -9   1  197.28   15.60
   4   9  -1  206.48   16.80
  -4  -8   1   61.69    9.10
   4   8  -1   55.99    9.30
  -4  -7   1  278.97   17.70
  -4  -7   1  286.37   14.40
   4   7  -1  263.57   16.20
   4   7  -1  286.17   17.70
   4   7  -1  285.07   18.90
  -4  -6   1   43.30    6.30
  -4  -6   1   40.60    4.20
   4   6  -1   30.30    5.90
   4   6  -1   42.50    5.60
   4   6  -1   31.70    5.60
  -4  -5   1  104.69    8.20
  -4  -5   1   95.49    6.00
   4   5  -1   97.99    7.20
   4   5  -1   97.39    8.10
   4   5  -1   90.49    9.60
  -4  -4   1  284.57   14.90
  -4  -4   1  253.77   12.60
   4   4  -1  258.77   13.90
   4   4  -1  273.37   15.10
   4   4  -1  243.08   15.10
  -4  -3   1  189.58   11.00
  -4  -3   1  173.08   10.90
  -4  -3   1  192.58    9.60
   4   3  -1  206.08   11.80
   4   3  -1  194.18   11.50
   4   3  -1  193.18   10.60
  -4  -2   1   57.09    5.60
  -4  -2   1   53.09    3.70
  -4  -2   1   52.29    4.20
   4   2  -1   54.89    4.60
   4   2  -1   54.39    4.80
  -4  -1   1  491.05   21.50
  -4  -1   1  470.85   21.60
  -4  -1   1  486.85   22.70
   4   1  -1  452.35   21.90
   4   1  -1  505.75   23.00
  -4   0   1  128.89    7.40
  -4   0   1  131.19    6.40
  -4   0   1  135.49    8.30
   4   0  -1  141.29    8.20
   4   0  -1  144.49    7.00
  -4   1   1  483.15   20.70
  -4   1   1  490.25   23.20
   4  -1  -1  489.75   20.90
   4  -1  -1  504.85   23.10
  -4   2   1   55.69    6.10
  -4   2   1   54.99    4.70
   4  -2  -1   56.29    4.60
  -4   3   1  189.88   11.60
  -4   3   1  181.88   10.80
   4  -3  -1  166.38   10.20
  -4   4   1  242.68   14.40
  -4   4   1  221.68   14.60
   4  -4  -1  267.37   13.90
  -4   5   1   98.69    6.70
  -4   5   1   86.09    7.90
  -4   5   1   87.69    9.20
   4  -5  -1   98.69    7.50
  -4   6   1   28.50    5.30
  -4   6   1   33.80    5.80
  -4   6   1   27.40    4.30
   4  -6  -1   33.70    5.10
  -4   7   1  280.37   15.70
  -4   7   1  278.07   17.40
  -4   7   1  239.18   17.10
   4  -7  -1  281.67   16.40
   4  -7  -1  267.87   15.60
  -4   8   1   56.49    9.00
  -4   8   1   55.59    7.10
  -4   8   1   70.39    9.20
   4  -8  -1   64.99    7.90
   4  -8  -1   56.49    7.70
   4  -8  -1   75.69    9.10
  -4   9   1  169.68   12.90
  -4   9   1  156.38   13.80
  -4   9   1  200.88   15.30
   4  -9  -1  181.08   14.10
   4  -9  -1  183.48   13.30
   4  -9  -1  182.58   13.30
  -4  10   1   45.80    7.70
  -4  10   1   44.20    8.70
  -4  10   1   53.69    9.20
   4 -10  -1   50.19    8.50
   4 -10  -1   50.09    8.70
   4 -10  -1   49.99    7.90
  -3 -11   1   77.99   11.60
   3  11  -1   56.79   10.80
  -3 -10   1    6.00    4.10
   3  10  -1   17.90    5.30
  -3  -9   1    7.00    3.60
   3   9  -1    7.60    3.30
  -3  -8   1   39.80    6.80
   3   8  -1   40.00    7.70
  -3  -7   1   31.70    5.90
  -3  -7   1   36.80    4.30
   3   7  -1   46.10    6.00
   3   7  -1   32.10    6.40
  -3  -6   1   89.59    9.30
  -3  -6   1  107.79    6.50
   3   6  -1   82.39    9.50
   3   6  -1  103.89    7.80
   3   6  -1   96.69    8.20
  -3  -5   1 1103.99   50.59
  -3  -5   1 1105.39   47.70
   3   5  -1 1134.99   49.20
   3   5  -1 1098.69   51.19
   3   5  -1 1091.69   50.39
  -3  -4   1   63.69    4.10
  -3  -4   1   58.39    6.40
   3   4  -1   62.49    4.80
   3   4  -1   59.99    6.90
   3   4  -1   56.59    6.50
  -3  -3   1   40.20    4.60
  -3  -3   1   44.30    3.10
   3   3  -1   48.00    3.80
   3   3  -1   45.00    5.00
   3   3  -1   42.50    4.90
  -3  -2   1  420.76   19.40
  -3  -2   1  411.06   18.20
  -3  -2   1  409.26   19.20
   3   2  -1  409.86   19.50
   3   2  -1  411.96   18.90
   3   2  -1  395.06   19.50
  -3  -1   1  696.93   30.50
  -3  -1   1  720.63   31.20
  -3  -1   1  699.53   30.30
   3   1  -1  701.83   30.90
   3   1  -1  705.53   31.40
  -3   0   1   82.89    4.10
  -3   0   1   75.39    4.70
  -3   0   1   88.79    5.30
   3   0  -1   93.19    5.40
   3   0  -1   80.69    4.40
  -3   1   1  663.83   31.50
  -3   1   1  708.43   29.90
  -3   1   1  773.72   32.50
   3  -1  -1  724.73   30.00
   3  -1  -1  713.83   31.50
  -3   2   1  368.76   18.50
  -3   2   1  350.86   17.60
   3  -2  -1  389.96   17.60
  -3   3   1   41.60    4.80
  -3   3   1   44.00    5.30
  -3   3   1   45.30    3.40
   3  -3  -1   47.80    4.00
  -3   4   1   65.99    4.70
  -3   4   1   49.10    5.70
  -3   4   1   59.29    6.70
   3  -4  -1   54.19    4.80
  -3   5   1 1042.90   46.30
  -3   5   1 1042.20   48.00
  -3   5   1 1019.90   47.50
   3  -5  -1 1040.70   46.60
  -3   6   1   91.99    9.40
  -3   6   1   83.29    9.10
  -3   6   1   91.29    7.20
   3  -6  -1   82.69    7.00
  -3   7   1   22.90    4.90
  -3   7   1   31.00    5.60
  -3   7   1   30.80    5.10
   3  -7  -1   25.70    4.70
   3  -7  -1   26.60    5.10
  -3   8   1   34.40    6.70
  -3   8   1   39.30    6.40
  -3   8   1   48.20    7.80
   3  -8  -1   43.20    6.80
   3  -8  -1   40.80    6.70
   3  -8  -1   49.60    7.10
  -3   9   1    2.20    2.80
  -3   9   1    6.50    3.40
  -3   9   1    5.60    3.40
   3  -9  -1    6.80    3.30
   3  -9  -1    1.70    2.60
   3  -9  -1    3.80    3.40
  -3  10   1   18.00    5.20
  -3  10   1    8.40    4.50
  -3  10   1   11.50    4.10
   3 -10  -1    9.50    4.00
   3 -10  -1   12.30    4.20
   3 -10  -1   12.50    4.70
  -3  11   1   57.89    9.50
  -3  11   1   69.09    9.80
   3 -11  -1   56.89    8.90
   3 -11  -1   49.10   10.30
  -2 -11   1   38.30    8.20
   2  11  -1   34.80    8.80
  -2 -10   1   67.79   10.20
   2  10  -1   66.29   10.70
  -2  -9   1   94.49   11.40
   2   9  -1   69.09   10.50
  -2  -8   1  101.19    7.80
  -2  -8   1  134.09   10.90
   2   8  -1  120.39   13.20
   2   8  -1  125.89    9.20
  -2  -7   1  389.86   19.10
  -2  -7   1  391.96   22.10
   2   7  -1  382.26   20.20
  -2  -6   1    0.30    1.50
  -2  -6   1    1.30    1.10
   2   6  -1    0.80    1.40
   2   6  -1    0.90    1.30
  -2  -5   1  552.84   24.10
  -2  -5   1  485.05   26.20
   2   5  -1  501.35   26.70
   2   5  -1  555.94   26.30
   2   5  -1  541.85   25.10
  -2  -4   1  733.83   34.10
  -2  -4   1  740.63   31.80
   2   4  -1  778.62   34.90
   2   4  -1  642.64   33.50
   2   4  -1  769.02   32.80
  -2  -3   1 2776.12  120.59
  -2  -3   1 2991.90  118.79
   2   3  -1 2594.44  120.69
   2   3  -1 3021.90  120.69
   2   3  -1 2890.91  119.39
  -2  -2   1  840.22   36.30
  -2  -2   1  829.42   35.10
   2   2  -1  774.82   35.60
   2   2  -1  893.51   36.70
   2   2  -1  830.82   36.80
  -2  -1   1  784.32   33.90
  -2  -1   1  799.62   34.40
  -2  -1   1  807.62   34.70
   2   1  -1  788.82   34.60
   2   1  -1  847.22   34.90
  -2   0   1    3.80    1.10
  -2   0   1    4.00    0.90
  -2   0   1    3.90    0.60
  -2   0   1    2.70    0.70
   2   0  -1    3.50    0.90
   2   0  -1    2.80    0.60
  -2   1   1  826.02   34.60
  -2   1   1  783.52   34.00
  -2   1   1  807.52   33.10
   2  -1  -1  754.22   33.90
  -2   2   1  877.71   37.60
  -2   2   1  872.41   36.20
  -2   2   1  836.52   36.70
   2  -2  -1  800.02   36.50
  -2   3   1 2977.60  117.99
  -2   3   1 2816.62  118.49
  -2   3   1 2847.71  119.29
   2  -3  -1 2615.14  117.89
  -2   4   1  729.23   34.60
  -2   4   1  810.62   35.40
  -2   4   1  727.73   34.10
   2  -4  -1  767.22   34.20
  -2   5   1  525.75   25.80
  -2   5   1  553.04   26.80
  -2   5   1  536.05   26.40
   2  -5  -1  531.25   25.60
  -2   6   1   -0.10    1.20
  -2   6   1    1.30    1.70
  -2   6   1    3.10    2.00
   2  -6  -1    1.90    1.60
   2  -6  -1    0.40    1.40
  -2   7   1  378.06   20.40
  -2   7   1  363.46   20.90
  -2   7   1  357.96   20.60
   2  -7  -1  389.86   20.50
   2  -7  -1  324.87   19.30
  -2   8   1  121.99   10.80
  -2   8   1  112.59   10.00
  -2   8   1  119.09   12.10
   2  -8  -1  122.49    9.70
   2  -8  -1  108.39   11.10
   2  -8  -1  122.69    9.50
  -2   9   1   60.29    8.70
  -2   9   1   84.49   10.50
  -2   9   1   83.29   10.40
   2  -9  -1   71.49    9.50
   2  -9  -1   93.19   10.00
   2  -9  -1   87.59    9.60
  -2  10   1   81.89   10.80
  -2  10   1   90.69   11.70
  -2  10   1   76.19   10.70
   2 -10  -1   98.19   11.00
   2 -10  -1   91.39   11.30
   2 -10  -1   94.89   10.60
  -2  11   1   36.30    7.40
   2 -11  -1   40.90    8.20
  -1 -11   1    6.10    4.40
   1  11  -1   -2.00    2.40
  -1 -10   1   10.80    4.30
   1  10  -1    3.00    3.20
  -1  -9   1   95.69   10.90
   1   9  -1   81.09   11.40
  -1  -8   1   65.19    8.60
  -1  -8   1   60.39    6.70
   1   8  -1   64.19    7.40
   1   8  -1   50.79    7.90
  -1  -7   1  225.28   14.50
  -1  -7   1  234.38   12.30
   1   7  -1  188.38   12.50
   1   7  -1  206.58   14.80
  -1  -6   1  228.08   14.00
  -1  -6   1  219.68   11.90
   1   6  -1  205.58   13.90
   1   6  -1  219.08   12.40
  -1  -5   1  654.73   30.50
  -1  -5   1  629.74   28.30
   1   5  -1  614.64   28.80
   1   5  -1  616.04   30.60
  -1  -4   1  163.58    8.70
  -1  -4   1  184.88   10.40
   1   4  -1  150.28   10.20
   1   4  -1  183.08    9.30
  -1  -3   1  368.86   16.30
  -1  -3   1  356.36   17.60
   1   3  -1  343.77   17.80
   1   3  -1  394.66   16.90
   1   3  -1  343.67   17.40
  -1  -2   1  366.76   16.20
  -1  -2   1  385.56   17.40
   1   2  -1  389.06   17.40
   1   2  -1  377.66   17.70
   1   2  -1  366.36   16.40
  -1  -1   1 2245.58   91.39
  -1  -1   1 2363.26   92.29
   1   1  -1 2056.39   92.29
   1   1  -1 2085.39   91.49
   1   1  -1 2335.37   92.39
  -1   0   1  156.68    7.10
  -1   0   1  157.18    6.80
  -1   0   1  154.18    7.10
   1   0  -1  160.58    7.10
   1   0  -1  148.19    6.80
  -1   1   1 1985.90   88.59
  -1   1   1 2147.09   89.29
  -1   1   1 2195.28   88.49
   1  -1  -1 2215.18   88.59
  -1   2   1  347.47   16.10
  -1   2   1  338.17   16.00
  -1   2   1  368.96   16.80
   1  -2  -1  366.86   16.00
  -1   3   1  366.66   17.30
  -1   3   1  355.06   17.70
  -1   3   1  374.06   17.50
  -1   4   1  158.08   10.10
  -1   4   1  177.58   10.30
  -1   4   1  180.38   10.20
   1  -4  -1  185.38   10.10
  -1   5   1  608.34   29.80
  -1   5   1  634.44   29.90
  -1   5   1  607.24   29.50
   1  -5  -1  632.24   29.30
  -1   6   1  210.38   13.30
  -1   6   1  207.48   13.50
  -1   6   1  236.08   13.60
   1  -6  -1  214.28   12.70
  -1   7   1  200.98   13.40
  -1   7   1  216.08   13.70
  -1   7   1  168.18   12.60
   1  -7  -1  185.78   12.10
  -1   8   1   65.89    8.70
  -1   8   1   64.79    8.60
  -1   8   1   73.29    8.90
   1  -8  -1   73.99    8.20
  -1   9   1   77.19   10.20
  -1   9   1   80.99    9.80
  -1   9   1   93.29   10.90
   1  -9  -1  109.59   11.60
   1  -9  -1   92.99    9.80
  -1  10   1   10.40    4.20
  -1  10   1    6.00    3.60
   1 -10  -1    2.90    2.60
   1 -10  -1    8.30    4.20
  -1  11   1   -1.10    3.00
   1 -11  -1    4.40    3.60
   0 -11   1  100.09   12.80
   0  11  -1   85.39   12.10
   0 -10   1   24.90    6.20
   0  10  -1   24.70    6.70
   0  -9   1   13.60    3.40
   0  -9   1   15.80    4.70
   0   9  -1   16.70    4.50
   0   9  -1   14.30    4.90
   0  -8   1  197.38   12.20
   0  -8   1  198.78   14.00
   0   8  -1  200.38   13.10
   0   8  -1  180.48   14.10
   0  -7   1  333.77   20.50
   0  -7   1  396.96   19.30
   0   7  -1  362.16   19.70
   0   7  -1  388.26   21.80
   0   7  -1  379.76   21.70
   0  -6   1   27.00    3.80
   0  -6   1   30.90    5.10
   0   6  -1   28.60    5.00
   0   6  -1   25.90    4.90
   0   6  -1   25.50    4.20
   0  -5   1    4.60    1.90
   0  -5   1    4.10    1.40
   0   5  -1    6.80    1.90
   0   5  -1    6.90    2.30
   0   5  -1    9.50    2.70
   0  -4   1  564.94   27.10
   0  -4   1  633.14   28.30
   0   4  -1  626.64   28.90
   0   4  -1  654.93   27.70
   0   4  -1  553.14   28.40
   0  -3   1   21.30    2.90
   0   3  -1   20.40    3.10
   0   3  -1   14.40    2.10
   0   3  -1   17.10    2.80
   0  -2   1 1210.58   59.19
   0   2  -1 1516.95   59.09
   0   2  -1 1470.35   59.99
   0   2  -1 1424.26   59.69
   0  -1   1  357.76   17.00
   0   1  -1  414.56   16.90
   0   1  -1  391.96   17.20
   0   1  -1  417.46   17.60
   0   1   1  434.76   19.00
   0   1   1  455.25   18.50
   0   1   1  420.96   19.10
   0  -1  -1  436.26   18.90
   0   2   1 1391.36   59.99
   0   2   1 1360.76   59.29
   0   2   1 1498.25   60.09
   0  -2  -1 1399.16   59.49
   0   3   1   15.60    2.30
   0   3   1   10.10    2.10
   0   3   1   17.10    2.70
   0  -3  -1   14.70    2.20
   0   4   1  671.03   29.20
   0   4   1  575.54   29.60
   0   4   1  644.34   29.40
   0  -4  -1  637.94   28.70
   0   5   1    8.10    2.40
   0   5   1   11.00    3.10
   0   5   1    7.10    2.30
   0  -5  -1    9.20    2.20
   0   6   1   27.10    4.50
   0   6   1   22.50    4.10
   0   6   1   27.40    4.70
   0  -6  -1   25.00    3.90
   0   7   1  378.56   20.60
   0   7   1  352.16   21.20
   0  -7  -1  380.76   19.60
   0   8   1  203.68   14.90
   0   8   1  212.98   14.20
   0  -8  -1  198.08   12.80
   0   9   1    5.80    3.40
   0   9   1    9.30    4.00
   0  -9  -1   11.50    4.40
   0  -9  -1    8.80    2.90
   0  10   1   18.40    6.00
   0  10   1   22.30    5.90
   0 -10  -1   21.10    6.30
   0  11   1   80.69   11.50
   0 -11  -1  101.09   12.80
   1 -11   1   80.69   11.40
  -1  11  -1   89.59   12.20
   1 -10   1    6.10    3.60
  -1  10  -1    4.10    3.80
  -1  10  -1    7.90    4.10
   1  -9   1   87.19   10.40
   1  -9   1   73.49    8.50
  -1   9  -1   76.39   10.50
  -1   9  -1   84.99    9.70
  -1   9  -1  102.39   11.60
   1  -8   1  395.56   21.00
   1  -8   1  397.56   22.20
  -1   8  -1  433.06   22.10
  -1   8  -1  374.46   23.30
  -1   8  -1  356.06   22.60
   1  -7   1  352.86   17.80
   1  -7   1  326.77   18.40
  -1   7  -1  305.17   19.10
  -1   7  -1  291.37   17.60
  -1   7  -1  322.77   19.00
   1  -6   1   70.49    5.80
   1  -6   1   72.99    7.60
  -1   6  -1   72.69    7.40
  -1   6  -1   49.99    6.80
  -1   6  -1   66.49    7.70
   1  -5   1  592.34   28.60
  -1   5  -1  593.34   29.00
  -1   5  -1  623.94   29.80
  -1   5  -1  594.74   28.50
   1  -4   1  990.00   44.40
  -1   4  -1  931.01   44.30
  -1   4  -1 1058.59   45.80
  -1   4  -1 1049.49   44.80
   1  -3   1  426.46   19.40
  -1   3  -1  430.46   19.70
  -1   3  -1  370.06   19.50
  -1   3  -1  456.85   20.60
   1  -2   1 1731.73   69.19
  -1   2  -1 1648.73   70.09
  -1   2  -1 1713.83   69.39
  -1   2  -1 1504.35   69.59
   1  -1   1  534.05   23.40
   1  -1   1  542.55   22.50
  -1   1  -1  542.95   22.90
  -1   1  -1  534.15   23.50
  -1   1  -1  522.15   22.70
   1   0   1 1323.67   53.79
   1   0   1 1267.27   54.29
  -1   0  -1 1279.97   54.29
  -1   0  -1 1327.67   54.19
   1   1   1  545.55   22.20
   1   1   1  495.35   22.50
   1   1   1  470.25   22.60
  -1  -1  -1  541.65   22.10
  -1  -1  -1  522.05   22.20
   1   2   1 1742.53   73.59
   1   2   1 1806.62   72.99
  -1  -2  -1 1673.53   72.99
   1   3   1  459.75   22.10
   1   3   1  472.15   21.10
   1   3   1  436.56   21.50
  -1  -3  -1  470.45   20.90
   1   4   1 1018.40   46.80
   1   4   1 1057.09   46.20
  -1  -4  -1 1034.70   45.20
   1   5   1  643.34   30.50
   1   5   1  601.54   29.40
  -1  -5  -1  598.64   28.30
   1   6   1   52.59    7.30
   1   6   1   68.59    7.20
  -1  -6  -1   59.89    6.10
   1   7   1  397.16   21.00
   1   7   1  283.87   18.40
  -1  -7  -1  332.97   17.70
   1   8   1  359.66   23.00
   1   8   1  390.06   21.80
  -1  -8  -1  409.26   20.70
  -1  -8  -1  381.16   22.70
   1   9   1   71.59   10.00
   1   9   1  109.89   10.90
  -1  -9  -1   74.39    8.10
  -1  -9  -1   55.29    9.10
   1  10   1    6.80    3.90
  -1 -10  -1    3.80    3.70
   1  11   1   76.19   11.80
  -1 -11  -1   70.09   10.90
   2 -11   1    5.90    4.00
   2 -11   1   -0.40    3.50
  -2  11  -1    4.60    4.10
  -2  11  -1    1.30    3.60
   2 -10   1    1.30    2.80
   2 -10   1    2.30    2.70
  -2  10  -1    2.60    3.00
  -2  10  -1    1.40    5.00
  -2  10  -1    2.10    4.20
   2  -9   1   57.99    8.40
   2  -9   1   57.59    7.60
   2  -9   1   58.89    8.30
  -2   9  -1   48.20    7.80
  -2   9  -1   73.39   10.50
  -2   9  -1   61.79    8.10
   2  -8   1   24.60    4.80
   2  -8   1   20.80    5.00
   2  -8   1   25.40    5.00
  -2   8  -1   22.60    4.90
  -2   8  -1   16.50    4.90
  -2   8  -1   33.30    5.80
   2  -7   1   92.99    7.70
   2  -7   1   91.39    7.70
  -2   7  -1   78.49    9.70
  -2   7  -1   97.49    8.10
  -2   7  -1   82.49    9.20
   2  -6   1   80.19    8.10
  -2   6  -1   80.39    7.00
  -2   6  -1   88.89    9.50
  -2   6  -1   95.19    7.50
   2  -5   1  122.79    8.20
  -2   5  -1  125.29    8.50
  -2   5  -1  121.19    9.40
  -2   5  -1  126.29    8.60
   2  -4   1  909.61   42.20
   2  -4   1  985.50   43.40
  -2   4  -1  957.20   43.20
  -2   4  -1  982.80   42.70
  -2   4  -1  979.80   44.00
   2  -3   1  245.68   13.00
   2  -3   1  242.98   11.90
  -2   3  -1  244.28   13.10
  -2   3  -1  245.58   12.10
  -2   3  -1  250.27   13.40
   2  -2   1  633.04   29.90
   2  -2   1  674.53   28.60
  -2   2  -1  715.23   28.90
  -2   2  -1  656.93   30.20
  -2   2  -1  662.83   30.30
   2  -1   1 1283.87   54.09
  -2   1  -1 1279.37   53.59
  -2   1  -1 1239.28   54.09
   2   0   1 9999.00  397.26
   2   0   1 9581.44  396.16
  -2   0  -1 9670.83  396.76
  -2   0  -1 9233.08  397.06
   2   1   1 1282.37   52.89
   2   1   1 1226.18   52.79
  -2  -1  -1 1201.68   52.49
  -2  -1  -1 1269.47   52.69
   2   2   1  692.43   30.60
   2   2   1  741.83   31.20
   2   2   1  676.03   31.20
  -2  -2  -1  681.73   30.30
  -2  -2  -1  698.73   30.50
   2   3   1  240.98   12.10
   2   3   1  232.28   12.40
   2   3   1  227.28   12.80
  -2  -3  -1  235.88   11.60
   2   4   1  997.30   43.10
   2   4   1  990.90   44.50
   2   4   1  929.81   43.50
  -2  -4  -1  960.20   42.20
   2   5   1  133.09    8.80
   2   5   1  124.59    8.40
   2   5   1  117.19    9.20
  -2  -5  -1  123.09    7.60
   2   6   1   93.39    7.60
   2   6   1   71.79    8.50
  -2  -6  -1   71.49    5.80
   2   7   1   99.89    9.90
   2   7   1   68.99    8.90
  -2  -7  -1   84.19    6.70
   2   8   1   33.50    6.70
   2   8   1   23.90    5.00
  -2  -8  -1   27.20    5.90
  -2  -8  -1   21.90    4.00
   2   9   1   35.50    7.30
   2   9   1   53.49    7.70
  -2  -9  -1   72.29    7.60
  -2  -9  -1   64.19    9.70
   2  10   1   -0.70    3.20
  -2 -10  -1    2.60    3.50
   2  11   1    2.70    4.40
  -2 -11  -1    5.90    4.40
   3 -11   1   38.50    7.10
   3 -11   1   53.19    9.00
  -3  11  -1   40.40    9.20
  -3  11  -1   20.20    5.80
   3 -10   1   99.59   11.30
   3 -10   1   90.39   11.40
   3 -10   1  101.69   11.00
  -3  10  -1   92.29   11.40
  -3  10  -1   89.09   10.80
  -3  10  -1   74.49   11.60
   3  -9   1   78.39    9.90
   3  -9   1   73.39    9.30
   3  -9   1   89.99   10.20
  -3   9  -1   91.29   10.80
  -3   9  -1   84.49    9.80
  -3   9  -1   95.59   12.00
   3  -8   1  141.59   11.20
   3  -8   1  125.19    9.90
  -3   8  -1  131.89   13.80
  -3   8  -1  138.59   11.30
  -3   8  -1  135.79   10.80
   3  -7   1  108.19    9.10
   3  -7   1  113.29    8.50
  -3   7  -1  116.99    9.80
  -3   7  -1  115.99    9.20
  -3   7  -1   96.39   11.20
   3  -6   1  140.09    9.00
   3  -6   1  130.79    9.80
  -3   6  -1  132.69    9.30
  -3   6  -1  137.29   10.30
  -3   6  -1  133.89   10.80
   3  -5   1  209.48   11.60
   3  -5   1  210.88   12.90
  -3   5  -1  240.78   13.80
  -3   5  -1  201.78   13.50
  -3   5  -1  212.58   12.10
   3  -4   1  679.13   29.30
   3  -4   1  678.23   31.20
  -3   4  -1  599.54   31.30
  -3   4  -1  708.33   32.00
  -3   4  -1  620.24   29.50
   3  -3   1  760.82   33.10
   3  -3   1  732.73   34.90
  -3   3  -1  748.83   33.30
  -3   3  -1  835.12   36.10
  -3   3  -1  782.42   35.70
   3  -2   1  146.39    8.70
   3  -2   1  143.09    6.70
  -3   2  -1  145.49    8.10
  -3   2  -1  156.78    6.80
  -3   2  -1  146.69    8.90
   3  -1   1  293.27   13.90
  -3   1  -1  262.27   13.20
  -3   1  -1  281.67   14.00
   3   0   1  902.61   38.00
   3   0   1  854.71   36.60
  -3   0  -1  827.32   37.60
  -3   0  -1  895.51   38.20
   3   1   1  251.97   12.90
   3   1   1  270.97   13.40
  -3  -1  -1  281.87   13.00
  -3  -1  -1  280.27   13.40
   3   2   1  153.68    8.90
   3   2   1  161.68    8.70
   3   2   1  158.88    8.90
  -3  -2  -1  149.99    8.00
  -3  -2  -1  143.49    8.30
   3   3   1  843.12   37.00
   3   3   1  809.02   37.60
   3   3   1  807.12   37.30
  -3  -3  -1  828.62   36.00
  -3  -3  -1  827.52   36.60
   3   4   1  676.23   32.60
   3   4   1  674.33   31.30
   3   4   1  645.34   31.60
  -3  -4  -1  705.43   30.50
   3   5   1  218.08   13.50
   3   5   1  252.37   14.90
   3   5   1  214.28   13.10
  -3  -5  -1  232.88   12.10
   3   6   1  149.39   10.10
   3   6   1  126.79    9.70
   3   6   1  138.59   11.10
  -3  -6  -1  131.99    8.60
   3   7   1  117.99   12.80
   3   7   1  102.29   10.90
   3   7   1  125.69    9.50
  -3  -7  -1  123.29   10.30
  -3  -7  -1  124.89    8.40
   3   8   1  141.69   11.30
   3   8   1  151.38   12.80
  -3  -8  -1  149.69   14.70
  -3  -8  -1  134.59    9.50
   3   9   1   84.79   11.70
  -3  -9  -1   87.09   11.30
   3  10   1   74.89   11.10
  -3 -10  -1   91.99   12.20
   3  11   1   33.80    8.40
  -3 -11  -1   33.40    7.80
   4 -10   1   15.20    5.50
   4 -10   1   23.40    5.50
  -4  10  -1   14.50    5.10
  -4  10  -1   18.60    6.90
   4  -9   1   31.10    6.10
  -4   9  -1   27.80    6.30
  -4   9  -1   37.90    7.20
  -4   9  -1   23.70    7.00
   4  -8   1    2.20    2.40
   4  -8   1    2.90    2.30
  -4   8  -1    2.50    2.60
  -4   8  -1    2.30    2.30
  -4   8  -1    1.20    2.80
   4  -7   1  316.37   17.60
   4  -7   1  332.27   19.30
  -4   7  -1  337.87   21.10
  -4   7  -1  327.97   20.00
  -4   7  -1  334.37   18.10
   4  -6   1  117.69    8.00
   4  -6   1  117.69    9.30
  -4   6  -1  120.39    9.80
  -4   6  -1  114.59    8.10
  -4   6  -1  114.59   10.10
   4  -5   1 1326.57   60.49
   4  -5   1 1213.78   57.89
  -4   5  -1 1412.66   58.49
  -4   5  -1 1414.96   61.99
  -4   5  -1 1384.66   61.49
   4  -4   1   72.39    6.50
   4  -4   1   74.89    4.70
  -4   4  -1   88.59    7.50
  -4   4  -1   79.69    8.60
  -4   4  -1   76.59    5.00
   4  -3   1  656.93   27.20
   4  -3   1  589.94   30.10
  -4   3  -1  617.64   27.30
  -4   3  -1  700.83   31.50
  -4   2  -1   99.29    7.50
  -4   2  -1  115.19    7.00
   4  -1   1 1050.19   44.90
  -4   1  -1  985.60   44.20
  -4   1  -1 1006.90   45.10
   4   0   1    3.30    0.90
   4   0   1   10.00    2.10
  -4   0  -1    2.50    0.70
  -4   0  -1    2.00    1.10
  -4   0  -1    2.40    1.20
   4   1   1 1024.20   43.30
   4   1   1  960.50   44.20
  -4  -1  -1 1017.00   43.50
  -4  -1  -1  997.60   43.00
  -4  -1  -1 1005.90   44.50
   4   2   1  146.99    8.90
   4   2   1  140.19    9.00
   4   2   1  136.19    8.50
  -4  -2  -1  138.99    7.90
  -4  -2  -1  151.68    8.60
   4   3   1  695.03   32.40
   4   3   1  711.43   32.90
   4   3   1  708.93   32.80
  -4  -3  -1  683.43   31.90
  -4  -3  -1  698.63   31.20
   4   4   1   94.39    7.50
   4   4   1   77.79    6.50
   4   4   1   71.19    6.40
  -4  -4  -1   82.09    6.30
  -4  -4  -1   77.29    5.50
   4   5   1 1445.26   62.99
   4   5   1 1388.86   61.49
   4   5   1 1366.46   61.19
  -4  -5  -1 1410.26   59.49
  -4  -5  -1 1250.97   60.29
   4   6   1  106.19   11.70
   4   6   1  112.89    9.50
   4   6   1  114.59    9.20
  -4  -6  -1  113.99    9.70
  -4  -6  -1  135.09    8.10
   4   7   1  344.57   20.10
   4   7   1  378.06   22.10
   4   7   1  370.16   20.30
  -4  -7  -1  324.47   20.70
  -4  -7  -1  326.57   17.90
   4   8   1    1.70    2.20
   4   8   1    0.40    2.70
   4   8   1    4.10    3.60
  -4  -8  -1    6.00    3.30
  -4  -8  -1    7.50    2.60
   4   9   1   35.10    7.70
  -4  -9  -1   25.60    6.60
   4  10   1   18.40    6.60
  -4 -10  -1   15.20    5.40
   5 -10   1  131.19   14.20
   5 -10   1  122.69   13.90
  -5  10  -1  108.09   13.70
  -5  10  -1  174.68   18.40
   5  -9   1  337.07   21.60
  -5   9  -1  348.47   22.60
  -5   9  -1  338.77   24.20
   5  -8   1  194.88   14.50
  -5   8  -1  192.08   16.20
  -5   8  -1  211.88   15.60
   5  -7   1  212.18   14.50
  -5   7  -1  189.08   15.30
  -5   7  -1  206.48   15.10
   5  -6   1    3.10    2.50
  -5   6  -1    1.40    1.60
  -5   6  -1   -0.20    2.30
   5  -5   1    2.90    1.90
   5  -5   1    3.10    1.40
  -5   5  -1    8.50    3.10
  -5   5  -1    7.50    1.90
   5  -4   1  338.17   17.90
   5  -4   1  312.27   14.50
  -5   4  -1  331.37   19.20
   5  -3   1  301.97   16.30
  -5   3  -1  279.77   16.90
   5  -2   1  397.66   19.80
  -5   2  -1  378.06   18.90
  -5   2  -1  367.26   20.00
   5  -1   1   28.40    4.10
  -5   1  -1   31.40    4.30
  -5   1  -1   27.50    3.60
   5   0   1   17.40    1.80
   5   0   1   14.90    3.10
  -5   0  -1   12.30    1.50
  -5   0  -1   14.90    3.00
  -5   0  -1   25.90    3.40
   5   1   1   29.20    3.30
   5   1   1   31.00    4.30
  -5  -1  -1   33.90    4.00
  -5  -1  -1   26.90    4.20
  -5  -1  -1   24.70    3.00
   5   2   1  381.66   20.00
   5   2   1  383.56   19.20
  -5  -2  -1  375.66   18.80
  -5  -2  -1  392.26   18.70
  -5  -2  -1  408.46   19.80
   5   3   1  333.77   16.80
   5   3   1  307.07   16.60
   5   3   1  317.57   16.80
  -5  -3  -1  275.57   15.70
  -5  -3  -1  290.37   15.10
  -5  -3  -1  283.47   15.90
   5   4   1  349.17   19.20
   5   4   1  354.66   19.10
   5   4   1  322.47   18.50
  -5  -4  -1  337.87   17.00
  -5  -4  -1  350.06   18.10
  -5  -4  -1  341.47   18.50
   5   5   1    6.80    2.90
   5   5   1    3.40    2.30
   5   5   1    2.30    2.30
  -5  -5  -1    3.10    1.50
  -5  -5  -1    3.20    2.10
  -5  -5  -1    3.90    2.10
   5   6   1    5.70    3.10
   5   6   1    3.80    2.60
   5   6   1    0.30    2.00
  -5  -6  -1    5.70    2.50
  -5  -6  -1    2.30    1.50
  -5  -6  -1    3.00    2.20
   5   7   1  213.08   15.60
   5   7   1  194.48   14.10
   5   7   1  198.18   14.10
  -5  -7  -1  201.58   13.30
  -5  -7  -1  207.08   15.00
  -5  -7  -1  208.28   12.10
   5   8   1  195.78   15.80
   5   8   1  186.18   14.20
  -5  -8  -1  189.98   13.40
  -5  -8  -1  207.38   15.30
   5   9   1  329.77   22.50
  -5  -9  -1  289.77   20.70
   5  10   1  135.99   16.50
  -5 -10  -1  116.09   14.40
   6  -9   1   16.90    5.40
  -6   9  -1   24.40    7.30
   6  -8   1   26.40    6.00
  -6   8  -1   29.00    7.40
   6  -7   1  113.69    9.70
  -6   7  -1   73.59   11.00
   6  -6   1  221.68   14.70
  -6   6  -1  214.58   16.10
   6  -5   1  204.48   13.70
  -6   5  -1  205.28   15.00
   6  -4   1  500.85   26.60
  -6   4  -1  547.05   28.70
   6  -3   1  231.88   14.10
  -6   3  -1  227.18   14.70
   6  -2   1  157.28   10.40
  -6   2  -1  151.48   10.70
  -6   2  -1  154.38    9.80
   6  -1   1   78.09    6.80
  -6   1  -1   87.79    7.20
  -6   1  -1   83.69    6.40
   6   0   1  787.92   36.90
   6   0   1  782.52   33.40
  -6   0  -1  777.12   33.00
  -6   0  -1  820.62   37.00
  -6   0  -1  741.03   35.50
   6   1   1   87.99    5.80
   6   1   1  107.59    8.00
  -6  -1  -1   94.39    6.60
  -6  -1  -1   91.99    7.50
  -6  -1  -1   88.09    5.60
   6   2   1  146.79    9.50
   6   2   1  159.98   10.90
  -6  -2  -1  164.48   10.90
  -6  -2  -1  154.18    9.20
  -6  -2  -1  169.68    9.80
   6   3   1  274.87   15.10
   6   3   1  253.87   15.40
   6   3   1  247.88   15.50
  -6  -3  -1  269.67   14.50
  -6  -3  -1  284.07   15.30
  -6  -3  -1  241.38   13.70
   6   4   1  499.05   26.80
   6   4   1  538.85   26.80
   6   4   1  513.05   26.60
  -6  -4  -1  515.45   25.90
  -6  -4  -1  499.85   25.80
  -6  -4  -1  517.55   24.70
   6   5   1  215.68   13.90
   6   5   1  199.38   13.90
   6   5   1  196.48   13.60
  -6  -5  -1  210.78   11.90
  -6  -5  -1  207.58   12.90
  -6  -5  -1  179.58   12.90
   6   6   1  252.37   15.70
   6   6   1  225.38   15.90
   6   6   1  220.08   15.10
  -6  -6  -1  220.88   12.80
  -6  -6  -1  235.78   15.40
  -6  -6  -1  210.98   13.90
   6   7   1   88.99   10.60
   6   7   1   98.89   11.20
   6   7   1   68.39   10.10
  -6  -7  -1  103.09    8.80
  -6  -7  -1  111.59    7.80
  -6  -7  -1  107.69   11.70
   6   8   1   33.40    6.80
   6   8   1   36.40    7.70
  -6  -8  -1   32.20    6.20
  -6  -8  -1   48.10    8.20
   6   9   1   30.70    7.70
  -6  -9  -1   21.50    6.30
   7  -9   1    7.70    4.30
  -7   9  -1    3.90    5.40
   7  -8   1    9.20    4.30
  -7   8  -1    8.80    5.10
   7  -7   1  127.29   11.30
  -7   7  -1  136.89   15.00
   7  -6   1   16.20    4.30
  -7   6  -1   19.40    5.70
   7  -5   1  605.94   31.30
  -7   5  -1  586.04   33.00
   7  -4   1   86.39    9.30
  -7   4  -1   80.29   10.40
   7  -3   1   38.10    5.90
  -7   3  -1   34.50    6.00
   7  -2   1   15.50    3.70
  -7   2  -1   19.20    4.30
  -7   2  -1   17.90    3.60
   7  -1   1   49.10    6.40
  -7   1  -1   53.99    7.10
  -7   1  -1   50.19    6.10
   7   0   1    0.10    1.40
  -7   0  -1   -0.20    1.10
  -7   0  -1    0.20    1.30
   7   1   1   49.99    6.50
   7   1   1   52.69    4.30
  -7  -1  -1   55.99    3.90
  -7  -1  -1   51.19    5.90
  -7  -1  -1   38.90    6.00
   7   2   1   13.80    3.80
   7   2   1   17.80    3.30
  -7  -2  -1   21.90    3.40
  -7  -2  -1   18.00    4.00
  -7  -2  -1   14.60    3.10
   7   3   1   40.20    6.40
   7   3   1   47.30    6.80
   7   3   1   42.60    5.70
  -7  -3  -1   37.00    5.00
  -7  -3  -1   44.00    5.50
  -7  -3  -1   38.60    6.10
   7   4   1   65.29    8.10
   7   4   1   90.89    9.90
   7   4   1   79.59    9.10
  -7  -4  -1   83.19    8.60
  -7  -4  -1   69.89    8.10
  -7  -4  -1   81.09    6.50
   7   5   1  605.14   31.20
   7   5   1  584.14   30.70
   7   5   1  565.04   31.00
  -7  -5  -1  584.24   29.70
  -7  -5  -1  577.04   29.80
  -7  -5  -1  585.34   28.10
   7   6   1   20.00    5.40
   7   6   1   25.30    5.70
   7   6   1   22.00    5.30
  -7  -6  -1   24.40    4.10
  -7  -6  -1   24.50    5.30
  -7  -6  -1   20.00    4.70
   7   7   1  139.79   14.40
   7   7   1  135.39   14.40
   7   7   1  148.39   16.30
  -7  -7  -1  145.69   11.60
  -7  -7  -1  148.89   12.70
   7   8   1    9.90    4.70
   7   8   1   13.90    5.70
  -7  -8  -1   11.20    3.80
  -7  -8  -1    8.10    4.20
   7   9   1    6.10    4.50
  -7  -9  -1    0.40    3.40
   8  -8   1   25.10    6.30
  -8   8  -1    3.80    4.90
   8  -7   1    8.70    4.10
  -8   7  -1    5.20    4.60
   8  -6   1   69.09    9.20
  -8   6  -1   67.09   10.60
   8  -5   1   55.29    8.00
  -8   5  -1   49.20    9.10
   8  -4   1  128.99   10.40
  -8   4  -1   87.39   11.70
   8  -3   1   44.20    6.80
  -8   3  -1   43.70    7.10
   8  -2   1  127.09   10.60
  -8   2  -1  168.68   12.40
   8  -1   1   69.99    8.70
  -8   1  -1   73.29    7.60
  -8   1  -1   71.59    8.60
   8   0   1   21.70    4.70
  -8   0  -1   17.90    3.70
  -8   0  -1    9.50    3.20
   8   1   1   74.69    8.70
  -8  -1  -1   66.19    7.30
  -8  -1  -1   74.79    8.60
   8   2   1  142.19   11.60
  -8  -2  -1  156.28   10.30
  -8  -2  -1  136.49   11.30
   8   3   1   53.19    6.80
   8   3   1   62.19    8.30
   8   3   1   33.90    6.40
  -8  -3  -1   57.09    6.40
  -8  -3  -1   48.20    6.10
  -8  -3  -1   58.79    7.90
   8   4   1  125.99   10.00
   8   4   1  148.89   11.80
   8   4   1  144.79   11.60
  -8  -4  -1  112.09    9.00
  -8  -4  -1  121.79    9.30
  -8  -4  -1  129.39   10.90
   8   5   1   44.20    7.00
   8   5   1   38.50    7.60
   8   5   1   59.69    8.80
  -8  -5  -1   50.49    7.10
  -8  -5  -1   46.20    6.80
  -8  -5  -1   44.80    5.90
   8   6   1   55.09    8.80
   8   6   1   67.09   10.00
   8   6   1   62.99    8.90
  -8  -6  -1   65.49    7.00
  -8  -6  -1   55.69    8.00
  -8  -6  -1   70.59    9.10
   8   7   1    6.70    4.00
   8   7   1   11.00    4.60
  -8  -7  -1   11.30    4.60
  -8  -7  -1    3.70    3.30
   8   8   1   30.50    7.20
   8   8   1    8.50    4.80
  -8  -8  -1   13.30    5.40
  -8  -8  -1   13.50    5.20
   9  -7   1   30.40    7.00
  -9   7  -1   19.50    7.10
   9  -6   1  135.89   11.90
  -9   6  -1  118.49   15.10
   9  -5   1   -0.60    2.40
  -9   5  -1   -2.40    2.80
   9  -4   1  103.99   12.00
  -9   4  -1  112.99   14.30
   9  -3   1   59.89    8.70
  -9   3  -1   58.09    8.70
   9  -2   1   24.80    5.50
  -9   2  -1   29.70    6.20
   9  -1   1  362.96   21.50
  -9   1  -1  372.96   22.00
  -9   1  -1  320.87   19.50
   9   0   1    3.10    2.70
  -9   0  -1   -0.30    1.80
  -9   0  -1    0.80    1.60
   9   1   1  386.26   22.60
  -9  -1  -1  392.06   22.50
  -9  -1  -1  356.66   20.40
   9   2   1   26.50    5.80
  -9  -2  -1   27.50    5.80
  -9  -2  -1   33.80    5.20
   9   3   1   66.89    9.50
   9   3   1   72.99   10.10
  -9  -3  -1   86.99   10.00
  -9  -3  -1   70.19    7.90
   9   4   1  114.09   13.00
   9   4   1  127.19   13.40
  -9  -4  -1  118.29    9.30
  -9  -4  -1  137.79   13.70
   9   5   1    4.20    3.90
   9   5   1    4.70    3.60
  -9  -5  -1   -1.50    1.70
  -9  -5  -1    6.80    3.70
   9   6   1  135.89   17.10
   9   6   1  134.19   14.60
   9   6   1  130.19   15.10
  -9  -6  -1  134.69   13.10
  -9  -6  -1  111.89   12.50
   9   7   1   24.80    6.40
   9   7   1   34.40    8.00
  -9  -7  -1   31.50    6.90
  -9  -7  -1   32.40    7.00
  10  -5   1   24.40    6.40
 -10   5  -1   25.90    7.80
  10  -4   1    6.30    4.40
 -10   4  -1    8.80    4.50
  10  -3   1   40.70    7.90
 -10   3  -1   32.10    7.20
  10  -2   1   28.80    6.60
 -10   2  -1   30.60    7.20
  10  -1   1  195.68   15.50
 -10   1  -1  214.78   16.30
  10   0   1  100.09   12.10
 -10   0  -1   89.39   11.30
 -10   0  -1   63.99    8.30
  10   1   1  210.78   16.20
 -10  -1  -1  209.48   14.30
 -10  -1  -1  236.38   16.40
  10   2   1   17.40    5.60
 -10  -2  -1   27.80    6.30
 -10  -2  -1   37.00    6.10
  10   3   1   29.20    7.20
  10   3   1   38.70    8.10
 -10  -3  -1   30.90    5.50
 -10  -3  -1   41.20    7.50
  10   4   1    8.30    4.80
  10   4   1   11.90    5.20
 -10  -4  -1   13.30    5.00
 -10  -4  -1    6.40    3.00
  10   5   1   29.30    7.40
  10   5   1   26.30    6.90
 -10  -5  -1    9.60    4.90
 -10  -5  -1   21.50    4.80
  11  -3   1   55.39    9.60
 -11   3  -1   77.79   11.60
  11  -2   1  258.47   19.40
 -11   2  -1  294.67   21.20
  11  -1   1  115.29   13.90
 -11   1  -1  136.39   15.10
  11   0   1    7.70    4.20
 -11   0  -1    5.00    4.00
 -11   0  -1    8.50    3.60
  11   1   1  112.79   14.40
 -11  -1  -1  155.18   11.80
 -11  -1  -1  146.39   15.20
  11   2   1  264.57   19.50
  11   2   1  250.77   19.30
 -11  -2  -1  252.37   16.50
 -11  -2  -1  235.78   17.90
  11   3   1   68.19   11.30
  11   3   1   59.89   10.40
 -11  -3  -1   68.99   10.10
 -11  -3  -1   54.89    7.60
 -12  -2   2   42.30    8.60
  12   2  -2   60.19   10.80
 -12  -1   2    5.00    3.80
  12   1  -2    2.60    4.30
 -12   0   2  154.38   16.60
  12   0  -2  114.59   14.50
 -12   1   2   18.80    5.30
  12  -1  -2    4.10    4.10
 -12   2   2   52.09    9.50
  12  -2  -2   56.09    9.60
 -11  -5   2   65.09   10.30
  11   5  -2   40.60    9.50
 -11  -4   2   58.09    9.70
  11   4  -2   47.20    9.10
 -11  -3   2   53.19    9.10
 -11  -3   2   72.79    8.40
  11   3  -2   79.99   10.90
  11   3  -2   56.99    9.70
 -11  -2   2  220.08   17.30
  11   2  -2  219.08   17.40
 -11  -1   2  171.48   14.50
  11   1  -2  175.08   14.90
 -11   0   2    8.50    4.10
  11   0  -2    2.50    3.60
 -11   1   2  171.18   14.00
  11  -1  -2  165.18   14.20
 -11   2   2  230.68   17.30
  11  -2  -2  201.48   16.40
 -11   3   2   64.39   10.40
  11  -3  -2   54.79    9.40
 -11   4   2   46.30    9.30
  11  -4  -2   57.99    9.50
 -11   5   2   29.30    7.70
  11  -5  -2   41.10    8.40
 -10  -6   2   48.20    8.30
  10   6  -2   60.09   10.60
 -10  -5   2   25.50    6.10
  10   5  -2   25.20    6.90
 -10  -4   2  101.69   12.20
 -10  -4   2   97.09    8.30
  10   4  -2  102.69   11.80
  10   4  -2   90.99   12.50
 -10  -3   2   10.40    3.30
 -10  -3   2   32.70    6.30
  10   3  -2   25.40    6.30
  10   3  -2   23.20    6.00
 -10  -2   2   97.39    9.60
 -10  -2   2  100.49   11.70
  10   2  -2  112.99   12.90
 -10  -1   2   97.69   11.40
  10   1  -2   66.59    9.90
 -10   0   2   68.19    9.40
  10   0  -2   51.49    8.20
 -10   1   2   66.19    9.40
  10  -1  -2   81.19   10.00
 -10   2   2  107.39   12.10
  10  -2  -2  103.49   12.50
 -10   3   2   13.10    5.00
  10  -3  -2   17.90    5.10
 -10   4   2   94.39   12.40
  10  -4  -2   96.49   11.60
 -10   5   2   17.30    5.90
  10  -5  -2   28.00    6.40
 -10   6   2   43.60    9.10
  10  -6  -2   43.80    8.10
  -9  -7   2   29.70    6.50
  -9  -7   2   35.70    7.00
   9   7  -2   25.30    7.10
   9   7  -2   20.20    6.60
  -9  -6   2  132.59   11.10
  -9  -6   2  161.88   12.80
   9   6  -2  126.79   14.10
   9   6  -2  124.29   14.50
  -9  -5   2    0.00    2.60
  -9  -5   2   -0.40    2.10
   9   5  -2    5.00    3.40
   9   5  -2    5.80    3.50
  -9  -4   2    5.30    3.30
  -9  -4   2    5.40    2.40
  -9  -4   2    7.40    3.20
   9   4  -2    3.60    3.20
   9   4  -2    4.80    2.90
   9   4  -2    8.40    3.60
  -9  -3   2   21.50    5.30
  -9  -3   2   30.70    4.60
   9   3  -2   27.30    6.20
  -9  -2   2   61.69    8.50
  -9  -2   2   64.19    7.00
   9   2  -2   68.19    9.40
  -9  -1   2  139.19   11.40
  -9  -1   2  135.19    9.70
   9   1  -2  140.19   11.70
  -9   0   2    1.30    2.00
   9   0  -2    2.70    2.40
  -9   1   2  125.09   10.30
   9  -1  -2  108.89   11.90
  -9   2   2   64.89    8.70
   9  -2  -2   71.89    9.20
  -9   3   2   28.70    5.80
   9  -3  -2   31.00    6.10
  -9   4   2    8.50    3.90
   9  -4  -2   10.80    4.10
  -9   5   2    1.80    3.20
   9  -5  -2    1.40    3.00
  -9   6   2  144.19   15.50
   9  -6  -2  141.69   12.20
  -9   7   2   13.30    5.40
   9  -7  -2   19.40    5.40
  -8  -8   2   30.00    6.10
  -8  -8   2   33.90    6.70
   8   8  -2   30.70    7.50
   8   8  -2   39.40    8.60
  -8  -7   2   62.69    8.60
  -8  -7   2   72.79    9.60
   8   7  -2   46.30    8.80
   8   7  -2   63.49   10.10
  -8  -6   2   16.60    4.60
  -8  -6   2   13.10    4.10
   8   6  -2   14.00    4.60
   8   6  -2   20.30    5.40
  -8  -5   2   76.39    6.10
  -8  -5   2   75.39    9.10
  -8  -5   2   76.19    8.60
   8   5  -2   69.49    9.20
   8   5  -2   77.09    9.30
   8   5  -2   73.19   10.10
  -8  -4   2   39.40    4.80
  -8  -4   2   36.50    6.30
  -8  -4   2   40.60    5.60
   8   4  -2   39.50    6.20
   8   4  -2   36.30    7.10
   8   4  -2   49.60    6.80
  -8  -3   2   76.89    6.10
  -8  -3   2   71.89    8.60
  -8  -3   2   71.39    7.20
   8   3  -2   76.09    9.40
   8   3  -2   69.59    7.80
  -8  -2   2  227.68   14.50
  -8  -2   2  201.38   12.20
  -8  -2   2  199.98   11.30
   8   2  -2  205.58   14.50
   8   2  -2  221.98   12.70
  -8  -1   2   23.30    3.20
  -8  -1   2   28.50    4.20
  -8  -1   2   19.00    4.40
   8   1  -2   23.00    5.00
  -8   0   2   54.99    7.30
   8   0  -2   53.59    7.20
  -8   1   2   19.90    4.30
   8  -1  -2   23.40    5.00
  -8   2   2  211.48   13.90
   8  -2  -2  185.08   13.40
  -8   3   2   88.49   10.20
   8  -3  -2   73.69    8.90
  -8   4   2   47.60    7.60
   8  -4  -2   41.70    6.80
  -8   5   2   70.19    9.90
   8  -5  -2   79.19    9.40
  -8   6   2   11.70    4.20
   8  -6  -2   16.80    4.50
  -8   7   2   69.29   10.50
   8  -7  -2   55.59    8.20
  -8   8   2   30.60    7.60
   8  -8  -2   32.80    6.50
  -7  -9   2   22.10    6.20
  -7  -9   2   23.60    6.50
   7   9  -2   19.50    6.80
   7   9  -2   25.00    6.80
  -7  -8   2   23.60    5.50
  -7  -8   2   27.70    6.10
   7   8  -2   15.40    5.50
   7   8  -2   11.90    5.90
  -7  -7   2    5.60    3.40
  -7  -7   2    6.90    3.70
   7   7  -2    7.60    4.00
   7   7  -2    4.20    3.60
  -7  -6   2    4.50    2.70
  -7  -6   2    0.40    2.00
   7   6  -2    1.50    2.70
   7   6  -2    1.00    2.50
  -7  -5   2    2.00    2.20
  -7  -5   2   -0.50    1.90
  -7  -5   2   -1.10    1.10
   7   5  -2   -0.10    1.90
   7   5  -2   -1.60    1.50
   7   5  -2   -0.30    2.00
  -7  -4   2  727.13   36.30
  -7  -4   2  758.82   35.40
  -7  -4   2  756.02   33.90
   7   4  -2  737.93   36.60
   7   4  -2  763.72   38.00
   7   4  -2  732.73   35.70
  -7  -3   2   30.80    3.90
  -7  -3   2   31.90    5.20
  -7  -3   2   20.90    3.60
   7   3  -2   29.60    5.40
   7   3  -2   27.20    4.60
  -7  -2   2  975.20   42.90
  -7  -2   2  967.80   45.20
  -7  -2   2  998.20   43.30
   7   2  -2  860.01   45.30
   7   2  -2 1029.00   44.30
  -7  -1   2   39.80    6.00
  -7  -1   2   34.10    4.40
  -7  -1   2   35.90    3.60
   7   1  -2   43.00    4.80
   7   1  -2   38.60    6.20
  -7   0   2   59.79    6.80
  -7   0   2   48.60    3.20
   7   0  -2   53.89    6.70
   7   0  -2   46.20    3.90
  -7   1   2   38.90    2.60
  -7   1   2   38.40    5.40
   7  -1  -2   42.80    5.70
  -7   2   2  943.51   45.80
   7  -2  -2 1015.80   46.00
  -7   3   2   27.60    5.10
   7  -3  -2   22.90    4.50
  -7   4   2  782.22   39.80
  -7   4   2  779.72   38.20
   7  -4  -2  750.12   37.10
  -7   5   2    2.20    2.30
  -7   5   2    3.50    2.80
   7  -5  -2   -0.20    1.90
  -7   6   2   -0.20    2.30
  -7   6   2   -0.30    2.40
   7  -6  -2    0.30    1.90
  -7   7   2    4.70    3.60
  -7   7   2    1.80    2.90
   7  -7  -2    4.60    2.90
  -7   8   2   14.80    5.60
  -7   8   2   15.80    5.30
   7  -8  -2    8.30    3.90
  -7   9   2   33.00    7.70
  -7   9   2   14.10    5.70
   7  -9  -2   17.40    5.30
  -6 -10   2   46.10    9.30
   6  10  -2   57.69   10.90
  -6  -9   2   96.79   12.40
   6   9  -2   67.49   10.60
   6   9  -2   68.89   11.20
  -6  -8   2  110.59   12.40
   6   8  -2  101.89   13.30
   6   8  -2  151.08   15.30
  -6  -7   2   39.90    6.50
  -6  -7   2   24.30    5.50
   6   7  -2   29.40    6.30
   6   7  -2   34.60    7.10
  -6  -6   2  259.77   14.60
  -6  -6   2  239.88   16.00
  -6  -6   2  276.47   16.50
   6   6  -2  240.28   16.80
   6   6  -2  262.47   17.40
   6   6  -2  251.77   15.20
  -6  -5   2   92.89    9.50
  -6  -5   2  102.39    8.20
  -6  -5   2   79.69    5.80
   6   5  -2   89.39    7.20
   6   5  -2   79.39    9.40
   6   5  -2   95.39   10.10
  -6  -4   2  211.28   12.80
  -6  -4   2  190.48   13.10
  -6  -4   2  218.98   11.30
   6   4  -2  208.18   13.80
   6   4  -2  212.78   12.60
   6   4  -2  214.48   14.20
  -6  -3   2   63.19    5.40
  -6  -3   2   68.09    7.20
  -6  -3   2   62.79    4.80
   6   3  -2   64.29    7.20
   6   3  -2   75.09    8.10
  -6  -2   2    6.20    2.30
  -6  -2   2    2.10    1.10
  -6  -2   2    4.50    1.60
   6   2  -2    2.80    1.80
   6   2  -2    5.80    2.10
  -6  -1   2   84.19    5.10
  -6  -1   2   80.39    6.60
  -6  -1   2   76.19    5.70
   6   1  -2   83.79    5.90
   6   1  -2   78.69    6.90
  -6   0   2   52.49    3.40
  -6   0   2   75.59    6.30
  -6   0   2   60.79    4.80
   6   0  -2   55.99    6.50
   6   0  -2   57.09    4.20
  -6   1   2   88.59    4.30
  -6   1   2   74.69    6.70
   6  -1  -2   80.99    4.80
   6  -1  -2   80.09    6.80
  -6   2   2    3.90    1.90
   6  -2  -2    4.00    0.80
   6  -2  -2    3.70    1.80
  -6   3   2   65.09    8.00
  -6   3   2   63.49    7.20
   6  -3  -2   68.89    3.70
   6  -3  -2   58.29    6.60
  -6   4   2  212.18   14.60
  -6   4   2  213.78   13.90
   6  -4  -2  228.58   13.40
  -6   5   2   61.99    9.00
  -6   5   2   76.19    9.10
   6  -5  -2   91.99    9.10
  -6   6   2  255.07   18.00
  -6   6   2  273.07   17.70
   6  -6  -2  265.07   15.90
  -6   7   2   29.60    6.80
  -6   7   2   24.00    5.90
   6  -7  -2   27.40    5.30
  -6   8   2  137.99   14.70
  -6   8   2  111.79   13.20
   6  -8  -2  121.59   10.50
  -6   9   2   59.89   10.20
  -6   9   2   82.69   11.90
   6  -9  -2   85.09   11.10
   6  -9  -2   60.79    8.50
  -6  10   2   45.10    9.70
  -6  10   2   51.49   12.90
   6 -10  -2   53.39    9.90
  -5 -10   2    2.00    3.00
   5  10  -2    8.40    5.10
  -5  -9   2  157.08   15.90
   5   9  -2  150.68   17.00
  -5  -8   2   78.59   10.00
   5   8  -2   85.49   11.60
   5   8  -2   66.99    9.60
  -5  -7   2   39.40    6.60
   5   7  -2   39.30    7.10
   5   7  -2   36.20    7.10
  -5  -6   2  168.58   12.20
  -5  -6   2  181.08    9.40
   5   6  -2  190.68   13.40
   5   6  -2  161.88   12.60
   5   6  -2  158.68   11.00
  -5  -5   2   27.90    4.70
  -5  -5   2   20.10    2.70
   5   5  -2   14.90    4.00
   5   5  -2   14.40    3.20
   5   5  -2   23.40    4.70
  -5  -4   2  322.87   18.00
  -5  -4   2  335.07   17.90
  -5  -4   2  324.77   15.70
   5   4  -2  363.26   17.40
   5   4  -2  311.17   18.50
   5   4  -2  333.67   18.80
  -5  -3   2  156.98    9.50
  -5  -3   2  157.98   10.10
  -5  -3   2  154.88    8.40
   5   3  -2  151.38   10.00
   5   3  -2  154.48   10.40
   5   3  -2  146.59    9.20
  -5  -2   2  101.19    7.00
  -5  -2   2   88.99    5.40
  -5  -2   2   83.89    5.70
   5   2  -2   80.39    6.80
   5   2  -2   72.89    6.10
  -5  -1   2  303.87   14.90
  -5  -1   2  321.87   15.40
   5   1  -2  328.07   17.00
   5   1  -2  328.67   15.80
  -5   0   2   66.39    5.80
  -5   0   2   74.29    4.10
  -5   0   2   72.79    5.10
   5   0  -2   73.99    5.90
   5   0  -2   73.29    4.70
  -5   1   2  325.17   13.90
  -5   1   2  302.37   16.50
   5  -1  -2  306.37   16.40
   5  -1  -2  319.87   14.20
  -5   2   2   90.09    7.40
  -5   2   2   81.79    6.60
  -5   2   2   89.89    4.60
   5  -2  -2   86.59    6.50
   5  -2  -2   88.89    4.60
  -5   3   2  146.49    9.60
  -5   3   2  136.99   10.30
   5  -3  -2  144.89    9.10
  -5   4   2  314.87   18.60
  -5   4   2  305.27   17.80
   5  -4  -2  323.37   17.00
  -5   5   2   19.30    4.70
  -5   5   2   25.60    4.80
   5  -5  -2   15.20    3.50
  -5   6   2  177.08   12.60
  -5   6   2  178.38   13.20
   5  -6  -2  166.98   11.20
  -5   7   2   24.90    5.70
  -5   7   2   22.80    5.10
   5  -7  -2   46.60    6.30
  -5   8   2   98.99   11.80
  -5   8   2   85.09   10.90
   5  -8  -2   75.69    8.80
   5  -8  -2   93.99   10.00
  -5   9   2  168.48   16.40
  -5   9   2  111.09   13.80
   5  -9  -2  120.19   10.90
   5  -9  -2  152.68   14.90
  -5  10   2    2.70    4.40
   5 -10  -2    6.80    4.50
  -4 -10   2   42.10    8.00
   4  10  -2   51.69    9.80
  -4  -9   2   33.30    6.70
   4   9  -2   22.20    6.30
  -4  -8   2  154.78   12.30
   4   8  -2  125.69   14.30
  -4  -7   2   33.90    6.10
   4   7  -2   33.60    6.80
   4   7  -2   26.50    5.50
  -4  -6   2  188.68   12.70
  -4  -6   2  169.18    9.20
   4   6  -2  175.38   10.60
   4   6  -2  175.58   12.50
   4   6  -2  170.58   12.90
  -4  -5   2  200.08    9.60
  -4  -5   2  150.88   11.50
   4   5  -2  192.98   13.10
   4   5  -2  177.38   12.30
   4   5  -2  195.58   10.80
  -4  -4   2  502.65   21.90
  -4  -4   2  527.45   24.60
   4   4  -2  504.25   25.00
   4   4  -2  495.65   23.00
   4   4  -2  417.86   24.50
  -4  -3   2  458.65   20.20
  -4  -3   2  454.85   22.00
   4   3  -2  448.36   21.00
   4   3  -2  442.86   22.50
   4   3  -2  457.45   22.80
  -4  -2   2  958.90   44.20
  -4  -2   2  971.70   42.50
  -4  -2   2 1062.59   43.50
   4   2  -2  973.10   44.50
   4   2  -2 1005.90   44.30
  -4  -1   2  538.85   24.70
  -4  -1   2  555.44   25.90
  -4  -1   2  569.34   24.80
   4   1  -2  574.44   26.20
   4   1  -2  559.14   25.30
  -4   0   2 1737.33   76.89
  -4   0   2 1755.92   75.09
   4   0  -2 1868.31   77.19
   4   0  -2 1849.02   75.69
  -4   1   2  588.24   27.70
  -4   1   2  579.84   25.00
  -4   1   2  621.94   27.20
   4  -1  -2  584.94   26.90
   4  -1  -2  570.74   25.10
  -4   2   2  958.50   44.70
  -4   2   2 1047.50   42.80
  -4   2   2 1017.10   46.00
   4  -2  -2 1027.40   44.50
  -4   3   2  391.56   20.80
  -4   3   2  442.16   22.00
   4  -3  -2  443.16   20.70
  -4   4   2  514.85   24.70
  -4   4   2  472.55   25.00
   4  -4  -2  481.75   23.50
  -4   5   2  191.48   13.00
  -4   5   2  201.68   12.60
  -4   5   2  199.68   11.20
   4  -5  -2  179.78   11.50
  -4   6   2  177.48   12.20
  -4   6   2  171.68   10.80
  -4   6   2  153.38   12.20
   4  -6  -2  172.58   11.10
  -4   7   2   27.90    5.50
  -4   7   2   40.80    5.80
  -4   7   2   39.40    6.90
   4  -7  -2   32.60    5.30
  -4   8   2  171.68   11.80
  -4   8   2  126.49   13.50
  -4   8   2  144.39   12.50
   4  -8  -2  175.58   12.90
   4  -8  -2  147.39   11.20
  -4   9   2   24.60    5.90
  -4   9   2   30.00    6.50
  -4   9   2   33.80    6.20
   4  -9  -2   24.00    5.80
   4  -9  -2   21.90    5.20
   4  -9  -2   33.30    6.00
  -4  10   2   49.10    8.70
  -4  10   2   38.70    7.20
   4 -10  -2   32.50    6.90
   4 -10  -2   50.39    8.30
  -3 -11   2  102.89   14.00
   3  11  -2  146.39   17.70
  -3 -10   2   30.20    6.90
   3  10  -2   35.60    8.00
  -3  -9   2  135.89   14.30
   3   9  -2  126.99   14.60
  -3  -8   2  197.08   14.60
   3   8  -2  196.78   15.40
  -3  -7   2  286.87   18.20
  -3  -7   2  286.67   14.80
   3   7  -2  335.07   19.80
   3   7  -2  300.37   16.10
  -3  -6   2  409.36   22.90
  -3  -6   2  416.66   19.70
   3   6  -2  449.56   24.20
   3   6  -2  430.66   21.10
   3   6  -2  436.16   23.20
  -3  -5   2   14.70    2.00
  -3  -5   2   17.80    3.70
   3   5  -2   11.20    3.30
   3   5  -2   10.40    2.90
   3   5  -2   13.30    2.60
  -3  -4   2  479.95   24.90
  -3  -4   2  535.75   22.60
   3   4  -2  495.15   23.40
   3   4  -2  513.15   25.50
   3   4  -2  546.45   26.00
  -3  -3   2  365.56   16.30
  -3  -3   2  369.36   18.30
   3   3  -2  364.36   18.90
   3   3  -2  359.76   17.10
   3   3  -2  397.86   18.90
  -3  -2   2  132.29    7.40
  -3  -2   2  122.69    6.20
   3   2  -2  125.09    7.90
   3   2  -2  130.69    7.80
  -3  -1   2 2751.12  106.49
  -3  -1   2 2360.36  105.39
  -3  -1   2 2610.54  104.99
   3   1  -2 2505.35  106.39
   3   1  -2 2403.06  105.79
  -3   0   2  777.72   35.20
  -3   0   2  798.02   33.80
  -3   0   2  816.72   35.10
   3   0  -2  801.12   34.10
   3   0  -2  809.32   35.10
  -3   1   2 2695.73  109.39
  -3   1   2 2268.77  108.49
  -3   1   2 2657.93  107.29
   3  -1  -2 2673.03  107.39
   3  -1  -2 2650.93  108.59
  -3   2   2  120.49    6.90
  -3   2   2  105.89    7.50
  -3   2   2  117.99    6.00
   3  -2  -2  121.99    6.80
  -3   3   2  383.66   19.20
  -3   3   2  348.97   17.90
   3  -3  -2  368.26   17.40
  -3   4   2  525.65   25.50
  -3   4   2  558.04   27.70
  -3   4   2  585.44   26.60
   3  -4  -2  549.35   25.80
  -3   5   2    8.30    2.30
  -3   5   2    8.20    2.80
  -3   5   2   14.30    3.20
   3  -5  -2   11.60    2.60
  -3   6   2  446.76   22.30
  -3   6   2  409.76   21.00
  -3   6   2  366.86   22.40
   3  -6  -2  405.16   20.60
  -3   7   2  329.67   18.70
  -3   7   2  293.37   17.10
  -3   7   2  296.37   18.90
   3  -7  -2  281.77   17.80
   3  -7  -2  296.27   16.70
  -3   8   2  226.58   15.20
  -3   8   2  214.88   14.10
  -3   8   2  187.78   14.70
   3  -8  -2  186.48   13.00
   3  -8  -2  236.18   15.20
  -3   9   2  133.49   11.50
  -3   9   2  129.99   10.70
  -3   9   2  120.59   13.20
   3  -9  -2  137.89   11.10
   3  -9  -2  118.59    9.80
   3  -9  -2   93.69   11.20
  -3  10   2   45.50    8.70
  -3  10   2   41.50    7.60
   3 -10  -2   44.30    7.80
   3 -10  -2   38.10    7.10
  -3  11   2  103.59   12.80
  -3  11   2   96.09   12.40
   3 -11  -2  109.09   13.20
   3 -11  -2  102.39   12.40
  -2 -11   2    0.30    3.10
   2  11  -2    3.30    4.00
  -2 -10   2   34.70    7.50
   2  10  -2   47.40    9.20
  -2  -9   2  129.79   13.30
   2   9  -2  126.49   14.50
  -2  -8   2  163.48   12.80
   2   8  -2  163.08   13.60
  -2  -7   2  219.48   11.80
  -2  -7   2  207.28   14.40
   2   7  -2  206.68   15.00
   2   7  -2  245.78   12.90
  -2  -6   2  122.09    9.20
  -2  -6   2  106.89    6.70
   2   6  -2  114.59    7.40
   2   6  -2  114.49    9.60
  -2  -5   2  276.37   13.20
  -2  -5   2  280.27   15.60
   2   5  -2  289.97   13.90
   2   5  -2  264.97   16.10
   2   5  -2  255.97   15.30
  -2  -4   2   60.29    5.20
  -2  -4   2   58.09    3.60
   2   4  -2   65.79    4.40
   2   4  -2   60.29    6.50
   2   4  -2   64.99    6.80
  -2  -3   2  383.56   17.40
  -2  -3   2  355.46   15.20
   2   3  -2  283.87   17.20
   2   3  -2  355.56   15.70
   2   3  -2  355.46   17.50
  -2  -2   2 1036.90   45.10
  -2  -2   2 1025.40   43.50
   2   2  -2 1046.20   45.50
   2   2  -2 1066.79   43.90
   2   2  -2 1048.80   45.50
  -2  -1   2 6671.23  305.97
  -2  -1   2 7551.74  305.37
   2   1  -2 7974.70  306.87
   2   1  -2 7459.25  306.47
  -2   0   2 8052.59  333.77
  -2   0   2 8219.08  333.07
  -2   0   2 8307.37  333.77
   2   0  -2 7547.65  333.67
   2   0  -2 8282.57  333.17
  -2   1   2 7687.63  309.17
  -2   1   2 7517.25  310.67
  -2   1   2 7636.04  309.87
   2  -1  -2 7164.68  309.67
  -2   2   2  971.50   42.20
  -2   2   2  973.50   42.50
  -2   2   2 1062.99   44.00
   2  -2  -2  977.70   42.40
  -2   3   2  361.96   16.90
  -2   3   2  274.97   15.20
  -2   3   2  329.07   15.40
   2  -3  -2  317.77   15.00
  -2   4   2   59.59    6.60
  -2   4   2   71.09    5.30
  -2   4   2   70.89    5.30
   2  -4  -2   63.79    4.80
  -2   5   2  287.97   15.30
  -2   5   2  291.97   15.30
  -2   5   2  262.27   15.90
   2  -5  -2  270.77   14.40
   2  -5  -2  272.47   15.30
  -2   6   2  116.79    9.30
  -2   6   2  111.29    8.50
  -2   6   2  127.19    9.10
   2  -6  -2  101.49    8.40
   2  -6  -2   99.89    7.60
  -2   7   2  204.98   14.10
  -2   7   2  235.28   14.20
  -2   7   2  204.18   13.50
   2  -7  -2  193.28   13.20
   2  -7  -2  210.28   12.80
  -2   8   2  149.09   11.80
  -2   8   2  154.28   12.30
  -2   8   2  146.99   11.70
   2  -8  -2  156.18   11.50
   2  -8  -2  154.88   10.90
  -2   9   2  129.79   11.50
  -2   9   2  149.49   12.70
  -2   9   2  142.19   11.90
   2  -9  -2  133.79   10.50
   2  -9  -2  124.39   12.30
  -2  10   2   33.60    6.80
  -2  10   2   16.10    5.10
   2 -10  -2   34.50    7.30
   2 -10  -2   35.60    6.60
  -2  11   2    4.60    3.60
  -2  11   2    6.60    4.10
   2 -11  -2    2.60    4.30
   2 -11  -2    4.00    3.10
  -1 -11   2   59.59    9.90
   1  11  -2   49.10    9.50
  -1 -10   2    6.40    3.80
   1  10  -2   15.40    5.60
  -1  -9   2  120.39   12.60
   1   9  -2  126.29   13.80
  -1  -8   2  244.28   13.30
  -1  -8   2  230.48   15.70
   1   8  -2  192.78   15.80
   1   8  -2  245.78   14.00
  -1  -7   2   26.50    3.70
  -1  -7   2   21.30    4.50
   1   7  -2   24.20    4.00
   1   7  -2   31.80    5.80
  -1  -6   2    3.60    1.90
  -1  -6   2    2.20    1.20
   1   6  -2    1.90    1.60
   1   6  -2    1.70    1.70
  -1  -5   2   61.79    4.30
  -1  -5   2   60.19    6.30
   1   5  -2   55.89    6.80
   1   5  -2   61.49    4.70
  -1  -4   2  299.27   14.20
  -1  -4   2  341.77   16.20
   1   4  -2  292.27   16.20
   1   4  -2  302.47   14.50
  -1  -3   2  368.16   15.80
  -1  -3   2  340.27   17.30
   1   3  -2  358.26   17.90
   1   3  -2  360.26   15.90
  -1  -2   2   83.79    3.70
  -1  -2   2   83.49    5.00
   1   2  -2   79.09    3.80
   1   2  -2   79.79    5.10
   1   2  -2   69.19    5.00
  -1  -1   2  335.67   15.60
   1   1  -2  335.07   16.00
   1   1  -2  387.06   15.90
  -1   0   2  125.29    6.20
  -1   0   2  125.39    5.90
   1   0  -2  126.49    6.20
   1   0  -2  142.39    6.10
  -1   1   2  368.96   15.50
  -1   1   2  347.67   15.20
   1  -1  -2  349.37   15.20
   1  -1  -2  356.96   16.00
  -1   2   2   90.49    5.10
  -1   2   2   78.69    5.50
  -1   2   2   84.69    4.60
   1  -2  -2   82.79    4.40
  -1   3   2  328.57   16.50
  -1   3   2  337.47   16.00
  -1   3   2  345.37   17.20
   1  -3  -2  355.96   16.80
  -1   4   2  286.57   14.50
  -1   4   2  243.88   14.90
  -1   4   2  300.77   15.10
   1  -4  -2  315.37   15.10
  -1   5   2   66.49    5.50
  -1   5   2   56.49    6.30
  -1   5   2   64.29    6.60
   1  -5  -2   56.49    6.20
  -1   6   2    0.50    1.60
  -1   6   2    3.80    1.70
  -1   6   2    0.20    1.30
   1  -6  -2    1.20    1.40
  -1   7   2   18.50    4.30
  -1   7   2   24.60    4.90
  -1   7   2   25.30    5.00
   1  -7  -2   28.40    4.80
  -1   8   2  251.77   16.10
  -1   8   2  225.58   15.20
  -1   8   2  242.58   15.90
   1  -8  -2  213.28   14.40
  -1   9   2  129.29   11.80
  -1   9   2  147.39   12.40
   1  -9  -2  144.69   11.00
  -1  10   2    9.60    4.10
  -1  10   2    6.00    3.80
   1 -10  -2    3.90    3.40
   1 -10  -2    5.30    3.10
  -1  11   2   55.39    9.60
   1 -11  -2   69.89   11.00
   0 -11   2    6.40    3.80
   0  11  -2   -1.00    3.10
   0 -10   2   22.40    5.70
   0  10  -2    6.80    3.90
   0  -9   2  156.88   12.80
   0   9  -2  176.68   14.20
   0  -8   2  124.49    8.90
   0  -8   2  119.89   12.00
   0   8  -2  112.89   12.10
   0   8  -2  124.59   13.10
   0   8  -2  128.19    9.30
   0  -7   2  503.75   25.90
   0  -7   2  610.04   28.70
   0   7  -2  575.94   29.80
   0   7  -2  545.35   26.90
   0   7  -2  525.25   28.80
   0  -6   2   53.09    6.40
   0  -6   2   57.59    4.90
   0   6  -2   60.19    6.30
   0   6  -2   59.19    7.20
   0   6  -2   59.19    7.80
   0  -5   2  133.49    7.70
   0  -5   2  117.89    8.30
   0   5  -2  133.29    9.30
   0   5  -2  124.99    9.40
   0   5  -2  121.19    7.90
   0  -4   2  345.17   17.40
   0   4  -2  361.56   18.00
   0   4  -2  340.27   16.60
   0   4  -2  352.06   18.40
   0  -3   2    0.30    0.70
   0   3  -2   -0.30    0.50
   0   3  -2    0.00    0.90
   0   3  -2    1.30    1.00
   0  -2   2  232.38   10.80
   0   2  -2  236.08   11.10
   0   2  -2  208.08   10.30
   0   2  -2  224.88   11.60
   0  -1   2   96.69    5.10
   0   1  -2  113.19    4.80
   0   1  -2  106.79    5.90
   0   1  -2  100.39    5.20
   0   0   2    0.00    0.30
   0   0   2    1.10    0.40
   0   0  -2    1.00    0.30
   0   0  -2    0.40    0.40
   0   1   2  100.69    5.60
   0  -1  -2  102.19    5.40
   0   2   2  192.08   10.30
   0   2   2  205.68   10.60
   0  -2  -2  222.28   10.30
   0   3   2    1.10    0.80
   0   3   2    0.70    0.90
   0   3   2    1.60    0.90
   0  -3  -2    1.70    1.00
   0   4   2  301.67   17.20
   0   4   2  349.87   17.40
   0   4   2  341.67   16.30
   0  -4  -2  339.47   16.60
   0   5   2  126.69    8.80
   0   5   2  113.49    8.70
   0  -5  -2  130.19    8.30
   0   6   2   62.89    7.60
   0   6   2   43.00    6.40
   0  -6  -2   55.69    6.00
   0   7   2  542.35   29.20
   0   7   2  579.64   29.00
   0  -7  -2  551.64   27.60
   0   8   2  134.39   11.20
   0   8   2  112.89   10.00
   0  -8  -2  126.29    9.60
   0   9   2  158.88   12.60
   0   9   2  157.58   13.30
   0  -9  -2  141.59   11.10
   0  10   2   13.70    4.80
   0  10   2   11.70    4.40
   0 -10  -2   19.20    5.70
   0 -10  -2   17.80    4.60
   0  11   2    5.00    4.40
   0 -11  -2    1.40    4.00
   1 -11   2   20.90    5.90
  -1  11  -2   16.90    6.00
   1 -10   2   49.10    8.20
  -1  10  -2   43.70    8.10
  -1  10  -2   54.99    9.70
   1  -9   2   13.90    3.60
   1  -9   2   16.70    4.80
  -1   9  -2    1.80    3.30
  -1   9  -2    6.70    3.10
  -1   9  -2    7.10    3.70
   1  -8   2   71.29    7.70
   1  -8   2   65.19    8.40
  -1   8  -2   65.79    9.50
  -1   8  -2   82.49    8.40
  -1   8  -2   71.99    9.20
   1  -7   2  123.09    8.70
   1  -7   2  121.39    9.30
  -1   7  -2  118.89    9.80
  -1   7  -2  111.69    8.60
  -1   7  -2  106.79   11.40
   1  -6   2  923.81   41.90
  -1   6  -2  905.01   42.50
  -1   6  -2  885.21   41.20
  -1   6  -2  903.61   43.50
   1  -5   2   74.69    5.80
  -1   5  -2   65.59    5.40
  -1   5  -2   73.39    8.20
  -1   5  -2   63.89    6.90
   1  -4   2 1864.01   78.09
  -1   4  -2 1801.82   77.99
  -1   4  -2 1932.41   79.99
  -1   4  -2 1708.43   78.39
   1  -3   2 2189.38   92.79
  -1   3  -2 2353.76   93.39
  -1   3  -2 1994.80   94.09
  -1   3  -2 2275.37   93.39
   1  -2   2 1333.47   54.69
  -1   2  -2 1324.97   54.99
  -1   2  -2 1251.17   55.99
  -1   2  -2 1277.27   54.59
   1  -1   2  814.02   34.50
   1  -1   2  750.12   33.30
  -1   1  -2  832.62   33.60
  -1   1  -2  772.52   34.60
  -1   1  -2  811.92   33.80
   1   0   2 5333.67  217.18
   1   0   2 5211.68  217.68
  -1   0  -2 5227.58  217.58
  -1   0  -2 5296.17  217.78
   1   1   2  890.21   36.70
   1   1   2  851.71   35.60
   1   1   2  809.22   36.10
  -1  -1  -2  852.31   35.60
  -1  -1  -2  815.32   36.00
   1   2   2 1387.66   57.89
   1   2   2 1292.37   57.49
   1   2   2 1296.47   56.49
  -1  -2  -2 1360.36   56.99
  -1  -2  -2 1383.86   56.29
   1   3   2 2251.77   97.99
   1   3   2 2134.19   97.69
   1   3   2 2444.76   96.49
  -1  -3  -2 2364.46   96.99
   1   4   2 1910.91   79.59
   1   4   2 1817.52   80.89
   1   4   2 1889.91   81.39
  -1  -4  -2 1875.21   79.89
   1   5   2   58.79    6.70
   1   5   2   55.99    6.80
  -1  -5  -2   73.19    5.50
   1   6   2  908.11   42.60
   1   6   2  859.61   41.90
  -1  -6  -2  889.41   40.40
   1   7   2  110.19    9.80
   1   7   2  123.19    9.70
  -1  -7  -2  113.49    8.40
   1   8   2   72.79    9.60
   1   8   2   76.09    9.50
  -1  -8  -2   75.19    7.90
   1   9   2   13.00    4.30
   1   9   2   10.20    4.40
  -1  -9  -2    9.30    3.20
   1  10   2   60.29   12.10
   1  10   2   39.50    8.10
  -1 -10  -2   51.29    9.20
   1  11   2    3.80    4.30
  -1 -11  -2    8.10    5.30
   2 -11   2   34.70    7.00
   2 -11   2   33.20    7.30
  -2  11  -2   23.50    6.30
  -2  11  -2   18.70    7.20
   2 -10   2   12.70    4.20
   2 -10   2   19.50    5.80
  -2  10  -2   18.20    5.60
  -2  10  -2   13.40    5.80
   2  -9   2    7.50    3.40
   2  -9   2    1.90    2.30
   2  -9   2    5.60    3.00
  -2   9  -2    2.60    3.40
  -2   9  -2    1.20    2.10
  -2   9  -2    2.00    2.70
   2  -8   2  385.26   21.10
   2  -8   2  350.46   20.40
  -2   8  -2  389.56   21.50
  -2   8  -2  376.56   23.40
  -2   8  -2  375.36   22.00
   2  -7   2   73.09    7.70
  -2   7  -2   50.49    7.00
  -2   7  -2   55.19    8.10
  -2   7  -2   59.29    7.60
   2  -6   2    2.90    1.70
  -2   6  -2    2.50    1.70
  -2   6  -2    0.50    1.50
  -2   6  -2    0.10    1.70
   2  -5   2  169.48   10.00
  -2   5  -2  170.18   10.30
  -2   5  -2  155.28   10.40
  -2   5  -2  172.48   11.80
   2  -4   2 1043.00   44.00
  -2   4  -2 1012.40   44.50
  -2   4  -2 1027.70   45.20
  -2   4  -2  924.91   45.80
   2  -3   2 1604.74   68.09
   2  -3   2 1653.33   69.99
  -2   3  -2 1648.34   68.59
  -2   3  -2 1532.05   69.59
  -2   3  -2 1628.84   70.29
   2  -2   2   22.70    1.60
   2  -2   2   21.70    3.20
  -2   2  -2   15.40    2.10
  -2   2  -2   13.10    2.60
  -2   2  -2   18.20    2.00
   2  -1   2 1935.51   79.69
   2  -1   2 1949.10   81.49
  -2   1  -2 1928.81   80.79
  -2   1  -2 1956.70   81.69
  -2   1  -2 1872.21   79.79
   2   0   2 1437.06   58.49
   2   0   2 1401.76   57.49
  -2   0  -2 1350.86   58.19
  -2   0  -2 1328.27   58.49
   2   1   2 1960.40   83.29
   2   1   2 1947.01   83.99
   2   1   2 2056.09   83.39
  -2  -1  -2 1983.00   83.39
  -2  -1  -2 1986.50   83.29
   2   2   2   19.80    3.00
   2   2   2   26.50    3.20
   2   2   2   20.60    2.50
  -2  -2  -2   23.20    2.60
  -2  -2  -2   24.30    2.50
   2   3   2 1614.44   67.49
   2   3   2 1752.72   68.99
   2   3   2 1475.75   68.49
  -2  -3  -2 1474.95   67.39
  -2  -3  -2 1600.04   67.09
   2   4   2  955.50   44.60
   2   4   2  937.41   44.20
   2   4   2 1020.40   43.20
  -2  -4  -2  984.50   42.90
   2   5   2  178.18   11.60
   2   5   2  180.18   12.10
   2   5   2  173.38   10.60
  -2  -5  -2  199.18   10.60
   2   6   2    0.60    1.50
   2   6   2    0.80    1.90
  -2  -6  -2    0.50    0.90
   2   7   2   52.29    7.80
   2   7   2   60.19    8.20
  -2  -7  -2   52.99    6.10
   2   8   2  380.16   21.60
   2   8   2  345.57   22.00
  -2  -8  -2  351.86   19.20
   2   9   2    3.10    3.00
   2   9   2    0.50    2.30
  -2  -9  -2    0.60    2.00
  -2  -9  -2    1.30    2.80
   2  10   2   14.50    5.20
  -2 -10  -2   16.80    5.60
   2  11   2   49.99    9.50
  -2 -11  -2   25.20    7.30
   3 -11   2  190.68   15.30
  -3  11  -2  146.69   17.90
   3 -10   2  130.19   10.90
   3 -10   2  133.49   14.10
  -3  10  -2   93.49   13.30
  -3  10  -2  121.89   12.80
   3  -9   2   67.19    9.60
   3  -9   2   69.19    8.20
   3  -9   2   65.89    8.40
  -3   9  -2   58.59    8.30
  -3   9  -2   68.39   10.30
  -3   9  -2   56.39    8.20
   3  -8   2  157.28   12.30
   3  -8   2  155.08   11.00
  -3   8  -2  126.99   14.20
  -3   8  -2  150.68   11.80
  -3   8  -2  171.88   12.10
   3  -7   2   62.09    6.90
   3  -7   2   62.39    7.90
  -3   7  -2   50.99    6.90
  -3   7  -2   54.69    8.60
  -3   7  -2   73.49    8.50
   3  -6   2  453.65   23.20
   3  -6   2  476.35   25.20
  -3   6  -2  454.75   26.20
  -3   6  -2  493.05   24.20
  -3   6  -2  508.55   25.30
   3  -5   2  164.18    9.90
   3  -5   2  204.98   12.20
  -3   5  -2  163.48   11.30
  -3   5  -2  171.68   12.30
  -3   5  -2  195.48   10.90
   3  -4   2  115.89    8.30
   3  -4   2  111.69    6.60
  -3   4  -2  126.49    9.10
  -3   4  -2  107.59    7.00
  -3   4  -2  118.79    8.60
   3  -3   2    8.00    1.30
   3  -3   2    2.10    1.20
  -3   3  -2    9.10    2.40
  -3   3  -2    5.80    1.40
   3  -2   2   20.80    1.40
   3  -2   2   25.70    3.60
  -3   2  -2   22.50    1.70
  -3   2  -2   21.20    3.70
  -3   2  -2   27.90    3.20
   3  -1   2  496.15   22.80
  -3   1  -2  516.05   23.30
  -3   1  -2  466.45   22.20
   3   0   2  243.78   12.50
  -3   0  -2  263.87   12.90
  -3   0  -2  251.57   12.30
   3   1   2  479.25   21.50
   3   1   2  463.35   20.90
  -3  -1  -2  478.35   21.20
  -3  -1  -2  429.66   21.30
   3   2   2   26.40    3.70
   3   2   2   26.50    3.50
   3   2   2   26.30    3.30
  -3  -2  -2   28.40    3.20
  -3  -2  -2   28.00    3.10
   3   3   2    9.50    2.50
   3   3   2    8.40    2.00
   3   3   2    7.50    2.30
  -3  -3  -2    7.10    1.70
  -3  -3  -2    5.70    1.60
   3   4   2  120.69    7.80
   3   4   2  121.39    8.60
   3   4   2  118.89    8.70
  -3  -4  -2  106.09    7.10
  -3  -4  -2  116.69    7.30
   3   5   2  172.78   11.70
   3   5   2  166.58   11.90
   3   5   2  181.68   10.90
  -3  -5  -2  183.48   10.30
   3   6   2  423.66   24.90
   3   6   2  479.05   24.70
   3   6   2  420.36   23.10
  -3  -6  -2  501.75   22.90
   3   7   2   56.49    8.30
   3   7   2   53.99    7.60
   3   7   2   61.89    7.30
  -3  -7  -2   64.09    6.90
   3   8   2  149.69   12.50
   3   8   2  134.59   14.40
  -3  -8  -2  164.18   10.60
   3   9   2   60.49    9.00
   3   9   2   54.99    9.10
  -3  -9  -2   78.39   11.00
  -3  -9  -2   69.09    7.70
   3  10   2  118.39   14.50
  -3 -10  -2   94.09   12.70
   3  11   2  129.09   15.80
  -3 -11  -2  173.88   18.30
   4 -10   2   20.90    5.70
   4 -10   2    9.60    4.20
  -4  10  -2    5.90    4.20
  -4  10  -2    4.00    3.60
   4  -9   2    3.30    3.10
  -4   9  -2    6.40    4.10
  -4   9  -2    2.80    3.20
   4  -8   2  433.36   24.30
   4  -8   2  460.35   26.60
  -4   8  -2  509.55   29.60
  -4   8  -2  494.85   25.30
  -4   8  -2  506.55   27.40
   4  -7   2    1.30    2.10
   4  -7   2    3.70    1.90
  -4   7  -2    1.50    2.30
  -4   7  -2    5.80    3.90
  -4   7  -2    4.40    2.90
   4  -6   2  531.25   25.30
   4  -6   2  551.84   27.90
  -4   6  -2  542.65   29.50
  -4   6  -2  511.25   25.80
  -4   6  -2  547.55   28.60
   4  -5   2    1.50    1.20
   4  -5   2    4.40    2.10
  -4   5  -2    2.00    2.20
  -4   5  -2    1.10    1.20
   4  -4   2  386.16   21.10
   4  -4   2  410.46   18.20
  -4   4  -2  410.26   18.70
  -4   4  -2  394.16   22.00
   4  -3   2   77.19    6.30
   4  -3   2   72.59    3.70
  -4   3  -2   72.29    4.10
  -4   3  -2   63.89    7.20
   4  -2   2  115.69    7.80
  -4   2  -2  112.99    7.30
  -4   2  -2  128.49    8.60
   4  -1   2  241.78   13.60
  -4   1  -2  257.67   14.00
  -4   1  -2  270.07   13.20
   4   0   2  106.09    7.00
  -4   0  -2  106.59    6.70
  -4   0  -2  109.09    7.10
   4   1   2  268.37   14.20
   4   1   2  261.97   13.30
  -4  -1  -2  278.37   13.80
  -4  -1  -2  295.87   14.50
   4   2   2  124.69    7.70
   4   2   2  125.89    7.60
   4   2   2  116.79    8.10
  -4  -2  -2  113.39    7.10
  -4  -2  -2  109.59    7.50
   4   3   2   89.29    6.30
   4   3   2   79.29    6.30
   4   3   2   69.39    6.30
  -4  -3  -2   66.99    5.50
  -4  -3  -2   73.89    5.40
   4   4   2  377.56   21.20
   4   4   2  401.66   21.20
   4   4   2  395.66   20.60
  -4  -4  -2  431.96   20.10
  -4  -4  -2  405.46   19.70
   4   5   2    0.70    1.50
   4   5   2    1.80    2.00
   4   5   2    1.00    1.70
  -4  -5  -2    0.60    1.20
  -4  -5  -2   -0.80    0.90
   4   6   2  567.94   30.00
   4   6   2  536.45   28.20
   4   6   2  573.24   29.50
  -4  -6  -2  561.94   26.90
  -4  -6  -2  578.04   27.60
   4   7   2    0.00    2.00
   4   7   2    2.20    2.80
   4   7   2    2.80    2.40
  -4  -7  -2    3.30    1.90
  -4  -7  -2    5.30    2.50
   4   8   2  475.75   28.90
   4   8   2  520.55   27.30
   4   8   2  546.75   28.80
  -4  -8  -2  496.65   28.80
  -4  -8  -2  510.35   25.50
  -4  -8  -2  496.05   25.90
   4   9   2    2.00    3.10
  -4  -9  -2    8.20    4.50
   4  10   2   18.50    6.50
  -4 -10  -2    5.50    3.90
   5 -10   2   53.49    9.40
  -5  10  -2   86.49   13.00
   5  -9   2   18.90    5.70
  -5   9  -2    9.00    5.90
   5  -8   2  183.78   14.20
  -5   8  -2  156.18   16.70
   5  -7   2  113.79   12.20
  -5   7  -2  113.29   13.20
   5  -6   2   29.20    5.90
  -5   6  -2   32.80    6.80
   5  -5   2   84.49    9.20
  -5   5  -2   63.69    8.80
   5  -4   2  293.37   17.30
  -5   4  -2  311.57   18.70
  -5   4  -2  306.07   14.30
   5  -3   2  660.33   31.80
  -5   3  -2  653.73   33.00
   5  -2   2  688.63   31.80
  -5   2  -2  643.14   30.80
  -5   2  -2  665.63   32.30
   5  -1   2  293.47   16.10
  -5   1  -2  305.47   15.70
  -5   1  -2  319.77   16.90
   5   0   2  116.29    7.90
  -5   0  -2  115.49    7.80
  -5   0  -2  102.09    7.00
  -5   0  -2  101.19    5.40
   5   1   2  321.57   16.80
   5   1   2  332.97   15.40
  -5  -1  -2  310.17   16.10
  -5  -1  -2  312.57   17.00
   5   2   2  674.33   31.10
   5   2   2  633.34   32.50
   5   2   2  682.13   31.90
  -5  -2  -2  730.73   32.30
  -5  -2  -2  670.23   31.00
   5   3   2  662.33   31.30
   5   3   2  677.83   32.10
   5   3   2  679.63   31.10
  -5  -3  -2  619.94   30.00
  -5  -3  -2  628.24   30.60
   5   4   2  273.17   16.80
   5   4   2  310.07   16.80
   5   4   2  290.77   16.20
  -5  -4  -2  283.37   14.90
  -5  -4  -2  260.77   15.30
   5   5   2   79.79    9.10
   5   5   2   73.09    8.40
   5   5   2   71.19    8.60
  -5  -5  -2   83.39    6.20
  -5  -5  -2   69.79    7.30
   5   6   2   25.00    5.20
   5   6   2   16.20    4.20
   5   6   2   17.60    4.70
  -5  -6  -2   25.70    4.00
  -5  -6  -2   26.00    5.20
  -5  -6  -2   25.20    4.30
   5   7   2  110.99   11.90
   5   7   2  110.69   11.20
   5   7   2   99.49   11.50
  -5  -7  -2  100.89    7.90
  -5  -7  -2  116.79    9.00
  -5  -7  -2  109.29   11.70
   5   8   2  201.18   15.70
   5   8   2  190.78   14.50
   5   8   2  177.98   13.90
  -5  -8  -2  170.88   14.70
  -5  -8  -2  205.58   13.30
  -5  -8  -2  187.18   11.90
   5   9   2    3.20    3.70
  -5  -9  -2   16.60    5.80
   5  10   2  104.89   13.60
  -5 -10  -2   68.69   11.00
   6  -9   2   20.70    6.00
  -6   9  -2   10.10    6.00
   6  -8   2  118.19   13.40
  -6   8  -2  145.99   16.40
   6  -7   2   13.90    4.80
  -6   7  -2   21.70    5.70
   6  -6   2  289.77   18.40
  -6   6  -2  319.17   20.80
   6  -5   2   41.50    6.50
  -6   5  -2   39.00    7.30
   6  -4   2  275.27   16.60
  -6   4  -2  267.17   17.70
   6  -3   2   42.70    6.00
  -6   3  -2   34.60    5.80
   6  -2   2  156.38   10.20
  -6   2  -2  119.39   10.00
  -6   2  -2  152.08    9.60
   6  -1   2  186.48   11.70
  -6   1  -2  181.38   11.00
  -6   1  -2  178.38   12.00
   6   0   2    5.90    2.60
  -6   0  -2    7.10    2.00
  -6   0  -2    4.50    1.00
  -6   0  -2    5.20    2.30
   6   1   2  186.98   11.90
   6   1   2  183.58   10.00
  -6  -1  -2  193.78   11.20
  -6  -1  -2  187.28   11.90
  -6  -1  -2  191.48    9.80
   6   2   2  175.68   11.30
   6   2   2  161.48   11.80
   6   2   2  172.28   10.10
  -6  -2  -2  161.98    9.90
  -6  -2  -2  183.78   10.60
  -6  -2  -2  170.88   11.40
   6   3   2   45.10    6.20
   6   3   2   40.20    6.00
   6   3   2   42.50    5.40
  -6  -3  -2   43.50    5.00
  -6  -3  -2   41.60    5.40
  -6  -3  -2   34.80    5.30
   6   4   2  259.97   16.80
   6   4   2  290.97   16.40
   6   4   2  275.37   16.30
  -6  -4  -2  217.58   15.10
  -6  -4  -2  286.67   15.00
  -6  -4  -2  300.17   16.00
   6   5   2   31.60    5.70
   6   5   2   42.70    6.50
   6   5   2   28.90    5.70
  -6  -5  -2   38.80    5.50
  -6  -5  -2   38.80    5.00
  -6  -5  -2   36.40    6.10
   6   6   2  335.27   20.10
   6   6   2  308.57   19.70
   6   6   2  314.87   19.00
  -6  -6  -2  307.67   16.90
  -6  -6  -2  337.67   18.30
  -6  -6  -2  303.07   19.40
   6   7   2    8.40    3.50
   6   7   2    7.90    3.90
   6   7   2   27.20    6.30
  -6  -7  -2   15.60    3.90
  -6  -7  -2   14.60    3.20
  -6  -7  -2    9.70    4.70
   6   8   2   94.19   12.10
   6   8   2  111.29   16.40
  -6  -8  -2  110.49   13.00
   6   9   2   24.40    7.10
  -6  -9  -2   15.10    5.60
   7  -9   2   23.00    6.20
  -7   9  -2   18.40    8.00
   7  -8   2    0.80    3.30
  -7   8  -2    1.40    3.40
   7  -7   2   72.89   10.10
  -7   7  -2   83.49   11.90
   7  -6   2   38.10    6.80
  -7   6  -2   28.80    6.90
   7  -5   2  151.68   11.60
  -7   5  -2  111.89   13.40
   7  -4   2   37.80    6.00
  -7   4  -2   18.70    4.80
   7  -3   2   77.89    8.70
  -7   3  -2  106.89   11.70
   7  -2   2  404.56   22.80
  -7   2  -2  467.65   24.50
  -7   2  -2  411.36   22.00
   7  -1   2    7.00    3.00
  -7   1  -2   10.80    2.70
  -7   1  -2   10.60    3.20
   7   0   2   67.19    7.80
  -7   0  -2   56.29    6.50
  -7   0  -2   64.99    8.10
   7   1   2    8.90    2.80
  -7  -1  -2    5.50    2.40
  -7  -1  -2   12.40    2.90
   7   2   2  455.35   24.20
   7   2   2  442.46   23.10
   7   2   2  436.26   20.80
  -7  -2  -2  400.66   22.60
  -7  -2  -2  375.76   20.20
  -7  -2  -2  430.46   21.70
   7   3   2   83.89    7.10
   7   3   2   80.79    9.10
   7   3   2   76.19    9.40
  -7  -3  -2   86.59    6.80
  -7  -3  -2   90.49    7.00
  -7  -3  -2   88.49    9.20
   7   4   2   30.20    5.30
   7   4   2   35.30    6.50
   7   4   2   30.00    5.60
  -7  -4  -2   29.30    4.60
  -7  -4  -2   32.60    5.30
  -7  -4  -2   37.70    5.90
   7   5   2  132.79   11.50
   7   5   2  126.09   10.60
   7   5   2  130.49   11.20
  -7  -5  -2  143.19   10.80
  -7  -5  -2  123.79   10.00
  -7  -5  -2  147.19    9.60
   7   6   2   31.40    6.20
   7   6   2   32.70    6.70
   7   6   2   26.00    5.90
  -7  -6  -2   31.60    5.60
  -7  -6  -2   34.60    6.50
  -7  -6  -2   32.90    5.10
   7   7   2   79.69   10.30
   7   7   2   86.79   10.70
   7   7   2   64.59    9.70
  -7  -7  -2   72.89    9.80
  -7  -7  -2   71.19    7.60
  -7  -7  -2   84.99    9.50
   7   8   2   -0.60    3.40
  -7  -8  -2   -0.90    3.10
   7   9   2   35.30    8.00
  -7  -9  -2   31.00    7.70
   8  -8   2    9.60    4.70
  -8   8  -2   12.40    5.60
   8  -7   2    9.50    4.60
  -8   7  -2    4.30    4.50
   8  -6   2   32.50    6.70
  -8   6  -2   35.40    7.90
   8  -5   2   40.30    7.20
  -8   5  -2   29.50    7.30
   8  -4   2   64.09    8.60
  -8   4  -2   62.79    9.60
   8  -3   2   72.69    8.80
  -8   3  -2   91.29   11.10
   8  -2   2   97.89   11.00
  -8   2  -2  122.99   13.00
  -8   2  -2  134.79    9.80
   8  -1   2  105.89   10.90
  -8   1  -2   82.89    8.60
  -8   1  -2   79.99    9.50
   8   0   2  509.55   27.20
  -8   0  -2  519.85   27.50
  -8   0  -2  498.45   25.90
   8   1   2   93.49   10.10
  -8  -1  -2  104.49    8.00
  -8  -1  -2  103.59    9.00
   8   2   2  121.29   12.70
   8   2   2   93.99   10.70
  -8  -2  -2  124.49    9.00
  -8  -2  -2  130.99   10.40
   8   3   2   64.49    9.10
   8   3   2   70.49    9.00
  -8  -3  -2   84.99    9.20
  -8  -3  -2   73.39    7.70
   8   4   2   63.49    7.70
   8   4   2   74.79   10.10
   8   4   2   70.99    9.30
  -8  -4  -2   63.29    7.60
  -8  -4  -2   85.79    9.80
  -8  -4  -2   55.79    6.90
   8   5   2   40.30    7.30
   8   5   2   31.90    6.80
   8   5   2   36.60    6.30
  -8  -5  -2   37.10    5.30
  -8  -5  -2   27.80    5.50
  -8  -5  -2   28.90    5.70
   8   6   2   36.00    6.90
   8   6   2   41.60    8.40
   8   6   2   45.20    8.20
  -8  -6  -2   29.50    5.10
  -8  -6  -2   44.80    7.30
  -8  -6  -2   36.00    6.60
   8   7   2   21.00    6.10
   8   7   2    8.10    4.70
  -8  -7  -2   23.10    6.10
  -8  -7  -2   10.80    4.10
   8   8   2    6.80    4.10
  -8  -8  -2   10.10    5.00
   9  -7   2   45.10    8.20
  -9   7  -2   26.50    8.20
   9  -6   2    9.30    4.20
  -9   6  -2   13.70    5.90
   9  -5   2   46.20    8.00
  -9   5  -2   36.10    8.10
   9  -4   2   69.49    9.60
  -9   4  -2   53.39    9.60
   9  -3   2   10.60    4.10
  -9   3  -2   21.50    5.70
   9  -2   2  116.79   12.20
  -9   2  -2  108.69   12.60
   9  -1   2   69.69    9.60
  -9   1  -2   61.29    9.00
  -9   1  -2   73.29    8.40
   9   0   2   95.79   11.00
  -9   0  -2  118.49   12.50
  -9   0  -2   95.09    9.70
   9   1   2   65.09    8.90
  -9  -1  -2   81.99    8.50
  -9  -1  -2   61.99    8.80
   9   2   2   98.99   12.20
   9   2   2   97.69   11.80
  -9  -2  -2  110.49   11.50
  -9  -2  -2  118.69    9.20
   9   3   2   14.30    4.80
   9   3   2   16.80    5.40
  -9  -3  -2    8.80    3.80
  -9  -3  -2   20.90    4.20
   9   4   2   54.79    9.30
   9   4   2   58.79    9.30
  -9  -4  -2   81.59    9.90
  -9  -4  -2   69.19    8.10
   9   5   2   41.50    8.00
   9   5   2   36.10    7.60
  -9  -5  -2   41.00    6.30
  -9  -5  -2   39.70    7.30
   9   6   2   17.80    6.10
   9   6   2    7.80    4.90
  -9  -6  -2   20.20    4.40
  -9  -6  -2   13.50    4.80
   9   7   2   20.60    6.50
   9   7   2   31.80   11.40
  -9  -7  -2   48.80    8.80
  -9  -7  -2   43.50    8.00
  10  -5   2   36.80    7.90
 -10   5  -2   48.00    9.90
  10  -4   2    1.10    3.60
 -10   4  -2    3.30    3.90
  10  -3   2   70.19   10.10
 -10   3  -2   68.29   11.10
  10  -2   2   11.90    4.60
 -10   2  -2    3.60    3.20
  10  -1   2   27.00    6.20
 -10   1  -2   29.20    5.80
 -10   1  -2   43.50    8.10
  10   0   2  121.69   13.60
 -10   0  -2  146.99   11.30
 -10   0  -2  140.59   14.70
  10   1   2   32.60    6.60
 -10  -1  -2   26.20    5.30
 -10  -1  -2   36.80    7.20
  10   2   2   13.00    5.30
  10   2   2    9.20    4.50
 -10  -2  -2   13.50    3.90
 -10  -2  -2   15.90    5.10
  10   3   2   83.19   11.60
  10   3   2   95.99   12.50
 -10  -3  -2   75.89    8.80
 -10  -3  -2   87.59   10.70
  10   4   2    3.40    4.10
  10   4   2    1.50    4.10
 -10  -4  -2    5.20    2.80
 -10  -4  -2    1.20    2.80
  10   5   2   41.30    8.60
  10   5   2   50.29    9.80
 -10  -5  -2   55.69    7.20
 -10  -5  -2   44.00    8.10
  11  -3   2   59.09   10.10
 -11   3  -2   38.00    9.40
  11  -2   2   96.89   12.30
 -11   2  -2   76.69   11.80
  11  -1   2  147.59   16.40
 -11   1  -2  156.88   17.00
  11   0   2  179.48   15.50
 -11   0  -2  208.38   16.60
 -11   0  -2  199.98   14.70
  11   1   2  106.39   13.70
 -11  -1  -2  147.79   15.30
 -11  -1  -2  146.59   11.80
  11   2   2  109.79   13.90
  11   2   2   86.19   12.10
 -11  -2  -2   78.39   11.50
 -11  -2  -2   78.59    9.80
  11   3   2   34.30    8.00
  11   3   2   55.69   10.00
 -11  -3  -2   51.39    7.70
 -11  -3  -2   63.19    9.70
 -12  -2   3   35.80    8.10
  12   2  -3   54.39   10.00
 -12  -1   3   29.20    7.40
  12   1  -3   23.30    6.60
 -12   0   3   15.70    5.90
  12   0  -3    8.50    5.00
 -12   1   3   21.50    6.20
  12  -1  -3   26.80    6.90
 -12   2   3   49.30    9.30
  12  -2  -3   42.10    8.30
 -11  -5   3   31.20    7.80
  11   5  -3   22.40    7.10
 -11  -4   3   16.80    6.00
  11   4  -3   14.10    5.70
 -11  -3   3   45.70    8.40
  11   3  -3   56.39    9.80
 -11  -2   3    4.30    3.50
  11   2  -3    4.20    3.90
 -11  -1   3   14.00    4.80
  11   1  -3   21.30    6.00
 -11   0   3   83.99   10.60
  11   0  -3   59.79    9.70
 -11   1   3   22.30    5.80
  11  -1  -3   17.10    5.30
 -11   2   3    0.70    2.80
  11  -2  -3    6.30    3.80
 -11   3   3   54.79    9.20
  11  -3  -3   47.40    8.60
 -11   4   3   17.60    5.50
  11  -4  -3   21.30    6.20
 -11   5   3   14.80    6.30
  11  -5  -3   33.30    7.70
 -10  -6   3   17.80    5.70
 -10  -6   3   23.00    8.50
  10   6  -3   34.70    8.20
 -10  -5   3  144.89   14.40
  10   5  -3  118.59   14.70
 -10  -4   3    4.90    3.20
  10   4  -3    9.50    4.90
  10   4  -3   12.30    7.20
 -10  -3   3  357.46   22.00
 -10  -3   3  338.87   18.50
  10   3  -3  294.67   21.30
 -10  -2   3   10.80    4.30
  10   2  -3   11.30    4.50
 -10  -1   3  498.15   28.60
  10   1  -3  523.35   29.40
 -10   0   3   10.50    3.80
  10   0  -3    5.50    3.20
 -10   1   3  465.45   26.90
  10  -1  -3  488.25   27.50
 -10   2   3   12.50    4.60
  10  -2  -3    8.60    3.90
 -10   3   3  309.17   20.40
  10  -3  -3  298.27   19.70
 -10   4   3   11.40    4.50
  10  -4  -3   14.10    5.00
 -10   5   3  119.89   14.90
  10  -5  -3  149.88   13.10
 -10   6   3   22.60    7.40
  10  -6  -3   26.90    6.60
  -9  -7   3   36.70    6.90
  -9  -7   3   41.10    7.50
   9   7  -3   25.10    7.00
   9   7  -3   47.70    8.90
  -9  -6   3  204.48   16.00
  -9  -6   3  239.38   15.50
   9   6  -3  228.28   17.50
   9   6  -3  226.48   17.20
  -9  -5   3  198.58   13.90
  -9  -5   3  206.48   15.40
   9   5  -3  213.08   15.60
   9   5  -3  227.08   17.00
  -9  -4   3   83.29    6.90
  -9  -4   3   91.89    8.70
  -9  -4   3   65.59    8.90
   9   4  -3   74.59    9.10
   9   4  -3   72.69   10.50
   9   4  -3   86.89    9.80
  -9  -3   3  110.19    8.20
  -9  -3   3  110.69    7.90
  -9  -3   3  123.39   10.40
   9   3  -3   87.39   10.80
   9   3  -3  111.79    9.60
  -9  -2   3    0.80    2.30
  -9  -2   3    1.90    1.80
   9   2  -3   10.30    3.90
  -9  -1   3  143.09   11.80
   9   1  -3  141.09   11.70
  -9   0   3  387.26   23.10
   9   0  -3  408.56   23.50
  -9   1   3  143.99   11.40
   9  -1  -3  140.19   11.50
  -9   2   3    2.50    2.90
   9  -2  -3    5.20    2.90
  -9   3   3   95.99   10.80
   9  -3  -3   97.49   11.10
  -9   4   3   80.49   10.20
   9  -4  -3   59.69    8.80
  -9   5   3  168.58   15.10
   9  -5  -3  213.48   14.80
  -9   6   3  245.88   18.70
   9  -6  -3  234.18   16.80
  -9   7   3   34.60    8.20
   9  -7  -3   45.30    7.60
  -8  -8   3   56.09    8.60
  -8  -8   3   57.09    9.00
   8   8  -3   61.79   10.30
   8   8  -3   59.69   11.30
  -8  -7   3   22.70    5.80
  -8  -7   3   29.70    6.10
   8   7  -3   21.40    6.40
   8   7  -3   27.90    6.80
  -8  -6   3   34.70    6.50
  -8  -6   3   24.00    5.30
   8   6  -3   25.40    6.10
   8   6  -3   35.20    7.40
  -8  -5   3  383.86   22.60
  -8  -5   3  385.16   21.40
   8   5  -3  383.66   23.90
   8   5  -3  402.26   23.10
  -8  -4   3   50.39    7.10
  -8  -4   3   30.80    4.30
  -8  -4   3   36.70    5.60
   8   4  -3   47.80    8.20
   8   4  -3   44.10    6.30
   8   4  -3   34.20    6.10
  -8  -3   3  117.29    8.00
  -8  -3   3  109.39    7.70
  -8  -3   3  109.09    9.50
   8   3  -3  115.09   10.20
   8   3  -3  105.99    9.20
  -8  -2   3  133.89   10.30
  -8  -2   3  127.29    8.40
  -8  -2   3  127.79    7.90
   8   2  -3  117.19   10.20
   8   2  -3  108.89    8.70
  -8  -1   3  177.18    9.50
   8   1  -3  177.48   12.80
   8   1  -3  190.58   10.90
  -8   0   3    0.80    1.80
   8   0  -3    3.10    2.20
  -8   1   3  198.78   13.40
   8  -1  -3  185.48   13.10
  -8   2   3  122.09   10.20
   8  -2  -3  136.89   10.30
  -8   3   3  111.19    9.70
   8  -3  -3  109.19    9.40
  -8   4   3   32.60    6.20
   8  -4  -3   46.40    6.80
  -8   5   3  388.36   23.60
  -8   5   3  350.86   23.60
   8  -5  -3  385.76   21.80
  -8   6   3   42.30    8.20
  -8   6   3   35.10    7.40
   8  -6  -3   34.60    6.10
  -8   7   3   28.30    7.60
  -8   7   3   22.60    6.40
   8  -7  -3   28.70    5.70
  -8   8   3   41.60    8.80
  -8   8   3   53.09    9.30
   8  -8  -3   46.80    7.60
  -7  -9   3   71.19   10.50
  -7  -9   3   54.89    9.10
   7   9  -3   58.49   10.90
   7   9  -3   83.59   12.00
  -7  -8   3   43.70    7.90
  -7  -8   3   32.20    7.00
   7   8  -3   46.40    9.30
   7   8  -3   37.60    7.90
  -7  -7   3  103.79   11.10
  -7  -7   3  117.59   12.10
   7   7  -3  101.59   12.30
   7   7  -3   88.59   11.70
  -7  -6   3   57.19    7.50
  -7  -6   3   41.40    6.80
   7   6  -3   47.50    8.00
   7   6  -3   59.39    8.80
  -7  -5   3   61.59    7.60
  -7  -5   3   71.49    5.30
  -7  -5   3   73.89    9.20
   7   5  -3   83.19   10.40
   7   5  -3   56.49    8.30
   7   5  -3   72.19    7.90
  -7  -4   3  110.59    6.90
  -7  -4   3   99.29    8.60
  -7  -4   3   90.39    7.70
   7   4  -3  105.99    9.30
   7   4  -3  114.59    8.20
   7   4  -3   93.49   10.70
  -7  -3   3  620.84   33.20
  -7  -3   3  707.83   31.30
  -7  -3   3  649.83   32.00
   7   3  -3  720.33   33.60
   7   3  -3  731.13   35.00
  -7  -2   3   35.50    5.50
  -7  -2   3   25.90    3.70
  -7  -2   3   35.70    4.10
   7   2  -3   29.40    5.20
   7   2  -3   35.20    4.80
  -7  -1   3   38.60    3.30
  -7  -1   3   38.30    4.60
  -7  -1   3   33.20    4.90
   7   1  -3   38.60    4.70
   7   1  -3   46.00    6.50
  -7   0   3  260.47   12.00
   7   0  -3  266.47   15.40
   7   0  -3  237.98   12.90
  -7   1   3   32.50    2.60
  -7   1   3   39.50    5.80
   7  -1  -3   38.10    5.70
   7  -1  -3   39.90    3.80
  -7   2   3   29.10    4.80
  -7   2   3   33.20    3.70
   7  -2  -3   22.10    4.60
  -7   3   3  667.23   33.30
  -7   3   3  625.74   34.50
   7  -3  -3  712.83   33.10
  -7   4   3  117.69   12.50
  -7   4   3  110.79    9.50
   7  -4  -3  113.79    9.10
  -7   5   3   66.79    9.20
  -7   5   3   64.69    9.20
   7  -5  -3   54.09    6.90
  -7   6   3   40.00    8.00
  -7   6   3   37.40    7.10
   7  -6  -3   40.90    6.30
  -7   7   3  104.89   12.20
  -7   7   3   69.49   11.20
   7  -7  -3  100.69   10.20
  -7   8   3   57.59    9.50
   7  -8  -3   57.19    8.10
  -7   9   3   41.00    9.00
  -7   9   3   44.70    8.70
   7  -9  -3   43.00    7.20
  -6 -10   3   19.10    6.10
   6  10  -3   39.70    9.30
  -6  -9   3   68.39   10.00
   6   9  -3   62.49   10.10
   6   9  -3   83.09   12.30
  -6  -8   3  166.88   13.40
   6   8  -3  141.39   15.80
   6   8  -3  141.09   15.60
  -6  -7   3  274.87   17.90
   6   7  -3  299.37   19.70
   6   7  -3  264.67   18.60
  -6  -6   3  113.99    9.40
   6   6  -3  107.89   12.20
   6   6  -3   95.59   10.90
  -6  -5   3  227.58   14.40
  -6  -5   3  209.28   11.20
  -6  -5   3  212.48   13.50
   6   5  -3  226.38   12.70
   6   5  -3  196.58   14.50
   6   5  -3  237.38   15.40
  -6  -4   3   44.90    5.90
  -6  -4   3   43.50    3.70
  -6  -4   3   43.60    6.30
   6   4  -3   47.80    5.50
   6   4  -3   49.90    7.30
   6   4  -3   37.50    6.10
  -6  -3   3  223.38   11.30
  -6  -3   3  221.68   12.40
  -6  -3   3  202.48   13.30
   6   3  -3  212.58   13.30
   6   3  -3  227.58   14.10
  -6  -2   3  689.13   32.30
  -6  -2   3  688.53   30.60
  -6  -2   3  686.33   30.40
   6   2  -3  630.74   32.50
   6   2  -3  659.33   31.80
  -6  -1   3  109.49    8.10
  -6  -1   3  113.09    7.10
  -6  -1   3  112.59    6.60
   6   1  -3  126.79    8.80
   6   1  -3  111.69    7.40
  -6   0   3 1008.00   47.80
  -6   0   3 1061.79   44.90
   6   0  -3 1049.40   45.90
   6   0  -3 1095.69   48.00
  -6   1   3  125.69    8.40
  -6   1   3  114.69    5.70
   6  -1  -3  103.19    7.90
   6  -1  -3   96.09    6.00
  -6   2   3  608.84   30.30
  -6   2   3  595.54   25.90
  -6   2   3  575.94   28.80
   6  -2  -3  628.94   26.10
   6  -2  -3  570.24   28.90
  -6   3   3  183.38   13.60
  -6   3   3  214.78   13.10
   6  -3  -3  216.18   10.00
   6  -3  -3  212.78   12.70
  -6   4   3   38.60    5.80
  -6   4   3   41.90    6.90
   6  -4  -3   36.20    5.00
  -6   5   3  212.28   14.50
  -6   5   3  229.78   15.70
   6  -5  -3  218.68   13.30
  -6   6   3  110.29   11.40
  -6   6   3   99.79   12.00
   6  -6  -3  113.09    8.90
  -6   7   3  252.67   18.40
  -6   7   3  258.37   17.50
   6  -7  -3  258.67   15.90
  -6   8   3  167.28   14.60
  -6   8   3  146.39   15.10
   6  -8  -3  159.18   11.90
  -6   9   3   69.49   10.50
  -6   9   3   70.29   11.00
   6  -9  -3   83.79   11.20
   6  -9  -3   73.19    9.00
  -6  10   3   37.90    8.30
   6 -10  -3   43.40    8.70
  -5 -10   3   13.20    5.10
   5  10  -3   -2.90    3.20
  -5  -9   3   44.50    8.10
   5   9  -3   54.79    9.70
  -5  -8   3   43.70    7.30
   5   8  -3   51.29    8.60
   5   8  -3   51.49    9.30
  -5  -7   3   35.40    6.20
   5   7  -3   15.90    4.80
   5   7  -3   23.70    5.80
  -5  -6   3   19.80    4.60
   5   6  -3   15.50    4.50
   5   6  -3   17.80    4.60
  -5  -5   3  375.86   17.60
  -5  -5   3  339.77   20.30
   5   5  -3  391.96   22.10
   5   5  -3  441.86   19.40
   5   5  -3  356.86   21.50
  -5  -4   3  503.25   22.50
  -5  -4   3  458.75   24.40
   5   4  -3  483.85   25.90
   5   4  -3  542.55   26.20
   5   4  -3  513.65   23.70
  -5  -3   3  558.84   25.40
  -5  -3   3  505.45   26.10
  -5  -3   3  531.95   23.70
   5   3  -3  530.35   26.60
   5   3  -3  528.85   26.90
  -5  -2   3  693.23   31.10
  -5  -2   3  694.63   30.20
  -5  -2   3  654.33   32.20
   5   2  -3  685.43   32.60
   5   2  -3  695.43   31.90
  -5  -1   3 1229.68   51.19
  -5  -1   3 1140.69   49.30
  -5  -1   3 1173.18   49.60
   5   1  -3 1122.59   51.39
   5   1  -3 1088.09   50.19
  -5   0   3  347.57   15.40
  -5   0   3  312.67   17.10
   5   0  -3  343.67   17.40
   5   0  -3  348.37   16.10
  -5   1   3 1103.49   52.89
  -5   1   3 1221.08   53.89
  -5   1   3 1222.88   50.59
   5  -1  -3 1240.08   50.89
   5  -1  -3 1203.08   52.89
  -5   2   3  697.83   33.30
  -5   2   3  667.23   29.50
  -5   2   3  721.83   32.00
   5  -2  -3  674.93   31.70
   5  -2  -3  680.13   29.50
  -5   3   3  515.45   26.80
  -5   3   3  541.45   25.60
   5  -3  -3  510.55   24.90
  -5   4   3  470.75   25.00
  -5   4   3  485.85   24.00
   5  -4  -3  461.45   23.10
  -5   5   3  399.76   21.70
  -5   5   3  429.26   22.90
   5  -5  -3  374.96   20.30
  -5   6   3   10.10    3.80
  -5   6   3   11.40    3.50
   5  -6  -3   16.30    3.70
  -5   7   3   16.40    4.70
  -5   7   3   10.90    4.20
   5  -7  -3   24.00    4.50
  -5   8   3   48.00    8.00
  -5   8   3   29.10    6.20
   5  -8  -3   41.00    6.20
   5  -8  -3   47.00    8.00
  -5   9   3   53.59    9.30
  -5   9   3   64.99    9.50
   5  -9  -3   70.09    8.40
   5  -9  -3   68.69   10.20
  -5  10   3   11.20    5.60
   5 -10  -3    7.40    4.40
  -4 -10   3    9.80    4.40
   4  10  -3    8.00    4.10
  -4  -9   3  116.09   13.20
   4   9  -3  133.49   15.50
  -4  -8   3   58.19    8.40
   4   8  -3   61.79    9.70
  -4  -7   3  119.59   10.30
   4   7  -3  122.99   13.30
   4   7  -3  129.29   10.80
  -4  -6   3    0.20    0.70
  -4  -6   3   -0.40    1.40
   4   6  -3   -0.60    1.60
   4   6  -3    0.70    2.00
   4   6  -3    0.20    1.70
  -4  -5   3  160.08    8.10
  -4  -5   3  153.38   10.80
   4   5  -3  175.78   12.10
   4   5  -3  165.48   11.60
   4   5  -3  165.78    9.30
  -4  -4   3  147.39    7.10
  -4  -4   3  146.69    9.50
   4   4  -3  126.39    9.80
   4   4  -3  155.88   10.40
   4   4  -3  128.39    7.80
  -4  -3   3  469.45   20.80
  -4  -3   3  500.95   22.80
   4   3  -3  446.16   21.50
   4   3  -3  505.75   24.10
   4   3  -3  464.55   23.60
  -4  -2   3  223.78   10.60
  -4  -2   3  175.18    9.10
   4   2  -3  188.68   11.10
   4   2  -3  180.08   10.70
  -4  -1   3  122.89    8.00
  -4  -1   3  129.29    7.00
   4   1  -3  131.79    8.30
   4   1  -3  142.29    7.80
  -4   0   3  576.44   27.40
  -4   0   3  604.84   27.30
  -4   0   3  609.24   25.80
   4   0  -3  594.34   27.40
   4   0  -3  592.24   26.20
  -4   1   3  129.69    8.40
  -4   1   3  128.59    7.80
  -4   1   3  129.59    6.40
   4  -1  -3  121.49    7.50
   4  -1  -3  126.99    6.50
  -4   2   3  168.38    9.50
  -4   2   3  179.18    8.40
  -4   2   3  159.78   10.30
   4  -2  -3  165.48    9.50
  -4   3   3  448.06   21.70
  -4   3   3  458.45   23.20
   4  -3  -3  443.96   21.20
  -4   4   3  145.09   10.30
  -4   4   3  123.19    9.00
   4  -4  -3  149.29    8.70
  -4   5   3  135.59   10.80
  -4   5   3  151.38   10.10
   4  -5  -3  143.89    9.00
  -4   6   3    0.10    1.80
  -4   6   3   -1.10    1.80
   4  -6  -3   -0.30    1.20
  -4   7   3  128.29   10.50
  -4   7   3  126.19    9.70
  -4   7   3  132.49   11.30
   4  -7  -3  116.29    8.90
   4  -7  -3  131.59   10.90
  -4   8   3   51.49    8.00
  -4   8   3   68.19    9.70
  -4   8   3   62.89    8.00
   4  -8  -3   53.79    8.40
   4  -8  -3   69.89    8.00
  -4   9   3   94.99   12.20
  -4   9   3   88.19   10.30
  -4   9   3  128.79   13.20
   4  -9  -3  100.79   11.80
   4  -9  -3  103.39    9.10
  -4  10   3    5.50    3.70
  -4  10   3    1.70    3.80
   4 -10  -3   14.60    4.70
   4 -10  -3    7.60    4.10
  -3 -11   3   15.70    5.40
   3  11  -3   19.40    7.20
  -3 -10   3    3.30    4.10
   3  10  -3    1.10    3.20
  -3  -9   3  111.69   12.80
   3   9  -3   93.29   12.50
  -3  -8   3  132.29   11.10
   3   8  -3  113.19   12.80
  -3  -7   3   82.69    9.40
   3   7  -3   61.29    8.70
  -3  -6   3  225.38   14.30
  -3  -6   3  235.18   11.10
   3   6  -3  225.48   12.00
   3   6  -3  232.38   14.80
   3   6  -3  215.08   15.10
  -3  -5   3   39.90    2.80
  -3  -5   3   39.70    5.50
   3   5  -3   42.80    6.40
   3   5  -3   41.70    6.00
   3   5  -3   37.30    4.00
  -3  -4   3  730.53   30.70
  -3  -4   3  746.03   33.80
   3   4  -3  696.93   31.50
   3   4  -3  702.03   34.20
   3   4  -3  750.32   34.90
  -3  -3   3  759.62   33.40
  -3  -3   3  735.43   31.10
   3   3  -3  715.83   34.10
   3   3  -3  752.12   31.70
   3   3  -3  711.43   34.10
  -3  -2   3  286.87   12.90
  -3  -2   3  310.67   14.50
   3   2  -3  299.57   15.30
   3   2  -3  283.77   15.00
  -3  -1   3  958.40   40.60
   3   1  -3  934.71   41.60
   3   1  -3  949.90   41.20
  -3   0   3  776.22   32.60
  -3   0   3  766.42   33.50
  -3   0   3  761.02   33.70
   3   0  -3  793.32   33.80
   3   0  -3  728.53   32.80
  -3   1   3  915.51   41.00
  -3   1   3  939.61   39.30
  -3   1   3  871.61   40.10
   3  -1  -3  973.20   40.20
   3  -1  -3  932.71   39.30
  -3   2   3  268.77   13.60
  -3   2   3  296.47   13.20
  -3   2   3  270.77   15.00
   3  -2  -3  297.57   13.70
  -3   3   3  760.82   34.60
  -3   3   3  759.52   32.90
   3  -3  -3  693.33   32.40
  -3   4   3  650.63   32.10
  -3   4   3  726.03   34.00
   3  -4  -3  729.53   31.60
  -3   5   3   40.20    5.20
  -3   5   3   38.40    5.00
  -3   5   3   39.50    5.90
   3  -5  -3   47.50    5.10
  -3   6   3  235.58   14.00
  -3   6   3  227.48   14.10
  -3   6   3  242.28   15.40
   3  -6  -3  242.68   14.90
   3  -6  -3  230.98   13.10
  -3   7   3   65.69    8.10
  -3   7   3   63.39    7.80
  -3   7   3   75.29    9.30
   3  -7  -3   62.29    6.70
   3  -7  -3   72.39    8.60
  -3   8   3  111.19    9.60
  -3   8   3  109.19   11.20
  -3   8   3   90.09   11.40
   3  -8  -3  113.49   11.30
   3  -8  -3  114.49    8.60
  -3   9   3   97.79   11.20
  -3   9   3  104.39   14.40
  -3   9   3  138.49   14.60
   3  -9  -3   99.59   11.20
  -3  10   3   -2.30    3.20
  -3  10   3    1.20    3.40
   3 -10  -3    4.40    3.50
   3 -10  -3    4.90    3.50
  -3  11   3   19.00    6.30
  -3  11   3   16.30    5.30
   3 -11  -3   12.00    5.30
   3 -11  -3   13.50    4.90
  -2 -11   3   85.39   12.00
   2  11  -3   96.99   13.70
  -2 -10   3    3.20    3.60
   2  10  -3    4.30    3.80
  -2  -9   3   46.60    7.70
   2   9  -3   56.49    9.40
  -2  -8   3  129.49   12.50
   2   8  -3   91.29   11.10
  -2  -7   3   48.90    7.30
  -2  -7   3   48.00    4.00
   2   7  -3   56.19    8.00
   2   7  -3   51.19    5.40
  -2  -6   3  302.17   14.10
  -2  -6   3  279.77   16.80
   2   6  -3  293.47   14.70
   2   6  -3  303.77   18.20
  -2  -5   3  333.07   15.90
  -2  -5   3  375.86   19.00
   2   5  -3  354.56   16.40
   2   5  -3  363.66   19.60
  -2  -4   3  636.54   26.70
  -2  -4   3  638.24   29.50
   2   4  -3  664.13   27.20
   2   4  -3  599.24   29.90
   2   4  -3  568.34   30.00
  -2  -3   3  376.56   15.70
  -2  -3   3  386.96   18.10
   2   3  -3  390.96   18.80
   2   3  -3  351.56   16.00
   2   3  -3  360.76   18.60
  -2  -2   3  402.06   19.10
   2   2  -3  418.06   19.90
   2   2  -3  429.16   19.80
  -2  -1   3 1577.24   63.49
  -2  -1   3 1460.25   62.99
   2   1  -3 1492.35   63.79
  -2   0   3  179.08    8.60
  -2   0   3  186.08    9.20
   2   0  -3  188.08    9.20
   2   0  -3  188.28    8.80
  -2   1   3 1488.85   63.59
  -2   1   3 1522.85   62.19
  -2   1   3 1479.75   62.39
   2  -1  -3 1455.05   62.49
  -2   2   3  400.56   17.60
  -2   2   3  405.46   19.10
  -2   2   3  393.96   17.40
   2  -2  -3  366.46   17.20
  -2   3   3  380.76   17.00
   2  -3  -3  369.26   18.00
   2  -3  -3  341.87   16.50
  -2   4   3  639.14   30.60
  -2   4   3  592.64   28.70
  -2   4   3  706.13   29.80
   2  -4  -3  643.34   28.30
   2  -4  -3  594.04   29.80
  -2   5   3  379.96   18.50
  -2   5   3  278.27   18.40
  -2   5   3  376.56   17.90
   2  -5  -3  355.16   18.70
   2  -5  -3  341.17   16.90
  -2   6   3  299.17   18.10
  -2   6   3  312.07   17.20
  -2   6   3  304.57   16.80
   2  -6  -3  308.57   17.40
   2  -6  -3  308.17   15.90
  -2   7   3   46.30    6.40
  -2   7   3   41.30    6.90
  -2   7   3   47.00    6.70
   2  -7  -3   48.50    6.50
   2  -7  -3   49.70    5.80
  -2   8   3  110.39    9.80
  -2   8   3  108.99    9.80
  -2   8   3  121.79   12.80
   2  -8  -3  108.99   11.10
   2  -8  -3  130.39    9.10
  -2   9   3   43.80    7.30
  -2   9   3   48.40    8.30
   2  -9  -3   37.60    6.60
  -2  10   3   -0.20    3.30
  -2  10   3    3.80    3.10
   2 -10  -3    6.50    3.20
  -2  11   3  100.99   13.50
  -2  11   3   93.49   12.70
   2 -11  -3   90.79   11.30
   2 -11  -3   97.59   12.90
  -1 -11   3    4.60    3.90
   1  11  -3    1.20    4.40
  -1 -10   3   29.30    6.70
   1  10  -3   42.40    8.30
  -1  -9   3  200.18   14.50
   1   9  -3  174.08   15.10
  -1  -8   3  172.78   12.70
   1   8  -3  168.88   13.60
  -1  -7   3  449.86   21.80
  -1  -7   3  450.55   24.50
   1   7  -3  453.05   22.40
   1   7  -3  501.05   26.30
  -1  -6   3  278.97   15.40
  -1  -6   3  247.78   12.80
   1   6  -3  263.77   16.00
   1   6  -3  240.58   13.20
  -1  -5   3  454.85   20.30
  -1  -5   3  419.66   22.20
   1   5  -3  456.75   23.20
   1   5  -3  451.55   23.70
   1   5  -3  447.66   20.70
  -1  -4   3  412.96   18.60
  -1  -4   3  355.66   16.10
   1   4  -3  331.57   18.70
   1   4  -3  381.26   19.40
   1   4  -3  341.47   16.30
  -1  -3   3   40.20    4.20
  -1  -3   3   36.30    2.30
   1   3  -3   44.90    5.00
   1   3  -3   35.20    4.20
  -1  -2   3 2120.69   92.59
   1   2  -3 2245.48   93.79
   1   2  -3 2189.48   93.39
   1   2  -3 2277.57   93.19
  -1  -1   3  503.65   20.60
  -1  -1   3  494.65   21.20
   1   1  -3  495.95   21.90
   1   1  -3  479.25   20.40
   1   1  -3  457.75   21.40
  -1   0   3   37.80    2.50
  -1   0   3   37.70    2.80
   1   0  -3   45.50    2.70
   1   0  -3   43.50    2.70
   1   0  -3   44.80    2.70
  -1   1   3  535.05   22.10
  -1   1   3  509.95   21.50
  -1   1   3  484.25   22.90
   1  -1  -3  468.65   21.50
   1  -1  -3  551.84   22.60
  -1   2   3 2175.98   89.09
  -1   2   3 2175.38   86.89
  -1   2   3 2051.39   87.69
   1  -2  -3 2030.20   86.69
   1  -2  -3 2034.60   88.29
  -1   3   3   45.70    3.10
  -1   3   3   42.80    5.00
  -1   3   3   45.60    3.90
   1  -3  -3   39.40    2.80
   1  -3  -3   42.50    4.60
  -1   4   3  356.06   17.10
  -1   4   3  381.26   18.30
  -1   4   3  350.26   18.80
   1  -4  -3  350.46   18.00
  -1   5   3  451.45   21.40
  -1   5   3  442.96   23.20
  -1   5   3  428.26   22.50
   1  -5  -3  449.46   22.20
  -1   6   3  258.07   15.70
  -1   6   3  230.08   15.10
  -1   6   3  260.67   14.50
   1  -6  -3  278.27   15.20
  -1   7   3  405.66   23.80
  -1   7   3  449.76   23.10
  -1   7   3  479.55   24.70
   1  -7  -3  424.86   23.20
  -1   8   3  145.79   12.00
  -1   8   3  129.89   11.30
   1  -8  -3  160.58   11.30
  -1   9   3  187.78   14.60
  -1   9   3  205.68   15.00
   1  -9  -3  178.28   13.20
  -1  10   3   30.40    6.70
  -1  10   3   16.50    5.10
   1 -10  -3   37.40    6.70
  -1  11   3   10.20    5.30
  -1  11   3    3.00    3.40
   1 -11  -3    6.40    4.20
   1 -11  -3    1.60    3.50
   0 -11   3   41.10    8.00
   0  11  -3   48.60    9.60
   0 -10   3    9.10    4.00
   0  10  -3    1.00    3.00
   0  -9   3   47.30    7.50
   0   9  -3   42.80    8.00
   0  -8   3   22.50    4.90
   0  -8   3   24.80    4.00
   0   8  -3   24.30    4.30
   0   8  -3   18.50    5.20
   0   8  -3   26.60    5.80
   0  -7   3  328.47   19.30
   0  -7   3  369.56   17.80
   0   7  -3  330.47   20.20
   0   7  -3  332.37   17.80
   0   7  -3  373.66   21.60
   0  -6   3   23.60    3.30
   0  -6   3   18.20    3.70
   0   6  -3   23.40    4.40
   0   6  -3   28.50    3.80
   0   6  -3   16.80    4.10
   0  -5   3   27.80    4.30
   0   5  -3   24.30    4.10
   0   5  -3   31.00    3.60
   0   5  -3   25.30    4.60
   0  -4   3  142.39    8.40
   0   4  -3  128.59    9.30
   0   4  -3  125.09    8.70
   0   4  -3  137.99    7.60
   0  -3   3 1236.28   52.49
   0   3  -3 1223.68   53.09
   0   3  -3 1193.18   53.89
   0   3  -3 1221.48   51.79
   0  -2   3  641.94   28.10
   0   2  -3  661.63   29.40
   0   2  -3  660.53   27.20
   0   2  -3  601.54   28.40
   0  -1   3 4294.17  186.88
   0   1  -3 4442.06  187.98
   0   1  -3 4712.53  186.58
   0   1  -3 4636.04  187.18
   0   0   3  196.48    8.60
   0   0   3  157.98    7.90
   0   0  -3  175.58    8.10
   0   0  -3  159.18    8.20
   0   1   3 4467.45  179.58
   0   1   3 4339.47  178.58
   0   1   3 4512.05  180.48
   0  -1  -3 3925.51  178.68
   0  -1  -3 4457.65  179.88
   0   2   3  647.24   29.30
   0   2   3  629.04   29.70
   0  -2  -3  694.43   29.30
   0   3   3 1095.59   50.49
   0   3   3 1203.28   50.19
   0  -3  -3 1135.19   49.80
   0   4   3  138.19    9.20
   0   4   3  125.09    8.60
   0  -4  -3  134.49    8.30
   0   5   3   27.90    4.80
   0   5   3   35.00    5.10
   0  -5  -3   32.20    4.40
   0   6   3   30.80    4.90
   0   6   3   30.20    5.10
   0  -6  -3   24.80    4.10
   0   7   3  297.87   19.60
   0   7   3  380.76   20.70
   0  -7  -3  355.66   19.10
   0   8   3   26.60    5.80
   0   8   3   31.80    6.30
   0  -8  -3   26.60    5.00
   0   9   3   30.00    6.30
   0   9   3   33.10    7.00
   0  -9  -3   49.40    7.10
   0  10   3    3.00    3.90
   0  10   3    2.90    3.60
   0 -10  -3    0.20    2.40
   0  11   3   53.09    9.50
   0 -11  -3   61.39   10.30
   1 -11   3   75.09   10.40
  -1  11  -3   87.29   11.70
   1 -10   3   17.40    4.70
  -1  10  -3   10.30    5.20
  -1  10  -3   11.20    5.10
   1  -9   3   91.69   10.50
  -1   9  -3  108.59   13.50
  -1   9  -3  109.89   12.40
   1  -8   3   43.80    6.70
   1  -8   3   48.40    6.10
  -1   8  -3   43.20    8.10
  -1   8  -3   39.30    7.10
  -1   8  -3   42.50    6.20
   1  -7   3   73.69    8.10
   1  -7   3   78.89    6.50
  -1   7  -3   80.49    9.00
  -1   7  -3   81.09    9.90
  -1   7  -3   70.89    7.70
   1  -6   3  281.67   15.70
  -1   6  -3  280.07   15.40
  -1   6  -3  267.47   16.40
  -1   6  -3  296.67   17.80
   1  -5   3   40.20    4.90
  -1   5  -3   41.20    4.90
  -1   5  -3   39.90    5.10
  -1   5  -3   35.50    5.70
   1  -4   3  330.57   15.60
  -1   4  -3  305.17   15.60
  -1   4  -3  302.67   16.10
  -1   4  -3  304.27   17.40
   1  -3   3  957.20   39.80
  -1   3  -3  890.21   40.30
  -1   3  -3  903.11   41.70
   1  -2   3  623.64   26.20
  -1   2  -3  619.04   26.20
  -1   2  -3  574.84   26.60
  -1   2  -3  597.34   27.90
   1  -1   3 4047.70  179.38
  -1   1  -3 4509.55  179.78
  -1   1  -3 4143.09  180.78
  -1   1  -3 4666.43  179.68
   1   0   3  713.03   31.20
   1   0   3  751.92   32.30
   1   0   3  716.63   31.70
  -1   0  -3  776.72   32.10
  -1   0  -3  737.53   31.70
   1   1   3 4469.65  190.68
   1   1   3 4560.24  189.08
   1   1   3 4625.74  189.68
  -1  -1  -3 4706.43  189.98
  -1  -1  -3 4533.25  189.18
   1   2   3  632.24   28.10
   1   2   3  565.34   27.30
   1   2   3  599.24   25.90
  -1  -2  -3  624.44   25.80
  -1  -2  -3  605.04   26.90
   1   3   3  870.81   42.00
   1   3   3  998.70   40.10
   1   3   3  899.21   41.80
  -1  -3  -3  961.30   41.20
   1   4   3  287.87   15.80
   1   4   3  305.77   14.20
   1   4   3  291.07   16.00
  -1  -4  -3  281.77   14.90
   1   5   3   36.10    5.10
   1   5   3   45.40    5.90
  -1  -5  -3   38.30    4.70
   1   6   3  293.77   17.00
   1   6   3  253.97   16.40
  -1  -6  -3  278.47   15.30
   1   7   3   67.79    8.50
   1   7   3   72.19    8.90
  -1  -7  -3   82.09    8.20
   1   8   3   34.80    6.60
   1   8   3   44.20    7.10
  -1  -8  -3   39.90    5.90
   1   9   3   98.89   12.10
   1   9   3  116.59   12.20
  -1  -9  -3   93.79    9.80
   1  10   3   16.30    5.20
   1  10   3   20.50    6.60
  -1 -10  -3   10.00    4.80
  -1 -10  -3    9.60    3.60
   1  11   3   83.39   12.30
  -1 -11  -3   65.29   11.00
   2 -11   3   40.30    8.30
   2 -11   3   23.10    5.50
  -2  11  -3   22.70    6.50
  -2  11  -3   28.60    7.90
   2 -10   3   17.20    5.00
   2 -10   3   18.80    6.00
  -2  10  -3   26.50    6.20
  -2  10  -3   14.20    6.50
   2  -9   3   22.80    5.10
   2  -9   3   19.90    5.30
   2  -9   3   24.50    5.00
  -2   9  -3   25.60    5.50
  -2   9  -3   25.70    5.80
  -2   9  -3   28.90    7.30
   2  -8   3  170.98   11.60
  -2   8  -3  145.79   12.00
  -2   8  -3  155.98   13.70
  -2   8  -3  154.68   11.50
   2  -7   3   18.90    3.70
  -2   7  -3   14.40    3.70
  -2   7  -3   11.80    3.60
  -2   7  -3    4.90    3.30
   2  -6   3    5.20    2.00
  -2   6  -3    0.50    1.80
  -2   6  -3    2.60    2.10
  -2   6  -3    3.60    1.90
   2  -5   3  782.62   34.40
  -2   5  -3  759.42   37.20
  -2   5  -3  740.13   35.10
  -2   5  -3  735.83   35.30
   2  -4   3  395.36   19.40
  -2   4  -3  435.96   22.40
  -2   4  -3  430.06   20.30
   2  -3   3  236.28   11.80
   2  -3   3  246.48   13.60
  -2   3  -3  260.67   14.20
  -2   3  -3  245.98   12.30
   2  -2   3 1153.98   49.00
   2  -2   3 1108.79   51.09
  -2   2  -3 1160.18   49.99
  -2   2  -3 1200.48   51.69
  -2   2  -3 1218.38   49.70
   2  -1   3 2654.03  112.79
   2  -1   3 2699.53  111.09
  -2   1  -3 2701.63  111.29
  -2   1  -3 2672.13  112.19
  -2   1  -3 2699.03  113.39
   2   0   3 1225.38   52.79
   2   0   3 1286.67   53.69
  -2   0  -3 1261.77   53.89
  -2   0  -3 1267.57   53.59
   2   1   3 2813.62  111.19
   2   1   3 2605.64  109.69
  -2  -1  -3 2621.04  109.99
  -2  -1  -3 2479.05  109.59
   2   2   3 1174.78   49.20
   2   2   3 1093.79   50.89
   2   2   3 1195.18   50.19
  -2  -2  -3 1194.88   49.20
  -2  -2  -3 1104.79   49.70
   2   3   3  252.97   13.30
   2   3   3  236.48   11.90
   2   3   3  225.08   13.50
  -2  -3  -3  254.67   12.70
  -2  -3  -3  243.38   11.70
   2   4   3  443.86   21.60
   2   4   3  424.76   21.40
   2   4   3  412.76   19.60
  -2  -4  -3  396.76   19.90
  -2  -4  -3  401.46   19.20
   2   5   3  739.13   35.50
   2   5   3  712.43   33.40
   2   5   3  730.33   35.50
  -2  -5  -3  750.82   33.70
   2   6   3    5.40    2.70
   2   6   3    8.20    3.00
  -2  -6  -3    2.90    1.70
   2   7   3   16.80    4.80
   2   7   3   11.80    4.00
  -2  -7  -3   14.60    3.40
   2   8   3  148.69   12.70
   2   8   3  144.19   12.40
  -2  -8  -3  152.68   10.50
   2   9   3   14.10    4.20
   2   9   3   27.10    6.40
  -2  -9  -3   20.70    4.40
   2  10   3   11.70    4.80
  -2 -10  -3   27.10    6.60
   2  11   3   12.40    5.30
  -2 -11  -3   32.30    7.80
   3 -10   3   22.30    5.10
   3 -10   3   14.30    5.20
  -3  10  -3   11.70    5.70
  -3  10  -3   16.30    5.20
   3  -9   3  323.47   19.20
   3  -9   3  307.97   21.00
  -3   9  -3  326.67   20.60
  -3   9  -3  366.06   24.00
  -3   9  -3  380.46   21.40
   3  -8   3  120.69    9.50
   3  -8   3  136.49   11.70
  -3   8  -3  140.39   11.00
  -3   8  -3  142.19   11.20
  -3   8  -3  134.19   15.00
   3  -7   3  230.88   15.40
   3  -7   3  239.48   13.30
  -3   7  -3  233.48   16.80
  -3   7  -3  197.48   13.70
  -3   7  -3  209.18   14.40
   3  -6   3  222.48   15.00
   3  -6   3  239.88   13.10
  -3   6  -3  239.58   16.40
  -3   6  -3  252.97   14.30
   3  -5   3   18.30    3.90
   3  -5   3   16.80    2.80
  -3   5  -3   18.70    3.30
  -3   5  -3   15.30    4.00
   3  -4   3  189.88   11.70
   3  -4   3  181.58    9.40
  -3   4  -3  165.18   11.80
  -3   4  -3  178.28   10.00
   3  -3   3  903.51   39.30
   3  -3   3  949.60   42.40
  -3   3  -3  944.81   40.10
  -3   3  -3  910.91   42.90
  -3   3  -3  925.41   40.80
   3  -2   3  149.29    7.10
   3  -2   3  177.18    9.80
  -3   2  -3  150.78    8.60
  -3   2  -3  152.58    9.90
  -3   2  -3  157.68    7.70
   3  -1   3  245.18   10.80
   3  -1   3  251.37   12.90
  -3   1  -3  241.28   12.30
  -3   1  -3  253.87   13.20
  -3   1  -3  240.38   10.80
   3   0   3   56.39    4.40
  -3   0  -3   58.99    4.60
  -3   0  -3   63.69    4.40
   3   1   3  239.38   12.00
   3   1   3  230.78   12.20
   3   1   3  265.67   13.60
  -3  -1  -3  247.38   12.20
  -3  -1  -3  239.18   12.30
   3   2   3  162.58    9.20
   3   2   3  159.88    8.80
   3   2   3  167.58   10.10
  -3  -2  -3  152.28    8.80
  -3  -2  -3  157.28    8.80
   3   3   3  940.41   41.90
   3   3   3  947.81   43.50
   3   3   3  955.50   42.90
  -3  -3  -3  967.10   42.10
  -3  -3  -3  944.91   41.50
   3   4   3  189.78   12.10
   3   4   3  171.78   10.40
   3   4   3  196.88   11.90
  -3  -4  -3  180.88   10.00
  -3  -4  -3  186.18   10.60
   3   5   3   16.30    3.80
   3   5   3   18.20    3.60
   3   5   3   22.30    4.40
  -3  -5  -3   18.40    3.20
  -3  -5  -3   18.10    3.00
   3   6   3  226.88   13.80
   3   6   3  242.38   15.60
   3   6   3  272.67   16.30
  -3  -6  -3  258.57   13.50
  -3  -6  -3  212.98   13.40
   3   7   3  229.28   13.80
   3   7   3  218.98   15.60
   3   7   3  235.38   15.50
  -3  -7  -3  209.78   13.20
   3   8   3  129.49   11.60
   3   8   3  133.39   13.80
  -3  -8  -3  132.59    9.80
   3   9   3  381.36   23.50
   3   9   3  338.57   22.10
  -3  -9  -3  330.97   19.50
   3  10   3   20.80    6.60
  -3 -10  -3   14.00    5.40
   4 -10   3  101.19   12.50
  -4  10  -3  122.09   15.60
   4  -9   3   12.00    4.60
  -4   9  -3   19.70    6.90
   4  -8   3   14.10    4.50
  -4   8  -3   13.60    5.50
   4  -7   3   74.69    9.80
   4  -7   3   73.99    6.10
  -4   7  -3   79.29    8.10
  -4   7  -3   70.29   10.40
   4  -6   3  193.88   11.00
   4  -6   3  194.08   13.50
  -4   6  -3  203.28   12.00
  -4   6  -3  193.98   14.70
   4  -5   3   35.80    5.70
   4  -5   3   26.00    3.20
  -4   5  -3   26.50    3.70
  -4   5  -3   24.50    5.30
   4  -4   3  116.99    8.70
   4  -4   3  104.79    5.80
  -4   4  -3  112.49    9.30
  -4   4  -3  105.99    6.50
   4  -3   3  210.98   12.70
   4  -3   3  201.98    9.30
  -4   3  -3  211.98    9.90
  -4   3  -3  208.98   11.60
  -4   3  -3  198.38   13.10
   4  -2   3  646.64   29.10
  -4   2  -3  544.35   29.40
  -4   2  -3  622.84   28.00
   4  -1   3  157.38    9.30
  -4   1  -3  140.39    8.50
  -4   1  -3  145.69    9.50
   4   0   3   14.60    2.60
  -4   0  -3    9.90    2.20
  -4   0  -3   10.60    2.40
   4   1   3  141.99    8.30
   4   1   3  123.79    7.30
  -4  -1  -3  123.19    7.90
  -4  -1  -3  127.19    7.80
   4   2   3  634.14   28.90
   4   2   3  660.13   29.20
   4   2   3  615.74   30.30
  -4  -2  -3  616.64   29.10
  -4  -2  -3  611.84   28.70
   4   3   3  202.78   11.80
   4   3   3  186.08   12.40
   4   3   3  201.98   11.40
  -4  -3  -3  190.48   10.90
  -4  -3  -3  209.98   11.20
   4   4   3   93.99    8.00
   4   4   3  105.59    7.60
   4   4   3  116.09    9.00
  -4  -4  -3  115.49    7.50
  -4  -4  -3  101.69    7.10
   4   5   3   36.40    5.10
   4   5   3   38.50    6.10
   4   5   3   27.00    5.20
  -4  -5  -3   38.40    4.90
  -4  -5  -3   35.50    4.40
   4   6   3  192.38   13.80
   4   6   3  193.18   13.60
   4   6   3  186.88   12.10
  -4  -6  -3  192.78   11.60
  -4  -6  -3  188.88   11.60
   4   7   3   73.89    9.60
   4   7   3   71.89    9.40
   4   7   3   77.89    8.80
  -4  -7  -3   74.59    7.60
  -4  -7  -3   77.59    8.00
   4   8   3   10.00    4.00
   4   8   3   12.50    4.60
  -4  -8  -3   23.60    4.60
   4   9   3   28.80    6.80
   4   9   3   28.20    6.70
  -4  -9  -3   20.90    4.50
  -4  -9  -3   13.10    5.20
   4  10   3  106.79   14.00
  -4 -10  -3  123.89   15.00
   5 -10   3   22.90    6.80
  -5  10  -3   17.40    7.30
   5  -9   3   49.60    8.70
  -5   9  -3   55.79   10.50
   5  -8   3    1.50    2.70
  -5   8  -3    3.20    3.30
   5  -7   3    5.70    3.20
  -5   7  -3    4.60    3.70
   5  -6   3   48.50    7.40
  -5   6  -3   49.99    8.30
   5  -5   3  303.87   17.70
  -5   5  -3  259.67   18.00
   5  -4   3  171.08   12.10
  -5   4  -3  181.88   13.10
   5  -3   3   78.49    6.80
  -5   3  -3   71.49    7.20
  -5   3  -3   75.59    8.60
   5  -2   3   58.79    6.60
  -5   2  -3   90.69    7.30
  -5   2  -3   65.79    5.50
   5  -1   3  348.57   17.50
  -5   1  -3  316.57   17.80
  -5   1  -3  315.27   16.60
   5   0   3   19.10    3.50
  -5   0  -3   20.40    3.60
  -5   0  -3   28.30    3.90
   5   1   3  341.67   17.70
  -5  -1  -3  343.67   16.90
  -5  -1  -3  312.87   17.20
   5   2   3   75.89    8.10
   5   2   3   74.29    6.30
   5   2   3   88.99    6.00
  -5  -2  -3   67.39    5.70
  -5  -2  -3   75.69    6.20
   5   3   3   87.99    7.70
   5   3   3   82.89    6.70
   5   3   3   83.29    6.80
  -5  -3  -3   78.39    6.20
  -5  -3  -3   76.59    6.60
   5   4   3  178.58   12.20
   5   4   3  171.48   11.20
   5   4   3  157.18   10.60
  -5  -4  -3  148.09    9.70
  -5  -4  -3  159.98   10.20
   5   5   3  262.77   16.10
   5   5   3  293.27   17.90
   5   5   3  282.77   17.10
  -5  -5  -3  273.97   15.20
  -5  -5  -3  287.77   15.60
   5   6   3   65.29    7.60
   5   6   3   60.19    8.30
   5   6   3   48.40    7.70
  -5  -6  -3   47.40    5.90
  -5  -6  -3   59.69    6.70
   5   7   3    1.00    3.00
   5   7   3    3.70    2.80
   5   7   3    5.70    3.60
  -5  -7  -3    2.80    2.00
  -5  -7  -3    4.20    2.30
   5   8   3    4.70    3.80
   5   8   3   -0.30    3.00
  -5  -8  -3    0.60    1.90
  -5  -8  -3    3.30    2.70
   5   9   3   59.09   10.20
  -5  -9  -3   38.10    8.10
   5  10   3   11.50    5.70
  -5 -10  -3   18.90    6.20
   6  -9   3  102.49   12.80
  -6   9  -3   92.89   14.40
   6  -8   3  205.18   15.70
  -6   8  -3  180.88   19.50
   6  -7   3   16.40    4.90
  -6   7  -3    8.60    4.50
   6  -6   3   18.20    4.80
  -6   6  -3   19.10    5.50
   6  -5   3  106.49    9.40
  -6   5  -3  114.89   12.70
   6  -4   3  246.38   15.70
  -6   4  -3  257.47   17.20
   6  -3   3  139.49   10.60
  -6   3  -3  163.58   10.40
  -6   3  -3  157.78   12.20
   6  -2   3  504.05   25.80
  -6   2  -3  521.95   25.20
  -6   2  -3  480.85   26.30
   6  -1   3   29.10    4.70
  -6   1  -3   25.60    4.20
  -6   1  -3   27.90    4.70
   6   0   3  124.19    9.20
  -6   0  -3  132.89    6.60
   6   1   3   34.40    5.10
  -6  -1  -3   25.50    4.10
  -6  -1  -3   19.10    3.90
  -6  -1  -3   27.50    3.30
   6   2   3  497.45   26.00
   6   2   3  481.35   23.50
   6   2   3  484.85   24.80
  -6  -2  -3  500.25   24.00
  -6  -2  -3  471.75   24.80
   6   3   3  181.18   11.00
   6   3   3  178.88   12.50
   6   3   3  145.99   11.00
  -6  -3  -3  172.58   10.60
  -6  -3  -3  166.18   11.30
   6   4   3  259.27   16.50
   6   4   3  231.78   14.70
   6   4   3  253.27   15.10
  -6  -4  -3  244.28   13.90
  -6  -4  -3  233.68   14.60
   6   5   3   99.79   10.50
   6   5   3  101.39   10.40
   6   5   3  103.69   11.40
  -6  -5  -3  105.09    8.30
  -6  -5  -3  113.99    8.10
   6   6   3   15.80    4.40
   6   6   3   17.80    4.80
   6   6   3   20.90    5.60
  -6  -6  -3   28.30    5.80
  -6  -6  -3   25.90    4.20
  -6  -6  -3   23.70    4.40
   6   7   3    8.40    3.70
   6   7   3   21.30    5.60
   6   7   3   12.20    4.20
  -6  -7  -3   15.20    4.90
  -6  -7  -3   12.80    3.70
  -6  -7  -3   13.70    3.40
   6   8   3  225.18   16.90
   6   8   3  213.68   16.30
  -6  -8  -3  197.88   13.00
  -6  -8  -3  180.38   15.60
   6   9   3   81.09   12.10
  -6  -9  -3   90.69   12.10
   7  -8   3    9.70    4.80
  -7   8  -3    3.00    4.30
   7  -7   3   57.09    8.70
  -7   7  -3   42.30    9.00
   7  -6   3  267.77   18.10
  -7   6  -3  273.37   20.10
   7  -5   3  140.19   11.40
  -7   5  -3  118.69   13.60
   7  -4   3  406.46   23.00
  -7   4  -3  387.16   24.20
   7  -3   3  248.28   16.00
  -7   3  -3  265.07   17.90
   7  -2   3    7.70    2.70
  -7   2  -3    5.50    2.90
  -7   2  -3    2.90    1.90
   7  -1   3  242.18   15.40
  -7   1  -3  238.08   15.70
  -7   1  -3  268.07   14.90
   7   0   3  323.37   20.00
  -7   0  -3  359.16   19.30
  -7   0  -3  408.26   21.00
   7   1   3  251.27   15.80
  -7  -1  -3  267.07   16.00
  -7  -1  -3  260.87   15.00
   7   2   3    2.70    2.50
   7   2   3    4.40    2.40
   7   2   3    5.90    2.30
  -7  -2  -3    4.00    1.70
  -7  -2  -3    3.40    2.00
  -7  -2  -3    5.10    2.40
   7   3   3  273.27   17.00
   7   3   3  301.07   18.40
   7   3   3  285.57   15.80
  -7  -3  -3  267.17   15.60
  -7  -3  -3  274.47   16.80
  -7  -3  -3  282.77   15.80
   7   4   3  435.16   23.40
   7   4   3  424.06   22.40
   7   4   3  411.76   24.50
  -7  -4  -3  406.86   21.50
  -7  -4  -3  410.66   22.30
  -7  -4  -3  399.06   22.60
   7   5   3  118.59   10.40
   7   5   3  126.69   10.50
   7   5   3  127.89   11.50
  -7  -5  -3  112.19   11.60
  -7  -5  -3  128.69    9.30
  -7  -5  -3  115.99    9.80
   7   6   3  265.77   18.00
   7   6   3  269.67   17.90
   7   6   3  278.87   19.30
  -7  -6  -3  269.67   15.80
  -7  -6  -3  252.07   17.80
  -7  -6  -3  295.07   17.10
   7   7   3   43.40    8.20
   7   7   3   46.80    7.80
   7   7   3   56.49    9.10
  -7  -7  -3   52.19    6.70
  -7  -7  -3   55.29    8.70
  -7  -7  -3   53.79    8.20
   7   8   3    3.40    3.70
  -7  -8  -3    3.70    3.90
   8  -7   3   98.69   12.20
  -8   7  -3   97.49   13.90
   8  -6   3   49.30    8.70
  -8   6  -3   47.50    9.40
   8  -5   3   64.89    9.10
  -8   5  -3   69.39   10.60
   8  -4   3   13.80    4.30
  -8   4  -3   18.30    5.30
   8  -3   3  137.19   11.10
  -8   3  -3  121.09   14.30
   8  -2   3   62.39    8.00
  -8   2  -3   71.39    8.00
  -8   2  -3   52.49    8.40
   8  -1   3  454.05   25.20
  -8   1  -3  477.25   26.20
  -8   1  -3  447.46   24.20
   8   0   3    3.00    2.50
  -8   0  -3    7.00    2.50
  -8   0  -3    1.70    2.20
   8   1   3  438.96   24.60
  -8  -1  -3  426.16   23.00
  -8  -1  -3  445.16   24.60
   8   2   3   80.09   10.10
   8   2   3   66.59    8.80
  -8  -2  -3   59.99    8.00
  -8  -2  -3   71.89    7.90
   8   3   3  148.39   12.00
   8   3   3  157.98   12.80
  -8  -3  -3  142.59   10.60
  -8  -3  -3  147.59   11.60
   8   4   3   25.00    5.80
   8   4   3   14.60    5.10
  -8  -4  -3   19.00    4.20
  -8  -4  -3   17.70    4.60
   8   5   3   74.19   10.70
   8   5   3   67.49    8.50
   8   5   3   55.19    8.70
  -8  -5  -3   66.79    7.60
  -8  -5  -3   85.79    9.40
  -8  -5  -3   68.99    8.80
   8   6   3   17.60    5.20
   8   6   3   33.20    6.90
   8   6   3   18.50    6.00
  -8  -6  -3   52.09    7.80
  -8  -6  -3   40.20    5.80
  -8  -6  -3   38.90    6.90
   8   7   3  106.59   13.50
   8   7   3  112.79   13.00
  -8  -7  -3  117.69   13.00
  -8  -7  -3  121.29    9.60
   9  -6   3   37.80    7.50
  -9   6  -3   26.00    8.30
   9  -5   3   15.50    5.10
  -9   5  -3   34.30    8.30
   9  -4   3   81.99   10.80
  -9   4  -3  135.69   15.40
   9  -3   3   35.40    6.60
  -9   3  -3   33.90    7.80
   9  -2   3   52.09    8.10
  -9   2  -3   58.29    8.90
  -9   2  -3   50.19    7.10
   9  -1   3  290.17   18.90
  -9   1  -3  274.97   17.20
  -9   1  -3  276.07   19.00
   9   0   3    7.30    3.60
  -9   0  -3    9.80    3.70
  -9   0  -3    6.10    3.00
   9   1   3  275.57   18.40
  -9  -1  -3  275.27   18.30
  -9  -1  -3  286.97   17.10
   9   2   3   42.70    7.70
   9   2   3   52.19    8.90
  -9  -2  -3   64.39    8.80
  -9  -2  -3   68.99    8.00
   9   3   3   22.00    6.10
   9   3   3   25.70    6.30
  -9  -3  -3   30.90    6.10
  -9  -3  -3   31.90    5.30
   9   4   3   97.79   11.80
   9   4   3  100.09   13.00
  -9  -4  -3  118.99   12.30
  -9  -4  -3   92.89    9.90
   9   5   3   22.80    7.20
   9   5   3   20.60    5.80
  -9  -5  -3   28.50    5.20
  -9  -5  -3   19.40    5.50
   9   6   3   30.80    7.40
   9   6   3   22.70    6.20
  -9  -6  -3   37.40    6.10
  -9  -6  -3   31.30    6.50
  10  -5   3   19.50    6.20
 -10   5  -3   17.00    6.80
  10  -4   3   18.80    6.00
 -10   4  -3   25.50    7.40
  10  -3   3   73.99   10.40
 -10   3  -3   73.49   11.50
  10  -2   3   29.10    7.20
 -10   2  -3   29.20    7.10
  10  -1   3  105.09   12.70
 -10   1  -3  113.49   11.70
 -10   1  -3  118.29   13.80
  10   0   3  209.18   16.80
 -10   0  -3  210.98   16.80
 -10   0  -3  249.68   15.80
  10   1   3  106.89   12.40
 -10  -1  -3   91.49   10.10
 -10  -1  -3  115.59   12.70
  10   2   3   21.50    6.10
  10   2   3   17.60    5.70
 -10  -2  -3   28.90    5.50
 -10  -2  -3   19.20    5.50
  10   3   3   77.39   11.10
  10   3   3   66.99   11.00
 -10  -3  -3   79.19   10.10
 -10  -3  -3   75.79    9.20
  10   4   3   23.60    6.60
  10   4   3   18.20    5.90
 -10  -4  -3   17.10    5.40
 -10  -4  -3   24.90    5.30
  10   5   3   14.80    5.90
  10   5   3   22.30    6.50
 -10  -5  -3   19.10    4.90
 -10  -5  -3   33.30    7.00
  11  -2   3   -0.20    3.80
 -11   2  -3    3.00    3.50
  11  -1   3   69.29   11.10
 -11   1  -3   81.59   10.20
 -11   1  -3   77.39   11.70
  11   0   3   67.39   10.20
 -11   0  -3   50.59    9.30
 -11   0  -3   63.99    8.90
  11   1   3   70.89   11.50
  11   1   3   87.49   12.00
 -11  -1  -3   77.79   10.10
 -11  -1  -3   83.69   12.00
  11   2   3   -1.60    3.80
  11   2   3    0.10    4.20
 -11  -2  -3    1.50    3.80
 -11  -2  -3    3.70    2.90
 -12  -2   4   38.20    8.40
  12   2  -4   52.39    9.90
 -12  -1   4   82.29   11.70
  12   1  -4   48.80    9.80
 -12   0   4    1.00    2.40
  12   0  -4   -1.00    3.20
 -12   1   4   79.59   11.70
  12  -1  -4   73.39   11.40
 -12   2   4   55.39    9.60
  12  -2  -4   42.40    8.50
 -11  -5   4   23.50    6.30
  11   5  -4    9.90    4.90
 -11  -4   4    1.50    3.30
  11   4  -4    7.10    5.00
 -11  -3   4   49.20    8.60
  11   3  -4   43.60    8.60
 -11  -2   4   24.90    6.50
  11   2  -4   25.20    6.50
 -11  -1   4   20.70    5.80
  11   1  -4   21.40    6.50
 -11   0   4  162.28   13.30
  11   0  -4  130.49   14.60
 -11   1   4   27.00    6.30
  11  -1  -4   26.80    6.70
 -11   2   4   31.90    7.10
  11  -2  -4   25.70    6.40
 -11   3   4   37.90    7.90
  11  -3  -4   35.70    7.50
 -11   4   4    0.00    3.60
  11  -4  -4    1.60    3.10
 -11   5   4   24.20    6.60
  11  -5  -4   23.20    6.40
 -10  -6   4    2.40    3.70
 -10  -6   4   12.00    4.40
  10   6  -4    9.90    5.00
  10   6  -4    8.20    5.30
 -10  -5   4   24.30    5.90
  10   5  -4   32.10    7.40
 -10  -4   4   62.59    9.30
  10   4  -4   53.39    9.50
 -10  -3   4   31.70    6.60
  10   3  -4   43.40    8.10
 -10  -2   4   99.69   12.00
  10   2  -4   88.89   11.20
 -10  -1   4  309.77   19.90
  10   1  -4  274.57   19.30
 -10   0   4   20.70    5.20
  10   0  -4   20.90    5.30
 -10   1   4  276.67   18.40
  10  -1  -4  276.07   18.60
 -10   2   4   91.79   11.10
  10  -2  -4   98.79   11.50
 -10   3   4   52.29    8.40
  10  -3  -4   50.49    8.40
 -10   4   4   73.39   10.10
  10  -4  -4   54.79    8.50
 -10   5   4   15.60    5.50
  10  -5  -4   25.60    6.30
 -10   6   4    8.60    5.00
  10  -6  -4   12.40    5.10
  -9  -8   4   46.00    8.00
  -9  -8   4   34.00    7.40
   9   8  -4   17.30    6.10
   9   8  -4   26.70    7.90
  -9  -7   4   21.10    5.80
  -9  -7   4   15.80    5.70
   9   7  -4   13.80    5.60
   9   7  -4    8.90    4.80
  -9  -6   4    4.00    3.10
  -9  -6   4   11.20    4.40
   9   6  -4   11.20    5.00
   9   6  -4    7.70    4.10
  -9  -5   4  213.88   15.80
  -9  -5   4  237.68   14.60
   9   5  -4  250.47   18.00
   9   5  -4  182.48   15.10
  -9  -4   4  162.08   11.50
  -9  -4   4  178.58   14.00
   9   4  -4  209.98   14.30
   9   4  -4  212.18   15.90
   9   4  -4  187.68   14.00
  -9  -3   4  144.29    9.50
  -9  -3   4  166.28   12.30
   9   3  -4  136.99   11.10
   9   3  -4  145.19   12.60
  -9  -2   4  313.27   18.80
   9   2  -4  277.17   18.80
  -9  -1   4  108.19   11.60
   9   1  -4  124.59   10.80
  -9   0   4  136.29   11.50
   9   0  -4  167.88   12.60
  -9   1   4  104.59   11.40
   9  -1  -4  123.09   10.30
  -9   2   4  265.57   17.00
   9  -2  -4  258.17   17.10
  -9   3   4  164.68   12.60
   9  -3  -4  149.29   12.00
  -9   4   4  162.98   13.50
   9  -4  -4  186.28   13.60
  -9   5   4  222.38   16.90
   9  -5  -4  243.68   16.30
  -9   6   4    6.70    4.60
  -9   6   4    6.20    3.80
   9  -6  -4    3.80    3.20
  -9   7   4   12.20    5.40
  -9   7   4   14.80    5.60
   9  -7  -4    2.90    3.70
  -9   8   4   18.90    7.10
  -9   8   4   23.80    7.50
  -8  -8   4   35.80    7.60
  -8  -8   4   47.80    8.10
   8   8  -4   43.70    8.90
   8   8  -4   33.30    8.30
  -8  -7   4   37.90    6.80
  -8  -7   4   29.80    6.50
   8   7  -4   25.70    6.60
   8   7  -4   36.30    7.50
  -8  -6   4  119.09   11.70
  -8  -6   4  104.99   11.90
   8   6  -4  124.49   13.80
   8   6  -4  117.79   13.00
  -8  -5   4  258.57   16.20
  -8  -5   4  290.77   17.70
   8   5  -4  231.88   17.10
   8   5  -4  269.67   18.50
  -8  -4   4   77.89    5.90
  -8  -4   4   77.19    7.90
  -8  -4   4   71.59    8.70
   8   4  -4   66.19    9.30
   8   4  -4   71.59    8.00
   8   4  -4   72.49    9.10
  -8  -3   4  254.17   15.70
  -8  -3   4  232.98   13.30
  -8  -3   4  232.58   13.00
   8   3  -4  206.68   15.70
   8   3  -4  257.27   15.10
  -8  -2   4   48.40    6.70
  -8  -2   4   46.70    4.90
   8   2  -4   43.50    7.00
   8   2  -4   41.60    5.90
  -8  -1   4  537.65   27.50
  -8  -1   4  489.15   23.60
   8   1  -4  539.15   25.70
   8   1  -4  542.75   28.10
  -8   0   4   91.89    5.50
  -8   0   4   98.99   10.40
   8   0  -4   92.79    6.50
   8   0  -4   87.69   10.30
  -8   1   4  504.65   27.00
   8  -1  -4  508.55   26.70
  -8   2   4   42.20    6.40
   8  -2  -4   52.29    7.20
  -8   3   4  242.68   15.80
   8  -3  -4  263.87   16.20
  -8   4   4   73.59    9.40
  -8   4   4   82.89   10.90
   8  -4  -4   90.99    9.60
  -8   5   4  255.97   17.50
  -8   5   4  260.77   18.70
   8  -5  -4  259.67   16.50
  -8   6   4  101.59   12.50
  -8   6   4  128.19   14.70
   8  -6  -4  145.99   11.10
  -8   7   4   26.70    6.90
  -8   7   4   24.90    6.70
   8  -7  -4   33.80    6.20
  -8   8   4   42.70    8.60
  -8   8   4   55.19    9.90
   8  -8  -4   46.60    7.30
  -7  -9   4  150.98   15.40
  -7  -9   4  146.29   14.50
   7   9  -4   98.49   14.50
   7   9  -4  120.59   15.10
  -7  -8   4   45.60    7.80
  -7  -8   4   53.69    8.30
   7   8  -4   35.40    8.60
   7   8  -4   45.20    8.70
  -7  -7   4  114.69   12.10
  -7  -7   4  130.19   11.20
   7   7  -4  104.89   13.00
   7   7  -4  106.29   12.90
  -7  -6   4   10.50    4.00
  -7  -6   4   15.80    4.00
   7   6  -4   22.90    5.60
   7   6  -4   13.20    4.30
  -7  -5   4   76.79    8.60
  -7  -5   4   85.89    9.60
   7   5  -4   84.29   10.00
   7   5  -4   83.59   10.60
  -7  -4   4    4.40    1.60
  -7  -4   4   -0.80    1.50
  -7  -4   4    1.30    1.80
   7   4  -4    0.00    1.90
   7   4  -4    1.40    2.00
   7   4  -4    3.50    2.10
  -7  -3   4   50.09    4.90
  -7  -3   4   56.59    7.20
  -7  -3   4   63.89    6.30
   7   3  -4   38.40    6.50
   7   3  -4   41.30    6.20
  -7  -2   4  125.19    9.50
  -7  -2   4  126.09    7.70
   7   2  -4  102.09    9.20
   7   2  -4  132.09    9.10
  -7  -1   4   30.60    3.50
  -7  -1   4   32.60    4.90
   7   1  -4   42.20    6.30
   7   1  -4   27.80    4.00
  -7   0   4  233.58   11.40
  -7   0   4  240.38   14.60
   7   0  -4  224.68   14.50
   7   0  -4  240.78   12.70
  -7   1   4   31.00    3.00
  -7   1   4   27.80    4.90
   7  -1  -4   27.00    3.30
   7  -1  -4   28.30    4.90
  -7   2   4  122.99    6.50
  -7   2   4  121.79   10.20
  -7   2   4  139.69    9.60
   7  -2  -4  116.89    8.90
   7  -2  -4  108.99    6.60
  -7   3   4   26.40    4.90
  -7   3   4   39.50    6.70
   7  -3  -4   46.20    6.50
  -7   4   4    2.60    2.40
  -7   4   4    2.90    2.20
   7  -4  -4    0.80    1.90
  -7   5   4   83.79   10.70
  -7   5   4   61.69    8.50
   7  -5  -4   76.19    8.20
  -7   6   4   25.70    5.70
  -7   6   4   16.40    5.10
   7  -6  -4   14.20    3.80
  -7   7   4  107.79   12.20
  -7   7   4   99.49   12.90
   7  -7  -4   96.89    9.80
  -7   8   4   42.30    8.30
  -7   8   4   33.90    8.00
   7  -8  -4   38.50    6.30
  -7   9   4  135.59   15.80
   7  -9  -4  118.19   14.60
  -6 -10   4   89.29   12.50
   6  10  -4  109.19   15.30
  -6  -9   4    2.60    3.50
   6   9  -4    0.10    3.20
   6   9  -4    4.80    4.40
  -6  -8   4  145.69   14.30
   6   8  -4  128.59   14.40
   6   8  -4  141.69   15.10
  -6  -7   4   22.90    4.90
   6   7  -4   13.10    4.60
   6   7  -4   11.10    4.30
  -6  -6   4  304.37   18.30
   6   6  -4  319.07   20.50
   6   6  -4  315.57   20.10
  -6  -5   4   46.60    6.30
  -6  -5   4   43.90    5.20
   6   5  -4   44.00    5.20
   6   5  -4   43.90    7.20
   6   5  -4   48.90    7.60
  -6  -4   4  205.68   10.10
  -6  -4   4  201.98   12.10
  -6  -4   4  180.78   12.70
   6   4  -4  206.18   13.50
   6   4  -4  159.88   12.90
   6   4  -4  200.78   11.10
  -6  -3   4   58.79    6.10
  -6  -3   4   61.99    4.30
  -6  -3   4   58.29    6.80
   6   3  -4   60.69    7.60
   6   3  -4   54.49    6.80
  -6  -2   4  977.60   44.10
  -6  -2   4 1005.50   46.10
   6   2  -4  982.30   46.60
   6   2  -4 1054.79   45.80
  -6  -1   4   14.30    2.20
  -6  -1   4   12.30    2.90
   6   1  -4   12.00    2.70
   6   1  -4   13.10    3.50
  -6   0   4  451.05   22.20
  -6   0   4  452.05   19.70
   6   0  -4  430.56   20.50
   6   0  -4  400.96   22.20
  -6   1   4   14.00    1.90
  -6   1   4   13.50    3.30
  -6   1   4   13.10    3.10
   6  -1  -4    9.60    2.60
   6  -1  -4   19.50    2.50
  -6   2   4  961.90   45.90
  -6   2   4  973.50   41.60
  -6   2   4 1006.40   44.50
   6  -2  -4  975.50   41.70
   6  -2  -4  939.11   44.10
  -6   3   4   47.80    7.40
  -6   3   4   61.29    6.80
  -6   3   4   60.09    4.10
   6  -3  -4   57.69    6.50
   6  -3  -4   57.49    4.00
  -6   4   4  171.78   11.80
  -6   4   4  181.48   13.20
   6  -4  -4  190.98   11.60
  -6   5   4   40.30    6.90
  -6   5   4   31.80    5.70
   6  -5  -4   37.80    5.20
  -6   6   4  301.37   19.90
  -6   6   4  319.77   19.40
   6  -6  -4  322.27   17.70
  -6   7   4   21.80    5.60
  -6   7   4   15.00    4.40
   6  -7  -4   15.10    3.70
  -6   8   4  141.39   12.40
  -6   8   4  149.69   13.30
   6  -8  -4  135.39   10.50
   6  -8  -4  123.99   13.70
  -6   9   4   -1.00    3.00
   6  -9  -4    5.80    4.20
  -6  10   4   89.59   13.10
   6 -10  -4   62.89   10.80
  -5 -10   4  121.79   13.80
   5  10  -4  111.89   15.40
  -5  -9   4    2.10    2.60
   5   9  -4    1.70    3.30
  -5  -8   4   16.90    4.70
   5   8  -4   15.10    5.20
   5   8  -4   18.90    5.30
  -5  -7   4    7.30    3.30
   5   7  -4   10.80    4.00
   5   7  -4    6.30    3.50
  -5  -6   4   69.99    8.20
   5   6  -4   83.39   10.40
   5   6  -4   50.49    7.70
  -5  -5   4   40.40    3.00
  -5  -5   4   40.10    5.70
   5   5  -4   47.60    7.00
   5   5  -4   44.10    4.50
   5   5  -4   32.20    5.70
  -5  -4   4   38.50    2.90
  -5  -4   4   36.60    5.20
   5   4  -4   38.50    5.80
   5   4  -4   45.90    3.90
   5   4  -4   36.20    6.00
  -5  -3   4  211.88   10.50
  -5  -3   4  234.38   12.50
   5   3  -4  211.88   13.10
   5   3  -4  211.78   13.40
  -5  -2   4  411.86   19.40
  -5  -2   4  394.06   20.70
   5   2  -4  396.66   21.10
   5   2  -4  423.46   20.70
  -5  -1   4 1801.32   75.09
  -5  -1   4 1760.32   73.19
   5   1  -4 1626.94   74.09
   5   1  -4 1727.93   75.39
  -5   0   4  559.04   24.50
  -5   0   4  574.94   26.70
  -5   0   4  538.25   26.30
   5   0  -4  558.44   26.60
   5   0  -4  544.95   25.00
  -5   1   4 1682.13   76.69
  -5   1   4 1886.91   74.69
  -5   1   4 1835.82   77.69
   5  -1  -4 1708.63   76.49
   5  -1  -4 1758.32   74.79
  -5   2   4  433.86   19.30
  -5   2   4  423.06   22.10
  -5   2   4  451.15   21.30
   5  -2  -4  431.86   19.20
   5  -2  -4  400.16   20.90
  -5   3   4  219.58   12.40
  -5   3   4  221.18   13.70
  -5   3   4  215.68   11.00
   5  -3  -4  216.78   12.20
  -5   4   4   29.10    5.40
  -5   4   4   45.30    5.40
   5  -4  -4   41.10    4.80
  -5   5   4   48.60    6.50
  -5   5   4   45.10    7.40
   5  -5  -4   51.69    5.80
  -5   6   4   77.29    8.70
  -5   6   4   58.69    8.80
   5  -6  -4   66.49    7.00
  -5   7   4    8.30    3.90
  -5   7   4    6.70    3.20
   5  -7  -4   10.80    3.10
   5  -7  -4   16.40    4.60
  -5   8   4    5.20    3.40
  -5   8   4   11.20    4.70
   5  -8  -4   16.10    4.90
   5  -8  -4   28.70    4.90
  -5   9   4    1.70    3.10
   5  -9  -4   -1.30    2.10
  -5  10   4  100.89   13.10
   5 -10  -4  116.49   13.80
  -4 -10   4   69.79   10.50
  -4  -9   4  200.88   15.20
   4   9  -4  196.58   16.60
  -4  -8   4   14.50    4.50
   4   8  -4    3.60    3.30
  -4  -7   4  371.96   20.90
   4   7  -4  356.56   22.20
   4   7  -4  327.77   20.90
  -4  -6   4  480.95   24.80
   4   6  -4  444.96   25.50
   4   6  -4  462.05   26.00
  -4  -5   4  116.89    5.70
  -4  -5   4  121.59    8.70
   4   5  -4  108.39    6.40
   4   5  -4  113.49    9.50
   4   5  -4  106.49    9.20
  -4  -4   4  161.78    7.50
  -4  -4   4  160.98   10.10
   4   4  -4  146.49   10.80
   4   4  -4  172.98   11.30
   4   4  -4  149.59    8.10
  -4  -3   4  996.10   45.20
  -4  -3   4 1027.70   43.00
   4   3  -4 1054.69   46.60
   4   3  -4  947.01   46.00
   4   3  -4 1052.29   43.50
  -4  -2   4  166.28    9.50
   4   2  -4  188.18   10.60
   4   2  -4  177.58   10.90
  -4  -1   4   60.69    4.10
  -4  -1   4   57.39    5.90
   4   1  -4   56.09    4.50
   4   1  -4   58.09    6.00
  -4   0   4    0.50    0.60
  -4   0   4    1.10    1.00
  -4   0   4    2.00    1.20
   4   0  -4    1.80    0.80
   4   0  -4    1.40    1.00
  -4   1   4   50.59    3.40
  -4   1   4   41.80    4.90
  -4   1   4   53.09    4.30
   4  -1  -4   52.99    3.50
   4  -1  -4   54.09    4.30
  -4   2   4  185.28   10.20
  -4   2   4  181.98    9.10
  -4   2   4  184.98   11.40
   4  -2  -4  180.38   10.00
  -4   3   4 1007.30   43.10
  -4   3   4  956.80   46.10
  -4   3   4  988.10   44.00
   4  -3  -4 1019.50   43.70
  -4   4   4  135.79    9.20
  -4   4   4  145.89   10.90
   4  -4  -4  156.98    8.80
  -4   5   4  118.29    8.70
  -4   5   4  116.79   10.00
   4  -5  -4  119.39    7.80
  -4   6   4  481.05   26.70
  -4   6   4  434.36   24.00
   4  -6  -4  508.65   25.80
   4  -6  -4  470.15   23.00
  -4   7   4  320.87   21.60
  -4   7   4  353.36   20.00
   4  -7  -4  357.96   21.20
   4  -7  -4  355.66   18.40
  -4   8   4    3.30    3.20
  -4   8   4    1.60    3.00
   4  -8  -4    2.30    2.60
   4  -8  -4    4.10    2.20
  -4   9   4  209.18   16.70
   4  -9  -4  193.68   15.10
  -4  10   4   44.00    8.40
   4 -10  -4   36.60    7.70
  -3 -11   4   37.20    7.90
   3  11  -4   25.10    7.80
  -3 -10   4  193.38   15.00
   3  10  -4  133.89   16.30
  -3  -9   4   29.60    6.30
   3   9  -4   40.40    8.00
  -3  -8   4  169.98   13.50
   3   8  -4  216.78   15.80
  -3  -7   4   96.59   10.60
   3   7  -4  101.19   11.50
  -3  -6   4   98.89    8.40
  -3  -6   4  111.09    6.30
   3   6  -4  100.99    6.10
   3   6  -4   95.79   10.30
  -3  -5   4    9.40    2.40
  -3  -5   4    8.00    1.10
   3   5  -4    9.10    3.10
   3   5  -4    6.00    1.20
   3   5  -4    4.20    2.30
  -3  -4   4  273.67   14.40
   3   4  -4  242.68   15.00
   3   4  -4  266.77   15.30
  -3  -3   4  492.75   24.10
  -3  -3   4  507.35   21.60
   3   3  -4  557.04   25.50
   3   3  -4  508.55   25.00
  -3  -2   4 2263.07   92.79
   3   2  -4 2010.40   93.29
   3   2  -4 2313.77   93.99
  -3  -1   4  903.71   39.60
  -3  -1   4  944.71   39.70
   3   1  -4  941.11   40.20
   3   1  -4  900.51   40.90
  -3   0   4  213.18   11.10
  -3   0   4  211.48   10.90
  -3   0   4  225.98   10.30
   3   0  -4  209.08   10.50
  -3   1   4  953.70   41.10
  -3   1   4  890.81   39.40
  -3   1   4  907.51   39.80
   3  -1  -4  931.51   39.40
   3  -1  -4  934.91   40.00
  -3   2   4 2267.17   93.09
  -3   2   4 2231.08   92.69
   3  -2  -4 2139.99   92.99
  -3   3   4  479.15   24.40
  -3   3   4  455.25   22.30
  -3   3   4  498.75   22.40
   3  -3  -4  515.55   22.10
  -3   4   4  243.78   13.10
  -3   4   4  241.28   14.90
   3  -4  -4  264.87   14.50
   3  -4  -4  252.27   12.50
  -3   5   4   12.30    2.60
  -3   5   4    7.70    2.90
   3  -5  -4   11.80    3.20
   3  -5  -4    8.40    2.00
  -3   6   4   88.19    7.70
  -3   6   4   97.89   10.50
  -3   6   4   89.89    7.50
   3  -6  -4   89.59    9.40
   3  -6  -4  104.19    6.90
  -3   7   4  123.99   10.70
  -3   7   4  111.09    9.30
  -3   7   4  108.29    9.00
   3  -7  -4  113.09    8.10
   3  -7  -4  114.69   11.50
  -3   8   4  187.78   14.60
  -3   8   4  191.78   13.20
  -3   8   4  183.38   13.40
   3  -8  -4  185.88   11.80
   3  -8  -4  183.18   13.60
  -3   9   4   37.40    7.60
  -3   9   4   24.70    5.60
   3  -9  -4   36.90    6.80
  -3  10   4  159.88   17.40
  -3  10   4  192.48   14.70
   3 -10  -4  155.08   15.50
  -3  11   4   29.20    7.30
  -3  11   4   13.50    5.70
   3 -11  -4   35.10    7.10
   3 -11  -4   23.60    6.40
  -2 -11   4   13.10    5.00
   2  11  -4   -0.80    4.00
  -2 -10   4   40.60    7.90
   2  10  -4   50.09    9.90
  -2  -9   4   61.79    8.80
   2   9  -4   66.39   10.10
  -2  -8   4  284.27   18.80
   2   8  -4  345.97   21.30
  -2  -7   4  303.37   18.60
   2   7  -4  332.77   20.20
  -2  -6   4  171.68   12.50
  -2  -6   4  206.08   10.00
   2   6  -4  226.78   10.50
   2   6  -4  187.48   13.50
  -2  -5   4  580.64   25.00
  -2  -5   4  576.34   28.20
   2   5  -4  589.04   25.30
   2   5  -4  573.74   29.50
  -2  -4   4  223.48   12.40
   2   4  -4  219.28   13.20
   2   4  -4  225.38   13.30
  -2  -3   4   35.70    4.00
   2   3  -4   26.60    3.90
   2   3  -4   46.40    5.40
  -2  -2   4   87.49    5.50
   2   2  -4   88.49    6.00
   2   2  -4  100.69    6.50
  -2  -1   4 3468.15  136.89
  -2  -1   4 3092.89  136.29
   2   1  -4 3228.58  137.29
   2   1  -4 3280.77  136.19
   2   1  -4 3389.36  137.89
  -2   0   4  626.14   27.90
   2   0  -4  615.74   27.70
   2   0  -4  656.23   28.10
   2   0  -4  643.24   27.70
  -2   1   4 3438.96  137.79
  -2   1   4 3441.06  139.19
  -2   1   4 3314.67  137.69
   2  -1  -4 3070.99  137.69
   2  -1  -4 3329.77  138.69
  -2   2   4  101.69    5.50
  -2   2   4   85.99    6.30
  -2   2   4   86.79    4.80
   2  -2  -4   85.89    6.00
   2  -2  -4   87.39    4.80
  -2   3   4   36.50    3.00
  -2   3   4   43.40    3.40
  -2   3   4   43.30    5.10
   2  -3  -4   32.90    2.60
  -2   4   4  219.78   10.80
  -2   4   4  207.38   12.60
   2  -4  -4  193.78   10.10
   2  -4  -4  192.28   11.90
  -2   5   4  549.95   26.40
  -2   5   4  531.85   27.40
  -2   5   4  557.24   28.60
   2  -5  -4  578.44   25.60
   2  -5  -4  608.24   28.10
  -2   6   4  201.08   12.90
  -2   6   4  193.38   11.80
  -2   6   4  198.58   13.70
   2  -6  -4  213.18   13.20
   2  -6  -4  211.08   11.20
  -2   7   4  344.37   18.50
  -2   7   4  315.17   20.20
  -2   7   4  323.47   19.40
   2  -7  -4  334.17   19.30
   2  -7  -4  344.47   17.30
  -2   8   4  344.47   20.80
  -2   8   4  349.07   21.70
  -2   8   4  330.67   19.60
   2  -8  -4  344.97   20.50
   2  -8  -4  374.76   22.00
  -2   9   4   45.30    7.70
  -2   9   4   37.20    7.40
   2  -9  -4   51.69    7.70
  -2  10   4   45.10    8.90
  -2  10   4   51.59    8.80
   2 -10  -4   50.79    8.00
  -2  11   4    6.90    5.20
  -2  11   4    3.40    4.80
   2 -11  -4    4.30    3.40
  -1 -11   4   13.90    4.90
   1  11  -4   10.70    5.00
  -1 -10   4  146.59   14.50
   1  10  -4  144.39   16.00
  -1  -9   4  222.48   15.70
   1   9  -4  217.28   16.80
  -1  -8   4  127.49   10.70
   1   8  -4  152.08   12.50
  -1  -7   4  459.05   21.40
  -1  -7   4  386.56   23.60
   1   7  -4  471.35   21.80
   1   7  -4  497.35   26.10
  -1  -6   4   41.90    3.90
  -1  -6   4   30.10    5.30
   1   6  -4   30.70    5.80
   1   6  -4   42.30    6.40
   1   6  -4   38.30    4.10
  -1  -5   4   80.49    4.90
  -1  -5   4   80.89    6.50
   1   5  -4   82.79    5.20
   1   5  -4   90.39    9.50
   1   5  -4   86.29    8.90
  -1  -4   4  105.29    5.30
  -1  -4   4   96.09    6.70
   1   4  -4   93.79    5.30
   1   4  -4   97.09    8.00
   1   4  -4   97.69    7.40
  -1  -3   4  890.61   37.40
   1   3  -4  798.92   38.70
   1   3  -4  828.52   38.10
  -1  -2   4  311.87   13.70
   1   2  -4  327.97   15.50
   1   2  -4  320.67   13.40
   1   2  -4  310.17   16.20
  -1  -1   4 1104.59   44.10
  -1  -1   4 1031.60   44.40
   1   1  -4 1008.10   44.70
   1   1  -4 1040.30   45.20
   1   1  -4 1040.10   43.70
  -1   0   4  770.12   32.30
  -1   0   4  764.62   31.70
   1   0  -4  726.13   31.80
   1   0  -4  752.62   31.90
   1   0  -4  698.93   32.00
  -1   1   4  995.60   46.50
  -1   1   4 1037.00   45.50
   1  -1  -4 1121.99   44.90
   1  -1  -4 1127.69   46.10
  -1   2   4  315.07   16.30
  -1   2   4  295.17   13.70
  -1   2   4  326.07   15.10
   1  -2  -4  344.67   13.70
   1  -2  -4  324.27   15.60
  -1   3   4  911.01   38.70
   1  -3  -4  902.71   38.40
   1  -3  -4  931.61   40.80
  -1   4   4  101.09    5.90
  -1   4   4   91.69    7.60
  -1   4   4   96.69    7.20
   1  -4  -4  107.79    5.60
   1  -4  -4   97.29    7.10
  -1   5   4   80.19    5.80
  -1   5   4   79.39    6.90
  -1   5   4   96.49    7.80
   1  -5  -4   81.19    6.70
   1  -5  -4   82.69    5.30
  -1   6   4   46.30    6.30
  -1   6   4   34.80    4.50
  -1   6   4   29.30    5.40
   1  -6  -4   29.50    4.90
   1  -6  -4   43.60    4.50
  -1   7   4  484.55   25.80
  -1   7   4  435.86   24.60
   1  -7  -4  448.06   24.20
   1  -7  -4  466.55   22.30
  -1   8   4  140.79   11.50
  -1   8   4  151.48   12.30
   1  -8  -4  143.09   10.90
  -1   9   4  240.08   16.60
  -1   9   4  214.48   16.60
   1  -9  -4  208.78   15.00
  -1  10   4  140.49   15.00
  -1  10   4  139.99   15.20
   1 -10  -4  158.68   12.50
  -1  11   4   12.00    5.60
  -1  11   4   26.10    6.90
   1 -11  -4   19.20    5.50
   0 -11   4    7.30    4.40
   0  11  -4    7.20    5.00
   0 -10   4    4.10    3.10
   0  10  -4    0.80    3.20
   0  -9   4   39.30    6.70
   0   9  -4   35.20    7.20
   0   9  -4   25.90    6.50
   0  -8   4   65.59    8.00
   0   8  -4   71.89    9.40
   0   8  -4   51.39    9.00
   0  -7   4  103.59    7.30
   0  -7   4  101.39    8.60
   0   7  -4  108.29   11.40
   0   7  -4  118.19   12.80
   0   7  -4  104.19    7.60
   0  -6   4   52.09    4.40
   0  -6   4   51.99    6.20
   0   6  -4   60.09    5.10
   0   6  -4   54.39    6.90
   0   6  -4   52.59    7.80
   0  -5   4   56.49    5.80
   0   5  -4   55.59    6.60
   0   5  -4   56.49    4.50
   0   5  -4   49.70    7.00
   0  -4   4  409.76   19.50
   0   4  -4  396.06   21.30
   0   4  -4  400.26   20.40
   0  -3   4  285.57   13.60
   0   3  -4  271.67   15.00
   0   3  -4  255.77   14.00
   0  -2   4 1904.11   83.49
   0   2  -4 2104.39   84.19
   0   2  -4 1977.40   85.29
   0   2  -4 1981.70   82.79
   0  -1   4  819.42   35.10
   0  -1   4  782.32   35.30
   0   1  -4  797.62   36.30
   0   1  -4  863.51   35.40
   0   1  -4  849.81   34.90
   0   0   4 1508.65   63.09
   0   0   4 1299.37   62.29
   0   0  -4 1570.84   62.99
   0   0  -4 1578.84   62.69
   0   1   4  862.61   36.50
   0   1   4  831.72   37.50
   0   1   4  867.51   35.70
   0  -1  -4  849.91   36.90
   0  -1  -4  840.32   35.80
   0   2   4 1980.10   84.09
   0   2   4 1928.81   85.39
   0  -2  -4 2074.19   84.59
   0   3   4  267.97   14.40
   0   3   4  243.28   13.60
   0  -3  -4  267.17   13.70
   0   4   4  373.36   20.40
   0   4   4  379.06   19.70
   0  -4  -4  402.76   19.40
   0   5   4   47.20    6.10
   0   5   4   48.00    6.60
   0  -5  -4   56.29    6.10
   0   6   4   47.50    6.80
   0   6   4   46.60    6.50
   0  -6  -4   55.69    6.40
   0   7   4  117.79   10.10
   0   7   4  114.99    9.80
   0  -7  -4  114.39    9.10
   0   8   4   54.49    7.90
   0   8   4   39.50    7.10
   0  -8  -4   54.49    7.10
   0   9   4   36.30    7.20
   0   9   4   38.80    7.20
   0  -9  -4   43.90    7.00
   0  10   4    2.60    3.60
   0  10   4    3.30    3.40
   0 -10  -4    3.30    2.80
   0  11   4    4.80    4.30
   0  11   4    3.20    4.50
   0 -11  -4    3.40    3.00
   0 -11  -4    4.50    4.60
   1 -11   4   44.40    7.60
  -1  11  -4   54.99   10.20
   1 -10   4   59.39    8.60
  -1  10  -4   67.39   10.30
  -1  10  -4   64.09   11.10
   1  -9   4   54.19    7.70
  -1   9  -4   60.99    9.20
  -1   9  -4   54.89    9.80
   1  -8   4   17.90    4.30
   1  -8   4   19.70    4.00
  -1   8  -4   25.20    4.70
  -1   8  -4   19.40    5.90
  -1   8  -4   22.90    5.20
   1  -7   4  233.38   13.80
  -1   7  -4  217.48   16.00
  -1   7  -4  202.68   14.40
  -1   7  -4  230.28   13.40
   1  -6   4   25.10    4.00
  -1   6  -4   25.20    4.80
  -1   6  -4   23.00    4.00
  -1   6  -4   23.70    5.30
   1  -5   4 1033.00   45.80
  -1   5  -4 1018.30   46.90
  -1   5  -4 1035.60   48.80
   1  -4   4  199.58   10.90
  -1   4  -4  209.78   11.80
  -1   4  -4  205.68   13.20
   1  -3   4  280.07   14.20
  -1   3  -4  297.47   15.10
  -1   3  -4  335.97   16.90
  -1   3  -4  303.57   14.00
   1  -2   4  309.47   13.60
  -1   2  -4  269.47   13.90
  -1   2  -4  305.77   13.70
  -1   2  -4  305.97   15.70
   1  -1   4 2280.27   91.19
  -1   1  -4 2185.88   92.79
  -1   1  -4 2244.68   91.59
  -1   1  -4 2053.69   91.39
   1   0   4  290.97   14.00
   1   0   4  316.07   14.80
   1   0   4  300.17   13.60
  -1   0  -4  293.07   13.90
  -1   0  -4  307.87   14.30
   1   1   4 2155.78   94.99
   1   1   4 2276.57   93.69
   1   1   4 2161.18   93.09
  -1  -1  -4 2313.37   93.29
  -1  -1  -4 2278.97   94.09
   1   2   4  306.67   13.40
   1   2   4  300.37   15.80
  -1  -2  -4  304.07   14.70
  -1  -2  -4  295.17   13.30
   1   3   4  274.57   15.30
   1   3   4  290.27   15.90
   1   3   4  317.47   13.50
  -1  -3  -4  285.87   13.20
  -1  -3  -4  302.97   15.00
   1   4   4  199.28   11.90
   1   4   4  192.08   12.40
   1   4   4  212.48   10.00
  -1  -4  -4  181.68   11.00
   1   5   4  961.30   45.40
   1   5   4  963.80   45.00
  -1  -5  -4  973.40   43.90
   1   6   4   19.60    4.20
   1   6   4   26.90    5.30
  -1  -6  -4   29.60    4.60
   1   7   4  216.68   15.10
   1   7   4  213.58   15.30
  -1  -7  -4  232.18   13.90
   1   8   4   20.00    5.20
   1   8   4   27.30    6.10
  -1  -8  -4   17.40    4.00
   1   9   4   52.79    8.80
   1   9   4   54.19    9.20
  -1  -9  -4   50.79    7.20
   1  10   4   62.79   10.10
   1  10   4   72.39   10.50
  -1 -10  -4   75.59    9.20
   1  11   4   60.09   10.20
  -1 -11  -4   50.49    9.90
   2 -11   4   36.90    6.90
   2 -11   4   25.50    7.00
  -2  11  -4   32.70    7.80
  -2  11  -4   43.80   10.00
   2 -10   4   10.20    4.50
   2 -10   4   13.50    4.40
  -2  10  -4   13.80    5.00
  -2  10  -4   18.20    6.70
   2  -9   4   49.90    7.20
  -2   9  -4   56.19    8.70
  -2   9  -4   45.50    8.90
   2  -8   4  189.08   12.20
  -2   8  -4  183.88   13.50
  -2   8  -4  156.28   16.70
   2  -7   4  207.48   13.00
  -2   7  -4  231.88   16.60
  -2   7  -4  231.28   14.50
   2  -6   4  677.63   31.60
  -2   6  -4  681.73   33.10
  -2   6  -4  664.03   35.30
   2  -5   4  178.88   10.00
  -2   5  -4  173.48   12.50
  -2   5  -4  161.78   10.50
   2  -4   4  935.11   42.30
  -2   4  -4 1017.70   45.90
  -2   4  -4  973.60   43.40
   2  -3   4   84.49    4.90
   2  -3   4   86.39    6.60
  -2   3  -4   85.39    7.00
  -2   3  -4   80.89    5.50
  -2   3  -4   80.09    5.30
   2  -2   4   66.89    5.40
   2  -2   4   71.39    3.90
  -2   2  -4   74.19    5.90
  -2   2  -4   69.49    4.30
  -2   2  -4   61.29    4.40
   2  -1   4  441.16   19.90
   2  -1   4  382.16   18.10
  -2   1  -4  395.66   20.10
  -2   1  -4  430.46   18.40
  -2   1  -4  428.76   19.00
   2   0   4  493.65   21.10
   2   0   4  492.55   22.90
   2   0   4  439.36   21.80
  -2   0  -4  497.35   22.30
  -2   0  -4  479.95   21.70
   2   1   4  432.56   20.70
   2   1   4  404.26   19.00
   2   1   4  431.76   19.00
  -2  -1  -4  417.06   19.40
  -2  -1  -4  414.66   19.20
   2   2   4   60.39    4.80
   2   2   4   62.49    5.50
   2   2   4   60.99    4.10
  -2  -2  -4   60.59    4.60
  -2  -2  -4   62.09    4.10
   2   3   4   87.79    6.50
   2   3   4   89.29    5.30
   2   3   4   71.99    6.60
  -2  -3  -4   86.99    6.00
  -2  -3  -4   84.49    5.00
   2   4   4 1028.00   44.60
   2   4   4  969.80   44.80
   2   4   4  958.10   42.10
  -2  -4  -4  958.60   41.60
  -2  -4  -4  924.51   43.20
   2   5   4  164.58    9.40
   2   5   4  168.88   11.70
   2   5   4  163.68   11.40
  -2  -5  -4  159.88   10.00
  -2  -5  -4  154.88    8.80
   2   6   4  692.33   35.00
   2   6   4  710.53   35.10
  -2  -6  -4  681.73   32.80
   2   7   4  235.48   16.40
   2   7   4  221.28   15.80
  -2  -7  -4  236.88   14.10
   2   8   4  161.18   13.40
   2   8   4  147.19   13.00
  -2  -8  -4  161.68   11.20
   2   9   4   39.90    7.80
   2   9   4   45.40    8.10
  -2  -9  -4   44.30    6.40
   2  10   4   33.10    7.90
   2  10   4   16.50    5.20
  -2 -10  -4   24.40    4.90
   2  11   4   46.10    9.30
  -2 -11  -4   37.60    8.60
   3 -10   4   16.90    5.70
  -3  10  -4   24.60    7.90
   3  -9   4   54.49    9.20
   3  -9   4   46.90    6.80
  -3   9  -4   56.89    8.40
  -3   9  -4   49.30    9.70
   3  -8   4   27.20    6.20
   3  -8   4   37.40    5.30
  -3   8  -4   26.20    6.50
  -3   8  -4   26.50    5.40
   3  -7   4   67.79    8.90
   3  -7   4   55.69    6.40
  -3   7  -4   54.29    9.20
  -3   7  -4   67.29    7.90
   3  -6   4   81.39    9.50
   3  -6   4   82.19    6.20
  -3   6  -4   85.19   10.60
  -3   6  -4   79.99    7.10
   3  -5   4   42.30    4.40
   3  -5   4   42.00    6.00
  -3   5  -4   30.60    4.40
  -3   5  -4   32.10    6.10
   3  -4   4  246.48   12.00
   3  -4   4  243.78   14.70
  -3   4  -4  250.27   13.00
  -3   4  -4  237.08   15.30
   3  -3   4  513.15   22.90
   3  -3   4  551.84   26.20
  -3   3  -4  534.65   24.50
  -3   3  -4  541.55   23.80
  -3   3  -4  481.35   26.30
   3  -2   4  553.04   24.30
   3  -2   4  616.34   27.40
  -3   2  -4  583.74   25.00
  -3   2  -4  548.05   25.90
  -3   2  -4  552.24   27.80
   3  -1   4  325.97   14.70
   3  -1   4  320.67   16.90
  -3   1  -4  344.27   15.00
  -3   1  -4  340.87   16.20
  -3   1  -4  341.27   17.60
   3   0   4  490.75   22.00
   3   0   4  507.85   23.40
  -3   0  -4  519.05   23.80
  -3   0  -4  494.25   23.20
   3   1   4  303.77   17.00
   3   1   4  329.87   15.80
  -3  -1  -4  336.97   16.00
  -3  -1  -4  329.37   16.00
   3   2   4  577.84   26.80
   3   2   4  605.14   26.30
   3   2   4  611.24   28.40
  -3  -2  -4  517.45   26.00
  -3  -2  -4  568.24   26.50
   3   3   4  575.04   25.00
   3   3   4  562.04   26.10
   3   3   4  531.85   26.80
  -3  -3  -4  491.85   24.60
  -3  -3  -4  534.65   25.30
   3   4   4  233.58   15.20
   3   4   4  259.57   14.80
   3   4   4  252.57   13.40
  -3  -4  -4  256.27   12.80
  -3  -4  -4  253.47   13.70
   3   5   4   34.80    4.60
   3   5   4   33.70    5.70
   3   5   4   33.20    5.60
  -3  -5  -4   40.50    5.00
  -3  -5  -4   43.70    4.50
   3   6   4   91.89   10.30
   3   6   4   86.59    6.90
   3   6   4   84.99   10.00
  -3  -6  -4   89.39    7.10
  -3  -6  -4   84.69    6.30
   3   7   4   56.09    8.30
   3   7   4   63.39    9.10
   3   7   4   60.39    6.90
  -3  -7  -4   65.99    7.50
  -3  -7  -4   67.99    7.20
   3   8   4   33.70    7.20
   3   8   4   13.70    4.70
  -3  -8  -4   40.50    5.90
   3   9   4   67.19   10.20
   3   9   4   49.00    8.80
  -3  -9  -4   48.60    7.00
   3  10   4   15.80    5.60
  -3 -10  -4   19.10    5.80
   4 -10   4    1.80    3.50
  -4  10  -4   -3.80    4.50
   4  -9   4  108.79   12.90
  -4   9  -4  115.49   14.90
   4  -8   4    6.60    3.50
  -4   8  -4   10.20    4.70
   4  -7   4   12.20    4.20
  -4   7  -4   20.10    5.80
   4  -6   4  116.39    9.70
   4  -6   4   93.09    6.50
  -4   6  -4   88.79   11.10
  -4   6  -4   94.29    7.60
   4  -5   4  156.08    8.80
   4  -5   4  173.48   12.00
  -4   5  -4  164.08   12.90
  -4   5  -4  176.38   10.00
   4  -4   4   61.59    4.00
   4  -4   4   60.09    7.60
  -4   4  -4   75.69    8.90
  -4   4  -4   69.19    5.00
   4  -3   4  335.47   14.40
   4  -3   4  337.87   18.30
  -4   3  -4  338.17   19.10
  -4   3  -4  344.47   16.90
  -4   3  -4  297.07   15.10
   4  -2   4   80.99    4.10
   4  -2   4   78.09    6.60
  -4   2  -4   73.49    5.70
  -4   2  -4   81.39    4.40
  -4   2  -4   66.39    7.70
   4  -1   4 2521.45  106.49
   4  -1   4 2428.96  103.49
  -4   1  -4 2456.15  103.49
  -4   1  -4 2539.75  105.79
  -4   1  -4 2533.35  107.09
   4   0   4   58.89    5.00
  -4   0  -4   64.99    4.90
  -4   0  -4   53.49    5.80
   4   1   4 2301.37  102.49
   4   1   4 2448.46  101.09
  -4  -1  -4 2443.66  100.89
  -4  -1  -4 2296.27  101.09
   4   2   4   84.69    6.20
   4   2   4   78.99    7.10
   4   2   4   85.29    6.30
  -4  -2  -4   92.79    6.40
  -4  -2  -4   83.59    6.10
   4   3   4  336.87   17.50
   4   3   4  309.37   18.50
   4   3   4  324.87   16.80
  -4  -3  -4  345.87   17.00
  -4  -3  -4  324.67   16.80
   4   4   4   72.39    8.50
   4   4   4   70.29    7.40
   4   4   4   67.19    5.70
  -4  -4  -4   69.39    5.80
  -4  -4  -4   70.59    5.50
   4   5   4  161.98   11.90
   4   5   4  146.79   11.30
   4   5   4  154.68   10.10
  -4  -5  -4  160.78    9.50
  -4  -5  -4  149.79    9.90
   4   6   4   97.19   11.00
   4   6   4  101.79   11.40
   4   6   4  111.49    8.50
  -4  -6  -4  107.29    8.10
  -4  -6  -4  106.09    7.50
   4   7   4   18.50    5.40
   4   7   4   13.00    5.00
   4   7   4   17.70    4.90
  -4  -7  -4   22.30    4.20
   4   8   4   19.90    5.20
   4   8   4    8.20    3.80
  -4  -8  -4   11.00    3.30
   4   9   4  119.59   14.30
   4   9   4  132.49   14.50
  -4  -9  -4  117.79    9.90
   4  10   4    8.40    4.70
  -4 -10  -4    5.40    4.40
   5  -9   4   10.70    5.10
  -5   9  -4    9.50    5.80
   5  -8   4   20.00    5.90
  -5   8  -4    4.70    4.50
   5  -7   4   77.79    9.90
  -5   7  -4   64.59   10.50
   5  -6   4  253.77   17.40
  -5   6  -4  291.37   19.60
   5  -5   4   88.49   10.00
  -5   5  -4   88.89   10.80
   5  -4   4    2.70    1.90
  -5   4  -4    1.40    1.80
   5  -3   4  254.87   15.00
  -5   3  -4  236.88   13.90
  -5   3  -4  262.27   16.30
   5  -2   4  191.18   11.90
  -5   2  -4  178.68   10.80
  -5   2  -4  176.38   12.70
   5  -1   4    3.70    1.90
  -5   1  -4    5.80    1.90
  -5   1  -4   10.70    3.10
   5   0   4   51.69    5.70
  -5   0  -4   42.80    5.40
  -5   0  -4   42.20    5.00
   5   1   4    3.60    1.70
   5   1   4    6.00    2.40
  -5  -1  -4    6.80    2.10
  -5  -1  -4    5.80    2.10
   5   2   4  176.68   10.50
   5   2   4  185.58   11.20
   5   2   4  158.18   11.80
  -5  -2  -4  183.18   10.70
  -5  -2  -4  186.98   11.00
   5   3   4  218.08   15.10
   5   3   4  240.58   13.80
   5   3   4  213.98   13.50
  -5  -3  -4  254.57   13.50
  -5  -3  -4  261.17   13.80
   5   4   4    0.10    1.60
   5   4   4    0.90    1.70
   5   4   4    0.40    2.00
  -5  -4  -4    3.10    1.60
  -5  -4  -4    3.10    1.80
   5   5   4   95.19    8.10
   5   5   4   87.89   10.00
   5   5   4  120.79   12.40
  -5  -5  -4  106.89    7.80
  -5  -5  -4  104.69    7.60
   5   6   4  240.88   17.10
   5   6   4  278.57   16.20
   5   6   4  264.17   17.70
  -5  -6  -4  291.17   15.70
  -5  -6  -4  254.77   14.80
   5   7   4   56.19    8.90
   5   7   4   57.79    9.20
  -5  -7  -4   61.99    7.10
   5   8   4   10.00    4.60
   5   8   4    3.90    3.40
  -5  -8  -4   13.90    3.80
   5   9   4    2.90    3.90
   5   9   4    2.30    4.00
  -5  -9  -4    4.80    4.40
   6  -9   4  159.28   16.60
  -6   9  -4  147.39   18.60
   6  -8   4   12.40    4.80
  -6   8  -4   21.90    7.00
   6  -7   4  132.99   13.60
  -6   7  -4  106.99   14.10
   6  -6   4   60.69    8.90
  -6   6  -4   71.29   10.50
   6  -5   4   42.40    6.80
  -6   5  -4   26.00    6.00
   6  -4   4    5.00    2.60
  -6   4  -4   10.30    3.90
   6  -3   4  166.08   11.50
  -6   3  -4  132.29   11.70
  -6   3  -4  158.58   10.40
   6  -2   4  222.58   14.00
  -6   2  -4  210.68   12.90
  -6   2  -4  220.88   15.00
   6  -1   4    2.60    1.70
  -6   1  -4    1.40    1.30
  -6   1  -4    1.60    1.90
   6   0   4  662.23   33.50
  -6   0  -4  744.53   34.40
  -6   0  -4  687.33   32.90
   6   1   4    6.80    2.60
  -6  -1  -4    3.90    2.00
  -6  -1  -4    1.80    1.30
   6   2   4  257.47   15.00
   6   2   4  257.97   16.50
  -6  -2  -4  241.58   14.60
  -6  -2  -4  254.67   14.30
   6   3   4  169.38   11.30
   6   3   4  155.78   12.30
   6   3   4  161.48   10.70
  -6  -3  -4  164.58   10.70
  -6  -3  -4  157.58   11.00
   6   4   4    5.10    2.70
   6   4   4    7.70    3.70
   6   4   4    9.00    3.00
  -6  -4  -4    6.90    2.20
  -6  -4  -4   12.40    3.40
   6   5   4   41.80    6.40
   6   5   4   52.99    7.10
   6   5   4   36.20    6.90
  -6  -5  -4   39.10    5.90
  -6  -5  -4   47.40    5.80
   6   6   4   73.59    9.50
   6   6   4   64.39    9.50
   6   6   4   63.49    8.40
  -6  -6  -4   74.49    8.00
  -6  -6  -4   67.09    7.30
   6   7   4  129.69   13.50
   6   7   4  133.79   14.30
  -6  -7  -4  124.49    9.80
  -6  -7  -4  157.18   12.70
   6   8   4   12.00    4.70
   6   8   4   26.30    6.90
  -6  -8  -4   14.60    5.20
  -6  -8  -4   11.60    3.80
   6   9   4  134.09   16.00
  -6  -9  -4  156.18   16.90
   7  -8   4   78.09   11.20
  -7   8  -4   96.09   14.30
   7  -7   4   97.79   12.00
  -7   7  -4   89.89   12.80
   7  -6   4    1.70    2.50
  -7   6  -4   -0.30    2.80
   7  -5   4  174.98   13.40
  -7   5  -4  163.28   17.10
   7  -4   4  221.78   15.30
  -7   4  -4  223.48   17.00
   7  -3   4    0.30    2.00
  -7   3  -4    2.00    2.50
  -7   3  -4    1.90    2.00
   7  -2   4  378.06   21.50
  -7   2  -4  386.96   20.90
  -7   2  -4  388.66   23.00
   7  -1   4   59.99    7.50
  -7   1  -4   63.69    8.30
  -7   1  -4   67.59    7.40
   7   0   4  310.87   18.00
  -7   0  -4  300.47   18.20
  -7   0  -4  294.37   16.90
   7   1   4   66.89    7.70
  -7  -1  -4   54.49    6.60
  -7  -1  -4   63.49    7.60
   7   2   4  356.66   21.90
   7   2   4  379.06   20.70
  -7  -2  -4  382.56   20.50
  -7  -2  -4  341.17   19.40
   7   3   4    0.80    2.00
   7   3   4    2.00    2.50
   7   3   4   -1.00    1.90
  -7  -3  -4    0.60    1.70
  -7  -3  -4    0.00    1.40
  -7  -3  -4    0.50    1.90
   7   4   4  232.78   16.40
   7   4   4  200.18   14.40
   7   4   4  194.78   13.60
  -7  -4  -4  221.48   13.50
  -7  -4  -4  229.98   14.20
  -7  -4  -4  239.28   14.60
   7   5   4  143.49   12.80
   7   5   4  141.49   11.70
   7   5   4  176.88   12.50
  -7  -5  -4  143.99   10.60
  -7  -5  -4  151.88   11.50
  -7  -5  -4  164.98   12.00
   7   6   4    1.20    3.10
   7   6   4    2.10    3.10
   7   6   4    2.70    2.50
  -7  -6  -4    1.50    2.40
  -7  -6  -4    2.50    3.20
  -7  -6  -4   -0.60    1.50
   7   7   4   92.29   11.30
   7   7   4  100.59   12.40
  -7  -7  -4  105.39    8.80
  -7  -7  -4   85.29   11.70
   7   8   4  100.59   13.30
   7   8   4   87.39   11.80
  -7  -8  -4   91.89   10.00
  -7  -8  -4   88.99   12.40
   8  -7   4   22.00    6.30
  -8   7  -4   17.50    6.80
   8  -6   4   69.89   10.20
  -8   6  -4   68.99   11.70
   8  -5   4   46.90    8.00
  -8   5  -4   44.10    8.90
   8  -4   4   18.00    5.00
  -8   4  -4   19.00    6.00
   8  -3   4   70.59    8.90
  -8   3  -4   61.49    9.70
  -8   3  -4   56.79    7.40
   8  -2   4  218.88   15.20
  -8   2  -4  226.58   16.50
  -8   2  -4  220.78   14.30
   8  -1   4  251.17   16.10
  -8   1  -4  236.98   14.80
  -8   1  -4  212.18   15.90
   8   0   4   70.49    8.80
  -8   0  -4   79.89    8.30
  -8   0  -4   79.09    9.90
   8   1   4  237.58   16.00
  -8  -1  -4  249.58   16.10
  -8  -1  -4  236.88   14.80
   8   2   4  208.78   15.90
   8   2   4  212.58   14.70
  -8  -2  -4  216.98   14.80
  -8  -2  -4  217.08   13.90
   8   3   4   54.19    8.90
   8   3   4   68.09    9.10
  -8  -3  -4   61.19    8.00
  -8  -3  -4   63.69    7.60
   8   4   4    6.50    4.20
   8   4   4    8.20    4.20
  -8  -4  -4   17.90    4.40
  -8  -4  -4   25.10    4.80
   8   5   4   34.80    6.90
   8   5   4   50.99    9.00
   8   5   4   49.40   10.90
  -8  -5  -4   40.10    6.00
  -8  -5  -4   45.60    7.10
  -8  -5  -4   44.90    7.30
   8   6   4   77.59   11.50
   8   6   4   76.89   10.00
   8   6   4   61.59    9.20
  -8  -6  -4   88.69    9.10
  -8  -6  -4   78.19   10.00
  -8  -6  -4   76.09    9.60
   8   7   4   13.00    5.20
   8   7   4   24.00    7.10
  -8  -7  -4   17.70    5.80
  -8  -7  -4   21.40    4.80
   9  -6   4   19.10    5.80
  -9   6  -4    8.30    5.80
   9  -5   4   39.90    7.90
  -9   5  -4   37.60    8.50
   9  -4   4   36.00    7.20
  -9   4  -4   29.60    7.90
   9  -3   4  139.79   12.30
  -9   3  -4  148.19   16.80
   9  -2   4  181.98   14.10
  -9   2  -4  170.08   14.70
  -9   2  -4  166.48   12.70
   9  -1   4  110.59   12.50
  -9   1  -4  113.49   11.40
  -9   1  -4  130.79   14.10
   9   0   4    1.70    2.90
  -9   0  -4    3.10    3.00
  -9   0  -4    0.00    1.80
   9   1   4  103.79   11.90
   9   1   4  115.99   13.70
  -9  -1  -4  121.29    9.70
  -9  -1  -4  116.69   12.60
   9   2   4  169.78   14.40
   9   2   4  154.68   13.00
  -9  -2  -4  183.18   13.50
  -9  -2  -4  152.48   11.80
   9   3   4  133.19   14.50
   9   3   4  129.29   13.30
  -9  -3  -4  115.39    9.90
  -9  -3  -4  125.99   10.90
   9   4   4   40.70    8.90
   9   4   4   21.60    6.00
  -9  -4  -4   27.90    5.80
  -9  -4  -4   29.00    5.60
   9   5   4   43.90    9.20
   9   5   4   37.50    8.10
  -9  -5  -4   49.70    7.90
  -9  -5  -4   46.80    6.90
   9   6   4   17.50    6.20
  -9  -6  -4   12.10    4.00
  10  -4   4   37.30    7.80
 -10   4  -4   34.40    8.40
  10  -3   4   11.30    4.20
 -10   3  -4    4.50    4.60
  10  -2   4   20.00    6.40
 -10   2  -4   14.20    5.50
 -10   2  -4   19.80    5.00
  10  -1   4   10.80    5.00
 -10   1  -4   25.60    5.70
 -10   1  -4   18.10    5.30
  10   0   4   -1.20    2.50
 -10   0  -4   -2.40    3.00
 -10   0  -4    1.80    2.40
  10   1   4   24.10    6.10
  10   1   4   25.70    7.00
 -10  -1  -4   19.10    4.60
 -10  -1  -4   24.20    6.30
  10   2   4   16.90    5.80
  10   2   4   11.80    6.10
 -10  -2  -4    5.30    2.80
 -10  -2  -4   19.20    5.30
  10   3   4    4.60    4.50
  10   3   4    8.00    5.00
 -10  -3  -4   16.50    5.30
 -10  -3  -4   10.60    3.90
  10   4   4   26.70    6.30
  10   4   4   39.20    9.10
 -10  -4  -4   13.00    4.20
 -10  -4  -4   37.90    7.40
 -12  -3   5  101.39   13.20
  12   3  -5   96.29   13.60
 -12  -2   5   -3.20    2.70
  12   2  -5    8.90    4.40
 -12  -1   5   85.59   12.10
  12   1  -5   95.99   13.30
 -12   0   5   25.10    6.40
  12   0  -5   27.70    7.20
 -12   1   5  106.89   12.90
  12  -1  -5   74.89   11.30
 -12   2   5   -0.70    3.10
  12  -2  -5    4.40    4.10
 -12   3   5  123.09   14.40
  12  -3  -5  106.99   13.60
 -11  -5   5   49.90    8.60
  11   5  -5   28.60    7.60
 -11  -4   5   50.59    8.70
  11   4  -5   24.60    7.00
 -11  -3   5   19.00    5.40
  11   3  -5   22.00    6.30
 -11  -2   5   27.90    6.50
  11   2  -5   21.20    6.20
 -11  -1   5   37.90    7.10
  11   1  -5   21.30    6.00
 -11   0   5    2.30    2.70
  11   0  -5   -2.30    2.80
 -11   1   5   34.00    7.00
  11  -1  -5   40.20    8.10
 -11   2   5   20.40    5.70
  11  -2  -5   20.10    5.50
 -11   3   5   16.10    5.10
  11  -3  -5   17.10    5.40
 -11   4   5   46.10    8.60
  11  -4  -5   27.30    6.30
 -11   5   5   38.10    7.90
  11  -5  -5   43.50    8.40
 -10  -6   5    3.40    3.00
 -10  -6   5   10.50    4.90
  10   6  -5    1.70    3.80
  10   6  -5    8.10    4.60
 -10  -5   5   59.79    7.60
 -10  -5   5   56.49    9.10
  10   5  -5   43.40    8.90
  10   5  -5   52.19    8.90
 -10  -4   5  128.99   13.50
  10   4  -5  137.99   15.80
 -10  -3   5   46.70    7.70
  10   3  -5   43.80    8.10
 -10  -2   5   12.60    4.90
  10   2  -5    8.90    4.00
 -10  -1   5   34.30    6.90
  10   1  -5   33.00    7.00
 -10   0   5   48.00    7.70
  10   0  -5   47.60    7.80
 -10   1   5   22.50    5.40
  10  -1  -5   19.00    5.30
 -10   2   5   17.50    4.90
  10  -2  -5   10.40    4.10
 -10   3   5   62.49    8.90
  10  -3  -5   33.60    6.80
 -10   4   5  145.49   12.60
  10  -4  -5  126.89   13.60
 -10   5   5   56.39    9.30
  10  -5  -5   61.19    9.00
 -10   6   5    0.90    4.00
  10  -6  -5    2.30    3.50
  -9  -8   5   18.90    6.30
  -9  -8   5   18.40    5.70
   9   8  -5   12.60    6.40
   9   8  -5   11.70    5.90
  -9  -7   5  156.38   12.90
  -9  -7   5  163.08   14.10
   9   7  -5  130.79   16.30
   9   7  -5  155.78   16.70
  -9  -6   5   33.20    6.90
  -9  -6   5   35.50    6.20
   9   6  -5   42.40    8.80
   9   6  -5   45.50    8.50
  -9  -5   5    3.60    3.10
  -9  -5   5    4.30    2.60
   9   5  -5    7.50    4.50
   9   5  -5    5.70    3.80
  -9  -4   5   35.20    5.20
  -9  -4   5   26.30    5.80
   9   4  -5   35.90    7.50
   9   4  -5   28.20    5.90
  -9  -3   5  414.26   24.50
  -9  -3   5  442.96   21.70
   9   3  -5  422.86   23.50
   9   3  -5  428.96   25.60
  -9  -2   5   18.10    4.80
  -9  -2   5   20.50    3.30
   9   2  -5   15.00    3.80
   9   2  -5   18.20    4.90
  -9  -1   5  364.06   22.30
   9   1  -5  407.86   23.30
  -9   0   5   53.99    7.80
   9   0  -5   42.70    7.00
  -9   1   5  366.46   20.90
   9  -1  -5  302.57   20.00
  -9   2   5   16.60    4.60
   9  -2  -5   19.40    4.70
  -9   3   5  398.86   23.20
   9  -3  -5  400.56   23.30
  -9   4   5   25.40    6.60
  -9   4   5   30.30    6.00
   9  -4  -5   41.30    6.70
  -9   5   5    8.20    4.00
  -9   5   5    4.50    3.80
   9  -5  -5    1.30    2.80
  -9   6   5   30.70    7.90
  -9   6   5   50.29    8.80
   9  -6  -5   43.30    7.50
  -9   7   5  141.09   16.70
  -9   7   5  163.48   16.50
   9  -7  -5  143.79   12.30
  -9   8   5   12.00    5.60
  -9   8   5   12.60    5.90
  -8  -8   5    0.60    3.00
  -8  -8   5   -0.10    3.00
   8   8  -5   -2.60    2.90
   8   8  -5    0.90    3.90
  -8  -7   5  180.68   14.70
  -8  -7   5  188.58   14.30
   8   7  -5  193.68   16.40
   8   7  -5  193.28   16.50
  -8  -6   5   85.89    9.90
  -8  -6   5   83.49   10.40
   8   6  -5   75.49   10.90
   8   6  -5   79.29   11.10
  -8  -5   5   91.19    9.70
  -8  -5   5   99.79   11.20
   8   5  -5  101.69   12.20
   8   5  -5  102.39   11.50
  -8  -4   5   27.20    5.20
  -8  -4   5   37.30    5.40
   8   4  -5   32.10    6.60
   8   4  -5   34.40    5.90
  -8  -3   5    5.50    2.50
  -8  -3   5    5.60    2.10
   8   3  -5    5.50    3.20
   8   3  -5    5.80    3.00
  -8  -2   5  229.08   11.90
  -8  -2   5  206.88   14.30
   8   2  -5  189.58   14.30
   8   2  -5  225.88   13.70
  -8  -1   5  122.39    7.30
  -8  -1   5  105.49    9.30
   8   1  -5  131.59   10.40
   8   1  -5  128.89    8.80
  -8   0   5  487.25   22.20
  -8   0   5  451.25   25.90
   8   0  -5  509.45   26.40
   8   0  -5  498.65   23.90
  -8   1   5  142.49   10.70
  -8   1   5  141.79    7.80
   8  -1  -5  139.69   10.40
   8  -1  -5  134.99   10.70
  -8   2   5  256.37   15.50
   8  -2  -5  233.58   15.30
  -8   3   5   12.40    3.60
  -8   3   5    9.10    3.60
   8  -3  -5    9.00    3.20
  -8   4   5   30.20    5.60
  -8   4   5   31.50    6.60
   8  -4  -5   29.00    5.50
  -8   5   5   87.59   11.60
  -8   5   5   99.99   11.10
   8  -5  -5   87.39    9.50
  -8   6   5   79.39   11.20
  -8   6   5   74.09   10.30
   8  -6  -5   75.49    9.20
  -8   7   5  190.58   15.30
  -8   7   5  176.58   16.10
   8  -7  -5  183.38   13.50
  -8   8   5    1.90    3.70
  -8   8   5    1.00    3.70
   8  -8  -5   -0.80    2.60
  -7  -9   5   54.79    9.30
   7   9  -5   56.49   11.00
   7   9  -5   51.79    9.90
  -7  -8   5  108.99   12.10
   7   8  -5   85.29   12.30
   7   8  -5   94.59   13.40
  -7  -7   5   33.20    5.90
   7   7  -5   17.20    5.60
   7   7  -5   20.20    5.80
  -7  -6   5   32.20    6.30
  -7  -6   5   28.40    5.30
   7   6  -5   30.00    6.40
   7   6  -5   26.50    6.30
  -7  -5   5   57.49    8.00
  -7  -5   5   60.39    7.50
   7   5  -5   65.99    9.00
   7   5  -5   51.69    8.00
  -7  -4   5   60.99    6.70
  -7  -4   5   53.39    7.30
   7   4  -5   47.20    7.50
   7   4  -5   37.70    6.50
   7   4  -5   51.29    5.80
  -7  -3   5   23.10    3.80
  -7  -3   5   18.60    4.20
   7   3  -5   24.10    5.30
   7   3  -5   15.90    4.00
  -7  -2   5   97.99    8.20
  -7  -2   5   95.99    6.70
   7   2  -5  107.89    9.00
   7   2  -5  103.29    8.00
  -7  -1   5   27.30    4.60
  -7  -1   5   35.30    3.70
   7   1  -5   31.30    4.50
   7   1  -5   25.70    4.70
  -7   0   5    0.80    1.00
  -7   0   5    1.80    1.90
   7   0  -5    0.50    1.20
   7   0  -5    1.40    1.60
  -7   1   5   27.70    3.10
  -7   1   5   23.00    4.80
  -7   1   5   22.90    4.40
   7  -1  -5   37.00    3.90
   7  -1  -5   38.30    5.40
  -7   2   5   96.99    8.50
  -7   2   5   81.09    5.20
  -7   2   5   89.69    7.60
   7  -2  -5   78.29    5.30
   7  -2  -5   96.99    7.80
  -7   3   5   23.10    4.40
  -7   3   5   20.20    4.60
  -7   3   5   22.90    2.90
   7  -3  -5   19.60    2.90
   7  -3  -5   24.50    4.40
  -7   4   5   40.00    6.00
  -7   4   5   50.89    8.30
   7  -4  -5   43.70    6.30
   7  -4  -5   47.10    5.00
  -7   5   5   35.40    7.10
  -7   5   5   47.90    7.10
   7  -5  -5   52.29    6.90
  -7   6   5   29.50    6.10
  -7   6   5   22.50    5.80
   7  -6  -5   27.30    5.00
  -7   7   5   23.50    5.80
  -7   7   5   27.00    6.50
   7  -7  -5   11.90    3.70
  -7   8   5   94.59   13.10
  -7   8   5   85.09   10.90
   7  -8  -5   81.79    9.30
   7  -8  -5  102.29   12.90
  -7   9   5   37.40    8.40
   7  -9  -5   68.49   11.00
  -6 -10   5   55.59    9.60
   6  10  -5   16.60    6.30
  -6  -9   5    1.50    2.80
   6   9  -5   10.00    5.20
  -6  -8   5    0.20    2.70
   6   8  -5    4.00    3.70
   6   8  -5    1.50    3.50
  -6  -7   5   24.20    5.50
   6   7  -5   23.80    6.30
   6   7  -5   17.00    5.40
  -6  -6   5  134.99   10.50
   6   6  -5  118.29   12.80
   6   6  -5  148.99   12.30
  -6  -5   5  213.78   13.00
   6   5  -5  165.58   13.50
   6   5  -5  201.68   14.20
  -6  -4   5   19.20    2.50
  -6  -4   5   16.70    3.60
   6   4  -5   13.90    3.90
   6   4  -5   28.10    3.60
   6   4  -5   23.60    5.00
  -6  -3   5  319.07   16.30
  -6  -3   5  307.07   17.80
   6   3  -5  330.97   17.90
   6   3  -5  274.97   17.80
  -6  -2   5  162.58   11.10
  -6  -2   5  181.18    9.80
   6   2  -5  156.38   10.70
   6   2  -5  165.88   11.50
  -6  -1   5   96.99    7.70
  -6  -1   5  110.59    6.50
   6   1  -5  101.19    7.30
   6   1  -5  104.59    8.20
  -6   0   5  129.79    8.80
  -6   0   5  123.79    7.00
  -6   0   5  117.69    8.80
   6   0  -5  130.39    7.70
   6   0  -5  127.59    9.00
  -6   1   5   76.89    7.00
  -6   1   5   96.99    8.00
  -6   1   5  100.19    5.70
   6  -1  -5   89.19    5.70
   6  -1  -5   90.29    7.10
  -6   2   5  175.88   11.20
  -6   2   5  179.18    9.10
  -6   2   5  165.28   12.00
   6  -2  -5  191.18    9.50
   6  -2  -5  164.48   11.00
  -6   3   5  325.87   15.30
  -6   3   5  308.57   18.50
  -6   3   5  309.37   17.10
   6  -3  -5  308.17   14.90
   6  -3  -5  316.47   17.10
  -6   4   5   25.10    4.50
  -6   4   5   23.30    4.90
   6  -4  -5   25.00    4.10
  -6   5   5  193.08   14.10
  -6   5   5  172.98   12.60
   6  -5  -5  203.98   12.10
  -6   6   5  126.39   10.70
  -6   6   5  121.49   13.10
   6  -6  -5  140.39    9.50
  -6   7   5   13.20    4.90
  -6   7   5   25.90    5.60
   6  -7  -5    8.40    3.60
   6  -7  -5   21.00    4.30
  -6   8   5    1.00    2.80
  -6   8   5   -1.20    2.60
   6  -8  -5    2.20    2.30
   6  -8  -5   -0.90    2.10
  -6   9   5    4.60    4.10
   6  -9  -5    4.50    4.20
  -6  10   5   32.20    8.10
   6 -10  -5   42.40    8.80
  -5 -10   5   15.70    5.80
   5  10  -5   16.90    6.90
  -5  -9   5  159.58   15.50
   5   9  -5  134.99   15.70
  -5  -8   5   40.90    6.80
   5   8  -5   42.00    7.90
  -5  -7   5  291.67   18.10
   5   7  -5  300.37   19.70
   5   7  -5  284.47   19.70
  -5  -6   5  251.57   16.10
   5   6  -5  284.37   18.30
   5   6  -5  286.47   18.10
  -5  -5   5  232.78   14.10
   5   5  -5  230.88   15.50
   5   5  -5  227.18   15.60
  -5  -4   5  415.26   22.10
   5   4  -5  471.85   23.90
   5   4  -5  436.66   19.90
   5   4  -5  419.96   23.60
  -5  -3   5   95.59    6.80
   5   3  -5   88.49    7.70
   5   3  -5   92.39    7.60
  -5  -2   5  342.57   17.30
  -5  -2   5  377.66   18.90
   5   2  -5  372.96   18.70
   5   2  -5  336.07   19.20
  -5  -1   5  152.78    9.60
  -5  -1   5  153.08    8.20
   5   1  -5  148.19    8.90
   5   1  -5  128.59    9.30
  -5   0   5  265.47   12.40
  -5   0   5  257.97   14.10
  -5   0   5  262.77   13.90
   5   0  -5  248.48   12.90
   5   0  -5  248.48   14.00
  -5   1   5  163.28    8.30
  -5   1   5  156.68    9.40
  -5   1   5  145.79    9.80
   5  -1  -5  156.48    9.60
   5  -1  -5  153.98    8.40
  -5   2   5  380.66   17.10
  -5   2   5  344.07   18.40
  -5   2   5  347.57   19.70
   5  -2  -5  372.46   17.10
   5  -2  -5  384.96   18.70
  -5   3   5   82.39    6.50
  -5   3   5   92.49    5.80
  -5   3   5   84.89    7.70
   5  -3  -5   95.69    6.80
  -5   4   5  424.96   21.70
  -5   4   5  419.06   23.70
   5  -4  -5  439.36   21.20
  -5   5   5  195.28   13.10
  -5   5   5  241.18   15.70
   5  -5  -5  222.58   12.30
  -5   6   5  257.87   16.00
  -5   6   5  284.47   18.50
   5  -6  -5  287.47   17.70
   5  -6  -5  259.47   14.70
  -5   7   5  311.67   17.50
  -5   7   5  301.57   19.70
   5  -7  -5  261.07   15.50
   5  -7  -5  246.18   17.90
  -5   8   5   43.20    8.40
  -5   8   5   48.60    9.80
   5  -8  -5   44.60    7.80
  -5   9   5  124.99   14.80
   5  -9  -5  122.39   13.60
  -5  10   5   16.40    6.10
   5 -10  -5   26.30    6.80
  -4 -10   5   85.99   11.50
   4  10  -5   51.99    9.90
  -4  -9   5   33.70    6.90
   4   9  -5   55.59    9.80
  -4  -8   5  249.78   16.60
   4   8  -5  243.98   18.50
  -4  -7   5  561.34   28.90
   4   7  -5  530.95   30.50
  -4  -6   5  159.28   11.50
   4   6  -5  165.68   12.80
   4   6  -5  184.08   13.20
  -4  -5   5  934.11   42.80
   4   5  -5  888.11   44.40
   4   5  -5  937.61   44.60
  -4  -4   5  269.67   14.60
   4   4  -5  247.98   15.40
  -4  -3   5  359.46   17.10
   4   3  -5  321.77   18.10
   4   3  -5  327.97   14.80
   4   3  -5  313.17   17.90
  -4  -2   5  616.24   28.20
   4   2  -5  649.54   29.40
   4   2  -5  600.14   29.80
  -4  -1   5  440.96   20.40
  -4  -1   5  445.76   20.10
   4   1  -5  439.26   21.60
   4   1  -5  415.86   20.50
  -4   0   5   38.70    4.50
  -4   0   5   52.69    4.40
  -4   0   5   47.70    3.40
   4   0  -5   45.30    3.70
   4   0  -5   42.20    4.70
  -4   1   5  431.06   21.40
  -4   1   5  438.06   20.20
  -4   1   5  416.66   19.40
   4  -1  -5  421.06   19.50
   4  -1  -5  436.56   20.50
  -4   2   5  623.84   28.20
  -4   2   5  644.04   30.10
  -4   2   5  625.64   27.50
   4  -2  -5  594.54   28.20
  -4   3   5  327.97   16.00
  -4   3   5  291.57   17.70
  -4   3   5  330.17   15.70
   4  -3  -5  333.27   15.90
  -4   4   5  249.08   13.20
  -4   4   5  246.78   15.30
   4  -4  -5  233.78   12.50
  -4   5   5  980.20   43.00
  -4   5   5  916.41   45.30
   4  -5  -5  894.31   44.20
   4  -5  -5  951.80   41.70
  -4   6   5  149.19   12.40
  -4   6   5  155.08   10.70
   4  -6  -5  165.78    9.90
   4  -6  -5  184.48   12.80
  -4   7   5  665.03   33.50
  -4   7   5  582.44   30.10
   4  -7  -5  585.64   31.80
   4  -7  -5  585.04   28.50
  -4   8   5  259.97   19.10
   4  -8  -5  292.47   18.70
  -4   9   5   36.30    7.90
   4  -9  -5   39.00    7.60
  -4  10   5   92.99   12.70
   4 -10  -5   61.69   10.00
  -3 -11   5   13.80    5.30
   3  11  -5    8.70    5.70
  -3 -10   5   38.20    7.40
   3  10  -5   59.29   10.70
  -3  -9   5   41.20    7.60
   3   9  -5   35.80    7.80
  -3  -8   5  157.28   12.20
   3   8  -5  163.18   13.90
  -3  -7   5    0.90    2.00
   3   7  -5    3.10    2.30
  -3  -6   5   39.70    5.80
   3   6  -5   35.70    5.90
  -3  -5   5  117.79    8.70
   3   5  -5  146.29   10.40
   3   5  -5  111.19    9.50
  -3  -4   5  239.48   12.60
   3   4  -5  192.48   13.10
   3   4  -5  203.98   13.00
  -3  -3   5   87.99    6.30
   3   3  -5  103.89    7.50
   3   3  -5   99.09    7.30
  -3  -2   5  326.57   15.70
   3   2  -5  318.47   16.40
   3   2  -5  322.87   16.90
  -3  -1   5 1459.35   62.69
  -3  -1   5 1525.75   62.59
   3   1  -5 1437.26   63.99
   3   1  -5 1481.35   63.29
  -3   0   5  530.15   25.20
  -3   0   5  555.24   24.40
   3   0  -5  561.34   24.80
   3   0  -5  564.94   25.40
  -3   1   5 1542.45   67.89
  -3   1   5 1529.65   66.49
  -3   1   5 1582.64   66.39
   3  -1  -5 1617.34   66.79
   3  -1  -5 1579.84   66.39
  -3   2   5  313.87   15.00
  -3   2   5  319.17   15.00
  -3   2   5  328.17   17.00
   3  -2  -5  312.67   14.90
   3  -2  -5  313.67   16.20
  -3   3   5   89.19    6.00
  -3   3   5  104.99    7.80
  -3   3   5   95.89    5.80
   3  -3  -5   96.49    5.60
  -3   4   5  201.78   13.20
  -3   4   5  204.28   11.00
   3  -4  -5  202.78   12.70
   3  -4  -5  207.78   10.40
  -3   5   5  111.09    9.60
  -3   5   5  139.89    8.30
   3  -5  -5  124.99    7.30
   3  -5  -5  112.59    9.20
  -3   6   5   49.40    7.50
  -3   6   5   36.10    5.00
   3  -6  -5   41.90    6.30
   3  -6  -5   47.00    4.70
  -3   7   5    1.20    2.20
  -3   7   5    2.60    2.10
   3  -7  -5    3.30    2.40
   3  -7  -5    1.20    1.50
  -3   8   5  139.89   14.90
   3  -8  -5  144.69   11.80
  -3   9   5   45.10    8.40
   3  -9  -5   33.70    6.60
  -3  10   5   42.60    9.00
   3 -10  -5   46.20    8.20
  -3  11   5    9.00    5.50
   3 -11  -5    9.40    4.30
  -2 -11   5   13.70    5.50
   2  11  -5    1.70    3.60
  -2 -10   5   35.20    7.10
   2  10  -5   43.10    9.10
  -2  -9   5   64.79    8.90
   2   9  -5   61.19    9.90
  -2  -8   5   23.10    5.30
   2   8  -5   27.70    6.20
  -2  -7   5    6.70    2.90
   2   7  -5    8.30    3.80
  -2  -6   5  170.18   11.30
   2   6  -5  164.28   12.40
  -2  -5   5    0.80    1.20
   2   5  -5    1.80    1.70
  -2  -4   5   50.59    5.40
   2   4  -5   55.99    6.20
  -2  -3   5   68.09    5.10
   2   3  -5   66.99    5.90
   2   3  -5   69.39    5.70
  -2  -2   5  440.86   19.40
   2   2  -5  393.36   19.70
   2   2  -5  405.26   20.40
  -2  -1   5  512.65   22.00
  -2  -1   5  522.95   22.20
   2   1  -5  507.95   22.70
   2   1  -5  495.75   21.60
   2   1  -5  443.36   22.90
  -2   0   5  278.07   13.80
  -2   0   5  283.47   13.20
   2   0  -5  297.17   13.50
   2   0  -5  275.67   13.60
   2   0  -5  289.07   13.50
  -2   1   5  510.65   23.80
  -2   1   5  519.05   22.30
  -2   1   5  529.65   22.70
   2  -1  -5  485.25   23.20
   2  -1  -5  494.95   22.40
  -2   2   5  430.86   19.70
  -2   2   5  456.65   18.80
  -2   2   5  422.26   21.10
   2  -2  -5  422.06   20.50
   2  -2  -5  406.46   18.80
  -2   3   5   66.39    4.00
  -2   3   5   73.39    6.20
  -2   3   5   65.99    4.80
   2  -3  -5   60.19    3.70
   2  -3  -5   64.69    5.40
  -2   4   5   53.99    6.80
  -2   4   5   62.49    4.10
   2  -4  -5   54.69    3.60
   2  -4  -5   50.99    5.80
  -2   5   5    1.30    1.70
  -2   5   5    1.10    1.30
   2  -5  -5    2.60    1.50
   2  -5  -5    0.50    0.80
  -2   6   5  169.48   12.40
  -2   6   5  150.88    9.80
  -2   6   5  165.98   11.60
   2  -6  -5  177.08    9.40
   2  -6  -5  166.88   11.60
  -2   7   5   10.00    3.40
  -2   7   5    9.00    3.50
  -2   7   5    6.80    2.70
   2  -7  -5    8.40    3.30
   2  -7  -5   10.30    2.40
  -2   8   5   25.20    5.70
  -2   8   5   37.20    7.00
   2  -8  -5   27.30    5.60
  -2   9   5   52.79    8.80
  -2   9   5   51.09    8.20
   2  -9  -5   62.59    8.50
  -2  10   5   52.29    9.40
  -2  10   5   53.49    9.00
   2 -10  -5   64.19    9.40
  -2  11   5    4.90    4.30
  -2  11   5    8.50    4.30
   2 -11  -5    4.60    3.70
  -1 -11   5   17.30    5.40
   1  11  -5   17.00    6.40
  -1 -10   5   58.49    8.80
   1  10  -5   56.69    9.70
  -1  -9   5    9.50    3.90
   1   9  -5   15.10    5.10
  -1  -8   5  128.09   10.30
   1   8  -5  117.49   12.90
  -1  -7   5  188.58   12.50
   1   7  -5  181.88   13.70
  -1  -6   5  367.26   17.00
  -1  -6   5  350.56   19.40
   1   6  -5  377.46   22.00
   1   6  -5  369.56   21.10
  -1  -5   5  164.58    8.60
  -1  -5   5  175.68   10.70
   1   5  -5  184.08   11.90
   1   5  -5  174.58   12.60
  -1  -4   5  147.19    9.00
   1   4  -5  147.29    9.70
   1   4  -5  134.99   10.20
  -1  -3   5  146.49    8.20
   1   3  -5  125.79    8.60
   1   3  -5  149.19    9.90
  -1  -2   5  184.98    8.80
  -1  -2   5  195.18    9.70
   1   2  -5  188.48   10.10
   1   2  -5  197.78   11.30
   1   2  -5  185.28    8.40
  -1  -1   5   17.10    2.10
  -1  -1   5   16.30    2.10
   1   1  -5   22.20    3.20
   1   1  -5   15.20    1.70
   1   1  -5   17.50    2.30
  -1   0   5 1277.27   54.99
  -1   0   5 1283.57   54.19
   1   0  -5 1354.16   54.39
   1   0  -5 1168.08   54.29
   1   0  -5 1325.27   54.49
  -1   1   5   17.30    2.10
  -1   1   5   23.90    3.30
   1  -1  -5   20.30    2.70
   1  -1  -5   19.60    1.90
  -1   2   5  174.88    9.60
  -1   2   5  197.48   11.20
   1  -2  -5  192.38   10.20
  -1   3   5  151.48    8.70
  -1   3   5  160.38   10.20
   1  -3  -5  151.98    9.30
  -1   4   5  132.59    6.90
  -1   4   5  124.59    9.70
   1  -4  -5  132.09    9.00
   1  -4  -5  147.79    6.70
  -1   5   5  176.28   11.40
  -1   5   5  176.78   12.10
   1  -5  -5  165.68    8.50
   1  -5  -5  166.28   10.90
  -1   6   5  358.66   20.10
  -1   6   5  345.97   20.60
   1  -6  -5  333.97   19.20
   1  -6  -5  368.16   16.90
  -1   7   5  210.38   14.00
  -1   7   5  173.88   13.90
   1  -7  -5  197.18   13.10
  -1   8   5  132.09   11.60
  -1   8   5  114.19   12.60
   1  -8  -5  121.49   10.30
  -1   9   5   15.80    5.00
  -1   9   5   15.40    4.70
   1  -9  -5   15.50    4.60
  -1  10   5   53.09    8.90
  -1  10   5   72.79   11.00
   1 -10  -5   59.39    9.00
  -1  11   5   17.00    6.50
  -1  11   5   23.70    6.90
   1 -11  -5   19.90    5.60
   0 -11   5   30.50    6.50
   0  11  -5   30.00    8.10
   0 -10   5   41.80    7.20
   0  10  -5   30.70    7.90
   0  -9   5   12.50    4.00
   0   9  -5    7.50    4.00
   0   9  -5    5.70    4.00
   0  -8   5   63.59    8.00
   0   8  -5   65.09    9.30
   0   8  -5   93.29   12.40
   0  -7   5   37.00    5.60
   0  -7   5   18.80    3.30
   0   7  -5   16.20    4.20
   0   7  -5   30.10    6.50
   0  -6   5  261.17   14.40
   0   6  -5  243.58   15.40
   0   6  -5  224.98   16.30
   0  -5   5   48.70    5.40
   0   5  -5   47.40    6.00
   0   5  -5   39.30    6.40
   0  -4   5    2.20    1.20
   0   4  -5   -0.40    1.10
   0   4  -5    2.80    1.70
   0  -3   5    8.70    1.70
   0   3  -5   11.80    2.60
   0   3  -5    7.00    2.40
   0   3  -5   11.50    1.50
   0  -2   5  194.98    9.00
   0   2  -5  153.48    9.10
   0   2  -5  178.18   10.60
   0   2  -5  172.68    8.30
   0  -1   5  960.60   40.70
   0  -1   5  917.51   40.00
   0   1  -5  945.71   39.90
   0   1  -5  943.61   40.40
   0   1  -5  920.11   41.50
   0   0   5  311.77   14.10
   0   0   5  295.37   14.80
   0   0  -5  292.57   14.50
   0   0  -5  317.77   14.40
   0   1   5  862.21   38.10
   0   1   5  906.41   40.30
   0   1   5  943.71   39.00
   0  -1  -5  897.01   39.40
   0  -1  -5  914.31   38.40
   0   2   5  171.18    8.90
   0   2   5  144.79    9.80
   0  -2  -5  169.28    9.30
   0   3   5   12.50    3.00
   0  -3  -5    8.00    2.10
   0   4   5    0.20    1.10
   0   4   5    0.50    1.30
   0  -4  -5    1.00    1.20
   0   5   5   46.50    6.60
   0   5   5   43.70    6.00
   0  -5  -5   36.00    5.10
   0   6   5  226.88   14.60
   0   6   5  221.88   15.30
   0  -6  -5  226.78   14.10
   0   7   5   20.40    4.90
   0   7   5   11.10    4.10
   0  -7  -5   20.80    4.30
   0   8   5   65.19    8.90
   0   8   5   72.59    9.80
   0  -8  -5   59.59    7.90
   0   9   5    7.90    4.10
   0   9   5    4.20    3.50
   0  -9  -5    4.50    2.60
   0  10   5   37.70    8.10
   0  10   5   58.89    9.80
   0 -10  -5   34.60    6.50
   0  11   5   27.70    7.70
   0  11   5   23.10    6.40
   0 -11  -5   23.20    5.70
   1 -11   5    0.40    3.00
  -1  11  -5   -0.90    3.50
   1 -10   5   20.40    5.30
  -1  10  -5    8.80    5.00
  -1  10  -5   17.00    5.30
   1  -9   5  107.79   10.80
  -1   9  -5  120.49   14.70
  -1   9  -5   89.29   11.50
   1  -8   5   23.10    4.70
  -1   8  -5   14.40    5.40
  -1   8  -5    9.80    4.00
   1  -7   5  187.48   11.80
  -1   7  -5  171.58   12.90
  -1   7  -5  179.28   14.40
   1  -6   5  214.08   12.80
  -1   6  -5  216.58   13.80
  -1   6  -5  227.28   15.70
   1  -5   5   82.29    6.10
  -1   5  -5   64.49    7.30
  -1   5  -5   77.49    9.20
   1  -4   5  393.06   18.70
  -1   4  -5  408.06   21.80
  -1   4  -5  372.26   19.50
   1  -3   5 1002.50   44.80
  -1   3  -5 1091.69   48.10
  -1   3  -5 1086.29   44.70
  -1   3  -5  987.80   45.70
   1  -2   5   78.39    4.50
  -1   2  -5   77.09    5.00
  -1   2  -5   71.09    6.00
  -1   2  -5   73.39    4.60
   1  -1   5  724.93   33.60
   1  -1   5  746.03   32.30
  -1   1  -5  787.92   32.80
  -1   1  -5  763.42   34.10
  -1   1  -5  747.63   32.80
   1   0   5  464.05   20.70
   1   0   5  427.36   21.40
   1   0   5  454.45   20.10
  -1   0  -5  454.25   20.90
  -1   0  -5  464.45   20.60
   1   1   5  776.52   34.20
   1   1   5  788.32   35.70
   1   1   5  779.82   33.60
  -1  -1  -5  794.92   34.00
   1   2   5   78.19    5.20
   1   2   5   76.29    6.30
   1   2   5   76.29    4.10
  -1  -2  -5   77.39    5.40
  -1  -2  -5   73.79    4.20
   1   3   5 1078.29   44.30
   1   3   5 1048.20   47.70
  -1  -3  -5 1038.10   44.10
  -1  -3  -5 1021.20   46.30
   1   4   5  392.56   20.30
   1   4   5  384.86   21.00
   1   4   5  394.36   17.40
  -1  -4  -5  398.46   19.70
  -1  -4  -5  368.56   17.00
   1   5   5   78.89    8.70
   1   5   5   65.39    7.60
  -1  -5  -5   72.39    7.30
  -1  -5  -5   69.29    4.40
   1   6   5  232.58   14.70
   1   6   5  187.48   14.50
  -1  -6  -5  231.18   13.50
   1   7   5  221.28   15.20
   1   7   5  189.68   13.70
  -1  -7  -5  176.48   12.40
   1   8   5   25.40    5.80
   1   8   5   17.20    4.40
  -1  -8  -5   21.70    4.60
   1   9   5  104.59   12.30
   1   9   5  101.29   12.40
  -1  -9  -5  111.79   11.20
   1  10   5   10.40    4.90
   1  10   5   12.60    4.90
  -1 -10  -5   10.20    4.00
   1  11   5   -2.90    3.30
   1  11   5    6.10    4.60
  -1 -11  -5    4.60    5.10
   2 -10   5   87.29   11.80
   2 -10   5   63.69    8.80
  -2  10  -5   87.09   11.40
  -2  10  -5   83.19   13.50
   2  -9   5    1.90    2.50
  -2   9  -5    6.60    3.60
  -2   9  -5   15.20    6.40
   2  -8   5  121.79    9.50
  -2   8  -5  139.49   15.50
  -2   8  -5  122.19   10.70
   2  -7   5  112.79    8.20
  -2   7  -5   95.49   10.20
  -2   7  -5   88.19   11.30
   2  -6   5  258.57   14.90
  -2   6  -5  282.77   16.40
  -2   6  -5  301.37   19.10
   2  -5   5    0.20    1.00
  -2   5  -5    1.10    1.90
  -2   5  -5    2.30    2.00
   2  -4   5   -0.10    0.80
  -2   4  -5    3.30    2.00
  -2   4  -5    1.40    1.30
   2  -3   5   41.40    5.40
   2  -3   5   44.50    3.40
  -2   3  -5   51.39    6.40
  -2   3  -5   59.39    4.20
  -2   3  -5   51.99    4.20
   2  -2   5  497.45   21.50
   2  -2   5  487.15   23.80
  -2   2  -5  477.25   22.00
  -2   2  -5  489.15   22.30
  -2   2  -5  489.95   24.20
   2  -1   5  921.11   41.90
   2  -1   5  962.20   40.30
  -2   1  -5  958.40   42.50
  -2   1  -5  911.51   40.50
  -2   1  -5  974.90   41.20
   2   0   5  181.58   10.20
   2   0   5  169.48    8.40
   2   0   5  162.68    9.20
  -2   0  -5  174.38    9.10
  -2   0  -5  156.18    9.50
   2   1   5  954.40   43.10
   2   1   5  943.11   41.10
   2   1   5  968.50   41.20
  -2  -1  -5  956.10   41.30
  -2  -1  -5  928.71   41.60
   2   2   5  514.25   23.00
   2   2   5  507.25   25.40
  -2  -2  -5  512.45   24.20
  -2  -2  -5  529.65   23.10
   2   3   5   54.69    6.10
   2   3   5   49.80    3.70
   2   3   5   51.89    6.80
  -2  -3  -5   45.20    5.10
  -2  -3  -5   53.99    3.70
   2   4   5    2.70    1.70
   2   4   5    4.50    2.20
   2   4   5    2.50    1.20
  -2  -4  -5    2.40    1.40
  -2  -4  -5    2.30    1.00
   2   5   5    1.20    2.10
   2   5   5    1.90    1.20
   2   5   5    0.40    1.60
  -2  -5  -5   -0.70    1.10
  -2  -5  -5    2.40    1.10
   2   6   5  268.77   17.70
   2   6   5  308.77   18.80
  -2  -6  -5  330.57   17.10
  -2  -6  -5  297.27   14.80
   2   7   5  115.79   12.60
   2   7   5   96.89   10.60
  -2  -7  -5  107.19    8.50
   2   8   5  127.59   13.80
   2   8   5  124.99   13.20
  -2  -8  -5  120.29    9.60
   2   9   5    9.90    4.10
   2   9   5    2.80    3.80
  -2  -9  -5    5.00    2.80
   2  10   5   93.19   12.10
   2  10   5   51.69    9.40
  -2 -10  -5   52.39    7.60
   3 -10   5   33.40    7.40
  -3  10  -5   24.70    7.60
   3  -9   5   11.70    4.90
  -3   9  -5    7.10    5.20
  -3   9  -5   20.50    5.80
   3  -8   5   10.30    3.10
   3  -8   5   12.20    4.50
  -3   8  -5    7.20    3.50
  -3   8  -5   12.70    5.20
   3  -7   5  111.39   12.30
   3  -7   5  135.39    9.10
  -3   7  -5  135.09   10.00
  -3   7  -5  127.09   14.10
   3  -6   5    8.90    2.30
   3  -6   5   10.20    3.90
  -3   6  -5    5.20    2.50
  -3   6  -5    7.10    3.60
   3  -5   5   46.00    6.60
   3  -5   5   42.10    4.30
  -3   5  -5   40.80    6.80
  -3   5  -5   45.70    5.30
   3  -4   5  345.07   16.20
   3  -4   5  344.57   19.40
  -3   4  -5  349.96   20.30
  -3   4  -5  358.96   17.60
   3  -3   5    0.10    0.60
   3  -3   5   -0.10    1.00
  -3   3  -5    0.50    0.80
  -3   3  -5    0.60    1.50
  -3   3  -5    1.40    1.20
   3  -2   5 1316.47   55.99
   3  -2   5 1364.86   58.99
  -3   2  -5 1359.86   59.89
  -3   2  -5 1296.17   56.49
  -3   2  -5 1340.47   57.69
   3  -1   5  230.18   12.70
   3  -1   5  225.68   10.70
  -3   1  -5  222.28   10.90
  -3   1  -5  233.28   12.00
  -3   1  -5  245.88   13.50
   3   0   5    3.70    1.10
   3   0   5    3.10    1.30
   3   0   5    6.80    2.20
  -3   0  -5    3.00    1.40
  -3   0  -5    3.20    1.20
   3   1   5  233.58   13.60
   3   1   5  248.08   12.10
  -3  -1  -5  231.48   12.40
  -3  -1  -5  218.08   12.20
   3   2   5 1294.17   58.99
   3   2   5 1377.16   56.49
  -3  -2  -5 1253.47   56.39
  -3  -2  -5 1310.37   57.19
   3   3   5    0.90    1.50
   3   3   5    3.20    1.80
   3   3   5    1.10    1.10
  -3  -3  -5    1.30    1.10
  -3  -3  -5    1.80    1.10
   3   4   5  337.17   19.70
   3   4   5  338.27   18.70
   3   4   5  343.87   16.80
  -3  -4  -5  339.27   17.70
  -3  -4  -5  331.97   16.50
   3   5   5   59.49    7.40
   3   5   5   46.80    5.30
   3   5   5   44.80    6.80
  -3  -5  -5   45.10    5.70
  -3  -5  -5   44.20    4.00
   3   6   5    7.70    3.00
   3   6   5   10.60    2.80
   3   6   5    5.00    3.10
  -3  -6  -5   14.00    3.30
  -3  -6  -5   11.40    2.50
   3   7   5  178.38   13.60
   3   7   5  145.19   12.20
  -3  -7  -5  156.58   11.10
   3   8   5    9.30    4.20
   3   8   5   11.90    4.30
  -3  -8  -5    9.40    3.50
   3   9   5    9.70    4.60
   3   9   5   20.00    5.70
  -3  -9  -5   13.40    4.10
   3  10   5   33.10    7.80
   3  10   5   40.60    8.10
  -3 -10  -5   31.50    6.40
   4 -10   5   46.40    9.20
  -4  10  -5   27.00    8.60
   4  -9   5  114.89   13.70
  -4   9  -5  156.18   17.50
   4  -8   5  149.29   15.50
  -4   8  -5  163.78   17.50
   4  -7   5    3.80    3.10
  -4   7  -5   14.50    5.40
   4  -6   5  100.09   11.00
  -4   6  -5  116.29   13.30
   4  -5   5  267.27   16.40
   4  -5   5  241.58   12.40
  -4   5  -5  266.57   17.50
  -4   5  -5  257.07   13.90
   4  -4   5    2.40    1.90
   4  -4   5    4.40    1.20
  -4   4  -5    7.50    3.20
  -4   4  -5    6.50    1.90
  -4   4  -5    7.30    2.20
   4  -3   5  443.26   23.80
   4  -3   5  448.66   19.90
  -4   3  -5  474.55   20.90
  -4   3  -5  463.95   22.40
  -4   3  -5  437.56   24.50
   4  -2   5  142.69    7.00
   4  -2   5  156.78   10.10
  -4   2  -5  137.19    8.70
  -4   2  -5  141.19   10.30
  -4   2  -5  135.19    7.30
   4  -1   5   41.10    2.80
   4  -1   5   39.10    4.80
  -4   1  -5   36.20    4.40
  -4   1  -5   39.10    2.90
  -4   1  -5   37.80    5.60
   4   0   5  702.23   31.40
  -4   0  -5  675.13   31.90
  -4   0  -5  642.94   30.90
   4   1   5   44.70    6.20
   4   1   5   39.30    4.60
  -4  -1  -5   35.90    4.40
  -4  -1  -5   38.60    4.70
   4   2   5  134.39    8.50
   4   2   5  129.89   10.00
  -4  -2  -5  137.49    8.50
  -4  -2  -5  138.59    8.70
   4   3   5  457.15   23.30
   4   3   5  516.15   24.50
   4   3   5  475.55   25.90
  -4  -3  -5  486.75   23.30
  -4  -3  -5  488.75   23.70
   4   4   5    4.60    2.30
   4   4   5    4.00    2.90
   4   4   5    5.70    2.00
  -4  -4  -5    5.10    2.00
  -4  -4  -5    6.40    2.00
   4   5   5  262.77   16.80
   4   5   5  250.77   14.10
   4   5   5  247.18   15.70
  -4  -5  -5  236.68   14.20
  -4  -5  -5  248.28   13.50
   4   6   5   87.79   10.10
   4   6   5  100.49    8.00
   4   6   5   97.89   11.40
  -4  -6  -5  107.79    8.30
  -4  -6  -5  112.29    7.50
   4   7   5   17.60    5.20
   4   7   5   15.90    4.70
  -4  -7  -5   14.70    3.90
   4   8   5  165.08   13.90
   4   8   5  174.28   14.60
  -4  -8  -5  169.68   12.10
   4   9   5  118.89   14.30
   4   9   5  150.58   16.40
  -4  -9  -5  150.58   11.40
   4  10   5   21.70    7.20
  -4 -10  -5   43.90    9.30
   5  -9   5   21.60    6.40
  -5   9  -5   13.30    6.00
   5  -8   5    2.90    3.40
  -5   8  -5    3.40    4.00
   5  -7   5   68.19    9.60
  -5   7  -5   82.69   12.10
   5  -6   5  195.68   15.00
  -5   6  -5  243.78   17.60
   5  -5   5  289.17   18.90
  -5   5  -5  337.07   20.70
   5  -4   5  176.08   13.10
  -5   4  -5  225.88   15.30
  -5   4  -5  205.98   12.40
   5  -3   5  111.69    9.10
  -5   3  -5  117.39   10.20
  -5   3  -5  114.99    8.30
   5  -2   5   52.99    6.80
  -5   2  -5   66.59    5.60
  -5   2  -5   51.99    7.40
   5  -1   5   57.19    6.80
  -5   1  -5   74.29    4.20
  -5   1  -5   75.29    8.20
  -5   1  -5   84.39    6.30
   5   0   5   85.09    6.70
  -5   0  -5   87.99    7.50
  -5   0  -5   78.39    6.40
   5   1   5   76.39    6.30
   5   1   5   75.29    8.50
  -5  -1  -5   73.29    6.40
  -5  -1  -5   67.89    5.80
   5   2   5   61.39    6.50
   5   2   5   71.49    8.30
  -5  -2  -5   52.89    6.10
  -5  -2  -5   54.29    6.00
   5   3   5  106.99    9.60
   5   3   5  107.29    8.10
   5   3   5  110.89    8.30
  -5  -3  -5  106.89    7.80
  -5  -3  -5  103.99    7.80
   5   4   5  178.88   12.10
   5   4   5  191.08   12.90
   5   4   5  204.98   14.30
  -5  -4  -5  208.18   12.40
  -5  -4  -5  222.18   12.30
   5   5   5  336.57   20.40
   5   5   5  318.37   17.50
   5   5   5  274.87   17.90
  -5  -5  -5  298.47   16.60
  -5  -5  -5  299.07   16.90
   5   6   5  214.68   13.40
   5   6   5  197.48   15.40
   5   6   5  234.88   15.40
  -5  -6  -5  227.68   13.60
  -5  -6  -5  186.18   12.80
   5   7   5   77.69   11.10
   5   7   5   74.49    9.80
  -5  -7  -5   72.79    8.00
   5   8   5    4.40    4.10
   5   8   5    7.10    3.90
  -5  -8  -5    4.50    2.60
   5   9   5   21.80    6.60
   5   9   5   20.00    6.30
  -5  -9  -5   23.60    5.00
   6  -9   5   38.00    8.60
  -6   9  -5   34.10    9.10
   6  -8   5    1.10    3.00
  -6   8  -5    0.00    4.50
   6  -7   5   20.40    5.50
  -6   7  -5   14.60    5.80
   6  -6   5    6.80    3.50
  -6   6  -5   10.40    4.90
   6  -5   5   91.39   10.40
  -6   5  -5  103.79   12.60
   6  -4   5  303.87   18.40
  -6   4  -5  294.87   19.80
   6  -3   5   83.29    9.50
  -6   3  -5   77.49    7.90
  -6   3  -5   69.89    9.20
   6  -2   5  468.75   25.60
  -6   2  -5  518.05   27.50
  -6   2  -5  489.15   24.70
   6  -1   5   80.29    8.50
  -6   1  -5   85.99    7.00
  -6   1  -5   67.69    8.60
   6   0   5    0.90    1.60
  -6   0  -5   -0.30    1.60
  -6   0  -5    3.30    1.70
   6   1   5   89.79    7.70
   6   1   5   85.99    9.90
  -6  -1  -5   86.19    7.60
  -6  -1  -5   72.89    7.70
   6   2   5  560.34   28.20
   6   2   5  467.55   25.50
  -6  -2  -5  489.85   25.60
  -6  -2  -5  501.65   25.10
   6   3   5   76.19    9.80
   6   3   5   73.09    8.20
  -6  -3  -5   68.79    7.30
  -6  -3  -5   75.19    7.80
   6   4   5  318.17   17.60
   6   4   5  294.37   19.60
   6   4   5  297.37   17.50
  -6  -4  -5  282.77   16.60
  -6  -4  -5  286.17   16.80
   6   5   5  111.39   12.30
   6   5   5   93.49   10.30
   6   5   5  112.19    9.00
  -6  -5  -5   87.19    7.70
  -6  -5  -5   91.19    7.80
   6   6   5   16.80    5.30
   6   6   5    8.80    4.00
  -6  -6  -5    9.50    3.20
   6   7   5   13.10    5.00
   6   7   5   15.60    5.10
  -6  -7  -5   23.50    4.70
   6   8   5    1.30    3.50
   6   8   5    1.60    3.40
  -6  -8  -5    4.00    3.50
  -6  -8  -5    2.60    2.70
   6   9   5   32.80    8.50
  -6  -9  -5   34.70    8.20
   7  -8   5   17.20    5.50
  -7   8  -5   16.60    6.70
   7  -7   5   24.30    6.30
  -7   7  -5   25.30    8.00
   7  -6   5    5.80    3.50
  -7   6  -5    3.10    3.50
   7  -5   5   36.60    6.90
  -7   5  -5   40.50    8.20
   7  -4   5  175.88   13.20
  -7   4  -5  162.58   14.30
   7  -3   5    3.90    2.40
  -7   3  -5    1.20    1.80
  -7   3  -5    4.90    3.70
   7  -2   5  292.67   17.90
  -7   2  -5  295.47   19.60
  -7   2  -5  293.97   17.00
   7  -1   5  233.68   14.90
  -7   1  -5  216.08   13.70
  -7   1  -5  241.48   15.80
   7   0   5   26.10    5.10
  -7   0  -5   27.30    4.70
  -7   0  -5   28.20    5.50
   7   1   5  233.48   16.50
   7   1   5  235.78   15.10
  -7  -1  -5  249.18   14.70
  -7  -1  -5  221.88   15.10
   7   2   5  319.57   20.10
   7   2   5  306.17   18.20
  -7  -2  -5  315.07   18.20
  -7  -2  -5  284.07   17.10
   7   3   5    5.00    3.50
   7   3   5    5.20    2.90
  -7  -3  -5    2.10    1.90
  -7  -3  -5    0.50    1.80
   7   4   5  173.68   12.60
   7   4   5  158.58   13.90
   7   4   5  159.28   11.90
  -7  -4  -5  182.68   12.10
  -7  -4  -5  175.48   11.90
   7   5   5   27.60    5.60
   7   5   5   34.90    7.30
   7   5   5   35.20    6.50
  -7  -5  -5   39.50    6.40
  -7  -5  -5   43.00    6.10
   7   6   5    3.30    3.60
   7   6   5    3.50    3.60
  -7  -6  -5    8.80    3.00
  -7  -6  -5    3.00    3.30
   7   7   5   28.00    6.50
   7   7   5   42.00    9.00
  -7  -7  -5   26.60    6.70
  -7  -7  -5   24.40    5.00
   7   8   5   13.70    5.70
   7   8   5   12.60    5.60
  -7  -8  -5   10.00    3.60
  -7  -8  -5   17.30    6.70
   8  -7   5   32.60    7.40
  -8   7  -5   47.50   10.50
   8  -6   5  345.27   23.30
  -8   6  -5  396.56   26.40
   8  -5   5   30.60    6.80
  -8   5  -5   26.10    7.10
   8  -4   5  288.57   19.00
  -8   4  -5  283.47   21.00
   8  -3   5   35.10    6.70
  -8   3  -5   33.80    5.80
  -8   3  -5   31.00    7.20
   8  -2   5   13.50    4.20
  -8   2  -5    6.60    4.10
  -8   2  -5    9.90    3.30
   8  -1   5  287.27   18.30
  -8   1  -5  290.47   17.20
  -8   1  -5  273.37   18.70
   8   0   5  136.39   11.50
  -8   0  -5  161.18   12.50
  -8   0  -5  125.69   10.30
   8   1   5  277.27   17.50
   8   1   5  251.97   18.60
  -8  -1  -5  273.87   17.60
  -8  -1  -5  260.57   16.20
   8   2   5   13.70    5.00
   8   2   5    7.90    3.60
  -8  -2  -5   11.20    3.90
  -8  -2  -5    7.90    3.20
   8   3   5   25.70    6.00
   8   3   5   33.60    6.80
  -8  -3  -5   23.10    5.20
  -8  -3  -5   41.20    6.10
   8   4   5  288.07   21.20
   8   4   5  304.47   19.40
  -8  -4  -5  325.67   18.40
  -8  -4  -5  302.67   18.60
   8   5   5   29.60    6.30
   8   5   5   27.70    6.60
  -8  -5  -5   37.60    6.40
  -8  -5  -5   45.30    6.50
   8   6   5  394.16   25.50
   8   6   5  311.77   25.50
  -8  -6  -5  339.47   22.20
  -8  -6  -5  369.86   20.70
   8   7   5   46.30    9.30
   8   7   5   35.00    7.80
  -8  -7  -5   39.70    7.80
  -8  -7  -5   31.40    5.90
   9  -5   5   20.30    5.60
  -9   5  -5   11.70    5.80
   9  -4   5   -0.80    2.50
  -9   4  -5   12.80    5.60
   9  -3   5   85.39   10.60
  -9   3  -5   83.99    9.80
  -9   3  -5   75.99   11.80
   9  -2   5   87.99   11.00
  -9   2  -5   88.59    9.90
  -9   2  -5   82.29   12.30
   9  -1   5   90.19   11.00
  -9   1  -5   69.69    8.80
  -9   1  -5   76.49   10.90
   9   0   5    2.90    3.00
  -9   0  -5   -1.20    1.60
  -9   0  -5    1.50    2.90
   9   1   5   82.39   11.60
   9   1   5   97.79   11.90
  -9  -1  -5   77.39   10.30
  -9  -1  -5   68.09    8.60
   9   2   5   82.89   10.40
   9   2   5   85.69   11.70
  -9  -2  -5   69.29    9.50
  -9  -2  -5   91.39    9.70
   9   3   5   95.19   12.90
   9   3   5   81.69   11.30
  -9  -3  -5   90.49   10.70
  -9  -3  -5   83.29    9.60
   9   4   5    6.30    4.20
   9   4   5   13.50    6.20
  -9  -4  -5    8.70    4.00
  -9  -4  -5   10.60    3.90
   9   5   5   13.40    6.20
   9   5   5   11.30    4.70
  -9  -5  -5   18.10    5.00
  -9  -5  -5    4.10    2.90
  10  -3   5   37.00    8.00
 -10   3  -5   13.00    5.50
  10  -2   5   35.80    7.30
 -10   2  -5   44.70    7.30
 -10   2  -5   47.60    9.80
  10  -1   5   71.09   10.60
 -10   1  -5   64.69    9.20
 -10   1  -5   66.69   10.60
  10   0   5    1.60    3.20
 -10   0  -5   -0.40    3.30
 -10   0  -5    4.40    2.70
  10   1   5   52.79    9.00
  10   1   5   63.49   10.90
 -10  -1  -5   71.89    9.00
 -10  -1  -5   77.69   11.00
  10   2   5   34.60    8.20
  10   2   5   38.60    8.20
 -10  -2  -5   50.99    8.60
 -10  -2  -5   47.70    7.50
  10   3   5   23.70    7.00
  10   3   5   25.80    7.20
 -10  -3  -5   28.60    6.50
 -10  -3  -5   29.10    6.10
 -12  -3   6  107.89   13.80
  12   3  -6  101.09   14.20
 -12  -2   6   45.40    8.90
  12   2  -6   24.30    6.90
 -12  -1   6   28.20    6.80
  12   1  -6    8.00    4.60
 -12   0   6    7.00    4.40
  12   0  -6    5.00    3.90
 -12   1   6    8.00    4.40
  12  -1  -6   10.60    5.50
 -12   2   6   33.00    7.10
  12  -2  -6   34.20    8.30
 -12   3   6  107.79   13.30
  12  -3  -6   89.19   12.80
 -11  -5   6   74.99   10.70
  11   5  -6   70.69   12.00
 -11  -4   6    5.10    3.80
  11   4  -6    3.40    3.70
 -11  -3   6   26.70    6.20
  11   3  -6   29.30    7.60
 -11  -2   6    2.60    2.80
  11   2  -6    5.40    3.80
 -11  -1   6   80.89   10.90
  11   1  -6   87.39   11.60
 -11   0   6   14.10    4.90
  11   0  -6    5.20    3.60
 -11   1   6   87.09   11.00
  11  -1  -6   83.89   11.50
 -11   2   6    8.80    4.20
  11  -2  -6    2.60    3.50
 -11   3   6   19.90    5.60
  11  -3  -6   21.30    5.90
 -11   4   6   -0.60    2.90
  11  -4  -6    8.70    3.80
 -11   5   6   72.69   11.10
  11  -5  -6   62.19    9.90
 -10  -6   6  136.09   14.20
 -10  -6   6  147.39   11.20
  10   6  -6  135.29   15.30
  10   6  -6  101.39   14.10
 -10  -5   6   58.79    7.40
 -10  -5   6   54.29    9.00
  10   5  -6   66.89   10.30
  10   5  -6   64.19    9.80
 -10  -4   6   72.69   10.00
 -10  -4   6   60.09    7.20
  10   4  -6   70.69   10.80
  10   4  -6   73.19    9.60
 -10  -3   6   29.30    6.20
  10   3  -6   28.00    6.90
 -10  -2   6   39.70    6.70
  10   2  -6   30.50    6.70
 -10  -1   6   17.20    4.90
  10   1  -6   31.70    6.80
 -10   0   6  277.87   18.80
  10   0  -6  274.07   18.80
 -10   1   6   20.00    5.40
  10  -1  -6   15.90    4.90
 -10   2   6   23.80    5.50
  10  -2  -6   32.00    6.60
 -10   3   6   30.50    6.20
  10  -3  -6   29.90    6.30
 -10   4   6   83.79   11.00
  10  -4  -6   81.59   10.50
 -10   5   6   69.09    9.70
  10  -5  -6   64.59    9.40
 -10   6   6  127.79   15.00
 -10   6   6  120.99   15.50
  10  -6  -6  111.29   12.50
  -9  -7   6   75.89    9.60
  -9  -7   6   69.89   10.20
   9   7  -6   52.29   10.20
   9   7  -6   61.99   10.60
  -9  -6   6   39.70    6.70
  -9  -6   6   34.70    7.30
   9   6  -6   57.59    9.60
   9   6  -6   34.80    7.90
  -9  -5   6   31.10    5.30
  -9  -5   6   25.90    5.80
   9   5  -6   28.50    6.40
   9   5  -6   35.10    7.50
  -9  -4   6  252.17   14.60
  -9  -4   6  243.78   16.80
   9   4  -6  246.28   16.60
   9   4  -6  224.88   17.50
  -9  -3   6   62.79    8.50
  -9  -3   6   59.79    6.20
   9   3  -6   64.79    8.30
   9   3  -6   37.50    7.40
  -9  -2   6   94.29   10.30
  -9  -2   6  105.59    7.20
   9   2  -6  116.59   12.20
   9   2  -6  103.29    9.00
  -9  -1   6   76.99    5.50
  -9  -1   6   72.89    9.20
   9   1  -6   72.79    9.70
   9   1  -6   62.49    7.30
  -9   0   6   82.39    9.80
   9   0  -6   98.59   11.10
  -9   1   6   85.29    9.80
   9  -1  -6   69.89    9.40
  -9   2   6  125.49   10.10
   9  -2  -6   92.89   10.90
  -9   3   6   43.90    7.70
  -9   3   6   58.39    8.10
   9  -3  -6   47.80    7.00
  -9   4   6  239.58   18.00
  -9   4   6  239.08   16.40
   9  -4  -6  245.38   16.40
  -9   5   6   34.10    7.70
  -9   5   6   24.80    5.80
   9  -5  -6   27.70    5.70
  -9   6   6   42.80    8.30
  -9   6   6   36.20    8.10
   9  -6  -6   43.70    7.20
  -9   7   6   64.59   10.80
  -9   7   6   59.19   10.30
   9  -7  -6   78.99   10.20
  -8  -8   6   22.90    6.30
  -8  -8   6   47.30    8.30
   8   8  -6   19.70    6.80
   8   8  -6   21.40    6.90
  -8  -7   6   27.40    6.80
  -8  -7   6   21.40    5.40
   8   7  -6   32.90    7.90
   8   7  -6   29.10    7.50
  -8  -6   6   46.80    6.90
  -8  -6   6   47.00    8.10
   8   6  -6   42.80    8.30
   8   6  -6   54.79    9.10
  -8  -5   6  165.58   12.00
  -8  -5   6  176.78   13.70
   8   5  -6  204.98   14.60
   8   5  -6  183.78   14.80
  -8  -4   6  261.47   17.80
  -8  -4   6  281.17   15.90
   8   4  -6  272.27   18.90
   8   4  -6  305.67   18.70
  -8  -3   6   13.90    3.20
  -8  -3   6   17.20    4.30
   8   3  -6   25.20    5.70
   8   3  -6   21.30    4.90
  -8  -2   6  146.39   11.20
  -8  -2   6  159.58    9.40
   8   2  -6  165.38   11.00
   8   2  -6  128.99   11.40
  -8  -1   6  432.66   20.70
  -8  -1   6  457.75   23.80
   8   1  -6  463.75   24.60
   8   1  -6  390.16   22.10
  -8   0   6   18.90    2.80
  -8   0   6   14.50    3.90
   8   0  -6   24.00    4.00
   8   0  -6   23.40    4.70
  -8   1   6  417.16   20.10
  -8   1   6  441.56   24.00
   8  -1  -6  437.56   21.10
   8  -1  -6  446.16   24.00
  -8   2   6  160.58   11.60
  -8   2   6  166.88   10.80
  -8   2   6  159.48   12.60
   8  -2  -6  160.58   11.60
  -8   3   6   27.30    5.90
  -8   3   6    8.90    3.10
   8  -3  -6   24.10    4.80
  -8   4   6  263.07   16.70
  -8   4   6  243.48   18.10
   8  -4  -6  280.87   16.50
  -8   5   6  201.58   13.80
  -8   5   6  171.38   14.60
   8  -5  -6  165.78   12.50
  -8   6   6   50.29    8.20
  -8   6   6   45.20    9.00
   8  -6  -6   43.90    6.90
  -8   7   6   24.00    7.00
  -8   7   6   35.90    7.50
   8  -7  -6   28.80    5.80
  -8   8   6   37.30    8.60
   8  -8  -6   26.40    7.00
  -7  -9   6   12.70    4.90
   7   9  -6   22.10    7.30
   7   9  -6   28.80    8.10
  -7  -8   6   -2.20    2.20
   7   8  -6    0.40    3.30
   7   8  -6    4.60    4.10
  -7  -7   6   67.99    9.30
   7   7  -6   52.19    9.30
   7   7  -6   57.69    9.80
  -7  -6   6   24.80    5.40
   7   6  -6   24.90    6.20
   7   6  -6   24.60    6.40
  -7  -5   6  379.66   21.50
  -7  -5   6  383.56   20.20
   7   5  -6  332.47   22.00
   7   5  -6  331.17   21.70
  -7  -4   6  136.09    9.60
  -7  -4   6  149.88   11.40
   7   4  -6  127.99   10.90
   7   4  -6  136.79   11.60
  -7  -3   6   57.89    7.40
  -7  -3   6   66.09    6.60
   7   3  -6   58.79    7.40
   7   3  -6   52.89    8.00
  -7  -2   6  274.27   16.10
  -7  -2   6  274.87   14.10
   7   2  -6  260.07   15.80
   7   2  -6  259.37   16.60
  -7  -1   6  155.28   10.80
  -7  -1   6  153.68    8.80
   7   1  -6  153.18   11.10
   7   1  -6  144.19    9.90
  -7   0   6  508.15   22.90
  -7   0   6  528.25   25.70
   7   0  -6  503.05   24.10
   7   0  -6  458.25   25.60
  -7   1   6  151.98   11.30
  -7   1   6  170.08    9.00
  -7   1   6  165.58   11.40
   7  -1  -6  177.88   11.50
   7  -1  -6  151.78    9.30
  -7   2   6  254.47   12.70
  -7   2   6  271.87   15.50
  -7   2   6  233.58   16.00
   7  -2  -6  264.77   13.00
   7  -2  -6  242.08   14.90
  -7   3   6   65.89    5.00
  -7   3   6   62.89    8.40
  -7   3   6   75.79    7.90
   7  -3  -6   69.19    5.00
   7  -3  -6   57.29    7.20
  -7   4   6  149.69   10.80
  -7   4   6  137.99   11.90
   7  -4  -6  147.89    8.50
   7  -4  -6  146.89   10.40
  -7   5   6  435.06   24.50
  -7   5   6  400.36   22.10
   7  -5  -6  367.16   21.10
  -7   6   6   24.00    5.30
  -7   6   6   12.30    4.20
   7  -6  -6   22.50    4.60
  -7   7   6   72.69    9.60
  -7   7   6   63.39    9.90
   7  -7  -6   71.09   10.40
   7  -7  -6   70.79    8.60
  -7   8   6   -1.80    3.10
   7  -8  -6    1.60    3.40
  -7   9   6   21.50    7.20
   7  -9  -6   32.00    8.10
  -6 -10   6   33.00    7.90
   6  10  -6   49.50   10.60
  -6  -9   6  229.98   17.00
   6   9  -6  217.28   18.60
  -6  -8   6   35.60    7.10
   6   8  -6   56.29    9.60
   6   8  -6   46.00    9.00
  -6  -7   6  111.59   11.40
   6   7  -6   96.89   12.30
   6   7  -6   85.59   11.40
  -6  -6   6  113.89   11.70
   6   6  -6  136.69   11.90
   6   6  -6  132.39   13.70
  -6  -5   6   15.20    3.90
   6   5  -6   18.90    4.80
   6   5  -6   22.30    5.30
  -6  -4   6  134.89    9.10
   6   4  -6  140.59   10.90
   6   4  -6  114.79   10.00
   6   4  -6  123.29    7.50
  -6  -3   6  324.87   17.20
  -6  -3   6  367.16   19.10
   6   3  -6  331.47   18.80
   6   3  -6  310.47   19.30
  -6  -2   6  222.28   12.00
  -6  -2   6  234.58   13.80
   6   2  -6  214.68   13.20
   6   2  -6  217.18   14.20
  -6  -1   6   71.09    5.10
  -6  -1   6   71.99    6.40
   6   1  -6   70.19    5.80
   6   1  -6   82.29    7.00
  -6   1   6   75.89    4.90
  -6   1   6   69.39    6.00
  -6   1   6   78.29    8.20
   6  -1  -6   60.79    4.80
   6  -1  -6   54.09    6.40
  -6   2   6  231.48   12.90
  -6   2   6  207.28   11.00
  -6   2   6  210.88   13.50
   6  -2  -6  195.58   12.30
   6  -2  -6  223.08   11.40
  -6   3   6  305.17   16.90
  -6   3   6  373.66   19.70
  -6   3   6  313.37   15.70
   6  -3  -6  294.97   16.90
   6  -3  -6  320.47   15.50
  -6   4   6  121.89   10.70
  -6   4   6  128.29    9.40
  -6   4   6  135.99    8.30
   6  -4  -6  135.89    9.20
  -6   5   6   16.80    3.80
  -6   5   6    8.30    3.40
   6  -5  -6   14.60    3.30
  -6   6   6  135.69   11.90
  -6   6   6  115.09   10.10
   6  -6  -6  130.39    9.20
  -6   7   6   83.69    9.70
  -6   7   6   92.79   12.20
   6  -7  -6   95.49   11.70
   6  -7  -6   87.99    7.60
  -6   8   6   27.20    7.10
   6  -8  -6   36.70    7.50
  -6   9   6  212.38   17.90
   6  -9  -6  214.18   17.40
  -5 -10   6   18.10    5.40
   5  10  -6   18.20    6.60
  -5  -9   6   38.80    7.20
   5   9  -6   32.30    8.00
  -5  -8   6   93.49   10.80
   5   8  -6   86.09   12.00
  -5  -7   6   37.00    6.50
   5   7  -6   57.79    9.00
   5   7  -6   52.69    8.60
  -5  -6   6   55.89    7.30
   5   6  -6   53.49    8.30
   5   6  -6   54.19    8.30
  -5  -5   6   14.70    3.60
   5   5  -6   11.50    3.90
   5   5  -6    8.30    2.90
  -5  -4   6  184.68   11.20
   5   4  -6  168.88   12.30
   5   4  -6  174.68    8.60
   5   4  -6  171.78   12.20
  -5  -3   6  142.49    9.00
   5   3  -6  135.39   10.30
   5   3  -6  149.09   10.30
  -5  -2   6 2000.70   86.79
   5   2  -6 2086.09   88.29
   5   2  -6 2028.40   89.09
  -5  -1   6   18.90    3.10
  -5  -1   6   21.60    2.90
  -5  -1   6   23.30    3.90
   5   1  -6   21.90    4.00
   5   1  -6   26.90    3.60
  -5   0   6   15.00    3.10
  -5   0   6   15.80    2.90
  -5   0   6   12.40    2.10
   5   0  -6   20.90    3.50
   5   0  -6   14.70    2.50
  -5   1   6   10.40    2.90
  -5   1   6   24.30    3.00
  -5   1   6   27.30    3.70
   5  -1  -6   30.20    3.40
   5  -1  -6   22.20    3.60
  -5   2   6 1947.61   85.39
  -5   2   6 2191.88   87.79
  -5   2   6 1804.22   83.89
   5  -2  -6 1937.41   84.09
   5  -2  -6 2098.69   85.39
  -5   3   6  113.39   10.00
  -5   3   6  150.88    8.80
  -5   3   6  138.79    8.10
   5  -3  -6  134.79    8.50
  -5   4   6  166.08    9.90
  -5   4   6  173.28   10.60
  -5   4   6  174.28   12.80
   5  -4  -6  178.58   10.40
  -5   5   6   10.10    3.40
  -5   5   6   11.70    3.10
   5  -5  -6   12.00    2.70
   5  -5  -6   10.90    3.40
  -5   6   6   40.80    7.50
  -5   6   6   61.79    7.10
   5  -6  -6   54.39    8.50
   5  -6  -6   64.09    5.50
  -5   7   6   32.60    7.00
  -5   7   6   41.80    6.30
   5  -7  -6   64.09    9.20
   5  -7  -6   37.90    5.00
  -5   8   6   87.99   12.30
   5  -8  -6  115.19   13.20
  -5   9   6   27.00    7.00
   5  -9  -6   26.20    6.60
  -5  10   6   21.70    6.50
   5 -10  -6   25.40    6.40
  -4 -10   6   73.09   10.90
   4  10  -6   95.79   13.30
  -4  -9   6   34.30    6.90
   4   9  -6   35.40    7.80
  -4  -8   6    6.20    3.20
   4   8  -6    3.80    2.80
  -4  -7   6  105.59   11.10
   4   7  -6  113.79   12.80
  -4  -6   6  246.08   15.80
   4   6  -6  295.07   18.50
   4   6  -6  270.17   17.60
  -4  -5   6   27.50    4.70
   4   5  -6   37.70    6.20
   4   5  -6   49.00    7.20
  -4  -4   6   11.90    2.70
   4   4  -6    9.90    3.10
   4   4  -6   10.10    3.30
  -4  -3   6   95.29    6.60
   4   3  -6   91.59    7.60
   4   3  -6   88.49    7.20
  -4  -2   6  228.48   12.50
   4   2  -6  261.97   13.80
   4   2  -6  241.88   14.00
  -4  -1   6  606.44   26.90
  -4  -1   6  594.74   26.80
   4   1  -6  595.44   27.60
   4   1  -6  592.64   28.50
  -4   0   6  705.83   33.80
  -4   0   6  758.42   32.60
  -4   0   6  759.52   33.70
   4   0  -6  742.03   33.10
   4   0  -6  748.73   34.00
  -4   1   6  673.13   29.30
  -4   1   6  658.13   29.70
  -4   1   6  629.14   30.80
   4  -1  -6  669.53   30.00
   4  -1  -6  651.83   29.30
  -4   2   6  244.88   14.90
  -4   2   6  263.27   13.00
  -4   2   6  270.67   13.40
   4  -2  -6  260.37   13.30
  -4   3   6   87.79    7.80
  -4   3   6   97.09    6.20
  -4   3   6   84.39    6.00
   4  -3  -6   98.29    6.20
   4  -3  -6   95.89    7.40
  -4   4   6   11.10    2.30
  -4   4   6   10.60    2.40
  -4   4   6   12.70    3.60
   4  -4  -6    6.60    2.40
   4  -4  -6   10.00    2.10
  -4   5   6   41.90    5.10
  -4   5   6   43.00    6.90
   4  -5  -6   27.90    5.20
   4  -5  -6   41.30    4.40
  -4   6   6  260.97   14.60
  -4   6   6  243.68   17.10
   4  -6  -6  254.37   16.50
   4  -6  -6  251.87   13.30
  -4   7   6  114.29   12.60
  -4   7   6  115.59   10.10
   4  -7  -6  102.09   11.60
  -4   8   6    4.60    3.40
   4  -8  -6    2.50    2.70
  -4   9   6   30.50    7.30
   4  -9  -6   41.40    7.70
  -4  10   6  122.09   15.50
   4 -10  -6   95.19   12.30
  -3 -10   6   32.00    7.20
   3  10  -6   27.90    7.20
  -3  -9   6  271.47   18.10
   3   9  -6  264.07   20.10
  -3  -8   6    9.90    3.60
   3   8  -6   14.70    5.10
  -3  -7   6  152.08   11.90
   3   7  -6  211.08   14.60
  -3  -6   6   94.69    7.80
   3   6  -6   69.99    9.10
  -3  -5   6  291.57   16.50
   3   5  -6  302.37   17.70
   3   5  -6  279.57   17.40
  -3  -4   6  141.59    8.90
   3   4  -6  126.69    9.70
   3   4  -6  131.99    9.90
  -3  -3   6  949.31   42.10
   3   3  -6  939.01   43.50
   3   3  -6  952.70   43.90
  -3  -2   6   40.10    4.00
  -3  -2   6   37.70    2.40
   3   2  -6   39.40    4.60
   3   2  -6   26.90    4.20
   3   2  -6   36.00    2.30
  -3  -1   6 1275.07   56.09
  -3  -1   6 1316.37   56.29
   3   1  -6 1366.56   57.69
   3   1  -6 1288.47   56.79
   3   1  -6 1340.17   55.79
  -3   0   6   23.70    3.20
  -3   0   6   20.60    2.60
   3   0  -6   17.20    2.60
   3   0  -6   23.60    3.20
   3   0  -6   18.30    2.60
  -3   1   6 1388.66   58.09
  -3   1   6 1402.56   58.09
  -3   1   6 1271.67   59.19
   3  -1  -6 1328.67   57.99
   3  -1  -6 1356.66   58.19
   3  -1  -6 1403.76   59.09
  -3   2   6   32.50    3.50
  -3   2   6   34.00    3.00
  -3   2   6   37.10    4.90
   3  -2  -6   38.40    3.10
   3  -2  -6   30.80    4.20
  -3   3   6  947.91   41.30
  -3   3   6  928.21   40.20
   3  -3  -6  932.01   42.70
   3  -3  -6  921.51   40.20
  -3   4   6  140.79    7.70
  -3   4   6  129.59    9.80
  -3   4   6  142.29    8.50
   3  -4  -6  118.09    6.90
   3  -4  -6  119.49    9.10
  -3   5   6  297.47   17.80
  -3   5   6  276.57   14.60
   3  -5  -6  312.87   17.20
   3  -5  -6  284.77   13.90
  -3   6   6   92.59   10.50
  -3   6   6   98.09    7.10
   3  -6  -6   96.19    6.20
   3  -6  -6   91.09    9.80
  -3   7   6  177.28   14.00
   3  -7  -6  172.98   12.90
  -3   8   6   11.80    4.40
   3  -8  -6   12.20    4.10
  -3   9   6  289.57   20.50
   3  -9  -6  265.37   18.80
  -3  10   6   18.50    6.50
   3 -10  -6   22.20    5.90
  -2 -11   6   23.50    6.00
   2  11  -6   48.30   10.30
  -2 -10   6   37.00    7.30
   2  10  -6   51.69    9.20
  -2  -9   6   68.59    9.50
   2   9  -6   63.39   10.50
  -2  -8   6   39.60    6.50
   2   8  -6   22.20    5.70
  -2  -7   6  315.37   18.60
   2   7  -6  329.07   20.40
  -2  -6   6   61.79    7.30
   2   6  -6   53.49    7.60
  -2  -5   6   79.69    6.70
   2   5  -6   79.19    8.40
  -2  -4   6  159.28    9.90
   2   4  -6  171.28   11.30
  -2  -3   6  562.64   26.80
   2   3  -6  607.94   28.10
  -2  -2   6  603.04   26.30
  -2  -2   6  547.65   24.90
   2   2  -6  595.64   27.70
   2   2  -6  588.84   27.00
   2   2  -6  583.34   24.60
  -2  -1   6  185.68    9.30
  -2  -1   6  178.98    9.20
   2   1  -6  160.58    8.60
   2   1  -6  180.88    9.70
   2   1  -6  199.18   10.40
  -2   0   6  386.76   17.10
  -2   0   6  363.66   17.80
   2   0  -6  365.56   17.30
   2   0  -6  378.26   17.20
   2   0  -6  353.76   17.50
  -2   1   6  182.88    9.30
  -2   1   6  181.28   10.60
   2  -1  -6  186.78    9.90
   2  -1  -6  172.38    9.00
  -2   2   6  616.34   26.00
  -2   2   6  612.84   27.30
  -2   2   6  603.14   29.00
   2  -2  -6  596.54   28.10
   2  -2  -6  596.64   26.20
  -2   3   6  581.44   28.80
  -2   3   6  600.34   25.30
  -2   3   6  562.54   26.90
   2  -3  -6  594.94   25.20
  -2   4   6  155.88    7.90
  -2   4   6  156.38   11.00
   2  -4  -6  153.98    7.50
   2  -4  -6  159.28   10.30
  -2   5   6   86.79    5.60
  -2   5   6   80.69    9.60
   2  -5  -6   89.69    5.10
   2  -5  -6   94.49    7.70
  -2   6   6   52.09    5.20
  -2   6   6   49.40    7.50
   2  -6  -6   45.00    6.50
   2  -6  -6   51.19    3.70
  -2   7   6  318.17   20.30
   2  -7  -6  326.37   19.30
  -2   8   6   23.90    6.00
   2  -8  -6   47.30    7.00
  -2   9   6   55.59    9.40
   2  -9  -6   51.69    8.00
  -2  10   6   59.49   10.20
   2 -10  -6   49.00    8.30
  -2  11   6   29.70    8.40
   2 -11  -6   33.20    7.10
  -1 -11   6    4.50    3.60
   1  11  -6   -0.10    3.90
  -1 -10   6   10.20    4.10
   1  10  -6    3.40    3.30
  -1  -9   6   20.80    5.20
   1   9  -6   20.70    6.00
  -1  -8   6    2.00    2.30
   1   8  -6    2.20    2.30
  -1  -7   6   81.49    8.90
   1   7  -6   99.29   12.00
   1   7  -6   60.99    8.60
  -1  -6   6  307.17   14.80
  -1  -6   6  316.27   17.50
   1   6  -6  297.37   19.70
   1   6  -6  337.67   19.40
  -1  -5   6 1328.07   57.79
   1   5  -6 1323.87   59.09
   1   5  -6 1225.78   60.09
  -1  -4   6  167.28   10.00
   1   4  -6  167.98   11.10
   1   4  -6  177.58   12.10
  -1  -3   6  757.82   33.10
  -1  -3   6  766.32   34.60
   1   3  -6  765.82   32.60
   1   3  -6  785.32   37.00
   1   3  -6  808.92   35.70
  -1  -2   6    0.40    0.70
  -1  -2   6    2.20    0.90
   1   2  -6    2.70    1.20
   1   2  -6    1.60    1.30
   1   2  -6    0.80    0.40
  -1  -1   6  135.69    7.30
  -1  -1   6  138.79    7.50
   1   1  -6  126.69    8.30
   1   1  -6  139.19    7.70
   1   1  -6  135.69    6.90
  -1   0   6  190.38   10.90
  -1   0   6  218.38   10.30
   1   0  -6  193.78   10.30
   1   0  -6  216.68   10.40
  -1   1   6  129.19    8.20
  -1   1   6  129.39    7.20
   1  -1  -6  127.59    7.60
  -1   2   6    1.10    0.90
  -1   2   6    0.60    1.10
   1  -2  -6   -0.60    0.60
  -1   3   6  781.92   34.80
  -1   3   6  765.62   36.80
   1  -3  -6  769.32   35.50
  -1   4   6  193.78   12.50
   1  -4  -6  170.68   11.00
  -1   5   6 1418.76   63.39
   1  -5  -6 1306.17   57.29
   1  -5  -6 1413.56   61.59
  -1   6   6  302.67   17.90
  -1   6   6  290.77   18.50
   1  -6  -6  297.07   17.40
  -1   7   6   95.29   10.20
  -1   7   6   89.19   10.70
   1  -7  -6   82.99    9.20
  -1   8   6    3.20    2.70
  -1   8   6    4.60    2.90
   1  -8  -6    1.30    2.20
  -1   9   6   19.90    5.80
  -1   9   6   23.60    5.80
   1  -9  -6   14.40    4.60
  -1  10   6    9.50    4.70
  -1  10   6    6.30    4.20
   1 -10  -6    5.70    4.10
  -1  11   6   -4.00    3.50
  -1  11   6    3.70    4.10
   1 -11  -6    0.90    3.20
   0 -11   6   15.40    5.70
   0  11  -6    8.40    5.00
   0 -10   6  103.79   11.40
   0  10  -6   85.79   12.30
   0  -9   6    4.90    3.00
   0   9  -6    8.10    4.50
   0   9  -6    2.00    3.80
   0  -8   6   59.49    7.70
   0   8  -6   51.09    9.10
   0   8  -6   47.60    8.10
   0  -7   6   95.49    8.10
   0   7  -6  107.09   11.00
   0   7  -6   86.89   11.30
   0  -6   6  611.14   30.30
   0   6  -6  633.04   33.70
   0   6  -6  632.24   32.10
   0  -5   6  434.56   21.20
   0   5  -6  409.26   22.30
   0   5  -6  427.26   24.00
   0  -4   6  574.14   26.20
   0   4  -6  544.45   27.50
   0   4  -6  572.34   29.10
   0  -3   6  630.84   27.60
   0   3  -6  570.34   28.30
   0   3  -6  624.44   30.20
   0   3  -6  614.14   26.50
   0  -2   6   66.79    4.40
   0  -2   6   70.59    4.70
   0   2  -6   72.49    6.00
   0   2  -6   66.19    4.10
   0   2  -6   73.09    5.10
   0  -1   6  527.65   22.90
   0  -1   6  498.15   23.60
   0   1  -6  530.75   22.80
   0   1  -6  504.85   24.40
   0   1  -6  502.35   23.20
   0   0   6 1125.99   46.00
   0   0   6 1026.80   47.00
   0   0  -6 1091.99   46.20
   0   0  -6 1035.80   46.50
   0   1   6  513.45   24.60
   0   1   6  516.75   23.20
   0  -1  -6  491.15   23.50
   0  -1  -6  530.35   22.80
   0   2   6   68.19    6.10
   0   2   6   79.59    5.30
   0  -2  -6   68.99    5.20
   0   3   6  591.74   26.40
   0   3   6  544.65   27.90
   0  -3  -6  546.75   26.60
   0   4   6  535.25   27.40
   0  -4  -6  530.85   26.10
   0   5   6  480.95   23.80
   0   5   6  449.16   24.70
   0  -5  -6  417.46   18.90
   0  -5  -6  448.06   22.90
   0   6   6  698.63   36.20
   0   6   6  708.13   35.30
   0  -6  -6  695.03   34.20
   0   7   6   89.99   11.10
   0   7   6  110.29   11.70
   0  -7  -6  115.79    9.30
   0   8   6   57.59    8.80
   0   8   6   38.70    7.00
   0  -8  -6   44.60    6.90
   0   9   6    9.50    4.50
   0   9   6    7.20    4.20
   0  -9  -6    5.50    3.00
   0  10   6  102.69   13.00
   0  10   6   80.19   12.10
   0 -10  -6   98.69   11.80
   0  11   6    9.30    5.60
   0  11   6    9.30    5.10
   0 -11  -6    3.10    3.40
   1 -10   6   56.19    8.30
  -1  10  -6   29.30    7.90
  -1  10  -6   44.60    9.00
   1  -9   6   78.39    9.20
  -1   9  -6   61.49   10.80
  -1   9  -6   76.09   10.10
   1  -8   6  225.38   14.20
  -1   8  -6  205.08   15.50
  -1   8  -6  210.58   17.60
   1  -7   6  178.28   12.00
  -1   7  -6  197.18   13.50
  -1   7  -6  183.78   15.00
   1  -6   6  255.57   14.30
  -1   6  -6  250.37   17.40
  -1   6  -6  250.87   15.80
   1  -5   6  357.96   17.60
  -1   5  -6  350.26   20.90
  -1   5  -6  332.67   18.70
   1  -4   6  217.38   12.20
  -1   4  -6  241.48   15.40
  -1   4  -6  262.47   13.90
   1  -3   6  167.78    9.20
  -1   3  -6  165.58   11.70
  -1   3  -6  188.58    9.10
  -1   3  -6  177.78   10.20
   1  -2   6  709.53   33.30
  -1   2  -6  749.92   33.90
  -1   2  -6  791.92   33.50
  -1   2  -6  830.12   36.30
   1  -1   6   22.20    3.30
   1  -1   6   17.90    2.20
  -1   1  -6   16.70    3.00
  -1   1  -6   19.20    2.50
  -1   1  -6   21.20    2.70
   1   0   6  517.15   22.00
   1   0   6  494.65   23.70
   1   0   6  494.65   22.50
  -1   0  -6  447.76   22.60
  -1   0  -6  486.65   22.30
   1   1   6   19.70    3.30
   1   1   6   18.80    2.50
   1   1   6   15.80    2.10
  -1  -1  -6   17.10    2.50
  -1  -1  -6   20.90    2.60
   1   2   6  789.82   33.00
   1   2   6  771.82   34.50
   1   2   6  758.62   36.50
  -1  -2  -6  770.12   33.30
   1   3   6  197.68   12.10
   1   3   6  170.38    8.50
  -1  -3  -6  182.38   10.60
  -1  -3  -6  186.98    8.50
   1   4   6  250.17   11.20
   1   4   6  267.67   15.80
  -1  -4  -6  234.38   13.60
  -1  -4  -6  232.28   10.90
   1   5   6  343.27   19.90
   1   5   6  304.87   18.60
  -1  -5  -6  336.37   18.10
  -1  -5  -6  336.07   14.80
   1   6   6  198.68   15.00
   1   6   6  248.58   15.40
  -1  -6  -6  220.48   13.80
   1   7   6  184.18   13.60
   1   7   6  176.78   14.10
  -1  -7  -6  163.58   11.90
   1   8   6  229.08   15.90
   1   8   6  191.78   15.80
  -1  -8  -6  189.58   13.70
   1   9   6   62.99    9.80
   1   9   6   79.19   11.30
  -1  -9  -6   73.89    9.20
   1  10   6   28.40    7.70
   1  10   6   26.80    6.90
  -1 -10  -6   43.60    7.10
   2 -10   6   22.40    6.30
   2 -10   6   17.30    4.80
  -2  10  -6   11.90    5.10
  -2  10  -6   17.10    6.80
   2  -9   6   65.69    8.20
  -2   9  -6   70.09    9.70
  -2   9  -6   45.60    9.50
   2  -8   6    8.40    2.90
  -2   8  -6    7.70    3.70
  -2   8  -6    4.50    3.90
   2  -7   6  114.39    8.40
  -2   7  -6  118.39   10.00
  -2   7  -6  106.29   13.00
   2  -6   6   17.90    3.30
  -2   6  -6   20.50    4.20
  -2   6  -6   22.40    5.70
   2  -5   6  602.84   26.30
  -2   5  -6  499.25   29.90
  -2   5  -6  565.24   27.80
   2  -4   6   46.70    3.60
  -2   4  -6   34.70    4.00
  -2   4  -6   40.20    4.90
  -2   4  -6   30.60    5.60
   2  -3   6   14.90    3.40
   2  -3   6   23.90    2.60
  -2   3  -6   25.90    3.20
  -2   3  -6   26.60    3.50
  -2   3  -6   14.70    3.70
   2  -2   6 1173.78   49.60
   2  -2   6 1179.48   52.29
  -2   2  -6 1118.39   52.69
  -2   2  -6 1184.58   50.59
  -2   2  -6 1172.28   50.29
   2  -1   6 2272.17   92.19
   2  -1   6 2289.87   94.49
   2  -1   6 2239.28   93.99
  -2   1  -6 2222.28   92.99
  -2   1  -6 2089.29   92.39
  -2   1  -6 2078.69   94.29
   2   0   6 3470.45  145.29
   2   0   6 3481.25  142.99
   2   0   6 3397.76  143.99
  -2   0  -6 3360.96  144.49
  -2   0  -6 3443.56  143.79
   2   1   6 2227.28   93.89
   2   1   6 2221.98   96.19
   2   1   6 2258.47   93.69
  -2  -1  -6 2224.08   94.39
  -2  -1  -6 2189.58   94.19
   2   2   6 1181.08   53.59
   2   2   6 1219.58   50.59
   2   2   6 1165.78   51.59
  -2  -2  -6 1206.68   52.09
  -2  -2  -6 1141.49   50.69
   2   3   6   24.50    2.80
   2   3   6   28.10    5.20
  -2  -3  -6   24.60    3.60
  -2  -3  -6   20.50    2.50
   2   4   6   41.90    6.30
   2   4   6   49.20    3.60
  -2  -4  -6   34.20    3.50
  -2  -4  -6   39.90    5.40
   2   5   6  566.64   30.80
   2   5   6  606.24   26.40
   2   5   6  571.04   29.80
  -2  -5  -6  596.14   25.90
  -2  -5  -6  550.14   28.40
   2   6   6   20.20    4.60
   2   6   6   23.30    5.20
  -2  -6  -6   21.10    4.10
   2   7   6   98.49   11.90
   2   7   6  107.59   12.20
  -2  -7  -6  121.69    9.30
   2   8   6    5.90    3.10
   2   8   6   11.90    4.70
  -2  -8  -6    6.60    3.00
   2   9   6   58.99   10.40
   2   9   6   78.09   11.20
  -2  -9  -6   81.99    9.40
   2  10   6   30.40    7.70
   2  10   6   24.80    6.70
  -2 -10  -6   10.80    4.10
   3 -10   6   73.29   11.30
  -3  10  -6   62.99   11.60
   3  -9   6  188.38   15.70
  -3   9  -6  162.38   18.40
   3  -8   6   43.50    8.00
   3  -8   6   50.59    6.10
  -3   8  -6   40.30    8.70
  -3   8  -6   41.90    6.70
   3  -7   6   15.70    4.90
   3  -7   6    9.10    2.60
  -3   7  -6    4.80    2.70
  -3   7  -6    3.70    3.70
   3  -6   6   79.39   10.10
   3  -6   6   68.39    5.50
  -3   6  -6   76.89    8.00
  -3   6  -6   50.79    8.50
   3  -5   6    7.10    3.00
   3  -5   6    6.40    1.80
  -3   5  -6    7.00    3.00
  -3   5  -6    7.20    2.50
   3  -4   6    9.10    1.70
   3  -4   6    9.30    2.90
  -3   4  -6   12.90    2.70
  -3   4  -6    6.90    3.00
  -3   4  -6    9.60    2.30
   3  -3   6  362.46   17.40
   3  -3   6  417.66   21.00
  -3   3  -6  383.56   21.50
  -3   3  -6  381.86   18.60
  -3   3  -6  392.56   18.90
   3  -2   6  213.68   10.60
   3  -2   6  222.18   12.90
  -3   2  -6  214.98   13.60
  -3   2  -6  224.38   11.90
  -3   2  -6  217.88   11.00
   3  -1   6   49.10    3.50
   3  -1   6   58.79    6.20
  -3   1  -6   47.90    4.90
  -3   1  -6   46.00    3.50
  -3   1  -6   49.10    6.20
   3   0   6  195.08   12.00
   3   0   6  174.58    9.60
   3   0   6  194.88   10.80
  -3   0  -6  201.18   11.60
  -3   0  -6  191.18   10.70
   3   1   6   50.49    4.10
   3   1   6   46.20    4.00
   3   1   6   52.29    6.50
  -3  -1  -6   57.19    4.70
  -3  -1  -6   54.59    4.50
   3   2   6  217.68   14.10
   3   2   6  230.28   11.90
  -3  -2  -6  215.38   11.90
  -3  -2  -6  240.68   12.70
   3   3   6  389.86   18.70
   3   3   6  365.46   21.40
  -3  -3  -6  376.56   19.60
  -3  -3  -6  409.86   18.60
   3   4   6   14.80    2.60
   3   4   6    6.00    3.10
   3   4   6    7.20    2.70
  -3  -4  -6   12.00    2.30
  -3  -4  -6   15.50    3.30
   3   5   6    5.80    1.90
   3   5   6    1.70    2.20
   3   5   6    9.20    3.20
  -3  -5  -6    6.30    2.30
  -3  -5  -6    6.30    1.80
   3   6   6   71.39    9.60
   3   6   6   71.99    9.00
  -3  -6  -6   63.39    7.20
   3   7   6   11.00    4.50
   3   7   6    8.90    4.30
  -3  -7  -6    9.60    3.10
   3   8   6   31.00    6.70
   3   8   6   38.80    7.90
  -3  -8  -6   53.99    7.30
   3   9   6  234.48   18.20
   3   9   6  264.77   19.50
  -3  -9  -6  213.58   15.10
   3  10   6   86.79   13.20
   3  10   6   81.49   12.50
  -3 -10  -6   94.09   10.50
   4  -9   6   50.09    9.20
  -4   9  -6   32.80    8.50
   4  -8   6  110.39   12.70
  -4   8  -6   97.49   13.90
   4  -7   6   24.90    6.00
  -4   7  -6   25.50    7.00
   4  -6   6  180.68   13.50
  -4   6  -6  162.38   14.30
   4  -5   6    8.00    3.20
  -4   5  -6    2.60    2.30
  -4   5  -6    3.00    2.20
   4  -4   6   22.60    2.60
   4  -4   6   28.70    5.30
  -4   4  -6   28.70    3.80
  -4   4  -6   19.40    5.00
  -4   4  -6   26.20    4.00
   4  -3   6   56.89    3.50
   4  -3   6   43.00    6.40
  -4   3  -6   48.10    4.10
  -4   3  -6   47.10    7.00
  -4   3  -6   52.09    5.60
   4  -2   6   85.09    4.80
   4  -2   6   85.09    7.20
  -4   2  -6   77.29    8.60
  -4   2  -6   80.99    5.10
  -4   2  -6   85.19    6.30
   4  -1   6   72.99    4.80
   4  -1   6   95.29    7.00
  -4   1  -6  101.99    6.70
  -4   1  -6   84.39    7.50
  -4   1  -6   79.49    5.00
   4   0   6  123.19    9.30
   4   0   6  104.49    7.70
   4   0   6  112.79    6.50
  -4   0  -6   97.79    8.00
  -4   0  -6  113.89    7.50
   4   1   6   80.49    6.20
   4   1   6   97.79    8.00
  -4  -1  -6   85.29    6.50
  -4  -1  -6   82.69    6.60
   4   2   6   84.29    9.40
   4   2   6   75.69    6.00
  -4  -2  -6   82.19    6.40
  -4  -2  -6   79.19    6.20
   4   3   6   54.99    5.60
   4   3   6   43.00    6.90
  -4  -3  -6   50.09    5.30
  -4  -3  -6   47.70    5.60
   4   4   6   24.80    3.80
   4   4   6   17.80    4.60
  -4  -4  -6   21.70    3.50
  -4  -4  -6   24.50    4.00
   4   5   6    5.20    2.00
   4   5   6    2.30    2.30
   4   5   6    4.60    2.60
  -4  -5  -6    1.20    1.40
  -4  -5  -6    1.20    1.50
   4   6   6  183.48   14.40
   4   6   6  176.08   13.30
  -4  -6  -6  170.78   11.70
   4   7   6   17.90    5.20
   4   7   6   29.80    6.20
  -4  -7  -6   13.10    3.90
   4   8   6   96.39   12.00
   4   8   6  105.59   13.10
  -4  -8  -6  105.29   10.70
   4   9   6   52.29    9.40
   4   9   6   46.80    9.30
  -4  -9  -6   54.69    7.90
   5  -9   6    9.50    5.20
  -5   9  -6    9.40    6.40
   5  -8   6  162.38   14.10
  -5   8  -6  148.09   18.10
   5  -7   6   22.90    5.80
  -5   7  -6   34.90    8.20
   5  -6   6   36.10    6.70
  -5   6  -6   31.10    7.50
   5  -5   6   82.09   10.20
  -5   5  -6   79.59   10.70
   5  -4   6  185.98   13.70
  -5   4  -6  215.28   12.70
  -5   4  -6  205.38   15.20
   5  -3   6   26.40    5.20
  -5   3  -6   37.10    6.90
  -5   3  -6   32.70    4.70
   5  -2   6   90.19    7.80
  -5   2  -6   98.09   10.70
  -5   2  -6   92.69    7.20
   5  -1   6  518.05   24.90
  -5   1  -6  463.75   21.30
  -5   1  -6  453.85   23.80
  -5   1  -6  506.95   26.10
   5   0   6    8.00    3.10
   5   0   6    4.10    1.90
  -5   0  -6    6.70    2.60
  -5   0  -6    5.80    2.20
   5   1   6  497.45   24.80
   5   1   6  514.45   27.00
  -5  -1  -6  465.45   24.40
  -5  -1  -6  517.95   25.40
   5   2   6   92.39    7.20
   5   2   6   94.69   10.30
  -5  -2  -6   88.89    7.20
  -5  -2  -6   81.29    6.90
   5   3   6   42.40    5.60
   5   3   6   40.30    7.20
  -5  -3  -6   38.60    5.20
  -5  -3  -6   33.30    5.00
   5   4   6  203.48   12.60
   5   4   6  196.08   14.90
  -5  -4  -6  209.78   12.90
  -5  -4  -6  217.58   12.40
   5   5   6   86.09    7.30
   5   5   6   87.19    9.70
   5   5   6   72.99   10.10
  -5  -5  -6   80.99    6.90
  -5  -5  -6   84.79    8.50
   5   6   6   45.80    7.60
   5   6   6   46.70    8.10
  -5  -6  -6   37.60    5.80
   5   7   6   20.70    5.60
   5   7   6   37.20    8.00
  -5  -7  -6   13.80    3.70
   5   8   6  183.28   15.20
   5   8   6  146.09   16.40
  -5  -8  -6  149.39   11.60
   5   9   6    4.30    4.70
   5   9   6    7.70    4.60
  -5  -9  -6    5.90    3.40
   6  -8   6   26.80    6.90
  -6   8  -6   28.00    8.00
   6  -7   6  108.49   13.10
  -6   7  -6  105.49   14.30
   6  -6   6  101.59   12.40
  -6   6  -6   94.69   12.90
   6  -5   6    3.60    2.80
  -6   5  -6   13.80    5.10
   6  -4   6   92.59   10.30
  -6   4  -6   89.89    9.00
  -6   4  -6   86.79   11.40
   6  -3   6  228.38   15.30
  -6   3  -6  225.38   14.30
  -6   3  -6  264.27   17.40
   6  -2   6  295.07   17.30
  -6   2  -6  261.07   15.90
  -6   2  -6  299.37   18.80
   6  -1   6  200.38   13.00
  -6   1  -6  185.78   14.20
  -6   1  -6  208.48   12.60
   6   0   6  392.56   21.20
  -6   0  -6  408.46   22.10
  -6   0  -6  385.96   20.90
   6   1   6  209.98   13.50
   6   1   6  230.78   15.50
  -6  -1  -6  203.58   13.00
  -6  -1  -6  232.88   14.30
   6   2   6  264.77   16.30
   6   2   6  321.57   19.20
  -6  -2  -6  266.77   16.30
  -6  -2  -6  283.37   16.10
   6   3   6  225.98   14.70
   6   3   6  253.87   17.60
  -6  -3  -6  244.98   14.80
  -6  -3  -6  257.57   14.90
   6   4   6  112.49   12.40
   6   4   6  107.49    8.70
  -6  -4  -6   95.39    7.90
  -6  -4  -6   82.19    8.60
   6   5   6   10.60    3.40
   6   5   6    9.10    3.70
   6   5   6   10.00    5.10
  -6  -5  -6   10.30    3.30
  -6  -5  -6    8.50    2.70
   6   6   6   89.09   10.80
   6   6   6   97.39   12.40
  -6  -6  -6  104.09    8.70
   6   7   6  105.59   12.50
   6   7   6  109.09   13.60
  -6  -7  -6   95.19    9.80
   6   8   6   25.60    7.40
   6   8   6   30.70    7.40
  -6  -8  -6   23.20    5.00
   7  -7   6   96.29   11.90
  -7   7  -6   39.00    9.20
   7  -6   6   -1.00    2.70
  -7   6  -6    1.50    3.00
   7  -5   6   66.89    9.60
  -7   5  -6   66.19   10.50
   7  -4   6  166.78   12.90
  -7   4  -6  131.49   10.90
  -7   4  -6  172.88   14.60
   7  -3   6   16.70    4.60
  -7   3  -6   16.40    5.10
  -7   3  -6   19.00    4.20
   7  -2   6   60.19    8.10
  -7   2  -6   66.19    9.70
  -7   2  -6   83.89    8.60
   7  -1   6   16.90    4.20
  -7   1  -6   15.00    3.60
  -7   1  -6   11.10    4.30
   7   0   6   17.30    4.10
  -7   0  -6   19.30    4.10
  -7   0  -6   35.00    6.20
   7   1   6   10.70    4.30
   7   1   6   12.40    3.80
  -7  -1  -6   12.00    3.70
  -7  -1  -6   13.10    3.50
   7   2   6   50.09    8.50
   7   2   6   86.49    9.30
  -7  -2  -6   60.49    7.30
  -7  -2  -6   67.19    8.10
   7   3   6   15.30    4.00
   7   3   6   21.20    5.90
  -7  -3  -6   17.30    4.30
  -7  -3  -6   17.60    3.80
   7   4   6  184.58   13.00
   7   4   6  170.28   14.90
  -7  -4  -6  180.78   12.30
  -7  -4  -6  160.98   11.90
   7   5   6   53.09    9.30
   7   5   6   51.99    7.90
  -7  -5  -6   78.79   12.40
  -7  -5  -6   75.59    8.50
   7   6   6    1.50    3.50
   7   6   6    2.90    3.40
  -7  -6  -6   -0.50    1.60
   7   7   6   71.09   10.50
   7   7   6   75.89   11.90
  -7  -7  -6   84.19    9.40
   8  -6   6    1.50    3.40
  -8   6  -6    5.30    3.30
   8  -5   6   26.00    6.50
  -8   5  -6   21.10    6.90
   8  -4   6   18.10    5.20
  -8   4  -6   10.00    5.40
   8  -3   6   55.89    8.30
  -8   3  -6   62.19    7.90
  -8   3  -6   54.69    9.80
   8  -2   6    9.60    4.10
  -8   2  -6   24.80    5.10
  -8   2  -6   13.60    5.10
   8  -1   6   -0.20    2.80
  -8   1  -6    0.70    1.80
  -8   1  -6    3.20    3.50
   8   0   6   59.29    8.30
   8   0   6   49.70    8.50
  -8   0  -6   84.79   10.10
  -8   0  -6   76.79    8.60
   8   1   6    3.30    3.50
   8   1   6    4.00    2.80
  -8  -1  -6    0.90    2.00
  -8  -1  -6    6.30    3.60
   8   2   6   12.00    4.60
   8   2   6   28.10    5.90
  -8  -2  -6   12.90    4.10
  -8  -2  -6   16.70    4.40
   8   3   6   48.50    8.00
   8   3   6   58.59    9.40
  -8  -3  -6   66.49    8.40
  -8  -3  -6   64.99    8.10
   8   4   6   24.60    6.00
   8   4   6   18.30    5.80
  -8  -4  -6   17.50    4.80
  -8  -4  -6   23.00    4.70
   8   5   6   28.70    7.60
  -8  -5  -6   28.60    5.50
   8   6   6    1.30    4.40
  -8  -6  -6    1.00    2.50
   9  -5   6  102.49   12.90
  -9   5  -6  107.29   15.10
   9  -4   6   23.90    6.20
  -9   4  -6   33.70    8.00
   9  -3   6    2.10    3.80
  -9   3  -6    6.70    3.50
  -9   3  -6    5.00    4.00
   9  -2   6   50.59    8.70
  -9   2  -6   41.20    7.00
  -9   2  -6   60.69   10.70
   9  -1   6  140.99   14.20
  -9   1  -6  127.79   10.80
  -9   1  -6  107.99   14.40
   9   0   6   11.90    5.00
   9   0   6   22.20    5.70
  -9   0  -6   22.60    5.80
  -9   0  -6   25.00    5.30
   9   1   6  140.79   15.50
   9   1   6  113.69   12.70
  -9  -1  -6  112.59   11.30
  -9  -1  -6  107.39   12.70
   9   2   6   47.80    9.30
   9   2   6   48.00    8.30
  -9  -2  -6   48.70    7.40
  -9  -2  -6   60.29    9.00
   9   3   6    5.30    3.70
   9   3   6    7.20    4.50
  -9  -3  -6    5.30    3.30
  -9  -3  -6    4.00    3.70
   9   4   6   29.10    7.50
   9   4   6   27.80    6.70
  -9  -4  -6   30.10    5.70
  -9  -4  -6   26.00    6.30
   9   5   6  116.79   14.80
  -9  -5  -6  106.79   11.70
  10  -2   6   19.30    5.90
 -10   2  -6   12.60    6.50
 -10   2  -6   13.20    4.20
  10  -1   6   22.50    6.10
 -10   1  -6   12.10    5.80
 -10   1  -6   24.30    5.60
  10   0   6    7.30    4.50
  10   0   6    5.30    3.90
 -10   0  -6    1.40    2.80
 -10   0  -6    2.60    3.40
  10   1   6   14.30    6.30
  10   1   6   23.50    6.80
 -10  -1  -6   24.30    6.50
 -10  -1  -6   17.30    4.90
  10   2   6   24.00    7.10
  10   2   6   24.50    6.90
 -10  -2  -6   22.30    5.40
 -10  -2  -6   16.00    5.70
 -12  -3   7    5.30    4.50
  12   3  -7    3.30    4.00
 -12  -2   7   79.59   11.00
  12   2  -7   77.79   11.70
 -12  -1   7    1.80    3.10
  12   1  -7    1.40    3.50
 -12   0   7   37.50    7.90
  12   0  -7   48.20    9.20
 -12   1   7   -0.80    3.00
  12  -1  -7   -0.10    3.00
 -12   2   7   83.29   11.80
  12  -2  -7  100.49   12.70
 -12   3   7    4.50    3.70
  12  -3  -7    2.80    3.90
 -11  -5   7   31.00    7.20
  11   5  -7   24.40    6.70
 -11  -4   7   86.99   11.60
  11   4  -7   92.59   13.60
 -11  -3   7  233.98   16.50
  11   3  -7  137.29   16.70
 -11  -2   7   17.00    5.40
  11   2  -7    3.40    3.50
 -11  -1   7  163.28   14.00
  11   1  -7  133.09   15.00
 -11   0   7   83.39   10.80
  11   0  -7   74.69   11.00
 -11   1   7  151.78   15.10
  11  -1  -7  139.19   14.90
 -11   2   7   11.50    4.30
  11  -2  -7    7.70    4.20
 -11   3   7  159.58   13.90
  11  -3  -7  180.48   15.10
 -11   4   7   89.19   11.50
  11  -4  -7   84.29   11.00
 -11   5   7   32.30    7.50
  11  -5  -7   37.30    7.50
 -10  -6   7   17.20    5.60
 -10  -6   7   14.60    4.70
  10   6  -7   13.40    6.40
  10   6  -7   17.40    6.50
 -10  -5   7    9.70    4.00
 -10  -5   7    8.60    3.30
  10   5  -7    5.70    3.50
  10   5  -7    4.20    3.90
 -10  -4   7    1.90    2.30
 -10  -4   7   10.90    4.30
  10   4  -7    3.20    3.70
  10   4  -7    8.50    3.90
 -10  -3   7  127.29   13.40
 -10  -3   7  132.59    9.30
  10   3  -7  137.09   15.10
  10   3  -7  129.99   14.90
 -10  -2   7   32.80    6.50
  10   2  -7   32.90    7.00
 -10  -1   7   23.20    5.90
  10   1  -7   17.70    5.20
 -10   0   7  162.88   13.60
  10   0  -7  184.98   14.30
 -10   1   7   22.30    5.60
  10  -1  -7   20.80    5.60
 -10   2   7   31.80    6.20
  10  -2  -7   27.80    6.20
 -10   3   7  136.09   11.70
  10  -3  -7  120.99   13.10
 -10   4   7    9.30    4.40
 -10   4   7    0.80    2.70
  10  -4  -7    7.30    3.70
 -10   5   7   10.20    4.60
 -10   5   7    9.20    4.10
  10  -5  -7    1.50    3.00
 -10   6   7   14.00    5.30
 -10   6   7   10.50    5.30
  10  -6  -7   16.20    5.40
  -9  -7   7    3.80    4.10
  -9  -7   7    8.50    4.00
   9   7  -7   14.70    5.90
   9   7  -7    5.40    4.90
  -9  -6   7    9.00    3.80
  -9  -6   7   17.80    5.10
   9   6  -7   11.30    5.30
   9   6  -7   11.00    5.60
  -9  -5   7   14.00    3.90
  -9  -5   7   14.50    5.10
   9   5  -7    7.50    4.10
   9   5  -7   18.80    5.90
  -9  -4   7   75.39    8.00
  -9  -4   7   67.89    9.40
   9   4  -7   62.79   10.20
   9   4  -7   87.49   10.50
  -9  -3   7   39.50    6.40
  -9  -3   7   20.60    4.00
   9   3  -7   33.90    6.40
   9   3  -7   30.30    6.60
  -9  -2   7  290.17   15.50
  -9  -2   7  288.67   18.50
   9   2  -7  288.47   17.60
   9   2  -7  315.77   19.90
  -9  -1   7   20.30    3.20
  -9  -1   7   10.60    3.90
   9   1  -7   15.00    4.00
   9   1  -7   19.70    5.00
  -9   0   7    6.50    3.10
  -9   0   7    7.90    2.40
   9   0  -7   10.40    3.80
  -9   1   7   11.30    4.10
   9  -1  -7   13.50    4.20
  -9   2   7  307.57   19.80
  -9   2   7  289.87   18.00
   9  -2  -7  261.57   17.80
  -9   3   7   23.40    5.20
  -9   3   7   22.30    6.00
   9  -3  -7   25.30    5.30
  -9   4   7   54.19    9.00
  -9   4   7   62.09    8.70
   9  -4  -7   71.39    9.00
  -9   5   7   15.00    4.50
  -9   5   7   14.20    5.20
   9  -5  -7   18.20    4.80
  -9   6   7   10.30    5.40
  -9   6   7    8.30    4.00
   9  -6  -7   10.00    3.80
  -9   7   7   12.00    5.50
  -9   7   7    3.50    3.80
   9  -7  -7    6.50    3.80
  -8  -8   7   23.50    6.50
  -8  -8   7   25.50    6.20
   8   8  -7   16.40    6.20
   8   8  -7   15.60    5.80
  -8  -7   7   28.80    6.50
  -8  -7   7   30.80    6.00
   8   7  -7   44.70    8.90
   8   7  -7   29.50    7.40
  -8  -6   7  155.38   13.70
  -8  -6   7  177.88   12.60
   8   6  -7  168.18   15.00
   8   6  -7  186.28   14.80
  -8  -5   7   22.10    5.60
  -8  -5   7   19.40    4.30
   8   5  -7   17.30    5.10
   8   5  -7   16.30    5.20
  -8  -4   7  127.19   11.30
  -8  -4   7  137.99    9.80
   8   4  -7  141.99   12.40
   8   4  -7  159.28   12.40
  -8  -3   7  905.71   43.70
  -8  -3   7  911.31   40.90
   8   3  -7  886.21   43.20
   8   3  -7  855.41   44.60
  -8  -2   7   57.39    5.80
  -8  -2   7   71.09    8.50
   8   2  -7   53.19    7.20
   8   2  -7   61.99    8.90
  -8  -1   7  170.38   10.10
  -8  -1   7  193.18   13.00
   8   1  -7  198.68   13.60
   8   1  -7  161.58   11.20
  -8   0   7  338.37   19.20
  -8   0   7  329.87   16.20
   8   0  -7  333.77   19.70
   8   0  -7  324.17   17.60
  -8   1   7  179.28    9.90
  -8   1   7  173.68   12.90
  -8   1   7  179.68   12.50
   8  -1  -7  188.88   12.90
   8  -1  -7  166.98   10.30
  -8   2   7   57.09    7.50
  -8   2   7   50.29    7.70
  -8   2   7   50.89    4.30
   8  -2  -7   55.79    4.70
   8  -2  -7   57.99    7.50
  -8   3   7  779.62   41.80
  -8   3   7  931.61   40.40
   8  -3  -7  764.62   39.50
  -8   4   7  149.39   12.90
  -8   4   7  140.89   10.90
   8  -4  -7  126.39   10.50
  -8   5   7   22.30    6.30
  -8   5   7   17.10    4.70
   8  -5  -7   17.40    4.30
  -8   6   7  191.18   14.30
  -8   6   7  187.08   15.70
   8  -6  -7  154.38   12.10
  -8   7   7   37.20    7.20
  -8   7   7   23.20    6.30
   8  -7  -7   33.50    6.80
   8  -7  -7   27.10    6.80
  -8   8   7   19.50    6.70
   8  -8  -7   24.40    6.90
  -7  -9   7   20.70    6.20
   7   9  -7   26.80    7.90
   7   9  -7   36.80    8.80
  -7  -8   7    7.90    4.10
   7   8  -7   16.60    5.50
   7   8  -7   17.00    5.90
  -7  -7   7   86.29   10.00
   7   7  -7  112.69   13.70
   7   7  -7   92.79   12.90
  -7  -6   7  102.09   10.30
   7   6  -7   91.59   11.80
   7   6  -7   94.19   11.80
  -7  -5   7   78.59    8.40
   7   5  -7   70.69    9.70
   7   5  -7   58.29    8.80
  -7  -4   7  444.36   24.80
  -7  -4   7  459.45   23.10
   7   4  -7  416.16   25.40
   7   4  -7  473.05   25.50
  -7  -3   7  139.29   10.90
  -7  -3   7  133.09    9.20
   7   3  -7  165.88   11.50
   7   3  -7  153.28   12.00
  -7  -2   7  151.78   11.40
  -7  -2   7  169.08    9.90
   7   2  -7  163.48   11.20
   7   2  -7  154.18   12.10
  -7  -1   7  193.18   11.00
  -7  -1   7  201.88   12.90
   7   1  -7  198.38   12.20
   7   1  -7  201.98   13.50
  -7   0   7  103.69    7.00
  -7   0   7  136.99    9.50
  -7   0   7  116.99    8.90
   7   0  -7  133.29    9.70
   7   0  -7  114.39    7.90
  -7   1   7  182.18   10.20
  -7   1   7  188.68   12.20
  -7   1   7  184.48   12.80
   7  -1  -7  183.18   12.30
   7  -1  -7  189.58   10.60
  -7   2   7  143.99   11.80
  -7   2   7  160.08   10.90
  -7   2   7  179.08    9.40
   7  -2  -7  163.28   11.30
   7  -2  -7  160.78    9.40
  -7   3   7  134.49    9.80
  -7   3   7  139.09    8.50
  -7   3   7  135.69   11.10
   7  -3  -7  136.59    9.90
   7  -3  -7  151.58    8.60
  -7   4   7  429.06   24.90
  -7   4   7  432.76   21.00
  -7   4   7  417.46   22.70
   7  -4  -7  440.36   22.80
   7  -4  -7  424.86   20.50
  -7   5   7   67.99    9.40
  -7   5   7   66.29    7.90
   7  -5  -7   64.39    7.50
  -7   6   7  107.29   11.10
  -7   6   7  100.29   12.40
   7  -6  -7  105.79    8.70
  -7   7   7   92.79   12.40
  -7   7   7   91.79   14.20
   7  -7  -7   82.29   11.30
  -7   8   7    9.40    5.00
   7  -8  -7   18.20    6.30
  -7   9   7   27.80    7.80
   7  -9  -7   27.10    7.40
  -6  -9   7    2.20    3.50
   6   9  -7    4.40    3.80
  -6  -8   7  108.69   12.20
   6   8  -7   96.59   13.40
   6   8  -7  105.39   13.40
  -6  -7   7  110.69   11.60
   6   7  -7  108.29   13.40
   6   7  -7  126.49   13.70
  -6  -6   7   33.70    5.80
   6   6  -7   26.80    6.40
   6   6  -7   24.20    6.20
  -6  -5   7  381.16   20.00
   6   5  -7  352.16   21.60
   6   5  -7  334.47   21.70
  -6  -4   7  318.97   17.60
   6   4  -7  332.77   19.60
   6   4  -7  335.07   20.30
  -6  -3   7   27.50    4.10
   6   3  -7   36.80    5.90
   6   3  -7   21.60    4.70
  -6  -2   7  102.09    8.70
  -6  -2   7  114.49    7.50
   6   2  -7  124.99    8.80
   6   2  -7  115.69    9.40
  -6  -1   7    8.50    2.60
  -6  -1   7   15.60    2.70
  -6  -1   7   13.50    3.00
   6   1  -7   11.30    2.60
   6   1  -7   10.30    3.00
  -6   0   7  101.79    6.70
  -6   0   7  113.49    8.10
  -6   0   7  126.19    8.60
   6   0  -7  100.49    8.20
   6   0  -7  120.49    7.60
  -6   1   7   14.40    3.40
  -6   1   7   11.90    2.50
  -6   1   7    8.40    2.60
   6  -1  -7   10.90    2.90
   6  -1  -7   14.70    2.60
  -6   2   7  113.79    9.10
  -6   2   7  106.29    7.90
  -6   2   7  109.49    6.80
   6  -2  -7  103.69    6.80
   6  -2  -7   95.39    7.80
  -6   3   7   24.90    5.20
  -6   3   7   23.70    4.00
  -6   3   7   30.70    3.90
   6  -3  -7   33.50    3.90
   6  -3  -7   32.10    4.60
  -6   4   7  276.17   16.40
  -6   4   7  299.27   15.70
  -6   4   7  319.77   19.50
   6  -4  -7  316.07   16.60
  -6   5   7  332.67   18.70
  -6   5   7  345.77   21.70
   6  -5  -7  354.86   18.40
   6  -5  -7  323.27   20.30
  -6   6   7   30.60    5.40
  -6   6   7   27.50    6.50
   6  -6  -7   25.60    5.90
   6  -6  -7   27.50    4.50
  -6   7   7  114.89   14.30
   6  -7  -7  126.89   14.10
  -6   8   7  107.59   13.70
   6  -8  -7   78.19   11.20
  -6   9   7    0.80    3.50
   6  -9  -7    1.90    3.60
  -5 -10   7    4.80    4.00
   5  10  -7    5.80    3.90
  -5  -9   7   53.19    8.90
   5   9  -7   41.50    9.60
  -5  -8   7   57.49    8.80
   5   8  -7   70.69   10.80
  -5  -7   7   18.40    4.70
   5   7  -7   13.30    4.90
   5   7  -7   15.10    4.80
  -5  -6   7   12.30    3.60
   5   6  -7   19.80    5.50
   5   6  -7   18.00    5.00
  -5  -5   7   89.39    8.00
   5   5  -7  125.79   10.20
   5   5  -7  115.69   12.40
  -5  -4   7  229.88   12.80
   5   4  -7  224.68   14.30
   5   4  -7  172.58   13.60
  -5  -3   7   50.99    5.50
   5   3  -7   44.40    6.50
   5   3  -7   51.09    6.30
  -5  -2   7  349.57   18.40
   5   2  -7  392.76   19.90
   5   2  -7  393.46   20.70
  -5  -1   7   98.19    6.40
  -5  -1   7   99.09    6.80
  -5  -1   7   99.39    7.50
   5   1  -7  102.89    7.90
   5   1  -7   99.49    7.10
  -5   0   7  252.27   12.80
  -5   0   7  240.08   13.90
  -5   0   7  263.57   14.20
   5   0  -7  265.27   14.50
   5   0  -7  260.07   13.50
  -5   1   7   97.69    6.30
  -5   1   7   98.29    6.90
  -5   1   7   89.19    7.60
   5  -1  -7  106.19    6.70
   5  -1  -7   88.69    6.90
  -5   2   7  369.66   18.80
  -5   2   7  369.86   20.50
  -5   2   7  362.56   17.90
   5  -2  -7  390.86   18.90
   5  -2  -7  370.56   18.00
  -5   3   7   52.99    5.40
  -5   3   7   52.69    4.70
  -5   3   7   54.19    7.30
   5  -3  -7   56.99    4.90
  -5   4   7  168.38   13.30
  -5   4   7  218.48   11.90
  -5   4   7  182.88   11.30
   5  -4  -7  210.88   13.60
   5  -4  -7  220.58   11.60
  -5   5   7  112.39    8.20
  -5   5   7  117.59   12.30
   5  -5  -7   96.09    7.30
   5  -5  -7  107.49   11.20
  -5   6   7   11.40    4.20
  -5   6   7   13.20    3.60
   5  -6  -7   17.50    4.80
   5  -6  -7   11.50    2.80
  -5   7   7   21.40    5.90
   5  -7  -7   11.30    4.30
  -5   8   7   62.99   10.80
   5  -8  -7   56.99    9.00
  -5   9   7   42.40    9.00
   5  -9  -7   52.79    9.20
  -5  10   7    0.60    3.70
   5 -10  -7    5.30    4.70
  -4 -10   7   13.50    5.00
   4  10  -7   18.80    7.20
  -4  -9   7   13.40    4.70
   4   9  -7    5.80    4.00
  -4  -8   7   18.00    4.80
   4   8  -7   14.90    5.00
  -4  -7   7    3.70    2.40
   4   7  -7   -0.50    1.80
  -4  -6   7  271.47   17.10
   4   6  -7  283.77   18.90
   4   6  -7  332.67   19.60
  -4  -5   7   49.40    6.20
   4   5  -7   64.29    8.50
   4   5  -7   52.19    7.70
  -4  -4   7  291.67   15.70
   4   4  -7  297.47   17.50
   4   4  -7  275.57   17.40
  -4  -3   7  151.38    9.40
   4   3  -7  151.28   10.60
   4   3  -7  170.68   11.30
  -4  -2   7   45.50    3.40
  -4  -2   7   41.80    4.60
   4   2  -7   44.00    3.20
   4   2  -7   39.20    4.90
   4   2  -7   45.70    6.20
  -4  -1   7 1128.39   46.80
  -4  -1   7 1016.00   46.60
   4   1  -7 1114.79   48.40
   4   1  -7 1088.09   46.40
   4   1  -7 1011.50   47.20
  -4   0   7 1812.72   81.79
  -4   0   7 1957.80   80.89
  -4   0   7 1964.60   81.79
   4   0  -7 1930.91   81.49
   4   0  -7 1899.71   81.39
   4   0  -7 1881.81   82.19
  -4   1   7 1089.59   48.30
  -4   1   7 1129.99   49.90
  -4   1   7 1087.99   48.10
   4  -1  -7 1153.28   48.80
   4  -1  -7 1045.30   48.10
   4  -1  -7 1154.18   49.40
  -4   2   7   47.70    6.00
  -4   2   7   36.50    4.10
  -4   2   7   52.09    4.10
   4  -2  -7   45.20    3.90
   4  -2  -7   36.50    5.00
  -4   3   7  153.78    9.10
  -4   3   7  153.78   11.10
  -4   3   7  160.58    8.70
   4  -3  -7  151.38    8.70
  -4   4   7  299.77   14.80
  -4   4   7  294.17   17.90
  -4   4   7  277.87   15.20
   4  -4  -7  292.17   14.40
   4  -4  -7  285.67   17.00
  -4   5   7   36.20    6.30
  -4   5   7   29.90    4.30
   4  -5  -7   35.00    5.70
   4  -5  -7   40.00    4.20
  -4   6   7  310.57   19.90
  -4   6   7  319.57   16.60
   4  -6  -7  292.77   18.60
   4  -6  -7  304.77   15.40
  -4   7   7    0.40    2.80
   4  -7  -7   -0.80    1.60
  -4   8   7    8.40    4.50
   4  -8  -7   11.90    4.40
  -4   9   7    9.30    4.60
   4  -9  -7   12.90    4.90
  -4  10   7    4.50    4.30
   4 -10  -7   17.70    5.50
  -3 -10   7   27.90    7.00
   3  10  -7   37.70    9.00
  -3  -9   7    9.10    3.90
   3   9  -7   18.60    6.30
  -3  -8   7  143.39   11.60
   3   8  -7  131.49   14.30
  -3  -7   7  202.08   13.80
   3   7  -7  187.28   15.00
  -3  -6   7    7.00    2.60
   3   6  -7    4.50    2.70
  -3  -5   7  763.02   35.10
   3   5  -7  708.23   36.50
  -3  -4   7    6.70    2.30
   3   4  -7    3.20    1.80
   3   4  -7    7.40    2.80
  -3  -3   7  350.06   18.40
   3   3  -7  392.06   19.90
   3   3  -7  389.86   20.50
  -3  -2   7  188.48    8.80
  -3  -2   7  177.88   10.00
   3   2  -7  193.08   10.80
   3   2  -7  167.08   11.00
   3   2  -7  174.88    8.50
  -3  -1   7  183.98    9.50
  -3  -1   7  171.48    9.10
   3   1  -7  171.88   10.30
   3   1  -7  166.68    8.80
   3   1  -7  161.78    9.70
  -3   0   7  159.88    8.40
  -3   0   7  153.28    9.00
   3   0  -7  156.78    8.60
   3   0  -7  142.19    8.70
   3   0  -7  150.28    8.90
  -3   1   7  166.98   10.50
  -3   1   7  157.08    9.00
  -3   1   7  165.48    9.30
   3  -1  -7  187.78    9.60
   3  -1  -7  178.98    9.40
   3  -1  -7  181.78   10.00
  -3   2   7  188.38    9.60
  -3   2   7  152.68   10.70
  -3   2   7  161.08    8.60
   3  -2  -7  176.98   10.40
   3  -2  -7  166.78    8.80
  -3   3   7  398.26   20.30
  -3   3   7  356.06   16.50
  -3   3   7  328.97   17.70
   3  -3  -7  381.16   19.20
   3  -3  -7  355.66   16.50
  -3   4   7    6.10    2.60
  -3   4   7    4.30    1.70
  -3   4   7    6.10    1.60
   3  -4  -7    1.60    1.30
   3  -4  -7    4.00    1.20
  -3   5   7  734.43   37.50
  -3   5   7  778.12   33.40
   3  -5  -7  743.03   36.50
   3  -5  -7  734.53   32.60
  -3   6   7    3.50    2.40
   3  -6  -7    5.80    2.90
  -3   7   7  238.48   16.90
   3  -7  -7  218.28   15.40
  -3   8   7  137.19   14.80
   3  -8  -7  116.29   12.60
  -3   9   7    9.50    4.20
   3  -9  -7   10.10    4.40
  -3  10   7   37.70    8.80
   3 -10  -7   37.40    7.90
  -2 -10   7  158.48   13.30
   2  10  -7  132.19   15.80
  -2  -9   7   80.79    9.90
   2   9  -7   74.89   11.20
  -2  -8   7  211.48   14.50
   2   8  -7  195.78   15.80
  -2  -7   7   47.30    7.10
   2   7  -7   40.00    7.20
  -2  -6   7   48.60    6.60
   2   6  -7   38.90    6.70
  -2  -5   7   68.79    7.20
   2   5  -7   75.09    8.40
  -2  -4   7  419.26   20.70
   2   4  -7  417.56   22.10
  -2  -3   7  193.98   10.60
   2   3  -7  182.18   11.40
  -2  -2   7  490.35   22.00
  -2  -2   7  485.15   22.90
   2   2  -7  511.75   23.80
   2   2  -7  506.25   21.40
   2   2  -7  482.85   24.20
  -2  -1   7   59.99    4.30
  -2  -1   7   65.89    4.60
   2   1  -7   57.09    4.50
   2   1  -7   59.89    5.00
   2   1  -7   59.69    3.90
  -2   0   7  884.51   41.10
  -2   0   7  962.40   40.20
   2   0  -7  907.11   40.30
   2   0  -7  934.41   40.80
   2   0  -7  922.51   40.50
  -2   1   7   55.19    4.20
  -2   1   7   57.79    5.10
   2  -1  -7   60.49    4.10
   2  -1  -7   56.89    4.60
  -2   2   7  487.95   22.30
  -2   2   7  471.45   24.20
  -2   2   7  488.15   20.80
   2  -2  -7  486.55   23.20
   2  -2  -7  462.15   21.10
  -2   3   7  210.18   12.90
  -2   3   7  191.78    8.70
  -2   3   7  188.18   10.80
   2  -3  -7  189.68    8.80
   2  -3  -7  180.58   11.40
  -2   4   7  386.96   21.40
  -2   4   7  375.36   16.90
  -2   4   7  384.96   19.50
   2  -4  -7  376.36   20.40
   2  -4  -7  397.06   16.70
  -2   5   7   77.79    4.70
  -2   5   7   83.29    9.70
   2  -5  -7   71.49    4.10
   2  -5  -7   67.09    7.80
  -2   6   7   33.30    6.80
   2  -6  -7   48.30    6.90
  -2   7   7   40.30    7.20
   2  -7  -7   43.60    6.60
  -2   8   7  170.28   14.60
   2  -8  -7  202.48   14.40
  -2   9   7   99.79   12.70
   2  -9  -7   84.49   10.80
  -2  10   7  163.28   17.70
   2 -10  -7  137.09   14.70
  -1 -10   7   15.90    5.10
   1  10  -7   20.70    6.80
  -1  -9   7   37.10    6.90
   1   9  -7   59.89    9.70
  -1  -8   7   74.19    9.00
   1   8  -7   81.29   10.70
  -1  -7   7   96.39    9.40
   1   7  -7   66.59    9.90
   1   7  -7   72.99    9.80
  -1  -6   7  310.07   17.70
   1   6  -7  324.47   20.80
   1   6  -7  341.37   19.80
  -1  -5   7  116.59    8.30
   1   5  -7  119.59   10.50
   1   5  -7  136.69    9.90
  -1  -4   7    0.00    0.90
  -1  -4   7   -0.40    0.80
   1   4  -7    0.90    1.30
   1   4  -7   -0.10    1.40
  -1  -3   7   14.30    2.60
  -1  -3   7   15.30    2.10
   1   3  -7   14.70    1.60
   1   3  -7   10.90    2.60
   1   3  -7   13.30    3.40
  -1  -2   7  641.54   29.10
  -1  -2   7  653.33   29.30
   1   2  -7  651.23   28.20
   1   2  -7  679.93   30.30
   1   2  -7  662.53   31.60
  -1  -1   7  264.77   13.80
  -1  -1   7  284.57   13.50
   1   1  -7  273.27   13.00
   1   1  -7  301.87   14.10
   1   1  -7  262.27   14.80
  -1   0   7 2500.45  107.99
  -1   0   7 2405.86  106.79
   1   0  -7 2622.24  106.89
   1   0  -7 2645.94  107.09
  -1   1   7  294.57   15.40
  -1   1   7  270.57   13.80
   1  -1  -7  280.27   14.30
  -1   2   7  662.53   31.60
  -1   2   7  631.24   29.70
   1  -2  -7  684.33   30.70
  -1   3   7    9.60    2.90
  -1   3   7   14.90    2.80
   1  -3  -7   17.70    3.40
  -1   4   7   -0.50    1.40
   1  -4  -7   -0.90    0.80
  -1   5   7  121.39   10.70
   1  -5  -7  143.79   10.00
  -1   6   7  320.37   19.80
   1  -6  -7  296.77   18.00
  -1   7   7   92.89   11.10
   1  -7  -7   76.59    9.00
  -1   8   7   62.29   10.30
   1  -8  -7   74.49    9.60
  -1   9   7   35.40    7.80
   1  -9  -7   51.99    8.10
  -1  10   7   15.90    5.50
   1 -10  -7    8.80    4.20
   0 -10   7   31.70    6.70
   0  10  -7   34.10    7.60
   0  -9   7   20.20    5.20
   0   9  -7   16.80    5.30
   0   9  -7   22.40    6.60
   0  -8   7   55.49    7.50
   0   8  -7   57.49    8.60
   0   8  -7   69.19   10.90
   0  -7   7  239.78   14.30
   0   7  -7  219.58   17.40
   0   7  -7  229.38   15.90
   0  -6   7   45.80    6.00
   0   6  -7   45.50    7.90
   0   6  -7   64.79    8.00
   0  -5   7   46.10    5.30
   0   5  -7   44.70    7.40
   0   5  -7   42.20    6.00
   0  -4   7   13.30    2.70
   0   4  -7   14.10    1.90
   0   4  -7   15.20    3.90
   0   4  -7   13.10    3.10
   0  -3   7  540.75   24.30
   0  -3   7  540.55   24.50
   0   3  -7  496.95   26.90
   0   3  -7  526.35   23.40
   0   3  -7  534.25   25.40
   0  -2   7   47.40    3.90
   0  -2   7   54.29    4.30
   0   2  -7   59.09    4.50
   0   2  -7   62.99    7.00
   0   2  -7   52.09    3.60
   0  -1   7   15.10    2.20
   0  -1   7   26.60    3.60
   0   1  -7   17.50    2.30
   0   1  -7   23.00    3.00
   0   1  -7   23.30    3.70
   0   0   7   60.69    5.40
   0   0   7   75.79    4.90
   0   0  -7   67.59    4.70
   0   0  -7   73.49    5.30
   0   0  -7   77.19    5.00
   0   1   7   24.30    3.00
   0   1   7   25.00    3.90
   0  -1  -7   25.00    2.90
   0  -1  -7   20.60    3.10
   0   2   7   52.59    2.90
   0   2   7   49.60    4.40
   0   2   7   58.19    6.90
   0  -2  -7   59.29    3.30
   0  -2  -7   46.80    5.10
   0   3   7  456.75   24.10
   0   3   7  541.55   26.70
   0  -3  -7  547.95   25.10
   0   4   7   15.40    4.00
   0  -4  -7    8.00    2.50
   0   5   7   43.40    7.20
   0  -5  -7   47.70    6.20
   0   6   7   59.79    8.80
   0  -6  -7   54.39    7.00
   0   7   7  187.68   15.10
   0  -7  -7  201.58   13.70
   0   8   7   71.59   10.00
   0   8   7   55.99    9.20
   0  -8  -7   49.00    7.60
   0   9   7   19.80    6.10
   0   9   7   19.40    5.90
   0  -9  -7   17.60    5.00
   0  10   7   27.10    7.50
   0  10   7   35.40    8.00
   0 -10  -7   33.20    6.80
   1 -10   7   15.40    4.60
  -1  10  -7   10.60    4.90
  -1  10  -7    5.80    4.60
   1  -9   7   97.29   10.20
  -1   9  -7   75.29   10.80
  -1   9  -7   93.69   13.60
   1  -8   7  244.78   15.20
  -1   8  -7  252.57   17.50
  -1   8  -7  250.07   19.50
   1  -7   7   98.79    7.80
  -1   7  -7   81.19   11.40
  -1   7  -7  114.29   11.40
   1  -6   7  121.79    8.30
  -1   6  -7  123.69   10.00
  -1   6  -7   99.99   11.90
   1  -5   7  105.29    7.10
  -1   5  -7  101.49    8.20
  -1   5  -7  103.79   11.60
   1  -4   7  102.39    6.60
  -1   4  -7   97.09    6.20
  -1   4  -7   99.19    7.60
  -1   4  -7  107.79    9.40
   1  -3   7  655.33   29.20
  -1   3  -7  655.43   32.80
  -1   3  -7  655.83   29.10
  -1   3  -7  652.53   30.30
   1  -2   7 1025.20   46.50
   1  -2   7 1021.20   45.10
  -1   2  -7 1040.40   45.80
  -1   2  -7 1063.29   45.30
  -1   2  -7 1101.09   48.40
   1  -1   7  632.54   25.80
   1  -1   7  581.34   27.10
  -1   1  -7  552.64   27.50
  -1   1  -7  580.14   25.90
  -1   1  -7  517.15   25.90
   1   0   7   58.59    4.60
   1   0   7   70.09    4.50
   1   0   7   56.49    6.10
  -1   0  -7   60.29    4.60
  -1   0  -7   56.79    4.90
   1   1   7  598.64   25.90
   1   1   7  569.54   28.20
   1   1   7  580.64   26.30
  -1  -1  -7  563.84   26.20
  -1  -1  -7  579.94   26.80
   1   2   7 1050.59   44.60
   1   2   7 1050.69   46.40
   1   2   7 1054.09   48.70
  -1  -2  -7 1005.10   45.00
  -1  -2  -7 1127.59   47.20
   1   3   7  656.63   31.50
   1   3   7  644.24   29.40
   1   3   7  617.24   26.70
  -1  -3  -7  595.74   26.90
  -1  -3  -7  636.94   29.60
   1   4   7   85.39    9.90
  -1  -4  -7   97.89    7.40
   1   5   7   95.99   10.50
  -1  -5  -7   91.29    7.50
   1   6   7  124.49   12.90
  -1  -6  -7  110.59    9.00
   1   7   7   94.19   11.20
   1   7   7   76.49   11.10
  -1  -7  -7  100.89   10.20
   1   8   7  232.98   18.50
   1   8   7  263.67   18.30
  -1  -8  -7  261.37   16.60
   1   9   7   81.19   11.90
   1   9   7   94.19   12.00
  -1  -9  -7   96.49   10.70
   1  10   7    8.50    4.40
   1  10   7   17.00    6.40
  -1 -10  -7   11.20    4.20
   2 -10   7  121.79   12.80
   2 -10   7  134.49   15.80
  -2  10  -7   90.19   15.10
  -2  10  -7  119.59   14.10
   2  -9   7   38.90    6.10
  -2   9  -7   41.00    7.50
  -2   9  -7   22.60    7.50
   2  -8   7   45.20    6.20
  -2   8  -7   53.19    8.10
  -2   8  -7   69.59   11.00
   2  -7   7   63.39    6.80
  -2   7  -7   60.59    8.10
  -2   7  -7   54.69    9.50
   2  -6   7  448.46   22.00
  -2   6  -7  450.55   24.20
  -2   6  -7  437.86   26.70
   2  -5   7  116.79    7.50
  -2   5  -7  111.59    8.70
  -2   5  -7  137.19   11.50
   2  -4   7  229.18   12.20
  -2   4  -7  238.58   12.60
  -2   4  -7  254.37   16.30
  -2   4  -7  250.67   13.80
   2  -3   7  292.77   14.00
   2  -3   7  302.07   16.80
  -2   3  -7  315.27   17.80
  -2   3  -7  276.97   14.40
  -2   3  -7  265.67   14.70
   2  -2   7   28.50    4.50
   2  -2   7   26.70    2.80
  -2   2  -7   24.70    3.30
  -2   2  -7   22.50    3.00
  -2   2  -7   28.90    5.00
   2  -1   7  257.87   13.90
   2  -1   7  273.97   14.50
   2  -1   7  237.18   12.30
  -2   1  -7  271.97   14.70
  -2   1  -7  254.67   12.80
  -2   1  -7  243.58   13.00
   2   0   7   74.99    5.80
   2   0   7   83.29    5.30
   2   0   7   92.09    7.10
  -2   0  -7   82.99    6.30
  -2   0  -7   82.99    5.90
   2   1   7  245.18   14.70
   2   1   7  235.58   12.40
   2   1   7  258.37   12.80
  -2  -1  -7  252.87   13.20
  -2  -1  -7  242.48   13.00
   2   2   7   17.40    2.90
   2   2   7   19.50    2.60
   2   2   7   20.90    4.30
  -2  -2  -7   17.40    3.10
  -2  -2  -7   22.30    3.00
   2   3   7  255.07   16.50
   2   3   7  276.87   13.10
  -2  -3  -7  268.37   13.10
  -2  -3  -7  285.07   15.10
   2   4   7  222.68   15.10
   2   4   7  249.38   11.50
  -2  -4  -7  217.58   13.50
  -2  -4  -7  218.68   11.00
   2   5   7  110.39   11.90
  -2  -5  -7  119.59    9.00
   2   6   7  483.35   26.00
   2   6   7  464.55   26.70
  -2  -6  -7  430.16   24.00
   2   7   7   65.19    9.20
   2   7   7   80.39   10.80
  -2  -7  -7   59.49    7.80
   2   8   7   31.60    7.60
   2   8   7   64.49    9.70
  -2  -8  -7   53.09    7.60
   2   9   7   22.10    7.20
   2   9   7   37.00    8.00
  -2  -9  -7   40.90    6.70
   2  10   7  118.99   14.90
   2  10   7  128.99   15.90
  -2 -10  -7  125.49   13.10
   3 -10   7   39.50    8.80
  -3  10  -7   49.40   11.30
   3  -9   7   22.70    6.60
  -3   9  -7   17.20    6.90
   3  -8   7   59.59    9.40
  -3   8  -7   53.49   10.10
   3  -7   7   96.99    7.20
   3  -7   7   93.89   11.60
  -3   7  -7  104.79   10.70
  -3   7  -7   78.29   12.00
   3  -6   7  160.08   12.90
   3  -6   7  159.88    9.60
  -3   6  -7  164.48   14.10
  -3   6  -7  171.58   11.50
   3  -5   7   49.99    4.20
   3  -5   7   44.20    7.00
  -3   5  -7   40.70    5.60
  -3   5  -7   54.39    8.60
   3  -4   7  142.09   10.70
   3  -4   7  134.89    7.80
  -3   4  -7  146.29    8.90
  -3   4  -7  150.28   11.90
  -3   4  -7  127.29    9.00
   3  -3   7  240.88   11.50
   3  -3   7  237.18   14.60
  -3   3  -7  221.68   12.60
  -3   3  -7  249.18   15.60
  -3   3  -7  226.88   12.40
   3  -2   7  863.01   39.50
   3  -2   7  780.72   36.60
  -3   2  -7  862.01   37.20
  -3   2  -7  910.51   38.50
  -3   2  -7  826.32   40.30
   3  -1   7  559.54   29.10
   3  -1   7  601.54   26.30
   3  -1   7  586.24   28.40
  -3   1  -7  579.64   26.50
  -3   1  -7  612.94   29.30
  -3   1  -7  595.74   27.50
   3   0   7  233.68   11.70
   3   0   7  229.08   12.50
   3   0   7  209.78   13.80
  -3   0  -7  230.08   12.50
  -3   0  -7  233.38   13.40
   3   1   7  596.34   27.70
   3   1   7  612.14   27.60
   3   1   7  622.44   30.50
  -3  -1  -7  593.34   28.50
  -3  -1  -7  586.44   28.20
   3   2   7  873.91   37.70
   3   2   7  825.02   41.10
  -3  -2  -7  848.22   38.00
  -3  -2  -7  834.62   38.70
   3   3   7  235.18   12.00
   3   3   7  209.28   14.90
  -3  -3  -7  215.88   13.10
  -3  -3  -7  247.98   12.30
   3   4   7  141.09   11.40
   3   4   7  141.19    8.30
  -3  -4  -7  142.09    9.80
  -3  -4  -7  134.59    8.00
   3   5   7   40.60    7.10
  -3  -5  -7   56.89    6.80
   3   6   7  162.98   13.70
   3   6   7  153.98   12.40
  -3  -6  -7  161.88   11.30
   3   7   7   77.79   10.60
   3   7   7  105.29   12.80
  -3  -7  -7  104.59    8.80
   3   8   7   52.09    8.80
   3   8   7   56.79    9.80
  -3  -8  -7   51.59    7.20
   3   9   7   25.80    7.10
   3   9   7   26.60    7.20
  -3  -9  -7   19.80    5.10
   3  10   7   34.80    8.60
   3  10   7   67.19   12.00
  -3 -10  -7   55.59    8.30
   4  -9   7  105.89   13.40
  -4   9  -7  106.19   15.40
   4  -8   7   32.50    7.40
  -4   8  -7   20.80    7.10
   4  -7   7   27.40    6.30
  -4   7  -7   22.70    6.70
   4  -6   7   23.70    5.40
  -4   6  -7   19.80    5.60
   4  -5   7  146.09   11.80
  -4   5  -7  158.78   13.40
   4  -4   7  293.87   14.40
   4  -4   7  314.17   18.30
  -4   4  -7  293.87   16.20
  -4   4  -7  318.97   19.80
  -4   4  -7  296.17   15.50
   4  -3   7  110.29    6.20
   4  -3   7  107.79    8.90
  -4   3  -7  103.29    7.00
  -4   3  -7  109.19   11.20
  -4   3  -7  111.69    7.80
   4  -2   7  365.46   17.20
   4  -2   7  381.96   20.50
  -4   2  -7  385.76   21.60
  -4   2  -7  394.76   19.40
  -4   2  -7  364.56   17.60
   4  -1   7   59.49    4.40
   4  -1   7   66.69    7.00
  -4   1  -7   73.39    5.80
  -4   1  -7   66.89    4.60
  -4   1  -7   63.39    7.70
   4   0   7   87.19    6.80
   4   0   7   89.59    5.70
   4   0   7   80.19    8.90
  -4   0  -7   82.29    6.50
  -4   0  -7   85.39    7.50
   4   1   7   81.79    9.00
   4   1   7   76.89    6.10
  -4  -1  -7   71.29    6.30
  -4  -1  -7   79.89    6.30
   4   2   7  372.56   22.10
   4   2   7  390.96   19.50
  -4  -2  -7  376.26   19.90
  -4  -2  -7  401.46   19.90
   4   3   7   99.89   10.90
   4   3   7  112.99    7.70
  -4  -3  -7  124.29    8.70
  -4  -3  -7  113.99    7.80
   4   4   7  314.87   16.50
   4   4   7  304.17   20.00
  -4  -4  -7  305.97   16.20
  -4  -4  -7  335.57   17.70
   4   5   7  156.08   13.20
  -4  -5  -7  155.58   10.80
   4   6   7   24.70    6.30
   4   6   7   23.80    5.60
  -4  -6  -7   36.30    5.50
   4   7   7   24.80    6.70
   4   7   7   22.80    5.90
  -4  -7  -7   25.90    4.90
   4   8   7   37.80    8.50
   4   8   7   25.20    6.40
  -4  -8  -7   25.30    5.40
   4   9   7  107.99   13.90
   4   9   7  120.99   15.50
  -4  -9  -7  107.89   11.40
   5  -9   7   15.30    5.70
  -5   9  -7   11.20    6.80
   5  -8   7   14.80    5.50
  -5   8  -7   15.00    7.20
   5  -7   7   36.60    7.60
  -5   7  -7   40.10    8.50
   5  -6   7   62.19    9.30
  -5   6  -7   57.29    9.90
   5  -5   7  390.66   23.90
  -5   5  -7  425.16   25.90
   5  -4   7   68.89    8.90
  -5   4  -7   77.89    7.90
  -5   4  -7   71.39   10.00
   5  -3   7  253.37   16.60
  -5   3  -7  288.47   18.30
  -5   3  -7  263.77   15.20
   5  -2   7  362.96   20.00
  -5   2  -7  337.37   18.80
  -5   2  -7  383.86   21.80
   5  -1   7  379.56   20.60
  -5   1  -7  369.16   20.10
  -5   1  -7  386.96   18.00
  -5   1  -7  406.36   22.30
   5   0   7   72.99    6.40
   5   0   7   76.49    9.10
  -5   0  -7   64.59    6.90
  -5   0  -7   84.99    9.40
   5   1   7  384.46   22.10
   5   1   7  366.76   19.80
  -5  -1  -7  372.16   19.90
  -5  -1  -7  392.16   20.60
   5   2   7  334.17   21.30
   5   2   7  355.36   18.90
  -5  -2  -7  360.36   19.20
  -5  -2  -7  366.76   19.30
   5   3   7  273.77   15.30
   5   3   7  276.47   18.70
  -5  -3  -7  263.57   15.30
  -5  -3  -7  281.57   15.80
   5   4   7   68.39    9.70
   5   4   7   76.39    7.80
  -5  -4  -7   69.69    7.10
  -5  -4  -7   64.89    7.50
   5   5   7  445.16   26.40
  -5  -5  -7  396.66   22.20
   5   6   7   71.79   10.80
  -5  -6  -7   69.39    8.40
   5   7   7   34.40    8.00
   5   7   7   39.60    7.60
  -5  -7  -7   30.00    5.60
   5   8   7    1.20    4.30
   5   8   7   11.70    5.80
  -5  -8  -7   24.10    5.00
   5   9   7    7.80    4.80
   5   9   7    4.70    5.10
  -5  -9  -7    5.70    3.40
   6  -8   7    1.90    3.90
  -6   8  -7    9.60    6.00
   6  -7   7   34.70    7.20
  -6   7  -7   39.00    9.00
   6  -6   7  231.78   17.10
  -6   6  -7  215.08   18.30
   6  -5   7  142.19   12.40
  -6   5  -7  130.49   15.00
   6  -4   7  151.78   11.70
  -6   4  -7  148.99   15.70
  -6   4  -7  130.39   10.10
   6  -3   7   34.00    6.30
  -6   3  -7   33.90    7.00
  -6   3  -7   32.50    5.30
   6  -2   7    9.40    3.40
  -6   2  -7    8.70    3.60
  -6   2  -7    8.50    3.00
   6  -1   7  178.78   12.50
  -6   1  -7  181.28   12.10
  -6   1  -7  217.78   14.80
   6   0   7  799.92   39.20
   6   0   7  848.22   42.10
  -6   0  -7  856.51   41.30
  -6   0  -7  800.92   39.00
   6   1   7  156.28   12.90
   6   1   7  170.78   11.50
  -6  -1  -7  170.38   11.20
  -6  -1  -7  163.88   11.80
   6   2   7   10.60    3.20
   6   2   7   12.10    4.10
  -6  -2  -7   14.50    3.80
  -6  -2  -7   10.40    3.20
   6   3   7   26.40    5.00
   6   3   7   32.30    7.10
  -6  -3  -7   27.50    4.90
  -6  -3  -7   26.70    4.70
   6   4   7  131.19   14.30
   6   4   7  131.09   10.20
  -6  -4  -7  149.59   10.60
  -6  -4  -7  143.69   10.10
   6   5   7  146.39   15.80
  -6  -5  -7  146.89   10.90
   6   6   7  215.38   17.30
  -6  -6  -7  185.78   13.30
   6   7   7   38.70    8.70
  -6  -7  -7   43.00    6.80
   6   8   7   22.70    7.50
  -6  -8  -7    7.50    3.50
   7  -7   7    2.50    3.40
  -7   7  -7    5.50    5.10
   7  -6   7   32.40    6.90
  -7   6  -7   23.70    7.20
   7  -5   7  108.29   12.50
  -7   5  -7   92.09   13.20
   7  -4   7   58.19    8.60
  -7   4  -7   59.69    9.90
  -7   4  -7   48.80    7.10
   7  -3   7    5.20    3.30
  -7   3  -7    7.00    3.60
  -7   3  -7    6.90    3.20
   7  -2   7  321.77   19.40
  -7   2  -7  337.37   21.60
  -7   2  -7  300.57   18.30
   7  -1   7    2.90    2.60
  -7   1  -7    1.40    1.60
  -7   1  -7    1.90    2.40
   7   0   7    3.80    2.80
   7   0   7    7.90    3.90
  -7   0  -7    5.10    2.30
  -7   0  -7    4.80    3.20
   7   1   7    2.00    2.40
   7   1   7    1.50    2.60
  -7  -1  -7    1.40    2.30
  -7  -1  -7    0.30    1.30
   7   2   7  282.47   18.70
   7   2   7  300.77   21.20
  -7  -2  -7  331.37   18.70
  -7  -2  -7  366.76   20.00
   7   3   7   12.40    4.10
   7   3   7   13.20    5.30
  -7  -3  -7    5.30    2.60
  -7  -3  -7   17.50    4.70
   7   4   7   52.69    7.50
   7   4   7   60.19   10.00
  -7  -4  -7   46.50    6.90
  -7  -4  -7   59.59    7.60
   7   5   7  103.39   13.50
  -7  -5  -7   69.99    8.50
   7   6   7   20.10    6.70
  -7  -6  -7   28.80    5.60
   7   7   7   14.90    6.30
  -7  -7  -7    6.50    3.20
   8  -6   7   14.70    5.10
  -8   6  -7   18.60    6.70
   8  -5   7   93.29   12.10
  -8   5  -7  117.49   15.50
   8  -4   7   38.60    7.40
  -8   4  -7   37.40    8.40
   8  -3   7    6.80    3.80
  -8   3  -7    2.90    3.80
  -8   3  -7    4.70    2.70
   8  -2   7   24.30    5.70
  -8   2  -7   32.60    7.90
  -8   2  -7   37.40    6.40
   8  -1   7  317.87   20.30
  -8   1  -7  337.17   19.50
  -8   1  -7  325.57   22.10
   8   0   7  115.79   13.90
   8   0   7  135.69   11.40
  -8   0  -7  112.09   13.20
  -8   0  -7  128.89   10.40
   8   1   7  294.17   22.00
   8   1   7  329.67   20.10
  -8  -1  -7  328.47   20.60
  -8  -1  -7  337.57   19.60
   8   2   7   46.60    8.80
   8   2   7   37.60    6.80
  -8  -2  -7   36.10    6.90
  -8  -2  -7   39.70    6.50
   8   3   7   11.00    5.40
   8   3   7   12.30    4.50
  -8  -3  -7    3.30    2.50
  -8  -3  -7    9.70    3.90
   8   4   7   36.90    6.90
   8   4   7   31.90    8.10
  -8  -4  -7   51.09    8.40
  -8  -4  -7   38.60    6.40
   8   5   7   93.69   13.50
  -8  -5  -7   83.89    9.70
   8   6   7   19.30    7.60
  -8  -6  -7   15.70    4.70
   9  -4   7   94.89   11.90
  -9   4  -7   77.69   13.20
   9  -3   7    2.80    3.40
  -9   3  -7    9.00    4.70
  -9   3  -7    3.40    2.80
   9  -2   7   31.50    6.90
  -9   2  -7   31.80    8.20
  -9   2  -7   33.70    6.60
   9  -1   7   19.50    5.80
  -9   1  -7   16.30    6.00
  -9   1  -7   26.20    5.20
   9   0   7   59.29    8.90
   9   0   7   57.19    9.90
  -9   0  -7   63.49    8.30
  -9   0  -7   54.59    9.80
   9   1   7   17.60    6.10
   9   1   7   14.00    5.10
  -9  -1  -7   13.00    4.70
  -9  -1  -7   21.30    5.10
   9   2   7   23.00    7.00
   9   2   7   34.40    7.10
  -9  -2  -7   34.70    6.40
  -9  -2  -7   27.70    6.50
   9   3   7    1.00    3.40
   9   3   7    4.00    4.30
  -9  -3  -7    1.70    3.00
  -9  -3  -7    9.50    3.80
   9   4   7   76.19   13.00
  -9  -4  -7   85.39   10.30
 -12  -2   8   25.30    6.60
  12   2  -8   34.80    8.40
 -12  -1   8   15.20    6.10
  12   1  -8    9.40    4.90
 -12   0   8   62.29   10.20
  12   0  -8   88.99   12.60
 -12   1   8   22.80    6.40
  12  -1  -8    9.20    5.20
 -12   2   8   21.20    6.00
  12  -2  -8   14.90    5.80
 -11  -5   8  124.29   14.10
  11   5  -8  103.89   14.40
 -11  -4   8   53.59    9.50
  11   4  -8   59.19   10.70
 -11  -3   8   52.79    8.40
  11   3  -8   34.80    8.20
 -11  -2   8   50.49    8.70
  11   2  -8   59.09   10.20
 -11  -1   8   23.40    6.30
  11   1  -8   26.00    6.60
 -11   0   8    0.10    2.60
  11   0  -8    4.60    3.40
 -11   1   8   27.60    6.50
  11  -1  -8   16.60    5.80
 -11   2   8   55.79    8.50
  11  -2  -8   47.70    8.70
 -11   3   8   49.60    8.40
  11  -3  -8   46.80    8.50
 -11   4   8   82.29   11.10
  11  -4  -8   54.69    9.50
 -11   5   8  106.39   13.30
  11  -5  -8  138.99   14.40
 -10  -6   8   60.79    9.80
 -10  -6   8   64.09    8.50
  10   6  -8   54.39   10.50
  10   6  -8   58.69   10.50
 -10  -5   8   21.70    4.60
 -10  -5   8   24.30    6.20
  10   5  -8   31.10    7.60
  10   5  -8   37.10    7.70
 -10  -4   8   52.89    8.50
 -10  -4   8   44.30    6.30
  10   4  -8   36.80    8.40
  10   4  -8   50.99    8.60
 -10  -3   8   56.49    8.70
 -10  -3   8   48.50    6.00
  10   3  -8   48.10    7.90
  10   3  -8   52.89    9.40
 -10  -2   8   20.60    5.20
  10   2  -8   28.40    7.00
 -10  -1   8  218.28   15.60
  10   1  -8  210.18   16.10
 -10   0   8  171.98   14.20
  10   0  -8  190.58   14.60
 -10   1   8  233.88   16.20
  10  -1  -8  224.28   16.50
 -10   2   8   18.60    4.90
  10  -2  -8   28.20    6.20
 -10   3   8   49.60    8.90
 -10   3   8   47.30    7.80
  10  -3  -8   51.19    8.50
 -10   4   8   56.99    8.70
 -10   4   8   54.89    9.80
  10  -4  -8   39.10    7.20
 -10   5   8   18.70    5.60
 -10   5   8   28.10    7.60
  10  -5  -8   21.80    5.70
 -10   6   8   65.79   11.10
 -10   6   8   62.09   10.20
  10  -6  -8   57.39    8.90
  -9  -7   8   49.50    8.70
  -9  -7   8   34.20    6.40
   9   7  -8   32.70    8.20
   9   7  -8   26.50    7.60
  -9  -6   8    8.50    4.20
  -9  -6   8    5.20    3.00
   9   6  -8    4.00    3.90
   9   6  -8    5.10    3.90
  -9  -5   8   59.99    7.70
  -9  -5   8   68.99    9.90
   9   5  -8   72.39   11.00
   9   5  -8   78.19   10.90
  -9  -4   8   52.79    8.20
  -9  -4   8   58.79    6.90
   9   4  -8   53.19    8.60
   9   4  -8   64.89   10.00
  -9  -3   8   53.09    6.50
  -9  -3   8   59.39    8.60
   9   3  -8   61.29    8.40
   9   3  -8   71.69   10.00
  -9  -2   8   60.99    6.50
  -9  -2   8   60.69    8.50
   9   2  -8   73.09    8.70
   9   2  -8   61.89    9.70
  -9  -1   8   88.69    9.70
  -9  -1   8   72.39    5.90
   9   1  -8   92.49    9.10
   9   1  -8   71.29    9.60
  -9   0   8  182.18   10.40
  -9   0   8  162.18   12.90
   9   0  -8  205.68   14.30
   9   0  -8  196.58   12.20
  -9   1   8   69.19    8.90
   9  -1  -8   81.99    9.70
  -9   2   8   41.60    6.90
  -9   2   8   54.19    8.30
   9  -2  -8   61.99    8.70
  -9   3   8   65.59    8.20
  -9   3   8   59.29    9.20
   9  -3  -8   61.69    8.60
  -9   4   8   49.80    7.60
  -9   4   8   65.19   10.40
   9  -4  -8   58.79    8.00
  -9   5   8   71.49   10.80
  -9   5   8   55.19    8.10
   9  -5  -8   65.09    8.60
  -9   6   8    8.50    4.90
  -9   6   8    8.80    4.50
   9  -6  -8   17.50    5.10
  -9   7   8   34.40    8.70
   9  -7  -8   30.60    7.60
  -8  -8   8   41.20    7.30
   8   8  -8   72.09   12.60
   8   8  -8   30.30    7.80
  -8  -7   8   51.49    7.90
   8   7  -8   58.09   10.40
   8   7  -8   53.19    9.50
  -8  -6   8   19.00    5.30
  -8  -6   8    9.40    3.60
   8   6  -8   11.00    5.00
   8   6  -8    6.50    4.00
  -8  -5   8  188.58   15.00
  -8  -5   8  224.58   13.90
   8   5  -8  233.78   16.70
   8   5  -8  176.18   15.50
  -8  -4   8   22.10    5.20
  -8  -4   8   16.00    3.90
   8   4  -8   20.80    5.50
   8   4  -8   18.60    5.10
  -8  -3   8   54.09    7.80
  -8  -3   8   64.79    7.00
   8   3  -8   55.89    8.00
   8   3  -8   69.69    9.90
  -8  -2   8  113.29    9.50
  -8  -2   8   98.09    7.30
   8   2  -8  102.89   11.40
   8   2  -8   99.49    8.90
  -8  -1   8   86.59    9.50
  -8  -1   8  102.49    7.20
   8   1  -8  136.09    9.20
   8   1  -8   89.79   10.70
  -8   0   8   15.00    3.90
  -8   0   8   17.80    4.20
  -8   0   8   10.60    2.50
   8   0  -8   16.50    3.30
   8   0  -8   15.60    3.90
  -8   1   8  141.49   10.50
  -8   1   8  126.69   10.30
  -8   1   8  126.69    7.80
   8  -1  -8  109.69    9.70
   8  -1  -8  109.69    8.20
  -8   2   8  105.29   11.60
  -8   2   8  122.79    9.30
  -8   2   8   96.09    6.90
   8  -2  -8  105.19    9.00
   8  -2  -8  106.59    7.50
  -8   3   8   51.89    8.30
  -8   3   8   62.59    6.10
  -8   3   8   63.99    7.60
   8  -3  -8   62.79    8.20
   8  -3  -8   63.49    6.20
  -8   4   8   20.30    4.30
  -8   4   8   23.10    5.90
   8  -4  -8   18.20    4.10
  -8   5   8  176.28   15.00
  -8   5   8  217.28   14.20
   8  -5  -8  186.48   13.20
  -8   6   8    8.20    3.50
  -8   6   8    3.40    3.00
   8  -6  -8   13.80    3.70
   8  -6  -8   14.80    5.00
  -8   7   8   40.10    8.10
   8  -7  -8   65.19   10.70
  -8   8   8   55.89   10.00
   8  -8  -8   41.00    8.80
  -7  -9   8   10.90    4.60
   7   9  -8    2.50    5.10
  -7  -8   8    4.90    3.40
   7   8  -8    9.40    5.00
   7   8  -8    1.40    3.50
  -7  -7   8   91.19   10.50
   7   7  -8   90.79   12.20
   7   7  -8   63.99   10.80
  -7  -6   8   31.00    5.30
   7   6  -8   42.30    8.10
   7   6  -8   20.90    5.90
  -7  -5   8  163.88   11.00
   7   5  -8  114.19   13.40
   7   5  -8  154.58   12.90
  -7  -4   8  183.38   11.80
   7   4  -8  206.58   15.00
   7   4  -8  177.98   13.50
  -7  -3   8  213.38   12.60
  -7  -3   8  220.78   14.70
   7   3  -8  216.88   15.20
   7   3  -8  213.58   14.60
  -7  -2   8  137.99    8.70
  -7  -2   8  167.28   11.30
   7   2  -8  115.49    9.80
   7   2  -8  130.09   10.90
  -7  -1   8  487.85   25.40
  -7  -1   8  501.85   23.50
   7   1  -8  465.75   24.60
   7   1  -8  512.45   26.60
  -7   0   8  111.69    8.70
  -7   0   8   98.19    8.60
  -7   0   8  110.69    7.10
   7   0  -8  111.99    7.90
   7   0  -8  113.39    9.10
  -7   1   8  503.95   25.20
  -7   1   8  489.65   23.40
  -7   1   8  473.45   26.10
   7  -1  -8  488.75   23.80
   7  -1  -8  519.35   25.90
  -7   2   8  137.99    8.70
  -7   2   8  163.28   11.60
  -7   2   8  150.28   10.50
   7  -2  -8  142.69   10.30
   7  -2  -8  151.28    9.20
  -7   3   8  222.28   13.30
  -7   3   8  222.08   15.20
  -7   3   8  214.98   11.90
   7  -3  -8  219.88   12.00
   7  -3  -8  193.88   13.20
  -7   4   8  178.88   14.20
  -7   4   8  203.88   12.50
  -7   4   8  175.88   10.90
   7  -4  -8  185.48   10.80
   7  -4  -8  197.38   12.20
  -7   5   8  131.59   14.50
  -7   5   8  142.59   10.60
   7  -5  -8  142.09   10.20
   7  -5  -8  140.59   12.00
  -7   6   8   24.00    6.60
  -7   6   8   22.80    5.30
   7  -6  -8   38.00    5.80
   7  -6  -8   26.90    6.20
  -7   7   8   67.39   10.60
   7  -7  -8   72.59   10.50
  -7   8   8    3.90    4.00
   7  -8  -8    2.60    3.60
  -7   9   8    1.50    4.40
   7  -9  -8   -0.20    3.80
  -6  -9   8    9.50    4.00
   6   9  -8   10.50    5.70
  -6  -8   8   39.00    6.80
   6   8  -8   51.29    9.30
  -6  -7   8   58.99    8.20
   6   7  -8   86.29   11.60
   6   7  -8   65.79   10.30
  -6  -6   8   22.80    4.80
   6   6  -8    9.10    4.60
   6   6  -8    8.60    3.70
  -6  -5   8   26.10    4.70
   6   5  -8   34.70    7.00
   6   5  -8   37.90    7.00
  -6  -4   8   37.50    5.20
   6   4  -8   43.10    6.90
   6   4  -8   34.10    6.40
  -6  -3   8  281.97   14.90
   6   3  -8  257.37   16.90
   6   3  -8  264.27   16.40
  -6  -2   8  514.15   26.10
  -6  -2   8  511.65   24.30
   6   2  -8  491.45   25.90
   6   2  -8  529.45   27.30
  -6  -1   8  248.48   13.70
  -6  -1   8  252.77   14.50
  -6  -1   8  279.17   15.50
   6   1  -8  262.17   14.70
   6   1  -8  281.27   16.20
  -6   0   8   84.59    5.80
  -6   0   8   76.29    6.60
  -6   0   8   78.49    6.70
   6   0  -8   90.29    6.50
   6   0  -8   76.69    8.40
  -6   1   8  280.47   15.10
  -6   1   8  265.07   15.90
  -6   1   8  273.07   14.00
   6  -1  -8  274.87   15.40
   6  -1  -8  255.77   14.10
  -6   2   8  460.05   23.20
  -6   2   8  525.25   26.70
  -6   2   8  496.65   24.60
   6  -2  -8  502.95   24.70
   6  -2  -8  494.45   23.40
  -6   3   8  289.67   14.90
  -6   3   8  277.47   15.40
  -6   3   8  296.47   18.40
   6  -3  -8  269.97   15.60
   6  -3  -8  283.07   14.60
  -6   4   8   31.40    6.40
  -6   4   8   33.00    4.70
  -6   4   8   30.70    4.50
   6  -4  -8   30.70    4.40
   6  -4  -8   37.50    6.30
  -6   5   8   15.80    4.70
  -6   5   8   21.40    4.20
   6  -5  -8   23.80    4.30
   6  -5  -8   22.20    5.20
  -6   6   8   23.40    6.40
  -6   6   8   15.20    3.90
   6  -6  -8   14.30    4.60
   6  -6  -8   18.50    4.30
  -6   7   8   71.49   11.10
   6  -7  -8   67.19    9.90
  -6   8   8   31.30    8.00
   6  -8  -8   44.80    8.10
  -6   9   8    3.70    4.20
   6  -9  -8   13.40    5.10
  -5 -10   8   39.30    8.30
   5  10  -8   21.30    6.80
  -5  -9   8  174.38   14.10
   5   9  -8  179.28   19.50
  -5  -8   8    9.70    3.70
   5   8  -8    6.80    4.20
  -5  -7   8  192.08   13.40
   5   7  -8  179.78   15.30
  -5  -6   8  160.18   11.10
   5   6  -8  146.49   12.60
   5   6  -8  111.29   13.30
  -5  -5   8   10.20    2.80
   5   5  -8    9.80    3.30
   5   5  -8   11.30    3.70
  -5  -4   8  118.89    8.40
   5   4  -8  119.69   10.00
   5   4  -8   95.19   10.30
  -5  -3   8  348.87   17.80
   5   3  -8  383.46   19.90
   5   3  -8  333.17   19.80
   5   3  -8  331.67   15.40
  -5  -2   8   50.99    4.00
  -5  -2   8   49.99    5.10
   5   2  -8   44.10    3.70
   5   2  -8   62.29    7.40
   5   2  -8   40.00    5.40
  -5  -1   8  479.55   21.50
  -5  -1   8  436.86   21.20
   5   1  -8  449.36   21.00
   5   1  -8  397.36   22.60
   5   1  -8  437.56   22.00
  -5   0   8   11.60    2.90
  -5   0   8   12.10    2.70
  -5   0   8    7.50    2.00
   5   0  -8   12.40    3.20
   5   0  -8    9.50    2.40
   5   0  -8   12.80    2.60
  -5   1   8  469.95   23.60
  -5   1   8  464.45   22.20
  -5   1   8  428.46   21.60
   5  -1  -8  453.35   22.20
   5  -1  -8  464.25   22.90
   5  -1  -8  466.85   22.70
  -5   2   8   46.80    6.60
  -5   2   8   44.30    5.00
  -5   2   8   45.80    4.90
   5  -2  -8   47.80    5.00
   5  -2  -8   50.69    6.30
   5  -2  -8   48.70    5.30
  -5   3   8  314.77   19.10
  -5   3   8  337.27   16.60
  -5   3   8  310.97   16.40
   5  -3  -8  316.97   18.50
   5  -3  -8  330.37   16.60
  -5   4   8  104.59   11.40
  -5   4   8  108.69    7.40
  -5   4   8  103.99    7.50
   5  -4  -8   92.99    6.80
   5  -4  -8  117.89    9.60
  -5   5   8    9.90    4.20
  -5   5   8    9.80    3.00
   5  -5  -8   11.60    2.60
   5  -5  -8   12.10    4.00
  -5   6   8  152.78   12.80
   5  -6  -8  132.79   11.60
  -5   7   8  165.38   14.60
   5  -7  -8  177.48   14.10
  -5   8   8    7.00    4.90
   5  -8  -8    2.50    2.90
  -5   9   8  158.18   18.00
   5  -9  -8  179.28   15.10
  -5  10   8   38.40    9.10
   5 -10  -8   35.70    8.20
  -4 -10   8   27.90    7.00
   4  10  -8   32.90    8.80
  -4  -9   8   12.50    4.70
   4   9  -8   18.40    6.00
  -4  -8   8   87.19   10.00
   4   8  -8   84.79   11.70
  -4  -7   8  189.08   12.80
   4   7  -8  149.79   13.50
  -4  -6   8  157.48   11.40
   4   6  -8  184.68   13.80
  -4  -5   8   60.49    6.70
   4   5  -8   56.19    7.70
   4   5  -8   43.90    6.90
  -4  -4   8  109.49    7.80
   4   4  -8  107.79    9.40
   4   4  -8  102.49    8.90
  -4  -3   8  124.59    8.20
   4   3  -8  131.69    9.60
   4   3  -8  127.89    9.90
  -4  -2   8  263.97   13.50
  -4  -2   8  239.78   12.30
   4   2  -8  272.47   15.50
   4   2  -8  250.87   12.10
   4   2  -8  275.77   14.70
  -4  -1   8  126.39    7.60
  -4  -1   8  111.49    7.30
   4   1  -8  131.89    8.80
   4   1  -8  111.39    6.90
   4   1  -8  128.39    8.10
  -4   0   8   48.70    5.50
  -4   0   8   52.69    4.20
   4   0  -8   50.89    5.80
   4   0  -8   53.59    5.40
   4   0  -8   51.69    4.40
  -4   1   8  137.09    9.10
  -4   1   8  122.59    7.70
  -4   1   8  129.49    7.80
   4  -1  -8  122.39    7.70
   4  -1  -8  119.29    8.20
   4  -1  -8  125.89    8.10
  -4   2   8  248.78   15.50
  -4   2   8  296.27   14.20
  -4   2   8  257.27   13.40
   4  -2  -8  268.67   13.80
   4  -2  -8  279.77   15.30
  -4   3   8  121.09    7.20
  -4   3   8  131.89    8.00
  -4   3   8  110.69    9.20
   4  -3  -8  114.59    7.20
   4  -3  -8  120.39    9.00
  -4   4   8   90.99    7.00
  -4   4   8   93.19   10.10
  -4   4   8   91.49    6.10
   4  -4  -8  106.59    8.40
   4  -4  -8   92.59    6.00
  -4   5   8   64.09    8.70
  -4   5   8   64.09    5.30
   4  -5  -8   55.89    7.40
   4  -5  -8   61.99    4.80
  -4   6   8  154.88   13.00
   4  -6  -8  154.48   12.10
  -4   7   8  198.88   15.50
   4  -7  -8  178.28   14.00
  -4   8   8   86.39   12.30
   4  -8  -8  125.89   13.10
  -4   9   8    7.40    4.20
   4  -9  -8   14.30    5.30
  -4  10   8   42.70    9.10
   4 -10  -8   47.00    9.30
  -3 -10   8   31.80    7.10
   3  10  -8   29.10    7.60
  -3  -9   8    3.60    3.40
   3   9  -8    1.00    3.00
  -3  -8   8   54.19    8.00
   3   8  -8   58.79    9.80
  -3  -7   8   64.69    8.20
   3   7  -8   52.49    8.80
  -3  -6   8  351.86   19.70
   3   6  -8  368.56   21.90
  -3  -5   8  214.68   12.90
   3   5  -8  211.18   14.50
  -3  -4   8  394.96   20.00
   3   4  -8  386.16   21.40
  -3  -3   8   30.30    3.90
   3   3  -8   23.40    4.70
   3   3  -8   28.90    4.50
  -3  -2   8 1229.88   54.59
  -3  -2   8 1265.17   53.49
   3   2  -8 1267.17   56.69
   3   2  -8 1263.47   55.79
   3   2  -8 1260.17   52.99
  -3  -1   8  308.07   16.60
  -3  -1   8  357.66   16.80
   3   1  -8  357.46   16.30
   3   1  -8  378.56   18.30
   3   1  -8  326.67   17.30
  -3   0   8  794.62   36.30
  -3   0   8  803.92   35.40
   3   0  -8  751.92   36.00
   3   0  -8  833.02   35.70
   3   0  -8  809.82   36.30
  -3   1   8  338.97   17.00
  -3   1   8  347.97   18.30
   3  -1  -8  358.96   17.00
   3  -1  -8  340.27   17.00
   3  -1  -8  351.86   17.60
  -3   2   8 1281.87   54.99
  -3   2   8 1227.28   53.69
  -3   2   8 1303.47   57.19
   3  -2  -8 1294.97   54.19
   3  -2  -8 1209.48   55.89
  -3   3   8   24.30    4.80
  -3   3   8   24.80    3.90
  -3   3   8   30.40    2.60
   3  -3  -8   30.60    3.10
   3  -3  -8   24.30    4.30
  -3   4   8  370.16   18.70
  -3   4   8  347.27   16.60
  -3   4   8  348.07   20.90
   3  -4  -8  344.37   19.60
   3  -4  -8  381.36   16.50
  -3   5   8  208.88   15.00
  -3   5   8  237.98   12.20
   3  -5  -8  210.48   14.20
  -3   6   8  342.47   21.50
   3  -6  -8  353.06   20.70
  -3   7   8   78.49   10.80
   3  -7  -8   62.59    8.60
  -3   8   8   64.29   10.20
   3  -8  -8   59.19    8.90
  -3   9   8    1.10    3.40
   3  -9  -8    4.70    3.60
  -3  10   8   18.00    6.60
   3 -10  -8   21.50    6.00
  -2 -10   8    3.40    3.20
   2  10  -8    2.70    4.00
  -2  -9   8   95.49   11.30
   2   9  -8  122.39   14.00
  -2  -8   8    9.30    3.30
   2   8  -8   11.10    4.20
  -2  -7   8  261.07   15.60
   2   7  -8  225.88   17.10
  -2  -6   8    0.50    1.40
   2   6  -8    1.00    1.80
  -2  -5   8  103.49    7.60
   2   5  -8   83.89    9.80
  -2  -4   8   74.19    6.00
   2   4  -8   72.79    8.40
  -2  -3   8 1095.19   48.80
  -2  -3   8 1098.59   46.90
   2   3  -8 1103.99   50.09
   2   3  -8 1127.69   46.30
  -2  -2   8  438.86   20.60
  -2  -2   8  408.16   19.80
   2   2  -8  431.86   19.20
   2   2  -8  477.35   21.80
  -2  -1   8  960.20   42.30
  -2  -1   8  968.30   42.60
   2   1  -8 1008.40   41.80
   2   1  -8  923.51   42.80
  -2   0   8  238.58   13.40
  -2   0   8  238.58   12.40
   2   0  -8  244.48   12.80
   2   0  -8  256.27   12.70
   2   0  -8  249.58   12.90
  -2   1   8  981.10   41.20
  -2   1   8  894.71   42.80
   2  -1  -8  874.71   41.60
   2  -1  -8  978.70   40.80
  -2   2   8  430.86   20.60
  -2   2   8  448.26   22.70
  -2   2   8  420.66   18.90
   2  -2  -8  418.06   21.40
   2  -2  -8  438.66   19.30
  -2   3   8 1124.49   50.09
  -2   3   8 1133.09   52.59
  -2   4   8   71.99    8.70
  -2   4   8   74.19    6.10
   2  -4  -8   66.09    7.20
  -2   5   8   82.79    9.60
   2  -5  -8   80.99    8.70
  -2   6   8   -1.10    1.80
   2  -6  -8    0.10    1.60
  -2   7   8  194.48   15.80
   2  -7  -8  220.08   15.00
  -2   8   8    4.30    3.50
   2  -8  -8    6.20    3.30
  -2   9   8  116.69   14.40
   2  -9  -8  128.49   13.60
  -2  10   8    2.00    4.80
   2 -10  -8    3.60    3.90
  -1 -10   8   59.19    8.70
   1  10  -8   54.89   10.00
  -1  -9   8  109.59   11.50
   1   9  -8  106.49   13.30
  -1  -8   8   72.89    8.70
   1   8  -8   85.29   10.90
  -1  -7   8   97.19    8.20
   1   7  -8   91.49   11.30
   1   7  -8   90.69   12.00
  -1  -6   8  117.19    8.50
   1   6  -8  122.39   13.60
   1   6  -8   87.09   10.10
  -1  -5   8  345.47   18.00
  -1  -5   8  350.66   15.80
   1   5  -8  320.97   20.90
   1   5  -8  335.87   19.80
  -1  -4   8  514.45   25.70
  -1  -4   8  554.84   24.30
   1   4  -8  548.85   27.50
   1   4  -8  561.54   29.30
  -1  -3   8   10.20    2.30
  -1  -3   8   12.70    2.30
   1   3  -8   13.40    2.80
   1   3  -8   15.00    1.80
   1   3  -8   16.20    3.90
  -1  -2   8  202.48   11.00
  -1  -2   8  217.68   11.10
   1   2  -8  206.08   12.90
   1   2  -8  210.88   11.60
   1   2  -8  201.58   10.00
  -1  -1   8  542.65   26.10
  -1  -1   8  524.05   25.40
   1   1  -8  610.14   26.30
   1   1  -8  578.04   27.40
   1   1  -8  565.34   25.20
  -1   0   8  300.77   15.90
  -1   0   8  307.97   14.90
   1   0  -8  309.47   14.90
   1   0  -8  285.47   14.60
   1   0  -8  287.57   15.20
  -1   1   8  565.94   26.00
  -1   1   8  575.04   27.70
   1  -1  -8  555.64   26.30
  -1   2   8  201.38   11.20
  -1   2   8  212.88   12.90
   1  -2  -8  199.28   11.70
  -1   3   8   13.50    2.60
  -1   3   8   18.80    4.10
   1  -3  -8   10.70    2.70
  -1   4   8  473.95   27.80
  -1   4   8  546.75   26.00
   1  -4  -8  559.34   27.00
  -1   5   8  352.66   20.90
   1  -5  -8  318.87   18.90
  -1   6   8  106.49   12.00
   1  -6  -8   72.99    9.20
  -1   7   8   89.69   11.40
   1  -7  -8   85.99    9.90
  -1   8   8  104.79   13.50
   1  -8  -8   94.59   11.30
  -1   9   8   92.89   12.60
   1  -9  -8  109.39   12.30
  -1  10   8   64.69   10.80
   1 -10  -8   63.49    9.60
   0 -10   8   39.10    7.00
   0  10  -8   27.60    7.60
   0  -9   8   24.30    5.20
   0   9  -8   30.50    8.20
   0   9  -8   19.40    6.00
   0  -8   8   28.70    5.10
   0   8  -8   27.80    7.50
   0   8  -8   34.70    6.70
   0  -7   8   76.99    8.00
   0   7  -8   60.09    9.60
   0   7  -8   46.00    7.90
   0  -6   8   59.79    6.60
   0   6  -8   53.89    7.40
   0   6  -8   48.20    8.10
   0  -5   8   41.00    4.90
   0   5  -8   19.80    4.30
   0   5  -8   19.60    5.00
   0  -4   8  502.15   23.30
   0   4  -8  473.95   24.70
   0   4  -8  491.55   22.00
   0   4  -8  475.75   26.50
   0  -3   8  271.17   14.00
   0  -3   8  267.57   13.80
   0   3  -8  282.67   16.80
   0   3  -8  278.67   13.20
   0   3  -8  276.97   14.90
   0  -2   8  581.64   26.70
   0  -2   8  568.94   27.50
   0   2  -8  609.84   29.50
   0   2  -8  608.44   26.40
   0   2  -8  594.64   27.50
   0  -1   8  204.58   11.90
   0  -1   8  219.68   11.00
   0   1  -8  209.88   11.50
   0   1  -8  202.28   12.40
   0   1  -8  231.98   11.10
   0   0   8   36.30    5.00
   0   0   8   36.70    4.10
   0   0  -8   39.60    4.00
   0   0  -8   35.10    3.90
   0   0  -8   34.10    4.30
   0   1   8  208.18   12.80
   0   1   8  227.18   11.40
   0   1   8  205.38   10.50
   0  -1  -8  210.68   11.70
   0  -1  -8  209.58   11.00
   0   2   8  607.14   28.00
   0   2   8  620.04   25.70
   0   2   8  601.74   30.10
   0  -2  -8  592.84   26.20
   0  -2  -8  580.64   28.20
   0   3   8  264.87   16.90
   0   3   8  309.37   15.40
   0  -3  -8  273.47   15.50
   0   4   8  426.96   24.30
   0  -4  -8  453.85   22.90
   0   5   8   27.90    6.10
   0  -5  -8   30.80    5.00
   0   6   8   60.79    9.10
   0  -6  -8   53.19    7.10
   0   7   8   52.39    8.90
   0  -7  -8   47.00    7.20
   0   8   8   23.30    6.50
   0  -8  -8   29.40    5.80
   0   9   8   38.30    8.50
   0  -9  -8   30.20    6.40
   0  10   8   33.80    8.60
   0 -10  -8   33.50    6.80
   1 -10   8   30.90    6.00
  -1  10  -8   30.50    7.00
  -1  10  -8   23.50    7.50
   1  -9   8  174.48   12.20
  -1   9  -8  162.38   14.40
  -1   9  -8  154.38   18.50
   1  -8   8   58.29    7.40
  -1   8  -8   79.09   10.10
  -1   8  -8   57.09   10.40
   1  -7   8   61.39    6.70
  -1   7  -8   52.99    9.40
  -1   7  -8   59.19    8.50
   1  -6   8   23.50    3.80
  -1   6  -8   27.20    5.30
  -1   6  -8   26.10    6.30
   1  -5   8   15.60    3.10
  -1   5  -8   27.00    6.10
  -1   5  -8   17.50    4.00
   1  -4   8  164.58    9.50
  -1   4  -8  158.98   10.70
  -1   4  -8  168.48   12.80
  -1   4  -8  167.08    9.10
   1  -3   8   44.90    5.30
   1  -3   8   44.10    4.50
  -1   3  -8   45.80    3.70
  -1   3  -8   51.09    5.30
  -1   3  -8   31.80    5.60
   1  -2   8   56.19    6.00
   1  -2   8   60.89    4.40
  -1   2  -8   71.29    5.10
  -1   2  -8   56.39    4.30
  -1   2  -8   47.20    6.60
   1  -1   8  214.58   12.40
   1  -1   8  209.18   11.00
  -1   1  -8  221.08   12.80
  -1   1  -8  199.78   11.30
  -1   1  -8  205.68   11.00
   1   0   8   47.70    3.90
   1   0   8   48.40    4.20
   1   0   8   52.19    6.20
  -1   0  -8   41.90    5.00
  -1   0  -8   43.50    4.70
   1   1   8  210.38   11.30
   1   1   8  214.68   10.90
   1   1   8  223.28   13.50
  -1  -1  -8  208.48   11.40
  -1  -1  -8  211.18   11.80
   1   2   8   57.39    7.00
   1   2   8   59.09    3.70
   1   2   8   56.39    4.80
  -1  -2  -8   50.19    5.70
  -1  -2  -8   58.99    4.10
   1   3   8   34.90    5.70
   1   3   8   34.70    4.60
   1   3   8   38.80    2.60
  -1  -3  -8   58.89    6.40
  -1  -3  -8   39.10    2.90
   1   4   8  181.88   13.20
  -1  -4  -8  161.48   10.80
   1   5   8   20.00    5.00
  -1  -5  -8   20.00    4.10
   1   6   8   23.00    5.80
  -1  -6  -8   27.10    5.00
   1   7   8   49.70    8.90
  -1  -7  -8   57.09    7.80
   1   8   8   57.69   10.00
  -1  -8  -8   44.50    7.00
   1   9   8  181.08   16.00
  -1  -9  -8  168.08   13.40
   1  10   8   30.70    7.80
  -1 -10  -8   36.10    7.10
   2 -10   8    5.30    4.90
  -2  10  -8    7.90    5.40
   2  -9   8   91.99   12.80
   2  -9   8   90.79    9.30
  -2   9  -8   97.39   14.10
  -2   9  -8   92.69   11.40
   2  -8   8   28.20    4.90
  -2   8  -8   22.40    5.60
  -2   8  -8   30.20    7.90
   2  -7   8  123.79    8.80
  -2   7  -8  116.99   10.20
  -2   7  -8  126.29   14.30
   2  -6   8   30.30    4.10
  -2   6  -8   20.30    5.50
  -2   6  -8   31.20    5.80
   2  -5   8  102.89    6.90
  -2   5  -8   98.49   11.60
  -2   5  -8  103.69    8.50
   2  -4   8  585.84   26.00
  -2   4  -8  585.14   27.60
  -2   4  -8  490.25   29.90
  -2   4  -8  569.14   26.30
   2  -3   8  266.37   16.30
   2  -3   8  277.37   13.60
  -2   3  -8  262.77   17.10
  -2   3  -8  285.27   14.20
  -2   3  -8  278.47   14.60
   2  -2   8    0.00    0.80
   2  -2   8    0.30    1.60
   2  -2   8    0.40    1.30
  -2   2  -8    1.00    1.10
  -2   2  -8    1.00    1.50
  -2   2  -8    0.20    0.80
   2  -1   8   50.19    6.20
   2  -1   8   37.90    4.90
   2  -1   8   40.90    3.50
  -2   1  -8   36.80    5.30
  -2   1  -8   40.60    4.30
  -2   1  -8   37.50    4.40
   2   0   8  532.25   24.40
   2   0   8  530.75   25.30
   2   0   8  525.95   27.10
  -2   0  -8  547.35   25.20
  -2   0  -8  533.15   25.90
   2   1   8   40.20    6.20
   2   1   8   36.50    4.00
   2   1   8   46.00    4.70
  -2  -1  -8   33.50    4.40
  -2  -1  -8   40.10    4.60
   2   2   8    1.10    0.90
   2   2   8    0.50    1.10
   2   2   8    0.60    1.70
  -2  -2  -8    0.00    0.80
  -2  -2  -8    1.30    1.10
   2   3   8  268.17   13.30
   2   3   8  315.47   18.10
  -2  -3  -8  286.87   13.80
  -2  -3  -8  263.47   15.40
   2   4   8  545.05   24.30
   2   4   8  524.05   29.20
  -2  -4  -8  533.75   27.20
  -2  -4  -8  565.54   24.50
   2   5   8   99.59   11.80
  -2  -5  -8  100.99    8.40
   2   6   8   31.20    7.00
   2   7   8  123.99   14.30
  -2  -7  -8  124.09   10.30
   2   8   8   26.00    7.10
  -2  -8  -8   19.30    4.80
   2   9   8   81.99   12.80
  -2  -9  -8  103.29   11.40
   2  10   8    2.60    4.60
  -2 -10  -8    5.90    3.40
   3  -9   8   17.90    6.60
  -3   9  -8   20.10    7.20
   3  -8   8   83.89   11.40
  -3   8  -8   69.89   11.70
   3  -7   8   48.90    8.40
  -3   7  -8   61.19   11.60
  -3   7  -8   76.49   11.60
   3  -6   8   21.50    5.30
   3  -6   8   17.70    3.10
  -3   6  -8   22.60    4.90
  -3   6  -8   26.20    6.90
   3  -5   8  232.68   16.10
   3  -5   8  246.78   12.60
  -3   5  -8  229.68   17.20
  -3   5  -8  236.58   14.10
   3  -4   8  218.48   14.60
   3  -4   8  217.18   11.30
  -3   4  -8  223.48   16.00
  -3   4  -8  234.38   13.00
  -3   4  -8  208.88   12.40
   3  -3   8  216.88   10.80
   3  -3   8  208.78   13.70
  -3   3  -8  217.18   12.10
  -3   3  -8  204.98   14.60
  -3   3  -8  209.98   11.80
   3  -2   8   49.70    6.30
   3  -2   8   44.10    3.70
  -3   2  -8   47.80    4.10
  -3   2  -8   59.19    7.60
  -3   2  -8   41.80    4.90
   3  -1   8  732.73   36.80
   3  -1   8  739.43   34.70
   3  -1   8  884.71   38.50
  -3   1  -8  780.72   35.30
  -3   1  -8  804.52   36.10
  -3   1  -8  831.22   38.10
   3   0   8   60.49    5.20
   3   0   8   65.89    4.80
   3   0   8   69.09    8.00
  -3   0  -8   61.89    6.90
  -3   0  -8   52.59    5.60
   3   1   8  779.52   37.10
   3   1   8  857.41   40.60
   3   1   8  845.72   37.20
  -3  -1  -8  824.02   38.20
  -3  -1  -8  837.72   38.00
   3   2   8   47.70    4.90
   3   2   8   36.90    6.40
  -3  -2  -8   46.60    5.60
  -3  -2  -8   47.10    5.40
   3   3   8  229.08   11.70
   3   3   8  198.58   14.90
  -3  -3  -8  221.78   11.90
  -3  -3  -8  218.88   13.10
   3   4   8  214.78   15.70
   3   4   8  243.48   12.10
  -3  -4  -8  233.68   12.00
  -3  -4  -8  204.58   13.60
   3   5   8  225.58   16.40
  -3  -5  -8  233.58   14.40
   3   6   8   20.30    5.90
  -3  -6  -8   21.40    4.50
   3   7   8   55.39    9.50
  -3  -7  -8   63.09    7.80
   3   8   8   71.59   11.40
  -3  -8  -8   79.09    9.50
   3   9   8   12.60    6.00
  -3  -9  -8   20.10    5.20
   4  -9   8   22.90    7.10
  -4   9  -8   13.60    6.50
   4  -8   8  108.79   13.30
  -4   8  -8   97.99   14.70
   4  -7   8   65.09   10.10
  -4   7  -8   74.59   11.70
   4  -6   8   62.39    9.60
  -4   6  -8   67.69   10.70
   4  -5   8   29.30    6.10
  -4   5  -8   22.30    6.10
   4  -4   8  373.96   21.70
  -4   4  -8  365.66   19.70
  -4   4  -8  402.96   23.80
   4  -3   8  351.26   16.30
   4  -3   8  347.07   20.00
  -4   3  -8  316.07   20.60
  -4   3  -8  357.16   17.40
  -4   3  -8  338.77   18.00
   4  -2   8  293.37   16.50
   4  -2   8  291.47   13.40
  -4   2  -8  256.87   14.90
  -4   2  -8  243.38   13.40
  -4   2  -8  276.87   17.30
   4  -1   8  133.19    9.60
   4  -1   8  163.18   11.60
   4  -1   8  145.29    8.10
  -4   1  -8  146.79    8.30
  -4   1  -8  126.59    9.00
  -4   1  -8  143.29   10.80
   4   0   8   33.20    5.70
   4   0   8   45.60    4.50
   4   0   8   25.60    4.40
  -4   0  -8   34.40    5.60
  -4   0  -8   37.30    4.90
   4   1   8  136.39    8.80
   4   1   8  116.09   10.40
  -4  -1  -8  139.19    9.70
  -4  -1  -8  127.79    8.90
   4   2   8  303.97   18.70
   4   2   8  286.27   15.30
  -4  -2  -8  284.57   15.80
  -4  -2  -8  276.27   15.90
   4   3   8  347.77   18.00
   4   3   8  379.06   22.00
  -4  -3  -8  351.36   18.40
  -4  -3  -8  355.26   19.30
   4   4   8  418.76   20.50
   4   4   8  437.76   25.40
  -4  -4  -8  384.66   21.50
  -4  -4  -8  401.46   20.30
   4   5   8   27.10    6.50
  -4  -5  -8   19.40    4.00
   4   6   8   84.69   11.80
  -4  -6  -8   70.59    8.40
   4   7   8   54.09    9.80
  -4  -7  -8   56.69    7.60
   4   8   8  104.79   14.00
  -4  -8  -8   93.89   10.40
   4   9   8   18.90    6.50
  -4  -9  -8   27.90    6.00
   5  -8   8   49.99    9.50
  -5   8  -8   35.20    9.60
   5  -7   8   30.70    7.30
  -5   7  -8   28.20    7.60
   5  -6   8  118.89   13.50
  -5   6  -8  104.89   14.40
   5  -5   8    9.40    4.40
  -5   5  -8   19.40    5.70
   5  -4   8   56.29    8.20
  -5   4  -8   46.90    8.10
  -5   4  -8   47.70    6.20
   5  -3   8   84.49   10.00
  -5   3  -8   95.79   11.30
  -5   3  -8   82.29    8.20
   5  -2   8  280.17   17.30
  -5   2  -8  334.37   19.80
  -5   2  -8  293.07   16.60
   5  -1   8  179.58   13.40
   5  -1   8  180.98   12.00
  -5   1  -8  177.78   11.50
  -5   1  -8  168.28   12.90
   5   0   8  216.68   13.50
   5   0   8  238.38   16.00
  -5   0  -8  226.98   11.60
  -5   0  -8  216.18   13.40
  -5   0  -8  233.18   15.10
   5   1   8  163.98   10.80
   5   1   8  165.18   13.00
  -5  -1  -8  159.78   11.70
  -5  -1  -8  156.38   10.80
   5   2   8  294.47   16.80
   5   2   8  280.47   19.40
  -5  -2  -8  316.57   17.30
  -5  -2  -8  313.47   17.20
   5   3   8   79.79    6.90
   5   3   8   93.69   11.50
  -5  -3  -8   84.89    7.20
  -5  -3  -8   80.79    8.70
   5   4   8   50.79    6.30
   5   4   8   55.19    9.10
  -5  -4  -8   47.90    6.80
   5   5   8   21.60    6.00
  -5  -5  -8   14.10    3.70
   5   6   8  109.09   13.60
  -5  -6  -8  109.29   11.00
   5   7   8   23.00    7.00
  -5  -7  -8   34.60    6.00
   5   8   8   37.60    9.10
  -5  -8  -8   34.90    6.30
   6  -7   8  163.18   16.90
  -6   7  -8  166.28   19.00
   6  -6   8   -0.70    3.00
  -6   6  -8    5.70    4.70
   6  -5   8   78.69   10.80
  -6   5  -8   90.09   13.10
   6  -4   8   20.60    4.80
  -6   4  -8   15.50    5.20
  -6   4  -8   18.20    4.10
   6  -3   8   55.69    8.20
  -6   3  -8   56.69    6.90
  -6   3  -8   41.70    7.90
   6  -2   8   52.29    7.40
  -6   2  -8   51.89    8.50
  -6   2  -8   58.39    7.10
   6  -1   8   29.70    6.20
   6  -1   8   38.20    6.30
  -6   1  -8   31.90    6.30
  -6   1  -8   32.70    5.30
   6   0   8    8.00    2.80
   6   0   8    4.10    2.90
  -6   0  -8    2.20    2.50
  -6   0  -8    5.80    2.50
   6   1   8   35.90    5.80
   6   1   8   40.10    7.40
  -6  -1  -8   38.50    6.20
  -6  -1  -8   38.30    5.80
   6   2   8   52.19    8.50
   6   2   8   66.39    7.60
  -6  -2  -8   48.60    6.80
  -6  -2  -8   50.09    6.70
   6   3   8   48.80    8.70
   6   3   8   36.70    5.80
  -6  -3  -8   52.89    7.00
  -6  -3  -8   49.00    6.50
   6   4   8   10.60    4.50
  -6  -4  -8   15.00    3.70
   6   5   8   97.79   12.80
  -6  -5  -8   70.99    8.50
   6   6   8    2.20    3.10
  -6  -6  -8    4.90    2.80
   6   7   8  148.19   17.50
  -6  -7  -8  173.48   12.80
   7  -6   8   30.20    6.60
  -7   6  -8   36.80    9.20
   7  -5   8   20.30    5.90
  -7   5  -8   10.60    5.60
   7  -4   8   39.70    7.30
  -7   4  -8   27.60    7.20
  -7   4  -8   39.50    6.30
   7  -3   8  259.07   17.40
  -7   3  -8  233.08   15.80
  -7   3  -8  255.07   18.90
   7  -2   8   72.39    9.10
  -7   2  -8   81.79   11.20
  -7   2  -8   71.29    8.50
   7  -1   8  278.17   16.80
   7  -1   8  236.48   18.20
  -7   1  -8  277.57   16.30
  -7   1  -8  215.78   17.30
   7   0   8    1.70    3.10
   7   0   8    2.60    2.60
  -7   0  -8    1.70    2.80
  -7   0  -8    1.90    2.00
   7   1   8  261.67   16.90
   7   1   8  257.97   18.70
  -7  -1  -8  271.37   16.50
  -7  -1  -8  257.47   17.60
   7   2   8   85.59   12.00
   7   2   8   81.39    9.60
  -7  -2  -8   97.89   10.70
  -7  -2  -8   75.19    8.90
   7   3   8  247.28   19.10
   7   3   8  252.57   16.00
  -7  -3  -8  225.28   15.80
  -7  -3  -8  242.98   15.50
   7   4   8   37.20    8.20
  -7  -4  -8   42.90    6.60
   7   5   8   27.40    7.90
  -7  -5  -8   19.50    4.60
   7   6   8   44.90    9.70
  -7  -6  -8   44.30    6.80
   8  -5   8    8.70    4.60
  -8   5  -8   15.50    6.40
   8  -4   8   25.60    6.70
  -8   4  -8    9.00    5.40
  -8   4  -8   30.00    6.20
   8  -3   8   83.59   11.00
  -8   3  -8   97.59   13.60
  -8   3  -8   78.09    9.40
   8  -2   8   30.80    6.50
  -8   2  -8   15.10    4.40
  -8   2  -8   22.50    6.70
   8  -1   8   75.19    9.60
   8  -1   8   50.29    9.20
  -8   1  -8   99.39   12.50
  -8   1  -8   65.99    8.30
   8   0   8   46.90    9.20
   8   0   8   81.99    9.90
  -8   0  -8   72.99    8.70
  -8   0  -8   75.29   10.40
   8   1   8   67.79   10.50
   8   1   8   77.59    9.70
  -8  -1  -8   68.49    8.80
  -8  -1  -8   62.49    9.70
   8   2   8   28.20    6.10
   8   2   8   29.90    7.80
  -8  -2  -8   23.50    5.40
  -8  -2  -8   25.40    5.90
   8   3   8  102.39   11.80
   8   3   8   98.59   13.80
  -8  -3  -8   95.59   11.30
  -8  -3  -8   88.29   10.30
   8   4   8   30.70    8.70
  -8  -4  -8   22.00    5.40
   8   5   8    8.10    5.30
  -8  -5  -8   10.20    4.00
   9  -3   8    2.60    3.50
  -9   3  -8    6.20    3.80
  -9   3  -8    2.30    4.30
   9  -2   8   15.80    5.30
  -9   2  -8    9.80    5.70
  -9   2  -8    6.30    3.40
   9  -1   8    9.70    4.50
   9  -1   8   19.90    6.50
  -9   1  -8   14.50    5.80
  -9   1  -8   21.80    5.40
   9   0   8   70.39   11.50
   9   0   8   59.39    9.50
  -9   0  -8   76.39   11.50
  -9   0  -8   58.19    8.40
   9   1   8   17.00    5.50
   9   1   8   18.60    6.50
  -9  -1  -8   17.50    5.80
  -9  -1  -8   16.10    4.80
   9   2   8    7.30    4.00
   9   2   8   15.30    6.80
  -9  -2  -8   13.90    5.20
  -9  -2  -8    9.10    4.00
   9   3   8    6.80    5.10
   9   3   8    2.10    5.00
  -9  -3  -8    7.00    3.80
  -9  -3  -8    4.40    4.70
 -12  -2   9   62.29   10.20
  12   2  -9   34.90    8.50
 -12  -1   9   17.20    6.00
  12   1  -9    5.60    4.30
 -12   0   9   92.89   12.30
  12   0  -9   84.49   12.10
 -12   1   9   17.30    5.70
  12  -1  -9    8.20    4.50
 -12   2   9   35.70    7.60
  12  -2  -9   41.20    8.10
 -11  -5   9   72.39   10.80
 -11  -5   9   64.79    8.60
  11   5  -9   64.19   11.50
  11   5  -9   65.39   15.50
 -11  -4   9   59.99    9.60
  11   4  -9   73.69   11.70
 -11  -3   9   19.70    5.50
  11   3  -9   27.10    7.40
 -11  -2   9  135.59   14.50
  11   2  -9  121.29   15.20
 -11  -1   9    1.50    3.10
  11   1  -9    3.00    3.60
 -11   0   9   23.30    6.10
  11   0  -9   19.30    5.90
 -11   1   9    1.70    2.90
  11  -1  -9   -1.40    2.60
 -11   2   9  131.49   13.40
  11  -2  -9  112.59   13.10
 -11   3   9   37.40    7.60
  11  -3  -9   35.00    7.50
 -11   4   9   83.09   11.00
 -11   4   9   78.69   12.70
  11  -4  -9   76.39   10.70
 -11   5   9   83.19   11.40
 -11   5   9   79.49   13.20
  11  -5  -9   65.39   10.20
 -10  -6   9   66.79    8.70
 -10  -6   9   50.99    9.70
  10   6  -9   67.39   11.40
  10   6  -9   78.19   11.90
 -10  -5   9   17.60    5.10
 -10  -5   9   23.10    5.10
  10   5  -9   22.70    6.60
  10   5  -9   12.40    5.50
 -10  -4   9   17.10    4.00
 -10  -4   9   15.60    4.80
  10   4  -9   14.70    5.50
  10   4  -9   12.10    4.90
 -10  -3   9  120.59    8.60
 -10  -3   9   87.19   11.30
  10   3  -9   98.19   11.50
  10   3  -9   86.49   12.30
 -10  -2   9   47.00    5.90
 -10  -2   9   48.80    8.10
  10   2  -9   37.20    7.90
  10   2  -9   43.70    7.30
 -10  -1   9   73.09    9.50
  10   1  -9   86.09   11.30
 -10   0   9  139.69   12.30
  10   0  -9  145.29   12.80
 -10   1   9   93.49   11.40
  10  -1  -9   88.39   11.20
 -10   2   9   39.10    7.60
 -10   2   9   59.69    8.50
  10  -2  -9   46.30    7.80
 -10   3   9  114.39   12.10
 -10   3   9  128.09   14.20
  10  -3  -9   98.49   11.70
 -10   4   9   24.80    6.70
 -10   4   9   16.20    4.90
  10  -4  -9   10.70    4.20
 -10   5   9   16.90    6.30
 -10   5   9   17.70    5.50
  10  -5  -9   26.50    6.30
 -10   6   9   77.29   12.50
  -9  -7   9   15.00    4.60
  -9  -7   9   15.20    5.40
   9   7  -9   15.60    5.80
   9   7  -9   24.40    6.90
  -9  -6   9  111.09   11.50
  -9  -6   9  115.19   13.80
   9   6  -9  137.99   15.60
   9   6  -9  137.49   16.30
  -9  -5   9   24.60    4.90
  -9  -5   9   28.10    6.70
   9   5  -9   29.40    7.00
   9   5  -9   16.70    5.90
  -9  -4   9  159.68   13.30
  -9  -4   9  165.68   11.40
   9   4  -9  177.38   14.70
   9   4  -9  155.08   13.40
  -9  -3   9   16.70    4.60
  -9  -3   9   12.80    3.40
   9   3  -9   10.70    3.90
   9   3  -9    8.80    4.30
  -9  -2   9   55.49    6.50
  -9  -2   9   58.39    8.30
   9   2  -9   45.70    7.80
   9   2  -9   48.20    7.40
  -9  -1   9   59.89    6.10
  -9  -1   9   52.19    7.70
   9   1  -9   51.59    7.40
   9   1  -9   60.89    9.20
  -9   0   9   60.59    8.10
  -9   0   9   58.09    6.00
   9   0  -9   64.59    9.00
   9   0  -9   67.19    7.50
  -9   1   9   57.69    6.00
  -9   1   9   55.09    7.80
  -9   1   9   62.89    9.00
   9  -1  -9   38.20    5.40
   9  -1  -9   55.19    8.10
  -9   2   9   70.89    9.40
  -9   2   9   45.70    7.20
   9  -2  -9   48.90    7.60
  -9   3   9   22.10    6.00
  -9   3   9   18.40    4.50
   9  -3  -9   13.70    4.30
  -9   4   9  155.28   16.30
  -9   4   9  162.08   12.20
   9  -4  -9  154.48   12.40
  -9   5   9   15.60    4.80
  -9   5   9   19.80    6.40
   9  -5  -9   17.50    4.80
  -9   6   9  102.19   14.40
   9  -6  -9  119.09   14.60
  -9   7   9   13.80    5.70
   9  -7  -9   18.00    6.10
  -8  -8   9   82.49   10.20
   8   8  -9   49.00   10.10
   8   8  -9   61.59   10.80
  -8  -7   9   22.70    5.50
   8   7  -9   30.90    8.20
   8   7  -9   25.30    7.10
  -8  -6   9    2.40    2.40
   8   6  -9   -1.70    2.30
   8   6  -9    2.20    3.40
  -8  -5   9   52.19    8.40
  -8  -5   9   60.69    7.90
   8   5  -9   48.30    8.70
   8   5  -9   48.00    9.30
  -8  -4   9  240.28   14.80
  -8  -4   9  251.87   17.20
   8   4  -9  248.98   18.20
   8   4  -9  279.77   17.80
  -8  -3   9   22.80    4.10
  -8  -3   9   22.00    5.30
   8   3  -9   20.50    5.20
   8   3  -9   16.80    5.10
  -8  -2   9  273.87   17.70
  -8  -2   9  288.57   15.70
   8   2  -9  296.67   17.70
   8   2  -9  287.47   18.90
  -8  -1   9  167.78   10.40
  -8  -1   9  185.48   12.70
   8   1  -9  184.08   13.60
   8   1  -9  166.88   11.80
  -8   0   9  195.18   11.30
  -8   0   9  186.08   13.10
  -8   0   9  197.18   13.30
   8   0  -9  211.28   12.50
   8   0  -9  206.88   14.20
  -8   1   9  179.38   13.20
  -8   1   9  171.98   10.40
  -8   1   9  186.18   12.40
   8  -1  -9  168.18   11.00
   8  -1  -9  184.38   12.80
  -8   2   9  234.38   17.60
  -8   2   9  301.07   15.20
  -8   2   9  294.07   17.40
   8  -2  -9  305.17   17.90
   8  -2  -9  287.57   15.50
  -8   3   9   23.00    3.70
  -8   3   9   20.10    5.50
  -8   3   9   26.00    4.80
   8  -3  -9   23.10    4.70
   8  -3  -9   23.80    4.00
  -8   4   9  269.47   14.90
  -8   4   9  249.48   18.00
  -8   4   9  264.87   16.30
   8  -4  -9  300.67   17.20
   8  -4  -9  261.47   14.60
  -8   5   9   39.50    7.90
  -8   5   9   53.79    7.40
   8  -5  -9   55.09    8.60
   8  -5  -9   64.79    7.90
  -8   6   9   -0.20    3.20
   8  -6  -9    1.90    3.10
  -8   7   9   25.60    6.90
   8  -7  -9   32.80    7.90
  -8   8   9   57.09   10.60
   8  -8  -9   65.19   11.00
  -7  -9   9   32.90    7.20
   7   9  -9   44.60   10.60
  -7  -8   9   23.80    5.80
   7   8  -9   19.20    6.20
   7   8  -9   15.30    6.20
  -7  -7   9   26.20    5.50
   7   7  -9   22.10    6.60
   7   7  -9   27.90    7.30
  -7  -6   9   45.70    7.10
   7   6  -9   41.70    8.00
   7   6  -9   42.70    8.30
  -7  -5   9   41.30    6.20
   7   5  -9   56.89    9.10
   7   5  -9   42.00    7.50
  -7  -4   9  113.09    8.30
   7   4  -9   78.69   10.60
   7   4  -9  115.39   12.00
  -7  -3   9  667.83   33.40
  -7  -3   9  710.93   35.60
   7   3  -9  692.03   36.70
   7   3  -9  779.52   36.30
  -7  -2   9  197.18   13.50
  -7  -2   9  192.48   11.50
   7   2  -9  213.98   14.60
   7   2  -9  189.28   13.00
  -7  -1   9   62.39    6.90
  -7  -1   9   50.69    5.50
  -7  -1   9   63.49    7.90
   7   1  -9   60.79    8.00
   7   1  -9   66.99    7.10
  -7   0   9  180.28   11.90
  -7   0   9  173.38   10.30
  -7   0   9  183.08   12.10
   7   0  -9  185.28   12.60
   7   0  -9  179.48   11.30
  -7   1   9   63.89    5.60
  -7   1   9   67.69    7.80
  -7   1   9   77.49    8.10
   7  -1  -9   63.19    7.50
   7  -1  -9   67.89    6.90
  -7   2   9  167.48   10.50
  -7   2   9  188.78   12.10
  -7   2   9  173.28   13.00
   7  -2  -9  188.28   11.00
   7  -2  -9  197.18   12.40
  -7   3   9  735.23   37.40
  -7   3   9  703.53   33.20
  -7   3   9  719.83   34.50
   7  -3  -9  728.03   34.80
   7  -3  -9  716.93   33.30
  -7   4   9   95.49   11.70
  -7   4   9  111.79    7.90
  -7   4   9  117.09    8.60
   7  -4  -9   96.59    7.40
   7  -4  -9   91.59   10.60
   7  -4  -9  110.59    8.80
  -7   5   9   53.99    6.60
  -7   5   9   39.50    7.70
  -7   5   9   49.60    6.60
   7  -5  -9   41.80    7.60
   7  -5  -9   54.79    6.60
  -7   6   9   40.50    8.20
   7  -6  -9   50.19    8.50
  -7   7   9   29.60    7.20
   7  -7  -9   24.00    6.40
  -7   8   9   23.30    6.70
   7  -8  -9   23.00    6.70
  -7   9   9   38.10    9.40
   7  -9  -9   61.09   10.80
  -6  -9   9   11.60    4.10
   6   9  -9   21.80    6.50
  -6  -8   9  108.59   11.90
   6   8  -9  116.09   14.50
  -6  -7   9    4.90    2.80
   6   7  -9    4.50    3.70
   6   7  -9    3.90    3.00
  -6  -6   9  166.78   11.90
   6   6  -9  156.78   13.90
   6   6  -9  175.88   14.30
  -6  -5   9  118.79    9.00
   6   5  -9  103.29   11.70
   6   5  -9   95.49   11.60
  -6  -4   9  596.64   28.20
   6   4  -9  534.85   30.60
   6   4  -9  559.24   30.40
  -6  -3   9  384.06   18.70
   6   3  -9  307.97   20.30
   6   3  -9  338.77   20.10
  -6  -2   9    9.40    2.50
  -6  -2   9   13.50    2.70
   6   2  -9   15.40    4.10
   6   2  -9   12.20    3.40
   6   2  -9   13.60    2.60
  -6  -1   9  340.67   18.60
  -6  -1   9  350.66   19.70
  -6  -1   9  358.86   18.10
   6   1  -9  391.86   20.80
   6   1  -9  382.56   18.30
   6   1  -9  352.46   19.10
  -6   0   9  226.38   12.00
  -6   0   9  206.08   13.00
  -6   0   9  229.58   13.30
   6   0  -9  218.98   13.80
   6   0  -9  216.38   12.60
   6   0  -9  212.68   12.60
  -6   1   9  377.56   18.40
  -6   1   9  386.76   20.60
  -6   1   9  354.76   19.00
   6  -1  -9  346.87   18.50
   6  -1  -9  364.26   19.70
   6  -1  -9  376.76   19.70
  -6   2   9    9.90    2.80
  -6   2   9   13.00    2.80
  -6   2   9   10.00    3.30
   6  -2  -9   16.00    3.00
   6  -2  -9   11.20    3.00
   6  -2  -9    7.60    2.70
  -6   3   9  352.26   21.60
  -6   3   9  332.37   18.90
  -6   3   9  377.06   18.70
   6  -3  -9  401.56   19.50
   6  -3  -9  381.06   21.20
   6  -3  -9  362.46   18.50
  -6   4   9  541.25   26.20
  -6   4   9  556.14   26.20
  -6   4   9  561.34   30.00
   6  -4  -9  552.34   26.40
   6  -4  -9  460.65   28.20
  -6   5   9  101.29    8.10
  -6   5   9  108.89    8.20
  -6   5   9  110.39   12.70
   6  -5  -9  115.19    8.00
   6  -5  -9   93.49   11.30
  -6   6   9  171.38   14.40
   6  -6  -9  150.08   13.10
  -6   7   9    2.80    3.10
   6  -7  -9    2.60    3.10
  -6   8   9  102.29   14.10
   6  -8  -9  103.59   12.80
  -6   9   9   18.00    6.80
   6  -9  -9    7.90    4.90
  -5  -9   9   49.00    8.20
   5   9  -9   59.39   10.50
  -5  -8   9  162.28   12.50
   5   8  -9  151.58   17.40
  -5  -7   9   28.30    5.40
   5   7  -9   21.80    6.30
  -5  -6   9  118.79    9.60
   5   6  -9  111.09   12.70
   5   6  -9  149.19   12.40
  -5  -5   9   73.89    8.00
   5   5  -9   92.79   11.30
   5   5  -9  105.49   11.20
  -5  -4   9   48.70    6.10
   5   4  -9   82.59    9.80
   5   4  -9   56.99    7.70
  -5  -3   9  613.44   29.00
   5   3  -9  651.53   31.00
   5   3  -9  585.34   31.20
   5   3  -9  585.34   27.10
  -5  -2   9   83.39    5.90
  -5  -2   9   86.99    6.50
   5   2  -9   95.19    8.30
   5   2  -9   92.59    5.70
   5   2  -9  101.79    7.70
  -5  -1   9  253.17   13.50
  -5  -1   9  256.87   13.30
   5   1  -9  216.18   13.60
   5   1  -9  258.97   13.00
   5   1  -9  249.28   14.90
  -5   0   9   38.50    5.30
  -5   0   9   42.70    4.60
  -5   0   9   45.40    5.30
   5   0  -9   48.50    5.20
   5   0  -9   38.60    5.00
   5   0  -9   47.90    5.90
  -5   1   9  262.17   13.70
  -5   1   9  269.57   13.60
  -5   1   9  250.17   15.00
   5  -1  -9  245.88   14.30
   5  -1  -9  240.08   13.70
   5  -1  -9  238.78   14.10
  -5   2   9   93.49    8.30
  -5   2   9   90.39    6.50
  -5   2   9   86.29    6.50
   5  -2  -9   96.09    6.80
   5  -2  -9   89.19    6.50
   5  -2  -9   89.09    7.60
  -5   3   9  583.74   27.50
  -5   3   9  585.64   30.40
  -5   3   9  593.64   27.20
   5  -3  -9  527.55   29.10
   5  -3  -9  592.84   27.20
  -5   4   9   56.49    6.20
  -5   4   9   57.79    5.00
  -5   4   9   76.19    9.50
   5  -4  -9   60.49    5.00
   5  -4  -9   56.69    7.60
  -5   5   9   83.89   10.70
  -5   5   9   91.59    7.60
  -5   5   9   99.09    7.40
   5  -5  -9   98.69   10.40
   5  -5  -9  114.89   11.60
  -5   6   9  133.39   14.90
   5  -6  -9  140.79   11.90
  -5   7   9   16.90    5.60
   5  -7  -9   15.90    4.60
  -5   8   9  141.99   16.50
   5  -8  -9  144.29   15.40
  -5   9   9   60.29   10.80
   5  -9  -9   52.79    9.50
  -4 -10   9   12.60    4.90
   4  10  -9   18.30    7.40
  -4  -9   9   44.30    7.80
   4   9  -9   49.70    9.80
  -4  -8   9    8.00    3.30
   4   8  -9    9.70    4.50
  -4  -7   9    9.90    3.30
   4   7  -9    7.70    3.80
  -4  -6   9  225.48   14.10
   4   6  -9  216.18   15.80
  -4  -5   9  223.08   13.40
   4   5  -9  205.78   15.20
   4   5  -9  222.18   15.40
  -4  -4   9  204.88   12.60
   4   4  -9  224.98   15.00
   4   4  -9  223.68   14.60
  -4  -3   9   13.60    3.00
   4   3  -9    8.60    2.80
   4   3  -9   11.60    3.60
  -4  -2   9   45.60    3.80
  -4  -2   9   51.19    5.30
   4   2  -9   51.29    6.80
   4   2  -9   47.80    6.00
   4   2  -9   47.70    3.60
  -4  -1   9   88.09    6.20
  -4  -1   9   86.79    6.20
   4   1  -9   82.89    7.10
   4   1  -9   93.39    5.90
   4   1  -9   80.89    6.50
  -4   0   9  258.67   14.20
  -4   0   9  254.57   13.30
   4   0  -9  255.87   13.60
   4   0  -9  245.88   14.20
   4   0  -9  268.47   14.00
  -4   1   9   89.79    7.30
  -4   1   9   95.19    6.30
  -4   1   9   88.09    6.30
   4  -1  -9   82.09    6.50
   4  -1  -9   88.39    6.40
   4  -1  -9   84.99    6.40
  -4   2   9   53.79    6.90
  -4   2   9   41.30    4.30
  -4   2   9   47.60    5.20
   4  -2  -9   43.80    5.70
   4  -2  -9   47.70    4.90
  -4   3   9   12.40    3.70
  -4   3   9   12.80    2.40
  -4   3   9   14.60    2.90
   4  -3  -9   14.80    2.60
   4  -3  -9   14.50    3.50
  -4   4   9  208.28   12.90
  -4   4   9  227.68   11.60
  -4   4   9  226.68   15.40
   4  -4  -9  232.98   11.70
   4  -4  -9  236.98   14.70
  -4   5   9  198.78   12.50
  -4   5   9  206.78   14.90
   4  -5  -9  199.88   13.90
  -4   6   9  184.68   14.50
   4  -6  -9  181.98   13.60
  -4   7   9    0.20    2.60
   4  -7  -9    6.70    3.50
  -4   8   9    3.30    3.50
   4  -8  -9    5.30    3.70
  -4   9   9   33.10    8.10
   4  -9  -9   38.80    8.00
  -4  10   9   20.90    7.30
   4 -10  -9   19.80    6.10
  -3 -10   9   -2.90    2.50
   3  10  -9    4.60    4.90
  -3  -9   9   58.59    8.50
   3   9  -9   55.89   10.40
  -3  -8   9   11.80    4.00
   3   8  -9   15.50    5.60
  -3  -7   9   30.40    5.60
   3   7  -9   27.60    6.50
  -3  -6   9  149.59   10.60
   3   6  -9  148.19   12.30
  -3  -5   9   44.40    5.80
   3   5  -9   41.60    6.60
  -3  -4   9   75.99    6.20
   3   4  -9   76.69    8.70
  -3  -3   9   30.70    4.00
   3   3  -9   34.70    5.10
   3   3  -9   31.10    1.90
   3   3  -9   34.40    5.30
  -3  -2   9  406.46   19.50
  -3  -2   9  405.96   18.60
   3   2  -9  402.16   17.80
   3   2  -9  353.66   20.60
   3   2  -9  406.06   20.60
  -3  -1   9  467.95   21.70
  -3  -1   9  449.16   21.40
   3   1  -9  471.95   23.00
   3   1  -9  441.66   22.00
   3   1  -9  427.56   20.70
  -3   0   9 1236.48   56.59
  -3   0   9 1274.37   55.69
   3   0  -9 1287.37   56.49
   3   0  -9 1249.57   55.79
   3   0  -9 1373.36   56.69
  -3   1   9  438.16   21.70
  -3   1   9  455.25   23.20
   3  -1  -9  451.15   21.90
   3  -1  -9  470.85   21.70
   3  -1  -9  456.05   22.20
  -3   2   9  408.06   19.60
  -3   2   9  389.46   18.10
  -3   2   9  395.76   21.40
   3  -2  -9  398.76   20.40
   3  -2  -9  391.06   18.60
  -3   3   9   42.00    6.30
  -3   3   9   28.70    4.20
  -3   3   9   34.40    2.80
   3  -3  -9   39.40    3.10
   3  -3  -9   33.50    5.00
  -3   4   9   69.29    8.70
  -3   4   9   76.19    6.30
  -3   4   9   69.79    4.40
   3  -4  -9   62.09    7.70
   3  -4  -9   74.19    4.30
  -3   5   9   34.10    6.60
  -3   5   9   38.70    5.60
   3  -5  -9   54.79    7.30
  -3   6   9  166.38   13.30
   3  -6  -9  146.69   11.80
  -3   7   9   22.20    5.80
   3  -7  -9   27.60    5.80
  -3   8   9   15.20    5.10
   3  -8  -9   14.00    4.70
  -3   9   9   72.69   11.60
   3  -9  -9   54.19    8.90
  -3  10   9    0.50    3.90
   3 -10  -9   -0.40    3.30
  -2 -10   9   20.80    5.60
   2  10  -9   18.80    6.30
  -2  -9   9    0.70    2.50
   2   9  -9    3.10    3.50
  -2  -8   9    9.60    3.60
   2   8  -9   18.00    5.50
  -2  -7   9   16.80    4.00
   2   7  -9   14.40    4.90
  -2  -6   9    3.80    2.20
   2   6  -9    1.20    1.90
  -2  -5   9  165.18   10.70
   2   5  -9  164.38   12.40
  -2  -4   9  106.59    7.50
   2   4  -9  111.09    8.90
  -2  -3   9  165.38    9.70
  -2  -3   9  161.38    8.60
   2   3  -9  164.28    7.80
   2   3  -9  160.58   10.60
  -2  -2   9   95.59    6.20
  -2  -2   9   88.39    6.40
   2   2  -9   98.89    5.50
   2   2  -9   95.89    7.10
  -2  -1   9  117.59    7.70
  -2  -1   9  110.49    7.30
   2   1  -9  122.39    6.90
   2   1  -9  131.99    8.10
  -2   0   9   10.10    2.70
  -2   0   9   12.00    2.30
   2   0  -9   10.00    2.20
   2   0  -9   13.00    2.50
  -2   1   9  119.59    7.60
  -2   1   9  128.79    9.20
   2  -1  -9  121.39    8.10
  -2   2   9   93.29    6.40
  -2   2   9   94.39    5.10
  -2   2   9   78.59    8.60
   2  -2  -9   81.49    6.90
  -2   3   9  164.08   10.30
  -2   3   9  170.88   12.30
   2  -3  -9  173.28   11.10
  -2   4   9  123.89    8.30
  -2   4   9   95.89   11.10
   2  -4  -9   93.79    8.20
  -2   5   9  147.99   12.10
  -2   6   9   -0.60    2.00
   2  -6  -9    0.90    1.90
  -2   7   9   12.60    4.80
   2  -7  -9   18.20    4.80
  -2   8   9   11.60    5.00
   2  -8  -9   14.40    4.60
  -2   9   9   -2.60    2.90
   2  -9  -9    1.80    3.30
  -2  10   9   16.30    6.70
   2 -10  -9   17.80    5.80
  -1 -10   9   43.60    7.60
   1  10  -9   39.50    9.10
  -1  -9   9   10.20    3.70
   1   9  -9   10.80    5.00
  -1  -8   9  329.27   19.80
   1   8  -9  373.26   23.30
  -1  -7   9  100.89    9.80
   1   7  -9   83.79   10.50
   1   7  -9   67.29   10.50
  -1  -6   9  260.77   15.20
   1   6  -9  251.47   18.70
   1   6  -9  274.57   17.30
  -1  -5   9  215.38   12.00
   1   5  -9  185.08   14.60
   1   5  -9  168.08   12.80
  -1  -4   9  370.86   17.40
  -1  -4   9  360.56   18.60
   1   4  -9  378.46   16.60
   1   4  -9  375.26   22.00
   1   4  -9  337.37   19.80
  -1  -3   9   72.89    5.60
  -1  -3   9   67.59    5.20
   1   3  -9   71.99    8.50
   1   3  -9   82.09    6.60
   1   3  -9   83.09    4.60
  -1  -2   9  449.46   20.60
  -1  -2   9  424.06   20.80
   1   2  -9  420.16   21.10
   1   2  -9  415.06   22.70
   1   2  -9  429.66   19.40
  -1  -1   9  114.89    7.10
  -1  -1   9  106.49    7.60
   1   1  -9  116.89    6.80
   1   1  -9  124.19    7.70
   1   1  -9  116.19    8.50
  -1   0   9  649.34   31.20
  -1   0   9  637.34   29.80
   1   0  -9  654.83   30.00
   1   0  -9  649.43   30.50
   1   0  -9  682.53   29.90
  -1   1   9  117.69    8.80
  -1   1   9  116.89    7.50
   1  -1  -9  120.99    7.90
  -1   2   9  440.46   22.90
  -1   2   9  420.66   20.60
   1  -2  -9  408.76   21.20
  -1   3   9   68.29    8.30
  -1   3   9   84.19    6.50
   1  -3  -9   80.89    6.80
  -1   4   9  378.16   22.70
  -1   4   9  400.36   20.40
   1  -4  -9  379.16   20.80
  -1   5   9  218.98   15.40
   1  -5  -9  199.38   13.50
  -1   6   9  237.68   17.40
   1  -6  -9  230.68   15.40
  -1   7   9   56.29    9.60
   1  -7  -9   71.69    9.10
  -1   8   9  327.47   23.00
   1  -8  -9  357.56   21.70
  -1   9   9    5.30    4.60
   1  -9  -9   14.90    4.70
  -1  10   9   39.10    9.30
   1 -10  -9   39.20    7.80
   0 -10   9   -1.60    2.20
   0  10  -9    4.70    3.90
   0  -9   9   32.20    6.00
   0   9  -9   29.70    8.20
   0   9  -9   24.80    6.70
   0  -8   9   52.79    6.90
   0   8  -9   65.19   11.10
   0   8  -9   50.49    8.50
   0  -7   9   10.70    3.10
   0   7  -9   -0.20    2.30
   0   7  -9   12.40    4.50
   0  -6   9  437.36   22.70
   0   6  -9  447.06   27.40
   0   6  -9  461.35   25.10
   0  -5   9   39.90    4.90
   0  -5   9   48.70    5.10
   0   5  -9   40.80    6.20
   0   5  -9   38.70    6.90
   0  -4   9  577.94   26.50
   0  -4   9  538.55   26.10
   0   4  -9  542.35   30.00
   0   4  -9  564.84   25.10
   0   4  -9  576.94   28.20
   0  -3   9  132.59    8.90
   0  -3   9  169.98    9.70
   0   3  -9  190.88   12.40
   0   3  -9  155.98   10.00
   0   3  -9  158.08    8.50
   0  -2   9  286.07   15.00
   0  -2   9  286.67   13.90
   0   2  -9  260.37   13.30
   0   2  -9  254.47   16.00
   0   2  -9  283.07   14.70
   0  -1   9   53.69    6.00
   0  -1   9   66.89    4.70
   0   1  -9   49.60    4.10
   0   1  -9   52.59    5.50
   0   1  -9   58.39    6.70
   0   0   9  520.45   24.40
   0   0   9  498.65   26.10
   0   0  -9  514.45   24.60
   0   0  -9  559.44   24.70
   0   0  -9  533.75   25.40
   0   1   9   52.09    4.60
   0   1   9   56.09    6.70
   0   1   9   59.49    4.30
   0  -1  -9   63.19    4.80
   0  -1  -9   54.99    5.70
   0   2   9  279.77   12.80
   0   2   9  271.07   14.70
   0   2   9  287.57   17.10
   0  -2  -9  279.97   15.10
   0  -2  -9  280.37   13.40
   0   3   9  168.08   12.20
   0   3   9  155.58   10.00
   0   4   9  573.94   30.10
   0   4   9  537.25   27.50
   0  -4  -9  568.54   28.20
   0   5   9   45.50    7.60
   0  -5  -9   55.39    7.10
   0   6   9  461.75   28.00
   0  -6  -9  471.75   25.40
   0   7   9    4.50    3.80
   0  -7  -9   12.60    3.90
   0   8   9   65.29   10.60
   0  -8  -9   50.39    7.90
   0   9   9   13.90    5.30
   0  -9  -9   26.70    6.10
   0  10   9    0.00    4.40
   0 -10  -9   -0.30    3.00
   1 -10   9    3.10    3.30
  -1  10  -9    7.70    6.50
  -1  10  -9   10.30    5.20
   1  -9   9    9.60    3.50
  -1   9  -9   12.00    4.60
  -1   9  -9    2.90    5.00
   1  -8   9    3.70    2.20
  -1   8  -9   -0.40    2.80
  -1   8  -9    5.00    4.40
   1  -7   9   41.00    5.60
  -1   7  -9   25.90    5.80
  -1   7  -9   48.00    9.30
   1  -6   9   84.89    6.50
[truncated: 223,347 more chars]
